# Supplementary material for: Purinergic adipocyte-macrophage crosstalk promotes degeneration of thermogenic brown adipose tissue
Source: EMBO Rep. 2025 Nov 19;26(24):6460–93. doi: 10.1038/s44319-025-00642-y (PMC12715258; doi:10.1038/s44319-025-00642-y)
Supplement: Supplementary file 2 — Data Set EV1 [file 44319_2025_642_MOESM2_ESM.xlsx]

## Sheet: DEG Eto_CL
gene_id	Mock_Mock_1	Mock_Mock_2	Mock_Mock_3	Mock_Mock_4	Eto_CL_1	Eto_CL_2	Eto_CL_3	Eto_CL_4	Mock_Mock	Eto_CL	log2FoldChange	pvalue	padj	gene_name	gene_chr	gene_start	gene_end	gene_strand	gene_length	gene_biotype	gene_description
ENSMUSG00000038642	297.78	235.963	219.118	241.454	56430.2	85462.3	69652.8	56546.8	248.579	67023	-8.0736	0	1.35307e-270	Ctss	3	95526786	95556403	+	1358	protein_coding	cathepsin S [Source:MGI Symbol;Acc:MGI:107341]
ENSMUSG00000046805	337.632	253.501	186.25	257.824	39857.2	56029.4	51269.3	37820.3	258.802	46244	-7.48105	1.0787e-270	1.35307e-266	Mpeg1	19	12460779	12465284	+	4335	protein_coding	macrophage expressed gene 1 [Source:MGI Symbol;Acc:MGI:1333743]
ENSMUSG00000040613	140.588	167.406	140.236	133.686	5446.15	7625.8	6609.63	5920.36	145.479	6400.49	-5.46346	4.21264e-238	3.52275e-234	Apobec1	6	122577792	122602444	-	2702	protein_coding	apolipoprotein B mRNA editing enzyme, catalytic polypeptide 1 [Source:MGI Symbol;Acc:MGI:103298]
ENSMUSG00000015340	111.806	95.6606	96.412	83.213	5967.31	9174.51	6809.05	7117.71	96.7729	7267.15	-6.22689	2.39182e-234	1.50009e-230	Cybb	X	9435252	9487771	-	5808	protein_coding	cytochrome b-245, beta polypeptide [Source:MGI Symbol;Acc:MGI:88574]
ENSMUSG00000040552	73.0614	43.0473	64.6399	70.9357	8423.5	12509	9674.46	7614.3	62.9211	9555.31	-7.23557	7.1901e-225	3.60756e-221	C3ar1	6	122847138	122856161	-	4305	protein_coding	complement component 3a receptor 1 [Source:MGI Symbol;Acc:MGI:1097680]
ENSMUSG00000030707	243.538	183.35	169.817	227.813	7257.61	9802.73	8406.44	9645.17	206.129	8777.99	-5.41103	7.38705e-210	3.08865e-206	Coro1a	7	126699773	126707787	-	2783	protein_coding	coronin, actin binding protein 1A [Source:MGI Symbol;Acc:MGI:1345961]
ENSMUSG00000000290	131.732	105.227	134.758	76.3923	8184.78	9623.86	10477.6	7494.98	112.027	8945.31	-6.31129	2.7779e-208	9.95558e-205	Itgb2	10	77530252	77565708	+	3052	protein_coding	integrin beta 2 [Source:MGI Symbol;Acc:MGI:96611]
ENSMUSG00000031827	311.064	251.906	230.074	234.633	9215.33	12127.3	10182.6	8431.02	256.92	9989.06	-5.27961	8.86903e-206	2.47219e-202	Cotl1	8	119809222	119840544	-	1596	protein_coding	coactosin-like 1 (Dictyostelium) [Source:MGI Symbol;Acc:MGI:1919292]
ENSMUSG00000026177	137.267	102.038	82.1693	114.588	6062.3	6661.67	7513.19	5426.3	109.016	6415.86	-5.87798	8.61386e-206	2.47219e-202	Slc11a1	1	74375195	74386062	+	3705	protein_coding	solute carrier family 11 (proton-coupled divalent metal ion transporters), member 1 [Source:MGI Symbol;Acc:MGI:1345275]
ENSMUSG00000034652	73.0614	52.6134	66.8311	61.3866	4458.46	6057.45	6222.49	4249.12	63.4731	5246.88	-6.35952	2.107e-204	5.28584e-201	Cd300a	11	114890041	114904654	+	4738	protein_coding	CD300A molecule [Source:MGI Symbol;Acc:MGI:2443411]
ENSMUSG00000050335	132.839	117.981	130.375	196.437	49889.6	49128.5	63733.5	25919.9	144.408	47167.9	-8.35172	3.65342e-203	8.33213e-200	Lgals3	14	47367751	47386160	+	1858	protein_coding	lectin, galactose binding, soluble 3 [Source:MGI Symbol;Acc:MGI:96778]
ENSMUSG00000028581	373.056	255.095	238.839	245.547	14807.7	21756.2	16062.7	16720	278.134	17336.7	-5.95969	5.63175e-199	1.17736e-195	Laptm5	4	130913125	130936141	+	3788	protein_coding	lysosomal-associated protein transmembrane 5 [Source:MGI Symbol;Acc:MGI:108046]
ENSMUSG00000037902	448.331	454.388	385.648	452.897	11099.9	13639.6	14684.6	10195.5	435.316	12404.9	-4.83379	1.13621e-197	2.19262e-194	Sirpa	2	129592835	129632228	+	4911	protein_coding	signal-regulatory protein alpha [Source:MGI Symbol;Acc:MGI:108563]
ENSMUSG00000021998	384.126	279.01	290.332	272.83	13609.9	15265.4	16452.6	10912.3	306.574	14060	-5.51683	1.27872e-197	2.29138e-194	Lcp1	14	75131101	75230842	+	9504	protein_coding	lymphocyte cytosolic protein 1 [Source:MGI Symbol;Acc:MGI:104808]
ENSMUSG00000029816	71.9544	19.1321	36.1545	36.832	38552.6	48051	47787.1	24536.8	41.0182	39731.9	-9.89985	2.78495e-197	4.65774e-194	Gpnmb	6	49036546	49070929	+	6514	protein_coding	glycoprotein (transmembrane) nmb [Source:MGI Symbol;Acc:MGI:1934765]
ENSMUSG00000022584	54.2425	31.8869	20.8162	24.5547	13579.7	20563.8	23712.7	13281.7	32.8751	17784.5	-9.07195	1.77923e-189	2.78972e-186	Ly6c2	15	75108158	75111970	-	2740	protein_coding	lymphocyte antigen 6 complex, locus C2 [Source:MGI Symbol;Acc:MGI:3712069]
ENSMUSG00000024677	106.271	89.2833	98.6032	66.8432	5114.96	8477.23	5977	6462.32	90.2502	6507.88	-6.16642	2.78952e-180	4.11652e-177	Ms4a6b	19	11516512	11531256	+	4485	protein_coding	membrane-spanning 4-domains, subfamily A, member 6B [Source:MGI Symbol;Acc:MGI:1917024]
ENSMUSG00000035004	45.3866	63.7738	46.0148	65.4791	1869.46	2219.1	1986.6	1890.55	55.1636	1991.43	-5.19315	3.97898e-179	5.54559e-176	Igsf6	7	121064067	121074572	-	2175	protein_coding	immunoglobulin superfamily, member 6 [Source:MGI Symbol;Acc:MGI:1891393]
ENSMUSG00000028599	213.649	183.35	165.434	231.905	5296.53	6182.51	6994.71	5128.85	198.585	5900.65	-4.89366	1.2168e-177	1.60662e-174	Tnfrsf1b	4	145213463	145246870	-	3818	protein_coding	tumor necrosis factor receptor superfamily, member 1b [Source:MGI Symbol;Acc:MGI:1314883]
ENSMUSG00000024300	108.485	97.255	64.6399	50.4735	6338.85	7839.56	8226.28	6594.24	80.2133	7249.73	-6.49843	1.42714e-177	1.79013e-174	Myo1f	17	33555719	33607764	+	4914	protein_coding	myosin IF [Source:MGI Symbol;Acc:MGI:107711]
ENSMUSG00000029771	90.7732	57.3964	64.6399	46.381	4739.22	5179.84	6304.32	4318.02	64.7976	5135.35	-6.29602	2.07762e-177	2.48197e-174	Irf5	6	29526625	29541871	+	2905	protein_coding	interferon regulatory factor 5 [Source:MGI Symbol;Acc:MGI:1350924]
ENSMUSG00000031838	326.562	320.463	281.567	297.384	4734.18	5947.66	6636.45	5652.33	306.494	5742.65	-4.22863	2.94244e-175	3.35531e-172	Ifi30	8	70762774	70766663	-	981	processed_transcript	interferon gamma inducible protein 30 [Source:MGI Symbol;Acc:MGI:2137648]
ENSMUSG00000020143	86.3452	54.2077	65.7355	75.0281	2376.33	3232.67	2805.59	2679.54	70.3291	2773.53	-5.2911	1.44231e-173	1.57319e-170	Dock2	11	34226815	34783892	-	11425	protein_coding	dedicator of cyto-kinesis 2 [Source:MGI Symbol;Acc:MGI:2149010]
ENSMUSG00000034330	74.1684	71.7455	69.0222	61.3866	1850.13	1851.92	2188.08	1683.01	69.0807	1893.28	-4.77503	1.58621e-171	1.65805e-168	Plcg2	8	117498291	117635142	+	4298	protein_coding	phospholipase C, gamma 2 [Source:MGI Symbol;Acc:MGI:97616]
ENSMUSG00000004707	9.96291	9.56606	14.2427	19.0981	2703.32	3857.98	3436.15	2877.84	13.2174	3218.82	-7.92676	9.23121e-168	9.26333e-165	Ly9	1	171588624	171607410	-	3307	protein_coding	lymphocyte antigen 9 [Source:MGI Symbol;Acc:MGI:96885]
ENSMUSG00000022014	38.7447	36.6699	18.625	31.3754	2645.32	3103.25	3850.8	2836.67	31.3538	3109.01	-6.64458	1.08977e-166	1.0515e-163	Epsti1	14	77904239	78002657	+	2321	protein_coding	epithelial stromal interaction 1 (breast) [Source:MGI Symbol;Acc:MGI:1915168]
ENSMUSG00000022488	159.407	78.1229	124.897	122.773	5685.72	7005.58	6421.21	5299.42	121.3	6102.98	-5.64218	5.97536e-166	5.552e-163	Nckap1l	15	103453794	103498810	+	5935	protein_coding	NCK associated protein 1 like [Source:MGI Symbol;Acc:MGI:1926063]
ENSMUSG00000058715	233.575	194.51	142.427	141.871	8753.85	11033.7	11888	8204.99	178.096	9970.13	-5.80665	6.46011e-166	5.78803e-163	Fcer1g	1	171229572	171234365	-	874	protein_coding	Fc receptor, IgE, high affinity I, gamma polypeptide [Source:MGI Symbol;Acc:MGI:95496]
ENSMUSG00000033777	29.8887	33.4812	19.7206	40.9244	4039.85	6394.82	5098.19	3733.21	31.0038	4816.52	-7.29629	3.05609e-164	2.64373e-161	Tlr13	X	106143204	106160493	+	4304	protein_coding	toll-like receptor 13 [Source:MGI Symbol;Acc:MGI:3045213]
ENSMUSG00000059326	292.245	247.123	233.361	220.992	6327.08	5076.59	7377.04	5729.63	248.43	6127.59	-4.62296	3.97684e-164	3.32557e-161	Csf2ra	19	61224402	61228418	-	1849	protein_coding	colony stimulating factor 2 receptor, alpha, low-affinity (granulocyte-macrophage) [Source:MGI Symbol;Acc:MGI:1339754]
ENSMUSG00000000682	81.9173	79.7172	37.2501	83.213	4518.15	5599.38	5202.71	5754	70.5244	5268.56	-6.23317	7.81383e-164	6.3234e-161	Cd52	4	134082448	134095082	-	1187	protein_coding	CD52 antigen [Source:MGI Symbol;Acc:MGI:1346088]
ENSMUSG00000044811	17.7118	15.9434	9.86032	13.6415	2499.9	3638.4	3172.1	2620.72	14.2893	2982.78	-7.71504	8.83535e-164	6.92664e-161	Cd300c2	11	114996721	115001880	-	1275	protein_coding	CD300C molecule 2 [Source:MGI Symbol;Acc:MGI:2153249]
ENSMUSG00000052160	189.295	121.17	154.478	122.773	5340.24	8212.56	6625.44	7416	146.929	6898.56	-5.54609	1.77056e-163	1.346e-160	Pld4	12	112760655	112768990	+	3462	protein_coding	phospholipase D family, member 4 [Source:MGI Symbol;Acc:MGI:2144765]
ENSMUSG00000027322	84.1313	49.4247	70.1178	65.4791	6518.74	10151.7	6244.49	5482.6	67.2882	7099.39	-6.71078	2.29481e-163	1.69323e-160	Siglec1	2	131069220	131086765	-	7143	protein_coding	sialic acid binding Ig-like lectin 1, sialoadhesin [Source:MGI Symbol;Acc:MGI:99668]
ENSMUSG00000058818	142.802	95.6606	71.2134	109.132	5340.24	6103.26	6936.26	5215.4	104.702	5898.79	-5.81431	6.12641e-163	4.39124e-160	Pirb	7	3711409	3720391	-	4471	protein_coding	paired Ig-like receptor B [Source:MGI Symbol;Acc:MGI:894311]
ENSMUSG00000022148	54.2425	60.5851	33.9633	38.1961	2525.96	3668.93	3009.13	3526.51	46.7468	3182.63	-6.1009	8.21519e-162	5.72485e-159	Fyb	15	6522853	6663313	+	5384	protein_coding	FYN binding protein [Source:MGI Symbol;Acc:MGI:1346327]
ENSMUSG00000026600	109.592	100.444	113.941	102.311	4823.28	5488.86	6777.41	3786.14	106.572	5218.92	-5.61119	4.20628e-161	2.85197e-158	Soat1	1	156424525	156474331	-	9791	protein_coding	sterol O-acyltransferase 1 [Source:MGI Symbol;Acc:MGI:104665]
ENSMUSG00000048163	70.8474	43.0473	56.9707	30.0112	3282.48	4474.56	3812.3	4247.44	50.2192	3954.19	-6.27994	3.44699e-160	2.27565e-157	Selplg	5	113818536	113832644	-	4272	protein_coding	selectin, platelet (p-selectin) ligand [Source:MGI Symbol;Acc:MGI:106689]
ENSMUSG00000024675	8.85592	14.3491	4.38236	9.54903	8593.3	10439.7	12960	6087.57	9.2841	9520.14	-10.0547	6.1938e-160	3.9842e-157	Ms4a4c	19	11404770	11427246	+	1751	protein_coding	membrane-spanning 4-domains, subfamily A, member 4C [Source:MGI Symbol;Acc:MGI:1927656]
ENSMUSG00000032322	37.6377	28.6982	38.3457	39.5603	1545	1664.33	2082.87	1646.88	36.0605	1734.77	-5.57682	8.30167e-160	5.2066e-157	Pstpip1	9	56089962	56128888	+	3830	protein_coding	proline-serine-threonine phosphatase-interacting protein 1 [Source:MGI Symbol;Acc:MGI:1321396]
ENSMUSG00000079419	44.2796	51.019	29.581	28.6471	3159.76	5243.83	3651.39	3740.77	38.3817	3948.94	-6.6961	2.41523e-159	1.47783e-156	Ms4a6c	19	11469366	11482192	+	2050	protein_coding	membrane-spanning 4-domains, subfamily A, member 6C [Source:MGI Symbol;Acc:MGI:2385644]
ENSMUSG00000023992	23.2468	23.9152	19.7206	10.9132	5083.02	7262.25	4730.99	3692.04	19.4489	5192.07	-8.05876	3.76948e-159	2.25155e-156	Trem2	17	48346401	48354147	+	4946	protein_coding	triggering receptor expressed on myeloid cells 2 [Source:MGI Symbol;Acc:MGI:1913150]
ENSMUSG00000048865	152.765	73.3398	122.706	103.675	4645.91	5432.87	5899.29	4975.09	113.121	5238.29	-5.52035	4.37911e-157	2.55486e-154	Arhgap30	1	171388954	171410298	+	8591	protein_coding	Rho GTPase activating protein 30 [Source:MGI Symbol;Acc:MGI:2684948]
ENSMUSG00000073491	21.0328	22.3208	13.1471	20.4622	3646.46	3373	4686.29	2577.03	19.2407	3570.7	-7.55229	3.54339e-156	2.0203e-153	Ifi213	1	173566283	173599274	-	6840	protein_coding	interferon activated gene 213 [Source:MGI Symbol;Acc:MGI:3695276]
ENSMUSG00000058099	68.6334	46.236	53.684	65.4791	1600.47	2198.74	1971.47	1958.61	58.5081	1932.33	-5.03712	2.89263e-151	1.61261e-148	Nfam1	15	82992973	83033306	-	7970	protein_coding	Nfat activating molecule with ITAM motif 1 [Source:MGI Symbol;Acc:MGI:1921289]
ENSMUSG00000001281	94.0942	51.019	62.4487	61.3866	2389.78	2928.75	3269.06	2850.11	67.2371	2859.42	-5.39621	2.9736e-150	1.62171e-147	Itgb7	15	102215995	102231944	-	2770	protein_coding	integrin beta 7 [Source:MGI Symbol;Acc:MGI:96616]
ENSMUSG00000067736	1703.66	2066.27	1998.36	1406.44	62.2033	67.6201	74.2655	63.0184	1793.68	66.7768	4.74461	3.64162e-149	1.94377e-146	Gm10222	1	24612407	24612700	-	294	unprocessed_pseudogene	predicted gene 10222 [Source:MGI Symbol;Acc:MGI:3642643]
ENSMUSG00000004266	119.555	55.802	93.1252	98.2186	4132.32	4843.92	5742.51	4220.55	91.6752	4734.82	-5.67845	6.91936e-148	3.61637e-145	Ptpn6	6	124720707	124738714	-	2802	protein_coding	protein tyrosine phosphatase, non-receptor type 6 [Source:MGI Symbol;Acc:MGI:96055]
ENSMUSG00000024397	53.1355	33.4812	35.0589	40.9244	2460.39	3959.05	3231.92	2565.27	40.65	3054.16	-6.22177	1.69974e-147	8.70235e-145	Aif1	17	35170991	35176068	-	1532	protein_coding	allograft inflammatory factor 1 [Source:MGI Symbol;Acc:MGI:1343098]
ENSMUSG00000060063	67.5264	36.6699	38.3457	55.9301	2093.06	2935.29	2505.09	2573.67	49.618	2526.78	-5.66	6.68138e-146	3.35231e-143	Alox5ap	5	149264767	149288153	+	1420	protein_coding	arachidonate 5-lipoxygenase activating protein [Source:MGI Symbol;Acc:MGI:107505]
ENSMUSG00000021190	1118.06	1238.81	1074.77	1225	26464.1	35539.1	34705.4	21832.1	1164.16	29635.2	-4.6704	1.14331e-145	5.62395e-143	Lgmn	12	102394084	102439813	-	2323	protein_coding	legumain [Source:MGI Symbol;Acc:MGI:1330838]
ENSMUSG00000038147	34.3167	51.019	26.2942	42.2886	3970.92	5638.64	4759.87	2992.11	38.4796	4340.39	-6.83831	1.43767e-145	6.93592e-143	Cd84	1	171839697	171890718	+	6272	protein_coding	CD84 antigen [Source:MGI Symbol;Acc:MGI:1336885]
ENSMUSG00000030579	156.086	95.6606	84.3605	143.236	6584.3	10955.2	8381.69	7818.48	119.836	8434.91	-6.13517	2.02431e-145	9.58187e-143	Tyrobp	7	30413760	30417585	+	667	protein_coding	TYRO protein tyrosine kinase binding protein [Source:MGI Symbol;Acc:MGI:1277211]
ENSMUSG00000032122	52.0285	55.802	75.5958	53.2018	4694.67	5556.48	5484.64	2997.15	59.157	4683.24	-6.3019	2.17746e-144	1.01159e-141	Slc37a2	9	37227585	37255738	-	6643	protein_coding	solute carrier family 37 (glycerol-3-phosphate transporter), member 2 [Source:MGI Symbol;Acc:MGI:1929693]
ENSMUSG00000072620	148.337	78.1229	99.6988	87.3055	8011.62	8487.41	10815.3	5879.19	103.366	8298.37	-6.3187	2.49265e-143	1.13696e-140	Slfn2	11	83065112	83070678	+	1664	protein_coding	schlafen 2 [Source:MGI Symbol;Acc:MGI:1313258]
ENSMUSG00000033880	1363.81	1253.15	1284.03	1259.11	16321.6	19023.8	19739.5	13779.2	1290.03	17216	-3.73805	9.47858e-143	4.24624e-140	Lgals3bp	11	118392751	118402092	-	2847	protein_coding	lectin, galactoside-binding, soluble, 3 binding protein [Source:MGI Symbol;Acc:MGI:99554]
ENSMUSG00000021423	43.1726	57.3964	41.6325	43.6527	2003.11	3425.36	2396.44	2739.2	46.4635	2641.03	-5.84044	5.03689e-141	2.21685e-138	Ly86	13	37345208	37419036	+	3632	protein_coding	lymphocyte antigen 86 [Source:MGI Symbol;Acc:MGI:1321404]
ENSMUSG00000024030	319.92	234.369	254.177	259.188	5493.22	6903.06	6770.54	4759.99	266.913	5981.7	-4.4835	7.31142e-140	3.16244e-137	Abcg1	17	31057698	31115777	+	4066	protein_coding	ATP binding cassette subfamily G member 1 [Source:MGI Symbol;Acc:MGI:107704]
ENSMUSG00000078763	13.2839	11.1604	7.66914	1.36415	3579.21	3986.67	4472.43	2819.86	8.36939	3714.55	-8.77758	9.40357e-140	3.99843e-137	Slfn1	11	83116849	83122670	+	1864	protein_coding	schlafen 1 [Source:MGI Symbol;Acc:MGI:1313259]
ENSMUSG00000079227	42.0656	38.2643	35.0589	85.9413	4450.9	5781.88	6418.46	4770.07	50.3325	5355.33	-6.74015	2.01221e-139	8.41339e-137	Ccr5	9	124121543	124147699	+	8434	protein_coding	chemokine (C-C motif) receptor 5 [Source:MGI Symbol;Acc:MGI:107182]
ENSMUSG00000006519	335.418	200.887	195.015	192.345	10051.7	12988.1	12471.8	8936.84	230.916	11112.1	-5.58543	6.08906e-139	2.5042e-136	Cyba	8	122424776	122432930	-	1039	protein_coding	cytochrome b-245, alpha polypeptide [Source:MGI Symbol;Acc:MGI:1316658]
ENSMUSG00000026548	35.4237	36.6699	31.7721	49.1093	1182.7	1478.19	1395.23	1196.51	38.2438	1313.16	-5.11192	5.51601e-138	2.23194e-135	Slamf9	1	172475358	172478575	+	1313	protein_coding	SLAM family member 9 [Source:MGI Symbol;Acc:MGI:1923692]
ENSMUSG00000056529	52.0285	35.0756	42.728	57.2942	5416.73	5750.61	8196.71	3561.8	46.7816	5731.46	-6.9318	1.10282e-137	4.39151e-135	Ptafr	4	132564067	132582683	+	3637	protein_coding	platelet-activating factor receptor [Source:MGI Symbol;Acc:MGI:106066]
ENSMUSG00000025017	24.3538	22.3208	21.9118	23.1905	2999.21	3258.12	4362.41	2073.72	22.9442	3173.37	-7.11053	2.78956e-136	1.09347e-133	Pik3ap1	19	41274218	41385070	-	2615	protein_coding	phosphoinositide-3-kinase adaptor protein 1 [Source:MGI Symbol;Acc:MGI:1933177]
ENSMUSG00000045382	57.5635	52.6134	84.3605	49.1093	1702.18	2079.5	1997.6	2255.22	60.9117	2008.63	-5.02928	6.65711e-136	2.56934e-133	Cxcr4	1	128588199	128592293	-	1808	protein_coding	chemokine (C-X-C motif) receptor 4 [Source:MGI Symbol;Acc:MGI:109563]
ENSMUSG00000040747	145.016	122.764	72.309	102.311	6436.36	8012.61	9382.21	5534.69	110.6	7341.47	-6.05463	7.31701e-136	2.78124e-133	Cd53	3	106759921	106790149	-	1742	protein_coding	CD53 antigen [Source:MGI Symbol;Acc:MGI:88341]
ENSMUSG00000074785	13.2839	33.4812	19.7206	15.0056	1344.1	1567.62	1605.65	1335.99	20.3728	1463.34	-6.21118	2.77184e-135	1.03787e-132	Plxnc1	10	94790866	94944835	-	8349	protein_coding	plexin C1 [Source:MGI Symbol;Acc:MGI:1890127]
ENSMUSG00000002111	104.057	76.5285	87.6473	54.5659	3957.47	4377.13	5675.81	3421.48	80.6997	4357.97	-5.74684	7.37631e-135	2.72132e-132	Spi1	2	91082390	91115756	+	2695	protein_coding	spleen focus forming virus (SFFV) proviral integration oncogene [Source:MGI Symbol;Acc:MGI:98282]
ENSMUSG00000027339	346.488	291.765	279.376	279.65	3410.25	4481.83	4118.3	3664.31	299.32	3918.67	-3.70928	9.17609e-135	3.33624e-132	Rassf2	2	131989415	132030258	-	11993	protein_coding	Ras association (RalGDS/AF-6) domain family member 2 [Source:MGI Symbol;Acc:MGI:2442060]
ENSMUSG00000024672	65.3124	35.0756	38.3457	24.5547	4787.13	8275.82	5245.34	5049.87	40.8221	5839.54	-7.14492	1.34338e-134	4.8145e-132	Ms4a7	19	11321039	11336146	-	4453	protein_coding	membrane-spanning 4-domains, subfamily A, member 7 [Source:MGI Symbol;Acc:MGI:1918846]
ENSMUSG00000021457	132.839	102.038	142.427	66.8432	4644.23	6092.35	5522.46	4597.82	111.037	5214.22	-5.54477	2.71843e-133	9.60524e-131	Syk	13	52583173	52648792	+	9362	protein_coding	spleen tyrosine kinase [Source:MGI Symbol;Acc:MGI:99515]
ENSMUSG00000026395	233.575	194.51	128.184	169.154	6516.22	9345.38	7720.17	10993.8	181.356	8643.88	-5.57555	1.10355e-131	3.84512e-129	Ptprc	1	138062861	138175708	-	18313	protein_coding	protein tyrosine phosphatase, receptor type, C [Source:MGI Symbol;Acc:MGI:97810]
ENSMUSG00000031662	27.6748	30.2925	29.581	23.1905	1170.09	1388.03	1622.15	1176.34	27.6847	1339.15	-5.59621	1.76744e-131	6.07396e-129	Snx20	8	88626563	88636128	-	6439	protein_coding	sorting nexin 20 [Source:MGI Symbol;Acc:MGI:1918857]
ENSMUSG00000022439	45.3866	27.1038	39.4413	40.9244	1003.66	1193.17	1251.51	1088.12	38.214	1134.11	-4.8722	1.20324e-130	4.07915e-128	Parvg	15	84324026	84342978	+	3090	protein_coding	parvin, gamma [Source:MGI Symbol;Acc:MGI:2158329]
ENSMUSG00000005087	87.4522	100.444	117.228	106.404	4911.54	5270.73	6111.09	3125.71	102.882	4854.77	-5.56017	1.2561e-130	4.14627e-128	Cd44	2	102811141	102901665	-	6776	protein_coding	CD44 antigen [Source:MGI Symbol;Acc:MGI:88338]
ENSMUSG00000025498	650.91	315.68	452.479	380.597	27888.9	26348.6	37794.9	22177.4	449.917	28552.5	-5.98535	1.24706e-130	4.14627e-128	Irf7	7	141262706	141266481	-	3776	protein_coding	interferon regulatory factor 7 [Source:MGI Symbol;Acc:MGI:1859212]
ENSMUSG00000034116	48.7076	60.5851	38.3457	62.7508	3313.59	3133.06	5023.24	2762.72	52.5973	3558.15	-6.09213	2.7619e-130	8.99843e-128	Vav1	17	57279100	57328031	+	3688	protein_coding	vav 1 oncogene [Source:MGI Symbol;Acc:MGI:98923]
ENSMUSG00000015947	37.6377	39.8586	15.3383	39.5603	8442.84	8430.69	12178.2	4771.75	33.0987	8455.86	-8.01072	5.67447e-129	1.82507e-126	Fcgr1	3	96282909	96293969	-	2589	protein_coding	Fc receptor, IgG, high affinity I [Source:MGI Symbol;Acc:MGI:95498]
ENSMUSG00000028459	25.4608	22.3208	18.625	12.2773	1678.65	1361.85	1873.83	1318.34	19.671	1558.17	-6.30056	2.53453e-128	8.04858e-126	Cd72	4	43446462	43454628	-	3422	protein_coding	CD72 antigen [Source:MGI Symbol;Acc:MGI:88345]
ENSMUSG00000026979	47.6006	31.8869	43.8236	42.2886	1152.44	1248.43	1580.2	1246.92	41.3999	1307	-4.96524	3.49303e-128	1.09537e-125	Psd4	2	24367580	24414954	+	11786	protein_coding	pleckstrin and Sec7 domain containing 4 [Source:MGI Symbol;Acc:MGI:2674093]
ENSMUSG00000018008	273.427	173.783	146.809	225.084	5495.75	7283.33	6257.56	6140.51	204.776	6294.29	-4.94019	5.63404e-128	1.74495e-125	Cyth4	15	78597047	78622019	+	7552	protein_coding	cytohesin 4 [Source:MGI Symbol;Acc:MGI:2441702]
ENSMUSG00000018774	181.546	90.8776	123.802	99.5828	12671.8	14821.9	16317.8	7668.91	123.952	12870.1	-6.69162	2.94162e-127	8.99956e-125	Cd68	11	69664213	69666153	-	1257	protein_coding	CD68 antigen [Source:MGI Symbol;Acc:MGI:88342]
ENSMUSG00000004730	127.304	121.17	113.941	117.317	4819.92	9843.44	5319.61	6093.46	119.933	6519.11	-5.7644	3.3456e-127	1.01122e-124	Adgre1	17	57358691	57483527	+	3238	protein_coding	adhesion G protein-coupled receptor E1 [Source:MGI Symbol;Acc:MGI:106912]
ENSMUSG00000033220	71.9544	43.0473	48.206	69.5715	1892.16	2815.32	2472.77	2932.45	58.1948	2528.17	-5.43408	4.50143e-127	1.34437e-124	Rac2	15	78559167	78572783	-	3103	protein_coding	Rac family small GTPase 2 [Source:MGI Symbol;Acc:MGI:97846]
ENSMUSG00000044350	100.736	73.3398	83.2649	96.8545	1740.01	2603.01	2211.46	1959.45	88.5488	2128.48	-4.58214	1.47448e-124	4.3518e-122	Lacc1	14	77024200	77036904	-	3644	protein_coding	laccase domain containing 1 [Source:MGI Symbol;Acc:MGI:2445077]
ENSMUSG00000063193	24.3538	17.5378	9.86032	20.4622	1695.46	2411.05	1917.84	1529.25	18.0535	1888.4	-6.71405	1.81217e-124	5.28627e-122	Cd300lb	11	114922781	114934386	-	2917	protein_coding	CD300 molecule like family member B [Source:MGI Symbol;Acc:MGI:2685099]
ENSMUSG00000073412	25.4608	14.3491	13.1471	15.0056	1581.98	2769.51	1996.92	2235.89	16.9906	2146.08	-6.96358	1.94543e-124	5.60978e-122	Lst1	17	35185095	35188439	-	415	protein_coding	leukocyte specific transcript 1 [Source:MGI Symbol;Acc:MGI:1096324]
ENSMUSG00000018920	106.271	82.9059	58.0663	73.664	1727.4	1939.17	2137.88	2010.71	80.2268	1953.79	-4.60589	2.32734e-124	6.63478e-122	Cxcl16	11	70453983	70459984	-	3021	protein_coding	chemokine (C-X-C motif) ligand 16 [Source:MGI Symbol;Acc:MGI:1932682]
ENSMUSG00000024965	142.802	89.2833	96.412	103.675	2608.34	4019.39	3013.94	3259.31	108.043	3225.25	-4.8933	1.39388e-123	3.92903e-121	Fermt3	19	6998958	7019469	-	2587	protein_coding	fermitin family member 3 [Source:MGI Symbol;Acc:MGI:2147790]
ENSMUSG00000049103	158.3	117.981	97.5076	139.143	5424.3	9503.16	5961.18	9886.32	128.233	7693.74	-5.90626	6.89636e-123	1.92232e-120	Ccr2	9	124101950	124113557	+	6760	protein_coding	chemokine (C-C motif) receptor 2 [Source:MGI Symbol;Acc:MGI:106185]
ENSMUSG00000036908	841.313	648.898	625.582	729.819	7826.69	10801.8	9136.72	9467.88	711.403	9308.26	-3.70909	7.334e-123	2.02185e-120	Unc93b1	19	3935186	3949340	+	2841	protein_coding	unc-93 homolog B1, TLR signaling regulator [Source:MGI Symbol;Acc:MGI:1859307]
ENSMUSG00000038179	15.4979	27.1038	35.0589	20.4622	3970.08	3812.9	6536.05	2976.99	24.5307	4324.01	-7.46166	8.0333e-123	2.19056e-120	Slamf7	1	171632403	171653035	-	4577	protein_coding	SLAM family member 7 [Source:MGI Symbol;Acc:MGI:1922595]
ENSMUSG00000043263	57.5635	27.1038	26.2942	25.9188	4861.94	5108.59	7023.59	3411.39	34.2201	5101.38	-7.20472	1.01476e-122	2.73733e-120	Ifi209	1	173630917	173647928	+	3547	protein_coding	interferon activated gene 209 [Source:MGI Symbol;Acc:MGI:2138243]
ENSMUSG00000054520	92.9872	76.5285	76.6914	94.1262	3043.76	2704.8	3650.01	2046.84	85.0833	2861.35	-5.0703	1.87186e-121	4.99568e-119	Sh3bp2	5	34525838	34563641	+	4296	protein_coding	SH3-domain binding protein 2 [Source:MGI Symbol;Acc:MGI:1346349]
ENSMUSG00000018507	122.876	76.5285	95.3164	109.132	1597.11	1883.91	1838.07	1577.14	100.963	1724.06	-4.08489	2.31617e-121	6.11641e-119	Trpv2	11	62574486	62600515	+	4485	protein_coding	transient receptor potential cation channel, subfamily V, member 2 [Source:MGI Symbol;Acc:MGI:1341836]
ENSMUSG00000000204	4.42796	4.78303	2.19118	5.45659	33385.5	21503.2	53667.8	12772.6	4.21469	30332.3	-12.8423	1.09075e-120	2.85038e-118	Slfn4	11	83175186	83190216	+	3964	protein_coding	schlafen 4 [Source:MGI Symbol;Acc:MGI:1329010]
ENSMUSG00000021948	539.104	377.86	379.074	369.684	5120	5389.25	5948.8	5615.36	416.431	5518.35	-3.7257	2.47129e-120	6.39146e-118	Prkcd	14	30595354	30626210	-	5544	protein_coding	protein kinase C, delta [Source:MGI Symbol;Acc:MGI:97598]
ENSMUSG00000055541	29.8887	27.1038	15.3383	30.0112	1976.22	3575.14	2130.32	2433.35	25.5855	2528.76	-6.63792	4.98529e-120	1.27618e-117	Lair1	7	4003402	4063204	-	7475	protein_coding	leukocyte-associated Ig-like receptor 1 [Source:MGI Symbol;Acc:MGI:105492]
ENSMUSG00000035697	318.813	253.501	243.221	259.188	5726.91	7799.57	5443.39	8951.13	268.681	6980.25	-4.69814	9.09198e-120	2.30395e-117	Arhgap45	10	80016653	80031472	+	4478	protein_coding	Rho GTPase activating protein 45 [Source:MGI Symbol;Acc:MGI:1917969]
ENSMUSG00000038608	280.069	189.727	276.089	214.171	3130.34	3705.29	3728.4	3292.08	240.014	3464.03	-3.8446	1.03583e-119	2.5986e-117	Dock10	1	80501073	80758527	-	18267	protein_coding	dedicator of cytokinesis 10 [Source:MGI Symbol;Acc:MGI:2146320]
ENSMUSG00000028859	65.3124	51.019	31.7721	23.1905	2644.48	3032.72	3730.47	2908.09	42.8235	3078.94	-6.16515	1.2783e-118	3.17513e-116	Csf3r	4	126024550	126044440	+	3609	protein_coding	colony stimulating factor 3 receptor (granulocyte) [Source:MGI Symbol;Acc:MGI:1339755]
ENSMUSG00000067212	1426.91	926.314	1093.4	1074.95	15038.9	16564	20105.3	18322.4	1130.39	17507.7	-3.95199	1.478e-118	3.63517e-116	H2-T23	17	36029773	36032855	-	2889	protein_coding	histocompatibility 2, T region locus 23 [Source:MGI Symbol;Acc:MGI:95957]
ENSMUSG00000053063	48.7076	38.2643	32.8677	42.2886	2562.94	5005.34	2596.54	4252.48	40.532	3604.33	-6.4733	1.10348e-117	2.68768e-115	Clec12a	6	129342691	129365303	+	5528	protein_coding	C-type lectin domain family 12, member a [Source:MGI Symbol;Acc:MGI:3040968]
ENSMUSG00000078771	35.4237	28.6982	51.4928	58.6583	2015.72	2627	2388.19	1662	43.5683	2173.23	-5.63256	1.55317e-116	3.74658e-114	Evi2a	11	79526560	79530609	-	2297	protein_coding	ecotropic viral integration site 2a [Source:MGI Symbol;Acc:MGI:95458]
ENSMUSG00000026480	99.6291	58.9907	75.5958	47.7452	2468.8	3817.26	3184.48	2884.56	70.4902	3088.77	-5.44047	1.65216e-116	3.9474e-114	Ncf2	1	152800194	152836991	+	8478	protein_coding	neutrophil cytosolic factor 2 [Source:MGI Symbol;Acc:MGI:97284]
ENSMUSG00000026271	9.96291	6.37738	10.9559	17.7339	1433.2	1547.26	1782.37	1180.54	11.2575	1485.84	-7.03577	3.31895e-116	7.85496e-114	Gpr35	1	92950865	92986391	+	4839	protein_coding	G protein-coupled receptor 35 [Source:MGI Symbol;Acc:MGI:1929509]
ENSMUSG00000026430	57.5635	47.8303	63.5443	53.2018	939.774	1230.25	1100.23	1242.72	55.535	1128.24	-4.33371	6.99204e-116	1.63934e-113	Rassf5	1	131176410	131245258	-	3997	protein_coding	Ras association (RalGDS/AF-6) domain family member 5 [Source:MGI Symbol;Acc:MGI:1926375]
ENSMUSG00000071203	26.5678	25.5095	26.2942	31.3754	991.89	1469.46	1097.48	1411.61	27.4367	1242.61	-5.50226	9.77558e-116	2.27074e-113	Naip5	13	100211739	100246323	-	5204	protein_coding	NLR family, apoptosis inhibitory protein 5 [Source:MGI Symbol;Acc:MGI:1298220]
ENSMUSG00000070031	36.5307	30.2925	19.7206	25.9188	994.412	1034.66	1322.34	1045.26	28.1157	1099.17	-5.29239	9.78326e-115	2.25167e-112	Sp140	1	85600378	85645037	+	3328	protein_coding	Sp140 nuclear body protein [Source:MGI Symbol;Acc:MGI:3702467]
ENSMUSG00000060216	349.809	243.935	302.383	296.02	3675.04	4979.89	3883.12	4715.45	298.037	4313.38	-3.85163	1.0827e-114	2.46924e-112	Arrb2	11	70432635	70440828	+	2845	protein_coding	arrestin, beta 2 [Source:MGI Symbol;Acc:MGI:99474]
ENSMUSG00000071715	43.1726	23.9152	26.2942	20.4622	1071.75	1383.67	1480.5	1351.95	28.461	1321.97	-5.51444	2.44044e-114	5.51561e-112	Ncf4	15	78244801	78262580	+	2020	protein_coding	neutrophil cytosolic factor 4 [Source:MGI Symbol;Acc:MGI:109186]
ENSMUSG00000023169	28.7817	36.6699	40.5369	19.0981	912.875	1159.72	1099.54	1109.96	31.2716	1070.53	-5.09264	2.47802e-114	5.55054e-112	Slc38a1	15	96571418	96642913	-	17236	protein_coding	solute carrier family 38, member 1 [Source:MGI Symbol;Acc:MGI:2145895]
ENSMUSG00000026786	86.3452	62.1794	71.2134	73.664	1355.02	1877.37	1807.81	1390.61	73.3505	1607.7	-4.44685	2.77975e-113	6.17129e-111	Apbb1ip	2	22774094	22875653	+	7414	protein_coding	amyloid beta (A4) precursor protein-binding, family B, member 1 interacting protein [Source:MGI Symbol;Acc:MGI:1861354]
ENSMUSG00000032359	347.595	200.887	306.765	339.673	7999.01	13201.9	8991.63	8990.62	298.73	9795.79	-5.03229	3.69739e-113	8.13653e-111	Ctsh	9	90054152	90076089	+	4499	protein_coding	cathepsin H [Source:MGI Symbol;Acc:MGI:107285]
ENSMUSG00000031101	30.9957	23.9152	28.4854	15.0056	1156.65	1928.26	1533.44	1671.25	24.6005	1572.4	-5.97979	4.91843e-113	1.07295e-110	Sash3	X	48146436	48161565	+	2677	protein_coding	SAM and SH3 domain containing 3 [Source:MGI Symbol;Acc:MGI:1921381]
ENSMUSG00000032661	7.74893	7.97172	4.38236	4.09244	5739.52	4978.44	8111.44	3145.88	6.04886	5493.82	-9.83969	6.42756e-113	1.39007e-110	Oas3	5	120753098	120777661	-	7069	protein_coding	2'-5' oligoadenylate synthetase 3 [Source:MGI Symbol;Acc:MGI:2180850]
ENSMUSG00000056069	106.271	54.2077	81.0737	79.1206	1886.27	2811.69	2511.96	2639.21	80.1683	2462.28	-4.92789	7.86778e-113	1.687e-110	Otulinl	15	27655069	27681579	-	3241	protein_coding	OTU deubiquitinase with linear linkage specificity like [Source:MGI Symbol;Acc:MGI:2687281]
ENSMUSG00000025473	78.5963	55.802	54.7796	51.8376	8190.66	6156.33	8659.49	3339.13	60.2539	6586.41	-6.76798	1.02117e-112	2.17103e-110	Adam8	7	139978932	139992562	-	4638	protein_coding	a disintegrin and metallopeptidase domain 8 [Source:MGI Symbol;Acc:MGI:107825]
ENSMUSG00000046718	1170.09	784.417	852.37	778.928	16138.4	14727.4	21275.7	15831.9	896.451	16993.3	-4.24353	1.6516e-112	3.48183e-110	Bst2	8	71534255	71537456	-	903	protein_coding	bone marrow stromal cell antigen 2 [Source:MGI Symbol;Acc:MGI:1916800]
ENSMUSG00000056737	246.859	156.246	195.015	140.507	10208.9	12186.9	12711.1	6269.07	184.657	10344	-5.80387	1.79381e-112	3.75012e-110	Capg	6	72544391	72562983	+	2529	protein_coding	capping protein (actin filament), gelsolin-like [Source:MGI Symbol;Acc:MGI:1098259]
ENSMUSG00000044583	53.1355	41.4529	27.3898	54.5659	1829.11	2976.01	2126.88	2019.95	44.136	2237.99	-5.66844	1.99769e-112	4.14183e-110	Tlr7	X	167304929	167330558	-	4082	protein_coding	toll-like receptor 7 [Source:MGI Symbol;Acc:MGI:2176882]
ENSMUSG00000040061	23.2468	47.8303	31.7721	24.5547	1103.69	1219.34	979.204	1269.61	31.851	1142.96	-5.19296	2.23094e-112	4.58751e-110	Plcb2	2	118707517	118728438	-	6597	protein_coding	phospholipase C, beta 2 [Source:MGI Symbol;Acc:MGI:107465]
ENSMUSG00000036526	19.9258	6.37738	6.57355	8.18489	1285.25	1820.65	1524.51	1739.31	10.2654	1592.43	-7.231	7.4987e-112	1.52943e-109	Card11	5	140872990	141000582	-	4866	protein_coding	caspase recruitment domain family, member 11 [Source:MGI Symbol;Acc:MGI:1916978]
ENSMUSG00000052776	69.7404	38.2643	42.728	51.8376	4473.59	4200.44	5697.13	2487.96	50.6426	4214.78	-6.3706	3.72199e-111	7.53012e-109	Oas1a	5	120896256	120907521	-	1885	protein_coding	2'-5' oligoadenylate synthetase 1A [Source:MGI Symbol;Acc:MGI:2180860]
ENSMUSG00000021624	14.3909	12.7548	8.76473	24.5547	2735.26	3215.95	4458.68	2004.82	15.1163	3103.68	-7.69737	5.73297e-111	1.15058e-108	Cd180	13	102693558	102739629	+	4509	protein_coding	CD180 antigen [Source:MGI Symbol;Acc:MGI:1194924]
ENSMUSG00000043832	21.0328	14.3491	30.6765	50.4735	2256.13	3620.22	2637.11	3218.98	29.133	2933.11	-6.64854	6.02184e-111	1.19897e-108	Clec4a3	6	122952515	122969875	+	1327	protein_coding	C-type lectin domain family 4, member a3 [Source:MGI Symbol;Acc:MGI:1920399]
ENSMUSG00000049988	35.4237	25.5095	15.3383	24.5547	2531	2950.56	4028.9	1906.52	25.2065	2854.25	-6.82377	1.48997e-110	2.94322e-108	Lrrc25	8	70616155	70621483	+	2039	protein_coding	leucine rich repeat containing 25 [Source:MGI Symbol;Acc:MGI:2445284]
ENSMUSG00000059089	23.2468	4.78303	6.57355	9.54903	2545.29	4063.02	3244.99	2326.64	11.0381	3044.98	-8.05851	5.29096e-109	1.03699e-106	Fcgr4	1	171018920	171029761	+	1256	protein_coding	Fc receptor, IgG, low affinity IV [Source:MGI Symbol;Acc:MGI:2179523]
ENSMUSG00000069516	1985.94	1414.18	1195.29	1769.3	36207.4	62054.1	40160.4	48124.2	1591.18	46636.5	-4.87319	1.64338e-107	3.19594e-105	Lyz2	10	117277331	117282321	-	1316	protein_coding	lysozyme 2 [Source:MGI Symbol;Acc:MGI:96897]
ENSMUSG00000040616	46.4936	33.4812	40.5369	34.1037	847.31	1040.48	1123.61	867.973	38.6538	969.842	-4.6348	1.94471e-107	3.75284e-105	Tmem51	4	142030992	142084304	-	1875	protein_coding	transmembrane protein 51 [Source:MGI Symbol;Acc:MGI:2384874]
ENSMUSG00000049130	118.448	92.472	84.3605	64.1149	3146.31	3040.72	4088.73	2342.6	89.8488	3154.59	-5.12986	8.26413e-107	1.58261e-104	C5ar1	7	16246743	16259540	-	2570	protein_coding	complement component 5a receptor 1 [Source:MGI Symbol;Acc:MGI:88232]
ENSMUSG00000029322	35.4237	31.8869	7.66914	19.0981	5423.46	5533.21	8109.38	3618.93	23.5194	5671.24	-7.92652	1.939e-106	3.68513e-104	Plac8	5	100553725	100572245	-	1592	protein_coding	placenta-specific 8 [Source:MGI Symbol;Acc:MGI:2445289]
ENSMUSG00000030786	69.7404	30.2925	28.4854	31.3754	2705.84	3263.21	3112.96	2198.92	39.9734	2820.23	-6.12442	5.54658e-106	1.04622e-103	Itgam	7	128062640	128118491	+	5024	protein_coding	integrin alpha M [Source:MGI Symbol;Acc:MGI:96607]
ENSMUSG00000018654	48.7076	36.6699	28.4854	45.0169	1007.02	1505.82	1319.59	1465.39	39.7199	1324.45	-5.05997	5.84708e-106	1.09467e-103	Ikzf1	11	11685003	11772926	+	5777	protein_coding	IKAROS family zinc finger 1 [Source:MGI Symbol;Acc:MGI:1342540]
ENSMUSG00000042759	184.867	176.972	129.28	170.518	1508.85	1600.34	1659.28	1561.17	165.409	1582.41	-3.26195	2.15216e-105	3.99808e-103	Apobr	7	126584942	126589112	+	3779	protein_coding	apolipoprotein B receptor [Source:MGI Symbol;Acc:MGI:2176230]
ENSMUSG00000030798	88.5592	65.3681	79.9781	95.4903	1768.59	2780.42	1778.93	2380.41	82.349	2177.09	-4.71994	2.16741e-105	3.99808e-103	Cd37	7	45233632	45239115	-	3522	protein_coding	CD37 antigen [Source:MGI Symbol;Acc:MGI:88330]
ENSMUSG00000020100	132.839	100.444	153.383	148.692	2910.11	3449.35	4244.14	2550.14	133.839	3288.43	-4.6138	3.17566e-105	5.81517e-103	Slc29a3	10	60712072	60752794	-	5834	protein_coding	solute carrier family 29 (nucleoside transporters), member 3 [Source:MGI Symbol;Acc:MGI:1918529]
ENSMUSG00000022831	363.093	315.68	257.464	264.645	3817.94	4417.84	5320.3	3871.85	300.22	4356.98	-3.85918	1.1722e-104	2.13095e-102	Hcls1	16	36934983	36963212	+	2525	protein_coding	hematopoietic cell specific Lyn substrate 1 [Source:MGI Symbol;Acc:MGI:104568]
ENSMUSG00000015355	60.8845	31.8869	29.581	45.0169	1514.73	2369.61	2069.81	1708.22	41.8423	1915.59	-5.50714	5.88726e-104	1.06255e-101	Cd48	1	171682009	171705258	+	1189	protein_coding	CD48 antigen [Source:MGI Symbol;Acc:MGI:88339]
ENSMUSG00000045322	11.0699	4.78303	16.4339	15.0056	1536.59	1566.17	2293.29	1278.01	11.8231	1668.52	-7.10257	7.4977e-104	1.34353e-101	Tlr9	9	106222598	106226883	+	3478	protein_coding	toll-like receptor 9 [Source:MGI Symbol;Acc:MGI:1932389]
ENSMUSG00000110631	106.271	74.9342	139.14	110.496	3168.17	4267.33	2584.85	2910.61	107.71	3232.74	-4.89901	1.79954e-103	3.20177e-101	Gm42047	8	121833247	121841178	+	5647	lincRNA	predicted gene, 42047 [Source:MGI Symbol;Acc:MGI:5624932]
ENSMUSG00000024679	96.3082	65.3681	47.1104	38.1961	6179.98	7010.67	8548.1	3828.16	61.7457	6391.73	-6.68986	1.82664e-103	3.22711e-101	Ms4a6d	19	11586604	11604849	-	1735	protein_coding	membrane-spanning 4-domains, subfamily A, member 6D [Source:MGI Symbol;Acc:MGI:1916024]
ENSMUSG00000040345	64.2054	36.6699	62.4487	53.2018	1738.33	2904.75	1953.6	2918.17	54.1315	2378.71	-5.44321	2.16344e-103	3.79539e-101	Arhgap9	10	127321964	127329943	+	3787	protein_coding	Rho GTPase activating protein 9 [Source:MGI Symbol;Acc:MGI:2143764]
ENSMUSG00000008496	37.6377	36.6699	32.8677	43.6527	721.222	716.918	898.062	746.978	37.707	770.795	-4.3592	3.20446e-103	5.58267e-101	Pou2f2	7	25087344	25179726	-	8243	protein_coding	POU domain, class 2, transcription factor 2 [Source:MGI Symbol;Acc:MGI:101897]
ENSMUSG00000047810	276.748	248.718	190.633	241.454	2303.2	2247.46	2716.88	2523.26	239.388	2447.7	-3.35542	6.97057e-103	1.19774e-100	Ccdc88b	19	6844623	6858211	-	4959	protein_coding	coiled-coil domain containing 88B [Source:MGI Symbol;Acc:MGI:1925567]
ENSMUSG00000035208	59.7775	25.5095	26.2942	38.1961	3118.57	2720.07	4002.77	2122.46	37.4443	2990.97	-6.30628	6.94697e-103	1.19774e-100	Slfn8	11	83002158	83020810	-	4091	protein_coding	schlafen 8 [Source:MGI Symbol;Acc:MGI:2672859]
ENSMUSG00000112148	80.8103	89.2833	69.0222	77.7564	6150.56	4291.33	9354.7	3704.64	79.2181	5875.31	-6.21572	1.22614e-102	2.09252e-100	Lilrb4a	10	51490956	51496611	+	5227	protein_coding	leukocyte immunoglobulin-like receptor, subfamily B, member 4A [Source:MGI Symbol;Acc:MGI:102701]
ENSMUSG00000031506	21.0328	28.6982	18.625	28.6471	607.743	730.006	704.147	702.445	24.2508	686.085	-4.85003	2.5468e-102	4.317e-100	Ptpn7	1	135132700	135145317	+	6102	protein_coding	protein tyrosine phosphatase, non-receptor type 7 [Source:MGI Symbol;Acc:MGI:2156893]
ENSMUSG00000025877	23.2468	30.2925	26.2942	45.0169	5976.56	4989.34	9124.34	2830.78	31.2126	5730.26	-7.52913	4.12631e-102	6.94743e-100	Hk3	13	55005985	55021385	-	3682	protein_coding	hexokinase 3 [Source:MGI Symbol;Acc:MGI:2670962]
ENSMUSG00000112023	109.592	98.8493	65.7355	66.8432	16155.2	11312.9	27461	7801.67	85.255	15682.7	-7.52398	1.31083e-101	2.19232e-99	Lilr4b	10	51480632	51486703	+	5439	protein_coding	leukocyte immunoglobulin-like receptor, subfamily B, member 4B [Source:MGI Symbol;Acc:MGI:102702]
ENSMUSG00000024696	84.1313	63.7738	55.8751	66.8432	2337.67	2831.32	3203.73	1671.25	67.6559	2510.99	-5.21181	1.79143e-101	2.97626e-99	Lpxn	19	12798606	12833807	+	1675	protein_coding	leupaxin [Source:MGI Symbol;Acc:MGI:2147677]
ENSMUSG00000079523	694.083	565.992	463.435	489.729	9973.54	10300.8	13404.2	8146.17	553.31	10456.2	-4.23989	3.75505e-101	6.19757e-99	Tmsb10	6	72957347	72958748	-	1276	protein_coding	thymosin, beta 10 [Source:MGI Symbol;Acc:MGI:109146]
ENSMUSG00000002204	18.8188	11.1604	18.625	2.7283	937.252	1069.56	1218.5	1211.63	12.8331	1109.24	-6.37865	1.32028e-100	2.16483e-98	Napsa	7	44572380	44586862	+	2660	protein_coding	napsin A aspartic peptidase [Source:MGI Symbol;Acc:MGI:109365]
ENSMUSG00000032089	126.197	36.6699	67.9266	73.664	3944.03	4646.88	5033.55	4808.72	76.1144	4608.29	-5.90555	5.65028e-100	9.20445e-98	Il10ra	9	45253837	45269149	-	3498	protein_coding	interleukin 10 receptor, alpha [Source:MGI Symbol;Acc:MGI:96538]
ENSMUSG00000030789	30.9957	28.6982	17.5295	20.4622	943.137	812.168	1050.03	1233.48	24.4214	1009.7	-5.37639	3.52818e-99	5.71042e-97	Itgax	7	128129547	128150657	+	4803	protein_coding	integrin alpha X [Source:MGI Symbol;Acc:MGI:96609]
ENSMUSG00000035439	111.806	116.387	145.714	128.23	1116.3	1193.17	1362.91	1188.11	125.534	1215.12	-3.27207	1.31494e-98	2.1146e-96	Haus8	8	71248561	71272934	-	5278	protein_coding	4HAUS augmin-like complex, subunit 8 [Source:MGI Symbol;Acc:MGI:1923728]
ENSMUSG00000031264	22.1398	27.1038	15.3383	12.2773	854.875	1044.84	1056.91	760.422	19.2148	929.261	-5.61374	1.78022e-98	2.84462e-96	Btk	X	134542336	134583570	-	3149	protein_coding	Bruton agammaglobulinemia tyrosine kinase [Source:MGI Symbol;Acc:MGI:88216]
ENSMUSG00000064366	2780.76	4865.94	3833.47	4041.97	213.509	169.414	137.529	195.777	3880.54	179.057	4.43933	4.80839e-98	7.63469e-96	mt-Tl2	MT	11671	11741	+	71	Mt_tRNA	mitochondrially encoded tRNA leucine 2 [Source:MGI Symbol;Acc:MGI:102481]
ENSMUSG00000037946	42.0656	30.2925	48.206	32.7395	849.832	1175.72	866.431	1029.3	38.3259	980.32	-4.65665	6.7316e-98	1.06211e-95	Fgd3	13	49261554	49320311	-	6012	protein_coding	FYVE, RhoGEF and PH domain containing 3 [Source:MGI Symbol;Acc:MGI:1353657]
ENSMUSG00000100131	7415.73	7595.45	4906.06	8929.71	311.016	258.12	368.577	231.908	7211.74	292.405	4.62352	8.83477e-98	1.38524e-95	Gm28439	1	24611535	24612410	-	876	unprocessed_pseudogene	predicted gene 28439 [Source:MGI Symbol;Acc:MGI:5579145]
ENSMUSG00000047180	96.3082	114.793	71.2134	79.1206	2351.12	3395.54	2704.5	4481.03	90.3587	3233.05	-5.16714	8.89104e-98	1.3854e-95	Neurl3	1	36264597	36274679	-	3217	protein_coding	neuralized E3 ubiquitin protein ligase 3 [Source:MGI Symbol;Acc:MGI:2429944]
ENSMUSG00000048612	253.501	149.868	203.78	242.818	4270.17	5078.78	4995.04	3336.61	212.492	4420.15	-4.37477	2.16649e-97	3.35499e-95	Myof	19	37899036	38043577	-	12603	protein_coding	myoferlin [Source:MGI Symbol;Acc:MGI:1919192]
ENSMUSG00000020865	24.3538	30.2925	35.0589	17.7339	1382.76	2247.46	1207.5	1704.02	26.8598	1635.43	-5.92346	2.22657e-97	3.42686e-95	Abcc3	11	94343295	94392997	-	5698	protein_coding	ATP-binding cassette, sub-family C (CFTR/MRP), member 3 [Source:MGI Symbol;Acc:MGI:1923658]
ENSMUSG00000035711	166.049	114.793	144.618	111.86	1440.76	1803.93	1624.21	1627.55	134.33	1624.11	-3.5867	6.96448e-97	1.06535e-94	Dok3	13	55523231	55529296	-	2459	protein_coding	docking protein 3 [Source:MGI Symbol;Acc:MGI:1351490]
ENSMUSG00000049625	42.0656	17.5378	26.2942	43.6527	1465.98	2289.63	1510.75	2226.65	32.3876	1873.25	-5.84004	1.63438e-96	2.48495e-94	Tifab	13	56173704	56178885	-	3497	protein_coding	TRAF-interacting protein with forkhead-associated domain, family member B [Source:MGI Symbol;Acc:MGI:2385852]
ENSMUSG00000030560	369.735	401.775	568.612	444.712	6569.17	8821.87	9272.18	6323.68	446.208	7746.73	-4.11678	7.32447e-96	1.10692e-93	Ctsc	7	88278085	88310888	+	5808	protein_coding	cathepsin C [Source:MGI Symbol;Acc:MGI:109553]
ENSMUSG00000026581	33.2097	36.6699	29.581	21.8264	1755.14	1470.92	2841.34	1484.71	30.3217	1888.03	-5.9634	1.95929e-95	2.94328e-93	Sell	1	164061982	164084181	+	5911	protein_coding	selectin, lymphocyte [Source:MGI Symbol;Acc:MGI:98279]
ENSMUSG00000026288	328.776	232.774	188.442	211.443	3353.09	4379.31	4112.8	3981.08	240.359	3956.57	-4.03936	2.04158e-95	3.04864e-93	Inpp5d	1	87620312	87720507	+	7602	protein_coding	inositol polyphosphate-5-phosphatase D [Source:MGI Symbol;Acc:MGI:107357]
ENSMUSG00000099757	22.1398	23.9152	13.1471	24.5547	760.73	1081.19	825.86	1091.48	20.9392	939.815	-5.50888	2.59643e-95	3.85424e-93	BE692007	19	11470166	11484578	-	5236	processed_transcript	expressed sequence BE692007 [Source:MGI Symbol;Acc:MGI:3035348]
ENSMUSG00000039621	276.748	248.718	361.545	285.107	2715.93	3514.06	3218.86	3638.26	293.029	3271.78	-3.47752	3.17679e-95	4.68801e-93	Prex1	2	166566342	166713832	-	10266	protein_coding	phosphatidylinositol-3,4,5-trisphosphate-dependent Rac exchange factor 1 [Source:MGI Symbol;Acc:MGI:3040696]
ENSMUSG00000009687	406.265	232.774	214.736	282.379	5600.82	6212.32	7514.57	5857.35	284.039	6296.26	-4.46806	3.95908e-95	5.80827e-93	Fxyd5	7	31032722	31042481	-	4192	protein_coding	FXYD domain-containing ion transport regulator 5 [Source:MGI Symbol;Acc:MGI:1201785]
ENSMUSG00000002699	44.2796	15.9434	20.8162	19.0981	1202.04	1686.14	1780.31	1449.42	25.0343	1529.48	-5.90206	4.9842e-95	7.26969e-93	Lcp2	11	34046920	34092295	+	4459	protein_coding	lymphocyte cytosolic protein 2 [Source:MGI Symbol;Acc:MGI:1321402]
ENSMUSG00000058163	16.6049	27.1038	17.5295	12.2773	813.686	1145.91	1109.17	799.913	18.3789	967.168	-5.7417	1.71124e-94	2.4815e-92	Gm5431	11	48887422	48902214	-	3862	protein_coding	predicted gene 5431 [Source:MGI Symbol;Acc:MGI:3645205]
ENSMUSG00000002668	133.946	81.3115	110.655	120.045	1540.79	1527.63	1974.91	1995.58	111.489	1759.73	-3.97199	3.19263e-94	4.60307e-92	Dennd1c	17	57065905	57078514	-	5109	protein_coding	DENN/MADD domain containing 1C [Source:MGI Symbol;Acc:MGI:1918035]
ENSMUSG00000047798	11.0699	3.18869	4.38236	0	4989.71	3636.94	7773.12	3369.38	4.66024	4942.29	-9.96843	9.26102e-94	1.32761e-91	Cd300lf	11	115116214	115133992	-	5149	protein_coding	CD300 molecule like family member F [Source:MGI Symbol;Acc:MGI:2442359]
ENSMUSG00000035493	664.194	422.501	541.222	387.418	10390.5	10686.1	14976.2	9388.05	503.834	11360.2	-4.49283	9.34279e-94	1.33172e-91	Tgfbi	13	56609523	56639562	+	3771	protein_coding	transforming growth factor, beta induced [Source:MGI Symbol;Acc:MGI:99959]
ENSMUSG00000065947	10224.2	6956.12	9826.36	5457.95	272.35	132.332	159.533	176.451	8116.15	185.166	5.45548	2.20175e-92	3.12064e-90	mt-Nd4l	MT	9877	10173	+	297	protein_coding	mitochondrially encoded NADH dehydrogenase 4L [Source:MGI Symbol;Acc:MGI:102497]
ENSMUSG00000031443	49.8146	27.1038	35.0589	43.6527	2947.09	2301.26	3679.58	1561.17	38.9075	2622.28	-6.06477	2.7813e-92	3.91991e-90	F7	8	13026034	13035809	+	1859	protein_coding	coagulation factor VII [Source:MGI Symbol;Acc:MGI:109325]
ENSMUSG00000069792	39.8517	54.2077	37.2501	46.381	1450.85	2630.64	1984.54	1374.64	44.4226	1860.17	-5.39998	3.26156e-92	4.5711e-90	Wfdc17	11	83703991	83706268	+	533	protein_coding	WAP four-disulfide core domain 17 [Source:MGI Symbol;Acc:MGI:3649773]
ENSMUSG00000027514	33.2097	25.5095	8.76473	27.283	6133.75	4807.57	9252.24	2970.27	23.6917	5790.96	-7.94075	3.46228e-92	4.82546e-90	Zbp1	2	173206612	173218923	-	3529	protein_coding	Z-DNA binding protein 1 [Source:MGI Symbol;Acc:MGI:1927449]
ENSMUSG00000042349	97.4152	79.7172	82.1693	75.0281	1792.13	1688.32	2456.95	1381.36	83.5825	1829.69	-4.44857	7.24468e-92	1.00413e-89	Ikbke	1	131254343	131279606	-	9018	protein_coding	inhibitor of kappaB kinase epsilon [Source:MGI Symbol;Acc:MGI:1929612]
ENSMUSG00000028337	53.1355	15.9434	32.8677	21.8264	1703.03	1946.44	2481.71	1667.05	30.9433	1949.55	-5.944	3.91175e-91	5.39198e-89	Coro2a	4	46536937	46602202	-	6459	protein_coding	coronin, actin binding protein 2A [Source:MGI Symbol;Acc:MGI:1345966]
ENSMUSG00000019122	245.752	151.463	93.1252	156.877	8357.1	13721.1	9098.21	7165.61	161.804	9585.49	-5.88767	5.30735e-91	7.27571e-89	Ccl9	11	83572919	83578636	-	3045	protein_coding	chemokine (C-C motif) ligand 9 [Source:MGI Symbol;Acc:MGI:104533]
ENSMUSG00000064364	810.317	996.465	867.708	930.349	75.6527	99.6123	69.452	67.2196	901.21	77.9841	3.52769	2.27253e-90	3.09842e-88	mt-Th	MT	11546	11612	+	67	Mt_tRNA	mitochondrially encoded tRNA histidine [Source:MGI Symbol;Acc:MGI:102485]
ENSMUSG00000016206	154.979	149.868	123.802	111.86	1247.43	1670.14	1568.51	1581.34	135.127	1516.86	-3.48946	2.55806e-90	3.46887e-88	H2-M3	17	37270220	37274484	+	1438	protein_coding	histocompatibility 2, M region locus 3 [Source:MGI Symbol;Acc:MGI:95915]
ENSMUSG00000098112	35.4237	27.1038	26.2942	34.1037	922.122	1239.7	973.703	1602.35	30.7314	1184.47	-5.265	2.58639e-90	3.48843e-88	Bin2	15	100641077	100669553	-	2530	protein_coding	bridging integrator 2 [Source:MGI Symbol;Acc:MGI:3611448]
ENSMUSG00000000386	26.5678	9.56606	8.76473	19.0981	7003.76	4123.37	9161.47	2759.36	15.9992	5761.99	-8.47848	3.11713e-90	4.18179e-88	Mx1	16	97447035	97462907	-	3785	protein_coding	MX dynamin-like GTPase 1 [Source:MGI Symbol;Acc:MGI:97243]
ENSMUSG00000053040	38.7447	41.4529	48.206	50.4735	869.165	1001.94	1318.9	874.695	44.7193	1016.18	-4.50645	5.14564e-90	6.86642e-88	Aph1c	9	66814994	66834726	-	5205	protein_coding	aph1 homolog C, gamma secretase subunit [Source:MGI Symbol;Acc:MGI:1915568]
ENSMUSG00000026928	67.5264	60.5851	75.5958	65.4791	671.628	832.526	758.471	714.208	67.2966	744.208	-3.45968	8.09422e-90	1.07439e-87	Card9	2	26352176	26360918	-	2293	protein_coding	caspase recruitment domain family, member 9 [Source:MGI Symbol;Acc:MGI:2685628]
ENSMUSG00000064359	668.622	814.71	677.075	714.813	68.928	60.3491	46.7598	68.0598	718.805	61.0242	3.56306	1.36868e-89	1.80716e-87	mt-Tg	MT	9391	9458	+	68	Mt_tRNA	mitochondrially encoded tRNA glycine [Source:MGI Symbol;Acc:MGI:102486]
ENSMUSG00000049037	68.6334	20.7265	49.3016	72.2998	2183.84	3396.27	2802.83	2737.52	52.7403	2780.12	-5.70589	2.8422e-89	3.73311e-87	Clec4a1	6	122921848	122934619	+	1558	protein_coding	C-type lectin domain family 4, member a1 [Source:MGI Symbol;Acc:MGI:3036291]
ENSMUSG00000052688	130.625	63.7738	95.3164	87.3055	4835.89	4844.65	6119.34	2692.98	94.2551	4623.21	-5.60818	3.3461e-89	4.37207e-87	Rab7b	1	131688695	131715439	+	4624	protein_coding	RAB7B, member RAS oncogene family [Source:MGI Symbol;Acc:MGI:2442295]
ENSMUSG00000018819	363.093	197.699	327.582	342.401	4445.01	6046.54	5356.05	6276.63	307.694	5531.06	-4.16415	7.2229e-89	9.38864e-87	Lsp1	7	142460809	142494867	+	5174	protein_coding	lymphocyte specific 1 [Source:MGI Symbol;Acc:MGI:96832]
ENSMUSG00000028843	478.22	309.303	396.604	317.846	4689.62	5511.4	5325.8	4038.22	375.493	4891.26	-3.69995	1.35999e-88	1.75866e-86	Sh3bgrl3	4	134127406	134128789	-	821	protein_coding	SH3 domain binding glutamic acid-rich protein-like 3 [Source:MGI Symbol;Acc:MGI:1920973]
ENSMUSG00000026321	46.4936	30.2925	26.2942	19.0981	1430.68	1411.3	1504.56	930.991	30.5446	1319.38	-5.42011	8.40416e-88	1.08121e-85	Tnfrsf11a	1	105780718	105847981	+	5985	protein_coding	tumor necrosis factor receptor superfamily, member 11a, NFKB activator [Source:MGI Symbol;Acc:MGI:1314891]
ENSMUSG00000056116	1690.37	1747.4	1732.13	1694.27	9101.02	9522.79	11921	11542.4	1716.04	10521.8	-2.61631	9.17809e-88	1.17475e-85	H2-T22	17	36037128	36042747	-	3414	protein_coding	histocompatibility 2, T region locus 22 [Source:MGI Symbol;Acc:MGI:95956]
ENSMUSG00000040212	257.929	191.321	237.743	257.824	3213.56	3600.59	3817.8	2383.77	236.204	3253.93	-3.78147	1.76705e-87	2.25025e-85	Emp3	7	45918023	45921404	-	1071	protein_coding	epithelial membrane protein 3 [Source:MGI Symbol;Acc:MGI:1098729]
ENSMUSG00000044827	24.3538	14.3491	7.66914	36.832	1284.41	1655.6	1723.92	1354.47	20.801	1504.6	-6.18649	2.00241e-87	2.53709e-85	Tlr1	5	64924679	64933563	-	3346	protein_coding	toll-like receptor 1 [Source:MGI Symbol;Acc:MGI:1341295]
ENSMUSG00000041515	216.97	133.925	154.478	84.5772	3891.91	5248.19	4953.1	4200.38	147.488	4573.39	-4.94875	2.47019e-87	3.11405e-85	Irf8	8	120736358	120756694	+	7055	protein_coding	interferon regulatory factor 8 [Source:MGI Symbol;Acc:MGI:96395]
ENSMUSG00000060802	11258.1	8722.66	8842.52	9371.69	64894	87805	87008.9	91526.2	9548.74	82808.5	-3.11633	6.63249e-87	8.31946e-85	B2m	2	122147686	122153083	+	860	protein_coding	beta-2 microglobulin [Source:MGI Symbol;Acc:MGI:88127]
ENSMUSG00000041836	99.6291	90.8776	113.941	96.8545	1188.59	1356.04	1591.21	1064.59	100.326	1300.11	-3.69129	2.06986e-86	2.58341e-84	Ptpre	7	135537481	135686293	+	10201	protein_coding	protein tyrosine phosphatase, receptor type, E [Source:MGI Symbol;Acc:MGI:97813]
ENSMUSG00000091649	29.8887	25.5095	36.1545	21.8264	3221.12	2576.11	5296.92	1716.62	28.3448	3202.69	-6.80994	2.27885e-86	2.83017e-84	Phf11b	14	59320964	59341351	-	1184	protein_coding	PHD finger protein 11B [Source:MGI Symbol;Acc:MGI:3645789]
ENSMUSG00000036896	692.976	406.558	510.545	579.763	8694.17	13534.2	8622.36	9715.75	547.46	10141.6	-4.20981	2.39682e-86	2.96202e-84	C1qc	4	136889804	136893065	-	1931	protein_coding	complement component 1, q subcomponent, C chain [Source:MGI Symbol;Acc:MGI:88225]
ENSMUSG00000099398	15.4979	14.3491	6.57355	17.7339	1013.75	1181.53	1266.64	725.971	13.5386	1046.97	-6.29526	3.40424e-86	4.18639e-84	Ms4a14	19	11301249	11314454	-	4065	protein_coding	membrane-spanning 4-domains, subfamily A, member 14 [Source:MGI Symbol;Acc:MGI:2686122]
ENSMUSG00000034641	50.9216	46.236	20.8162	42.2886	947.339	1212.07	1267.33	1040.22	40.0656	1116.74	-4.81256	4.10833e-86	5.0276e-84	Cd300ld	11	114982274	114989922	-	2645	protein_coding	CD300 molecule like family member d [Source:MGI Symbol;Acc:MGI:2442358]
ENSMUSG00000030263	59.7775	57.3964	48.206	49.1093	909.513	1382.21	889.123	1152.82	53.6223	1083.42	-4.33803	5.3902e-86	6.56426e-84	Lrmp	6	145115653	145174934	+	4070	protein_coding	lymphoid-restricted membrane protein [Source:MGI Symbol;Acc:MGI:108424]
ENSMUSG00000025647	1495.54	1277.07	1320.19	1249.56	9014.43	9411.55	11054.6	7937.79	1335.59	9354.58	-2.80775	7.37783e-86	8.94143e-84	Shisa5	9	109038565	109057777	+	3297	protein_coding	shisa family member 5 [Source:MGI Symbol;Acc:MGI:1915044]
ENSMUSG00000034708	3293.3	2608.35	2376.34	2613.71	32607.1	40653.5	43654.4	26798.8	2722.92	35928.4	-3.7218	1.1021e-85	1.32925e-83	Grn	11	102430315	102437048	+	3474	protein_coding	granulin [Source:MGI Symbol;Acc:MGI:95832]
ENSMUSG00000039936	223.612	161.029	281.567	175.975	2642.8	3550.42	3263.56	3162.68	210.546	3154.86	-3.89879	1.13982e-85	1.36817e-83	Pik3cd	4	149649168	149702571	-	6259	protein_coding	phosphatidylinositol-4,5-bisphosphate 3-kinase catalytic subunit delta [Source:MGI Symbol;Acc:MGI:1098211]
ENSMUSG00000030148	29.8887	36.6699	21.9118	47.7452	973.398	1585.07	1052.78	1297.34	34.0539	1227.15	-5.18984	1.86071e-85	2.22284e-83	Clec4a2	6	123106428	123143999	+	2926	protein_coding	C-type lectin domain family 4, member a2 [Source:MGI Symbol;Acc:MGI:1349412]
ENSMUSG00000020709	338.739	266.255	308.957	259.188	1807.26	2136.21	1971.47	2046.84	293.285	1990.45	-2.75843	3.07463e-85	3.64565e-83	Adap2	11	80154105	80178958	+	1785	protein_coding	ArfGAP with dual PH domains 2 [Source:MGI Symbol;Acc:MGI:2663075]
ENSMUSG00000020399	2.21398	6.37738	14.2427	1.36415	863.281	1000.49	937.946	1015.02	6.04955	954.182	-7.25163	3.08079e-85	3.64565e-83	Havcr2	11	46454935	46481255	+	2721	protein_coding	hepatitis A virus cellular receptor 2 [Source:MGI Symbol;Acc:MGI:2159682]
ENSMUSG00000015950	109.592	52.6134	82.1693	55.9301	2441.06	4341.5	2576.6	3823.95	75.0762	3295.78	-5.44405	3.39427e-85	3.99774e-83	Ncf1	5	134220053	134229625	-	3663	protein_coding	neutrophil cytosolic factor 1 [Source:MGI Symbol;Acc:MGI:97283]
ENSMUSG00000029082	19.9258	12.7548	18.625	17.7339	823.773	951.043	1228.13	678.078	17.2599	920.256	-5.71744	1.04914e-84	1.22989e-82	Bst1	5	43818885	43843986	+	3317	protein_coding	bone marrow stromal cell antigen 1 [Source:MGI Symbol;Acc:MGI:105370]
ENSMUSG00000020437	141.695	54.2077	65.7355	50.4735	3385.04	3908.88	4039.91	3859.24	78.0278	3798.27	-5.59288	2.15061e-84	2.50941e-82	Myo1g	11	6506548	6520965	-	6957	protein_coding	myosin IG [Source:MGI Symbol;Acc:MGI:1927091]
ENSMUSG00000073411	12493.5	9902.47	10129.8	10449.4	68005.9	83714.4	88670.2	97703.7	10743.8	84523.5	-2.97578	3.49921e-84	4.06411e-82	H2-D1	17	35262730	35267499	+	2579	protein_coding	histocompatibility 2, D region locus 1 [Source:MGI Symbol;Acc:MGI:95896]
ENSMUSG00000025044	40.9586	31.8869	21.9118	39.5603	3343.85	2941.84	4626.47	1531.77	33.5794	3110.98	-6.53603	6.11146e-84	7.06535e-82	Msr1	8	39581685	39642673	-	6344	protein_coding	macrophage scavenger receptor 1 [Source:MGI Symbol;Acc:MGI:98257]
ENSMUSG00000003283	56.4565	28.6982	17.5295	15.0056	2573.87	2598.65	3563.37	2193.88	29.4224	2732.44	-6.52457	6.78165e-84	7.80419e-82	Hck	2	153108468	153151441	+	2092	protein_coding	hemopoietic cell kinase [Source:MGI Symbol;Acc:MGI:96052]
ENSMUSG00000022436	25.4608	28.6982	32.8677	20.4622	460.641	501.697	539.112	525.153	26.8722	506.651	-4.23004	1.11744e-83	1.28006e-81	Sh3bp1	15	78899768	78912051	+	2858	protein_coding	SH3-domain binding protein 1 [Source:MGI Symbol;Acc:MGI:104603]
ENSMUSG00000041481	18.8188	20.7265	12.0515	8.18489	1750.94	1251.33	2736.13	1288.1	14.9454	1756.63	-6.88613	2.74847e-83	3.13413e-81	Serpina3g	12	104236245	104241939	+	2105	protein_coding	serine (or cysteine) peptidase inhibitor, clade A, member 3G [Source:MGI Symbol;Acc:MGI:105046]
ENSMUSG00000036905	677.478	438.445	376.883	522.469	10375.3	17839.3	10502.4	11357.6	503.819	12518.7	-4.63441	1.16571e-82	1.32326e-80	C1qb	4	136880129	136886187	-	1088	protein_coding	complement component 1, q subcomponent, beta polypeptide [Source:MGI Symbol;Acc:MGI:88224]
ENSMUSG00000054342	28.7817	19.1321	32.8677	20.4622	743.918	644.208	799.042	560.443	25.311	686.903	-4.73444	1.91382e-82	2.1627e-80	Kcnn4	7	24370263	24386690	+	5115	protein_coding	potassium intermediate/small conductance calcium-activated channel, subfamily N, member 4 [Source:MGI Symbol;Acc:MGI:1277957]
ENSMUSG00000030047	143.909	153.057	156.67	91.3979	1423.11	1599.61	1670.97	1466.23	136.258	1539.98	-3.4965	7.38928e-82	8.31277e-80	Arhgap25	6	87458545	87533259	-	4434	protein_coding	Rho GTPase activating protein 25 [Source:MGI Symbol;Acc:MGI:2443687]
ENSMUSG00000025492	2151.99	1342.44	1378.25	1357.33	25157	24062.6	34126.4	21703.5	1557.5	26262.4	-4.07518	8.92094e-82	9.99105e-80	Ifitm3	7	141009586	141010770	-	678	protein_coding	interferon induced transmembrane protein 3 [Source:MGI Symbol;Acc:MGI:1913391]
ENSMUSG00000003882	22.1398	7.97172	12.0515	6.82074	2652.05	2052.6	4222.82	1522.52	12.2459	2612.5	-7.69868	1.11112e-81	1.23887e-79	Il7r	15	9505788	9530176	-	4663	protein_coding	interleukin 7 receptor [Source:MGI Symbol;Acc:MGI:96562]
ENSMUSG00000043004	130.625	149.868	100.794	103.675	1655.11	2420.51	2269.22	1609.91	121.241	1988.69	-4.04086	2.40279e-81	2.6672e-79	Gng2	14	19872559	19977627	-	4390	protein_coding	guanine nucleotide binding protein (G protein), gamma 2 [Source:MGI Symbol;Acc:MGI:102705]
ENSMUSG00000001131	24.3538	17.5378	8.76473	20.4622	2541.09	2007.52	3685.08	1302.38	17.7796	2384.02	-7.07201	2.57301e-81	2.84357e-79	Timp1	X	20870166	20874735	+	888	protein_coding	tissue inhibitor of metalloproteinase 1 [Source:MGI Symbol;Acc:MGI:98752]
ENSMUSG00000021665	161.621	183.35	214.736	173.247	1837.52	2699.71	1972.16	1879.63	183.238	2097.26	-3.51597	4.322e-81	4.75553e-79	Hexb	13	97176331	97198357	-	1906	protein_coding	hexosaminidase B [Source:MGI Symbol;Acc:MGI:96074]
ENSMUSG00000087107	25.4608	7.97172	17.5295	13.6415	887.658	1113.19	1196.5	709.167	16.1509	976.628	-5.87313	8.41353e-81	9.21704e-79	AI662270	11	83223576	83226604	+	3029	processed_transcript	expressed sequence AI662270 [Source:MGI Symbol;Acc:MGI:2144254]
ENSMUSG00000057596	61.9915	58.9907	46.0148	69.5715	2257.81	1955.89	3319.25	1425.9	59.1421	2239.71	-5.24663	9.46925e-81	1.03285e-78	Trim30d	7	104470014	104507849	-	3758	protein_coding	tripartite motif-containing 30D [Source:MGI Symbol;Acc:MGI:3035181]
ENSMUSG00000048677	366.414	258.284	306.765	313.754	3570.81	3238.49	3429.28	2440.91	311.304	3169.87	-3.34519	2.12913e-80	2.31227e-78	Tpcn2	7	145186524	145284011	-	5256	protein_coding	two pore segment channel 2 [Source:MGI Symbol;Acc:MGI:2385297]
ENSMUSG00000033685	2352.35	1535.35	1905.23	1609.69	18183.5	22693.4	16597	20566.7	1850.66	19510.2	-3.39738	3.11471e-80	3.36805e-78	Ucp2	7	100493337	100502020	+	6989	protein_coding	uncoupling protein 2 (mitochondrial, proton carrier) [Source:MGI Symbol;Acc:MGI:109354]
ENSMUSG00000053101	7.74893	3.18869	3.28677	4.09244	899.426	1102.28	921.442	1106.6	4.57921	1007.44	-7.74051	3.77056e-80	4.05974e-78	Gpr141	13	19749682	19824257	-	5974	protein_coding	G protein-coupled receptor 141 [Source:MGI Symbol;Acc:MGI:2672983]
ENSMUSG00000030793	48.7076	35.0756	21.9118	49.1093	865.803	1121.18	1019.78	832.683	38.7011	959.861	-4.63687	4.4249e-80	4.74391e-78	Pycard	7	127989708	127993867	-	3800	protein_coding	PYD and CARD domain containing [Source:MGI Symbol;Acc:MGI:1931465]
ENSMUSG00000084796	14.3909	4.78303	7.66914	13.6415	552.264	642.027	702.084	800.753	10.1211	674.282	-6.0273	6.34787e-80	6.77655e-78	Mir142hg	11	87755577	87757270	+	269	lincRNA	Mir142 host gene (non-protein coding) [Source:MGI Symbol;Acc:MGI:1925841]
ENSMUSG00000025314	178.225	103.632	120.515	120.045	1825.75	2753.52	2434.26	1956.93	130.604	2242.61	-4.09551	9.10518e-80	9.67888e-78	Ptprj	2	90429754	90580647	-	8352	protein_coding	protein tyrosine phosphatase, receptor type, J [Source:MGI Symbol;Acc:MGI:104574]
ENSMUSG00000101111	14756.2	15281.8	9674.07	14787.4	1086.04	825.256	944.134	1251.12	13624.8	1026.64	3.7305	9.73284e-80	1.03024e-77	Gm28437	1	24613189	24613971	-	783	unprocessed_pseudogene	predicted gene 28437 [Source:MGI Symbol;Acc:MGI:5579143]
ENSMUSG00000052384	336.525	204.076	282.662	240.09	4232.35	4087.74	5514.21	3286.2	265.838	4280.12	-4.00503	2.07228e-79	2.18434e-77	Nrros	16	32142785	32165594	-	4177	protein_coding	negative regulator of reactive oxygen species [Source:MGI Symbol;Acc:MGI:2445095]
ENSMUSG00000037337	75.2753	76.5285	96.412	68.2074	827.976	924.141	1088.54	820.079	79.1058	915.184	-3.52668	3.25486e-79	3.41651e-77	Map4k1	7	28982050	29003279	+	3077	protein_coding	mitogen-activated protein kinase kinase kinase kinase 1 [Source:MGI Symbol;Acc:MGI:1346882]
ENSMUSG00000024621	543.532	441.633	530.266	473.359	5266.27	9231.96	5921.3	8239.44	497.198	7164.74	-3.84785	3.9255e-79	4.10329e-77	Csf1r	18	61105572	61132149	+	4885	protein_coding	colony stimulating factor 1 receptor [Source:MGI Symbol;Acc:MGI:1339758]
ENSMUSG00000029561	438.368	224.803	322.104	268.737	11701.8	9427.54	16041.3	7318.53	313.503	11122.3	-5.14615	4.82194e-79	5.01942e-77	Oasl2	5	114896936	114912234	+	6374	protein_coding	2'-5' oligoadenylate synthetase-like 2 [Source:MGI Symbol;Acc:MGI:1344390]
ENSMUSG00000057948	46.4936	23.9152	30.6765	21.8264	669.106	785.992	854.741	967.962	30.7279	819.45	-4.71154	1.57253e-78	1.63017e-76	Unc13d	11	116062095	116077961	-	4679	protein_coding	unc-13 homolog D [Source:MGI Symbol;Acc:MGI:1917700]
ENSMUSG00000038059	23.2468	12.7548	24.103	17.7339	629.598	599.128	819.671	544.479	19.4596	648.219	-5.02549	1.80746e-78	1.866e-76	Smim3	18	60474193	60501983	-	1984	protein_coding	small integral membrane protein 3 [Source:MGI Symbol;Acc:MGI:1917088]
ENSMUSG00000048779	92.9872	47.8303	83.2649	83.213	1450.85	2160.93	1382.85	1496.48	76.8239	1622.78	-4.38875	2.14533e-78	2.20574e-76	P2ry6	7	100937630	100974649	-	2887	protein_coding	pyrimidinergic receptor P2Y, G-protein coupled, 6 [Source:MGI Symbol;Acc:MGI:2673874]
ENSMUSG00000020120	126.197	114.793	52.5884	79.1206	5188.93	5536.12	8149.26	3286.2	93.1747	5540.13	-5.89684	2.35253e-78	2.4089e-76	Plek	11	16971206	17052381	-	4486	protein_coding	pleckstrin [Source:MGI Symbol;Acc:MGI:1860485]
ENSMUSG00000043157	4.42796	4.78303	10.9559	20.4622	1109.57	1803.93	1290.71	979.725	10.1573	1295.98	-7.00078	2.39575e-78	2.44318e-76	Arl11	14	61309753	61311936	+	2184	protein_coding	ADP-ribosylation factor-like 11 [Source:MGI Symbol;Acc:MGI:2444054]
ENSMUSG00000031709	250.18	180.161	208.162	177.339	1691.26	1761.76	2194.27	1750.23	203.961	1849.38	-3.17567	2.61002e-78	2.65092e-76	Tbc1d9	8	83165352	83272934	+	5887	protein_coding	TBC1 domain family, member 9 [Source:MGI Symbol;Acc:MGI:1918560]
ENSMUSG00000031165	84.1313	36.6699	41.6325	60.0225	1078.47	1382.94	1282.46	1245.24	55.614	1247.28	-4.47407	2.91993e-78	2.95372e-76	Was	X	8081453	8090498	-	2381	protein_coding	Wiskott-Aldrich syndrome [Source:MGI Symbol;Acc:MGI:105059]
ENSMUSG00000038843	42.0656	44.6416	37.2501	54.5659	711.135	1133.54	800.417	841.085	44.6308	871.545	-4.29545	3.1084e-78	3.13175e-76	Gcnt1	19	17326141	17356667	-	5571	protein_coding	glucosaminyl (N-acetyl) transferase 1, core 2 [Source:MGI Symbol;Acc:MGI:95676]
ENSMUSG00000031659	283.39	137.114	203.78	235.998	3473.3	4597.44	3299.31	4348.27	215.07	3929.58	-4.18661	3.61042e-78	3.62298e-76	Adcy7	8	88272403	88329962	+	6733	protein_coding	adenylate cyclase 7 [Source:MGI Symbol;Acc:MGI:102891]
ENSMUSG00000024885	88.5592	70.1511	77.787	129.594	1488.68	2437.96	1739.74	1847.7	91.5228	1878.52	-4.35938	7.59908e-78	7.59514e-76	Aldh3b1	19	3913493	3929761	-	1875	protein_coding	aldehyde dehydrogenase 3 family, member B1 [Source:MGI Symbol;Acc:MGI:1914939]
ENSMUSG00000031103	391.875	396.992	397.7	326.031	1900.56	2119.49	2281.6	2005.66	378.149	2076.83	-2.45689	8.25492e-78	8.2179e-76	Elf4	X	48411046	48463132	-	6148	protein_coding	E74-like factor 4 (ets domain transcription factor) [Source:MGI Symbol;Acc:MGI:1928377]
ENSMUSG00000073490	470.471	301.331	271.707	287.835	6412.82	7381.49	8024.8	4708.73	332.836	6631.96	-4.31501	1.40594e-77	1.3941e-75	Ifi207	1	173723427	173741747	-	3422	protein_coding	interferon activated gene 207 [Source:MGI Symbol;Acc:MGI:2138302]
ENSMUSG00000056888	15.4979	6.37738	15.3383	6.82074	796.034	1457.1	850.615	969.642	11.0086	1018.35	-6.47752	1.55216e-77	1.53303e-75	Glipr1	10	111985448	112002631	-	1543	protein_coding	GLI pathogenesis-related 1 (glioma) [Source:MGI Symbol;Acc:MGI:1920940]
ENSMUSG00000027843	27.6748	28.6982	25.1986	15.0056	726.266	1061.56	851.303	1369.6	24.1443	1002.18	-5.37328	3.11054e-77	3.06016e-75	Ptpn22	3	103859795	103912247	+	6775	protein_coding	protein tyrosine phosphatase, non-receptor type 22 (lymphoid) [Source:MGI Symbol;Acc:MGI:107170]
ENSMUSG00000040528	19.9258	22.3208	13.1471	20.4622	617.83	900.874	808.669	559.603	18.964	721.744	-5.26933	3.34733e-77	3.28025e-75	Milr1	11	106751226	106768794	+	2474	protein_coding	mast cell immunoglobulin like receptor 1 [Source:MGI Symbol;Acc:MGI:2685731]
ENSMUSG00000037280	38.7447	20.7265	23.0074	27.283	1521.46	1571.98	2214.9	907.464	27.4404	1553.95	-5.81111	1.59925e-76	1.5611e-74	Galnt6	15	100691813	100729376	-	3871	protein_coding	polypeptide N-acetylgalactosaminyltransferase 6 [Source:MGI Symbol;Acc:MGI:1891640]
ENSMUSG00000040659	686.334	432.067	486.442	458.354	8719.39	8440.15	12324.6	6779.93	515.799	9066.03	-4.13411	1.71838e-76	1.67089e-74	Efhd2	4	141858142	141874920	-	2381	protein_coding	EF hand domain containing 2 [Source:MGI Symbol;Acc:MGI:106504]
ENSMUSG00000003644	197.044	191.321	197.206	144.6	1408.82	1694.14	1396.6	1791.4	182.543	1572.74	-3.10478	1.93636e-76	1.87558e-74	Rps6ka1	4	133847290	133887797	-	4258	protein_coding	ribosomal protein S6 kinase polypeptide 1 [Source:MGI Symbol;Acc:MGI:104558]
ENSMUSG00000032436	107.378	58.9907	88.7429	72.2998	997.775	1404.75	1152.49	1283.05	81.8529	1209.52	-3.87109	9.27904e-76	8.9532e-74	Cmtm7	9	114756836	114781856	-	3455	protein_coding	CKLF-like MARVEL transmembrane domain containing 7 [Source:MGI Symbol;Acc:MGI:2447166]
ENSMUSG00000069662	1579.68	1667.68	1523.97	1549.67	8115.01	11105.7	9968.08	8411.69	1580.25	9400.12	-2.57285	1.49899e-75	1.44081e-73	Marcks	10	37133375	37138920	-	4048	protein_coding	myristoylated alanine rich protein kinase C substrate [Source:MGI Symbol;Acc:MGI:96907]
ENSMUSG00000039497	162.728	165.812	157.765	133.686	1695.46	2741.88	1873.14	1737.63	154.998	2012.03	-3.69834	1.77772e-75	1.70221e-73	Dse	10	34151393	34207715	-	4980	protein_coding	dermatan sulfate epimerase [Source:MGI Symbol;Acc:MGI:2443455]
ENSMUSG00000007041	689.655	460.765	470.009	437.891	5379.74	6484.98	6487.92	4831.41	514.58	5796.01	-3.49194	3.45766e-75	3.29819e-73	Clic1	17	35049966	35058749	+	1799	protein_coding	chloride intracellular channel 1 [Source:MGI Symbol;Acc:MGI:2148924]
ENSMUSG00000023132	8.85592	12.7548	2.19118	5.45659	771.657	1198.26	1350.53	1601.51	7.31461	1230.49	-7.45286	3.56808e-75	3.39062e-73	Gzma	13	113093825	113100981	-	1006	protein_coding	granzyme A [Source:MGI Symbol;Acc:MGI:109266]
ENSMUSG00000027035	70.8474	27.1038	49.3016	72.2998	1341.57	1678.14	2028.55	1401.53	54.8882	1612.45	-4.86404	3.82671e-75	3.62267e-73	Cers6	2	68861441	69114282	+	8875	protein_coding	ceramide synthase 6 [Source:MGI Symbol;Acc:MGI:2442564]
ENSMUSG00000029468	127.304	94.0663	134.758	102.311	933.049	1241.16	1091.98	1099.88	114.61	1091.52	-3.24157	4.78401e-75	4.5119e-73	P2rx7	5	122643911	122691432	+	5970	protein_coding	purinergic receptor P2X, ligand-gated ion channel, 7 [Source:MGI Symbol;Acc:MGI:1339957]
ENSMUSG00000094796	9.96291	3.18869	6.57355	4.09244	677.512	690.015	856.804	617.58	5.9544	710.478	-6.8288	6.26219e-75	5.88388e-73	BC147527	13	120300392	120308779	+	1595	protein_coding	cDNA sequence BC147527 [Source:MGI Symbol;Acc:MGI:4840510]
ENSMUSG00000030220	304.422	208.859	222.405	180.067	2431.81	3712.56	2967.87	3104.7	228.938	3054.24	-3.73426	7.32641e-75	6.84532e-73	Arhgdib	6	136923655	136941899	-	1707	protein_coding	Rho, GDP dissociation inhibitor (GDI) beta [Source:MGI Symbol;Acc:MGI:101940]
ENSMUSG00000060131	46.4936	14.3491	13.1471	10.9132	1727.4	2575.38	1915.77	1983.82	21.2257	2050.59	-6.56442	7.34002e-75	6.84532e-73	Atp8b4	2	126320973	126500674	-	6660	protein_coding	ATPase, class I, type 8B, member 4 [Source:MGI Symbol;Acc:MGI:1859664]
ENSMUSG00000030499	2507.33	2322.96	2228.43	2032.58	270.668	179.593	173.974	256.275	2272.83	220.127	3.37071	9.43981e-75	8.77098e-73	Kctd15	7	34639014	34656732	-	4238	protein_coding	potassium channel tetramerisation domain containing 15 [Source:MGI Symbol;Acc:MGI:2385276]
ENSMUSG00000051506	114.02	65.3681	134.758	95.4903	1712.27	2558.66	1714.3	1947.69	102.409	1983.23	-4.26389	1.07945e-74	9.99269e-73	Wdfy4	14	32959547	33185508	-	10552	protein_coding	WD repeat and FYVE domain containing 4 [Source:MGI Symbol;Acc:MGI:3584510]
ENSMUSG00000018927	371.949	184.944	220.214	251.003	6314.48	12012.4	7001.59	6631.21	257.027	7989.91	-4.95553	1.20422e-74	1.11068e-72	Ccl6	11	83587882	83593087	-	1795	protein_coding	chemokine (C-C motif) ligand 6 [Source:MGI Symbol;Acc:MGI:98263]
ENSMUSG00000030745	12.1769	12.7548	14.2427	15.0056	439.626	392.633	499.917	505.827	13.545	459.501	-5.0846	1.64346e-74	1.51023e-72	Il21r	7	125603429	125633570	+	3324	protein_coding	interleukin 21 receptor [Source:MGI Symbol;Acc:MGI:1890475]
ENSMUSG00000027639	2223.94	1546.51	1676.25	1624.7	15708	15300.3	21167	15057.2	1767.85	16808.1	-3.24857	1.75485e-74	1.60671e-72	Samhd1	2	157097533	157135265	-	9150	protein_coding	SAM domain and HD domain, 1 [Source:MGI Symbol;Acc:MGI:1927468]
ENSMUSG00000003484	16.6049	11.1604	19.7206	16.3698	1352.5	2858.95	1481.18	4167.61	15.9639	2465.06	-7.25469	2.20783e-74	2.01411e-72	Cyp4f18	8	71988482	72009626	-	1855	protein_coding	cytochrome P450, family 4, subfamily f, polypeptide 18 [Source:MGI Symbol;Acc:MGI:1919304]
ENSMUSG00000033467	233.575	164.217	163.243	169.154	1942.59	2104.95	2776.02	1869.54	182.547	2173.28	-3.57049	3.20238e-74	2.9108e-72	Crlf2	5	109554709	109558993	-	1495	protein_coding	cytokine receptor-like factor 2 [Source:MGI Symbol;Acc:MGI:1889506]
ENSMUSG00000010142	15.4979	19.1321	16.4339	12.2773	535.453	889.24	587.935	614.219	15.8353	656.712	-5.3807	4.05197e-74	3.66974e-72	Tnfrsf13b	11	61126755	61149372	+	2836	protein_coding	tumor necrosis factor receptor superfamily, member 13b [Source:MGI Symbol;Acc:MGI:1889411]
ENSMUSG00000036606	586.705	339.595	438.236	405.152	5063.68	7352.41	5761.08	5138.94	442.422	5829.03	-3.71717	4.55497e-74	4.11045e-72	Plxnb2	15	89155549	89180788	-	7720	protein_coding	plexin B2 [Source:MGI Symbol;Acc:MGI:2154239]
ENSMUSG00000022636	100.736	87.6889	67.9266	55.9301	1541.63	1492.73	1906.15	1120.05	78.0704	1515.14	-4.27765	5.35331e-74	4.81357e-72	Alcam	16	52248996	52454074	-	7121	protein_coding	activated leukocyte cell adhesion molecule [Source:MGI Symbol;Acc:MGI:1313266]
ENSMUSG00000030223	47.6006	19.1321	21.9118	49.1093	862.44	1132.09	1030.09	1004.09	34.4385	1007.18	-4.8595	5.70136e-74	5.10822e-72	Ptpro	6	137252319	137463233	+	6723	protein_coding	protein tyrosine phosphatase, receptor type, O [Source:MGI Symbol;Acc:MGI:1097152]
ENSMUSG00000035273	27.6748	7.97172	9.86032	8.18489	980.122	1366.94	1514.88	918.388	13.4229	1195.08	-6.43199	5.87145e-74	5.24189e-72	Hpse	5	100679484	100719716	-	3516	protein_coding	heparanase [Source:MGI Symbol;Acc:MGI:1343124]
ENSMUSG00000000732	84.1313	74.9342	109.559	96.8545	894.383	926.322	865.743	1161.22	91.3698	961.916	-3.38884	5.98377e-74	5.32322e-72	Icosl	10	78069302	78083913	+	4620	protein_coding	icos ligand [Source:MGI Symbol;Acc:MGI:1354701]
ENSMUSG00000027995	55.3495	27.1038	40.5369	40.9244	697.686	693.651	977.141	783.108	40.9787	787.896	-4.2451	6.44482e-74	5.71312e-72	Tlr2	3	83836272	83841767	-	3014	protein_coding	toll-like receptor 2 [Source:MGI Symbol;Acc:MGI:1346060]
ENSMUSG00000001750	1284.11	964.578	903.863	1010.83	16239.3	14077.3	19802.1	10431.6	1040.85	15137.6	-3.862	2.90918e-73	2.56981e-71	Tcirg1	19	3896050	3907133	-	4470	protein_coding	T cell, immune regulator 1, ATPase, H+ transporting, lysosomal V0 protein A3 [Source:MGI Symbol;Acc:MGI:1350931]
ENSMUSG00000040907	53.1355	57.3964	78.8826	85.9413	1197.83	1984.25	1180	1662	68.8389	1506.02	-4.45019	4.54669e-73	4.00221e-71	Atp1a3	7	24978167	25005958	-	5958	protein_coding	ATPase, Na+/K+ transporting, alpha 3 polypeptide [Source:MGI Symbol;Acc:MGI:88107]
ENSMUSG00000068227	48.7076	46.236	32.8677	60.0225	1009.54	1725.4	1685.41	2345.96	46.9584	1691.58	-5.17668	4.66606e-73	4.09291e-71	Il2rb	15	78479256	78495271	-	4287	protein_coding	interleukin 2 receptor, beta chain [Source:MGI Symbol;Acc:MGI:96550]
ENSMUSG00000073902	15.4979	27.1038	12.0515	24.5547	580.004	1053.56	797.666	892.34	19.802	830.894	-5.42902	9.88619e-73	8.64164e-71	Gm1966	7	106596743	106604035	-	7293	unprocessed_pseudogene	predicted gene 1966 [Source:MGI Symbol;Acc:MGI:3584360]
ENSMUSG00000052397	148.337	102.038	142.427	81.8489	2196.45	1982.07	2705.19	1671.25	118.663	2138.74	-4.16391	1.11124e-72	9.67978e-71	Ezr	17	6738041	6782784	-	3290	protein_coding	ezrin [Source:MGI Symbol;Acc:MGI:98931]
ENSMUSG00000068335	104.057	65.3681	88.7429	75.0281	1251.63	1454.19	1818.82	1073.83	83.299	1399.62	-4.06107	1.87941e-72	1.63145e-70	Dok1	6	83030934	83033471	-	1977	protein_coding	docking protein 1 [Source:MGI Symbol;Acc:MGI:893587]
ENSMUSG00000071547	50.9216	35.0756	41.6325	32.7395	674.99	935.774	897.375	622.621	40.0923	782.69	-4.27386	2.10229e-72	1.81863e-70	Nt5dc2	14	31131053	31139124	+	2378	protein_coding	5'-nucleotidase domain containing 2 [Source:MGI Symbol;Acc:MGI:1917271]
ENSMUSG00000078945	63.0985	60.5851	35.0589	34.1037	723.744	945.227	801.105	837.724	48.2115	826.95	-4.10598	2.13759e-72	1.84281e-70	Naip2	13	100144063	100202092	-	4846	protein_coding	NLR family, apoptosis inhibitory protein 2 [Source:MGI Symbol;Acc:MGI:1298226]
ENSMUSG00000029417	606.631	621.794	432.758	480.18	8147.79	7905	15423.8	10719	535.341	10548.9	-4.30117	4.64602e-72	3.9916e-70	Cxcl9	5	92321347	92328079	-	3016	protein_coding	chemokine (C-X-C motif) ligand 9 [Source:MGI Symbol;Acc:MGI:1352449]
ENSMUSG00000025804	22.1398	19.1321	8.76473	17.7339	1097.8	1092.83	1561.64	685.64	16.9426	1109.48	-6.0449	4.86634e-72	4.16662e-70	Ccr1	9	123962124	123968692	-	2833	protein_coding	chemokine (C-C motif) receptor 1 [Source:MGI Symbol;Acc:MGI:104618]
ENSMUSG00000101389	100.736	44.6416	63.5443	50.4735	1348.3	2255.46	1621.46	1846.86	64.8489	1768.02	-4.75437	1.04144e-71	8.88656e-70	Ms4a4a	19	11375523	11392790	+	836	protein_coding	membrane-spanning 4-domains, subfamily A, member 4A [Source:MGI Symbol;Acc:MGI:3643932]
ENSMUSG00000056290	19.9258	15.9434	7.66914	13.6415	742.237	1052.84	783.226	1475.47	14.295	1013.44	-6.15503	1.27033e-71	1.0803e-69	Ms4a4b	19	11443553	11463549	+	5274	protein_coding	membrane-spanning 4-domains, subfamily A, member 4B [Source:MGI Symbol;Acc:MGI:1913083]
ENSMUSG00000020901	161.621	121.17	64.6399	77.7564	4099.53	3416.63	5165.58	2864.39	106.297	3886.53	-5.19244	2.00614e-71	1.70027e-69	Pik3r5	11	68432121	68497849	+	5550	protein_coding	phosphoinositide-3-kinase regulatory subunit 5 [Source:MGI Symbol;Acc:MGI:2443588]
ENSMUSG00000015027	94.0942	68.5568	55.8751	70.9357	1124.7	1258.61	1390.42	866.292	72.3654	1160	-4.00061	2.79801e-71	2.36342e-69	Galns	8	122578242	122611463	-	2650	protein_coding	galactosamine (N-acetyl)-6-sulfate sulfatase [Source:MGI Symbol;Acc:MGI:1355303]
ENSMUSG00000036894	100.736	110.01	73.4046	120.045	1691.26	2238.01	2369.62	1330.11	101.049	1907.25	-4.24421	3.09206e-71	2.60304e-69	Rap2b	3	61361638	61368430	+	6793	protein_coding	RAP2B, member of RAS oncogene family [Source:MGI Symbol;Acc:MGI:1921262]
ENSMUSG00000024691	240.217	188.133	130.375	170.518	1856.01	2139.12	2278.16	1896.43	182.311	2042.43	-3.48603	3.15058e-71	2.64343e-69	Fam111a	19	12545740	12589768	+	4125	protein_coding	family with sequence similarity 111, member A [Source:MGI Symbol;Acc:MGI:1915508]
ENSMUSG00000021322	29.8887	22.3208	14.2427	19.0981	683.396	783.084	973.015	557.082	21.3876	749.144	-5.13027	4.10516e-71	3.43287e-69	Aoah	13	20794113	21036617	+	5925	protein_coding	acyloxyacyl hydrolase [Source:MGI Symbol;Acc:MGI:1350928]
ENSMUSG00000031389	141.695	108.415	115.037	96.8545	1043.17	1428.75	1225.38	1575.46	115.5	1318.19	-3.50735	4.73163e-71	3.9436e-69	Arhgap4	X	73891442	73921870	-	8105	protein_coding	Rho GTPase activating protein 4 [Source:MGI Symbol;Acc:MGI:2159577]
ENSMUSG00000019979	214.756	213.642	234.456	178.703	1285.25	1529.09	1631.78	1312.46	210.39	1439.65	-2.77272	5.54323e-71	4.60474e-69	Apaf1	10	90989311	91082770	-	9028	protein_coding	apoptotic peptidase activating factor 1 [Source:MGI Symbol;Acc:MGI:1306796]
ENSMUSG00000003500	6846.74	6809.44	10495.8	8772.83	897.745	737.277	885.685	973.003	8231.19	873.427	3.23664	6.46204e-71	5.35027e-69	Impdh1	6	29200434	29216364	-	3294	protein_coding	inosine monophosphate dehydrogenase 1 [Source:MGI Symbol;Acc:MGI:96567]
ENSMUSG00000002602	1360.49	1087.34	1207.34	1231.83	7980.52	8993.47	9446.16	6574.08	1221.75	8248.55	-2.75461	6.6022e-71	5.44834e-69	Axl	7	25757273	25788705	-	5033	protein_coding	AXL receptor tyrosine kinase [Source:MGI Symbol;Acc:MGI:1347244]
ENSMUSG00000057191	40.9586	63.7738	30.6765	43.6527	1108.73	2147.85	1173.81	1740.99	44.7654	1542.84	-5.12436	1.20204e-70	9.88706e-69	AB124611	9	21526176	21545333	+	1447	protein_coding	cDNA sequence AB124611 [Source:MGI Symbol;Acc:MGI:3043001]
ENSMUSG00000066861	26.5678	6.37738	25.1986	9.54903	1730.76	1681.05	2437.7	1040.22	16.9232	1722.43	-6.62017	1.26785e-70	1.03943e-68	Oas1g	5	120876142	120887613	-	2340	protein_coding	2'-5' oligoadenylate synthetase 1G [Source:MGI Symbol;Acc:MGI:97429]
ENSMUSG00000006731	85.2383	38.2643	49.3016	45.0169	1034.76	1488.37	1159.37	1537.65	54.4552	1305.04	-4.56688	4.82543e-70	3.94318e-68	B4galnt1	10	127165225	127172330	+	3454	protein_coding	beta-1,4-N-acetyl-galactosaminyl transferase 1 [Source:MGI Symbol;Acc:MGI:1342057]
ENSMUSG00000027994	35.4237	11.1604	30.6765	20.4622	625.395	784.538	745.405	574.727	24.4307	682.517	-4.76007	7.48658e-70	6.09791e-68	Mcub	3	129914960	129970206	-	1318	protein_coding	mitochondrial calcium uniporter dominant negative beta subunit [Source:MGI Symbol;Acc:MGI:1914065]
ENSMUSG00000073982	593.347	446.416	562.038	470.631	2814.28	3501.7	3403.15	3086.22	518.108	3201.34	-2.62462	8.72331e-70	7.08226e-68	Rhog	7	102239123	102256054	-	1420	protein_coding	ras homolog family member G [Source:MGI Symbol;Acc:MGI:1928370]
ENSMUSG00000025232	1915.09	1589.56	1596.28	1684.72	9749.11	13238.3	10759.6	9430.07	1696.41	10794.2	-2.66944	1.77784e-69	1.43873e-67	Hexa	9	59539540	59565109	+	1996	protein_coding	hexosaminidase A [Source:MGI Symbol;Acc:MGI:96073]
ENSMUSG00000078122	27.6748	20.7265	23.0074	31.3754	502.67	798.353	528.11	625.982	25.696	613.779	-4.57376	2.37922e-69	1.91921e-67	F630028O10Rik	X	96239926	96243636	+	3295	antisense	RIKEN cDNA F630028O10 gene [Source:MGI Symbol;Acc:MGI:3641813]
ENSMUSG00000052760	84.1313	41.4529	40.5369	43.6527	864.962	1028.84	965.451	967.122	52.4435	956.594	-4.17475	2.81727e-69	2.26529e-67	A630001G21Rik	1	85717083	85778643	-	2709	protein_coding	RIKEN cDNA A630001G21 gene [Source:MGI Symbol;Acc:MGI:2443131]
ENSMUSG00000029622	2229.48	2102.94	2047.66	1976.65	10176.1	11614.7	12093.6	8992.3	2089.18	10719.2	-2.35914	4.8005e-69	3.84761e-67	Arpc1b	5	145114215	145130705	+	5115	protein_coding	actin related protein 2/3 complex, subunit 1B [Source:MGI Symbol;Acc:MGI:1343142]
ENSMUSG00000031387	108.485	84.5002	90.9341	75.0281	1744.21	1707.22	2463.83	1183.06	89.7369	1774.58	-4.30146	5.12227e-69	4.09243e-67	Renbp	X	73922121	73930850	-	2494	protein_coding	renin binding protein [Source:MGI Symbol;Acc:MGI:105940]
ENSMUSG00000037860	63.0985	33.4812	24.103	34.1037	777.541	983.036	869.181	935.192	38.6966	891.238	-4.5152	5.21948e-69	4.15686e-67	Aim2	1	173350879	173466040	+	3501	protein_coding	absent in melanoma 2 [Source:MGI Symbol;Acc:MGI:2686159]
ENSMUSG00000035891	596.668	475.115	495.207	379.233	4160.9	5144.94	4868.52	3659.27	486.556	4458.4	-3.1944	6.52219e-69	5.17791e-67	Cerk	15	86139128	86186141	-	4812	protein_coding	ceramide kinase [Source:MGI Symbol;Acc:MGI:2386052]
ENSMUSG00000061132	19.9258	23.9152	46.0148	24.5547	880.093	1190.99	1106.42	702.445	28.6026	969.985	-5.06923	9.32503e-69	7.37972e-67	Blnk	19	40928927	40994535	-	5991	protein_coding	B cell linker [Source:MGI Symbol;Acc:MGI:96878]
ENSMUSG00000114608	7.74893	4.78303	4.38236	4.09244	590.091	962.677	721.338	918.388	5.25169	798.123	-7.22471	1.37785e-68	1.08698e-66	Gm36161	13	120010390	120018931	+	1509	lincRNA	predicted gene, 36161 [Source:MGI Symbol;Acc:MGI:5595320]
ENSMUSG00000025534	787.07	808.332	727.472	686.166	5618.47	6357.01	6007.94	4147.45	752.26	5532.72	-2.87901	1.57001e-68	1.2347e-66	Gusb	5	129989011	130003049	-	4548	protein_coding	glucuronidase, beta [Source:MGI Symbol;Acc:MGI:95872]
ENSMUSG00000089809	8.85592	11.1604	10.9559	28.6471	1545.84	1407.66	2171.58	853.689	14.9048	1494.69	-6.66582	1.83144e-68	1.43579e-66	Rasgef1b	5	99217426	99729065	-	13805	protein_coding	RasGEF domain family, member 1B [Source:MGI Symbol;Acc:MGI:2443755]
ENSMUSG00000023367	268.999	159.434	192.824	193.709	1609.72	1605.43	1754.87	1640.16	203.742	1652.54	-3.01344	2.06104e-68	1.61076e-66	Tmem176a	6	48840919	48847071	+	3810	protein_coding	transmembrane protein 176A [Source:MGI Symbol;Acc:MGI:1913308]
ENSMUSG00000028931	56.4565	39.8586	21.9118	20.4622	1096.12	1449.83	1080.29	995.69	34.6723	1155.48	-5.05516	2.8647e-68	2.23189e-66	Kcnab2	4	152390742	152477871	-	5578	protein_coding	potassium voltage-gated channel, shaker-related subfamily, beta member 2 [Source:MGI Symbol;Acc:MGI:109239]
ENSMUSG00000039208	128.411	124.359	164.339	147.328	3638.05	3295.93	5323.05	2074.56	141.109	3582.9	-4.66469	6.61818e-68	5.14026e-66	Metrnl	11	121701544	121716306	+	1586	protein_coding	meteorin, glial cell differentiation regulator-like [Source:MGI Symbol;Acc:MGI:2384806]
ENSMUSG00000040751	50.9216	25.5095	41.6325	32.7395	2412.48	2170.39	3636.95	1148.61	37.7008	2342.11	-5.94335	1.12707e-67	8.72679e-66	Lat2	5	134600022	134615025	-	2621	protein_coding	linker for activation of T cells family, member 2 [Source:MGI Symbol;Acc:MGI:1926479]
ENSMUSG00000022587	5384.4	3281.16	3731.58	3344.89	34191.6	37706.5	43587.7	36319.6	3935.51	37951.4	-3.26922	1.4337e-67	1.10668e-65	Ly6e	15	74955051	74959905	+	3784	protein_coding	lymphocyte antigen 6 complex, locus E [Source:MGI Symbol;Acc:MGI:106651]
ENSMUSG00000078942	28.7817	14.3491	21.9118	8.18489	699.367	996.123	610.627	729.332	18.3069	758.863	-5.33533	1.54878e-67	1.19185e-65	Naip6	13	100281121	100317674	-	6827	protein_coding	NLR family, apoptosis inhibitory protein 6 [Source:MGI Symbol;Acc:MGI:1298222]
ENSMUSG00000051457	18.8188	17.5378	23.0074	20.4622	540.496	859.429	679.392	1142.73	19.9566	805.512	-5.32731	2.97223e-67	2.28025e-65	Spn	7	127132232	127137823	-	4681	protein_coding	sialophorin [Source:MGI Symbol;Acc:MGI:98384]
ENSMUSG00000046031	45.3866	43.0473	41.6325	42.2886	468.206	719.826	737.841	664.634	43.0887	647.627	-3.90967	3.22701e-67	2.46817e-65	Calhm6	10	34126067	34127984	-	1094	protein_coding	calcium homeostasis modulator family member 6 [Source:MGI Symbol;Acc:MGI:2443082]
ENSMUSG00000031266	88.5592	105.227	94.2208	88.6696	2963.9	2958.56	4391.98	1512.44	94.1691	2956.72	-4.97456	5.31704e-67	4.05436e-65	Gla	X	134588149	134601125	-	3265	protein_coding	galactosidase, alpha [Source:MGI Symbol;Acc:MGI:1347344]
ENSMUSG00000004612	22.1398	22.3208	12.0515	17.7339	411.046	578.77	515.045	660.432	18.5615	541.323	-4.88137	6.06904e-67	4.61376e-65	Nkg7	7	43437073	43438249	+	914	protein_coding	natural killer cell group 7 sequence [Source:MGI Symbol;Acc:MGI:1931250]
ENSMUSG00000019832	76.3823	54.2077	71.2134	98.2186	1170.94	1254.97	1602.9	925.109	75.0055	1238.48	-4.04183	8.20039e-67	6.2152e-65	Rab32	10	10545002	10558265	-	2339	protein_coding	RAB32, member RAS oncogene family [Source:MGI Symbol;Acc:MGI:1915094]
ENSMUSG00000026832	54.2425	46.236	35.0589	58.6583	850.672	1046.29	839.613	1471.27	48.5489	1051.96	-4.44078	1.61224e-66	1.21826e-64	Cytip	2	58129137	58195532	-	6744	protein_coding	cytohesin 1 interacting protein [Source:MGI Symbol;Acc:MGI:2183535]
ENSMUSG00000041219	47.6006	52.6134	56.9707	62.7508	500.989	697.286	629.194	558.763	54.9839	596.558	-3.44245	1.62799e-66	1.22647e-64	Arhgap11a	2	113831492	113848661	-	5332	protein_coding	Rho GTPase activating protein 11A [Source:MGI Symbol;Acc:MGI:2444300]
ENSMUSG00000042190	128.411	113.198	166.53	137.779	1402.94	2166.02	1614.59	1356.16	136.48	1634.93	-3.57803	5.55314e-66	4.171e-64	Cmklr1	5	113612354	113650426	-	3408	protein_coding	chemokine-like receptor 1 [Source:MGI Symbol;Acc:MGI:109603]
ENSMUSG00000036887	738.363	494.247	531.362	687.53	5972.36	9300.3	5871.1	7825.2	612.875	7242.24	-3.56193	9.97581e-66	7.47054e-64	C1qa	4	136895917	136898803	-	1040	protein_coding	complement component 1, q subcomponent, alpha polypeptide [Source:MGI Symbol;Acc:MGI:88223]
ENSMUSG00000013707	44.2796	33.4812	17.5295	31.3754	829.658	1523.27	943.447	932.672	31.6664	1057.26	-5.0647	3.80642e-65	2.84201e-63	Tnfaip8l2	3	95139521	95142360	-	1122	protein_coding	tumor necrosis factor, alpha-induced protein 8-like 2 [Source:MGI Symbol;Acc:MGI:1917019]
ENSMUSG00000100862	45775.2	33702.8	21460.4	25876.5	2056.91	1782.84	2368.24	1919.12	31703.7	2031.78	3.9638	4.66015e-65	3.45885e-63	Gm10925	1	24613974	24614651	-	678	unprocessed_pseudogene	predicted gene 10925 [Source:MGI Symbol;Acc:MGI:3809095]
ENSMUSG00000010307	301.101	250.312	292.523	319.211	2652.05	4561.08	3082.71	2762.72	290.787	3264.64	-3.48777	4.65549e-65	3.45885e-63	Tmem86a	7	47050601	47054777	+	1887	protein_coding	transmembrane protein 86A [Source:MGI Symbol;Acc:MGI:1915143]
ENSMUSG00000032690	339.846	176.972	231.17	193.709	6443.09	4500.01	7071.04	3682.79	235.424	5424.23	-4.52254	1.20427e-64	8.91196e-63	Oas2	5	120730333	120749853	-	4451	protein_coding	2'-5' oligoadenylate synthetase 2 [Source:MGI Symbol;Acc:MGI:2180852]
ENSMUSG00000010609	448.331	435.256	459.053	521.104	2741.15	2741.88	3393.52	2370.33	465.936	2811.72	-2.5934	2.28568e-64	1.68649e-62	Psen2	1	180227004	180263438	-	4332	protein_coding	presenilin 2 [Source:MGI Symbol;Acc:MGI:109284]
ENSMUSG00000051498	8.85592	12.7548	19.7206	15.0056	369.017	498.062	460.721	383.152	14.0842	427.738	-4.91901	2.86608e-64	2.10855e-62	Tlr6	5	64952031	64960097	-	3727	protein_coding	toll-like receptor 6 [Source:MGI Symbol;Acc:MGI:1341296]
ENSMUSG00000020456	47992.5	56825.6	54150.7	57509.7	8663.07	7014.31	7170.75	10311.5	54119.6	8289.9	2.70678	3.07471e-64	2.25542e-62	Ogdh	11	6291633	6356642	+	5456	protein_coding	oxoglutarate (alpha-ketoglutarate) dehydrogenase (lipoamide) [Source:MGI Symbol;Acc:MGI:1098267]
ENSMUSG00000024737	86.3452	68.5568	38.3457	55.9301	4232.35	3237.76	7332.34	2156.07	62.2944	4239.63	-6.08988	5.36625e-64	3.92487e-62	Slc15a3	19	10839727	10859362	+	5491	protein_coding	solute carrier family 15, member 3 [Source:MGI Symbol;Acc:MGI:1929691]
ENSMUSG00000073489	369.735	167.406	158.861	204.622	9480.96	10305.2	14133.1	5485.12	225.156	9851.09	-5.44907	7.624e-64	5.55998e-62	Ifi204	1	173747293	173766943	-	3561	protein_coding	interferon activated gene 204 [Source:MGI Symbol;Acc:MGI:96429]
ENSMUSG00000032020	37.6377	52.6134	39.4413	21.8264	756.527	699.468	860.242	552.881	37.8797	717.279	-4.25184	1.20423e-63	8.75666e-62	Ubash3b	9	41011098	41161697	-	7326	protein_coding	ubiquitin associated and SH3 domain containing, B [Source:MGI Symbol;Acc:MGI:1920078]
ENSMUSG00000031453	549.067	583.53	708.847	534.746	3196.75	3860.16	3978.7	3172.76	594.048	3552.09	-2.57921	1.61663e-63	1.17215e-61	Rasa3	8	13566948	13677603	-	5095	protein_coding	RAS p21 protein activator 3 [Source:MGI Symbol;Acc:MGI:1197013]
ENSMUSG00000102813	22.1398	33.4812	25.1986	38.1961	685.917	661.659	763.972	448.691	29.7539	640.06	-4.44645	1.70133e-63	1.23001e-61	Gm37795	4	150068539	150070997	+	2459	TEC	predicted gene, 37795 [Source:MGI Symbol;Acc:MGI:5611023]
ENSMUSG00000029919	64.2054	46.236	100.794	72.2998	1325.6	2360.16	1509.38	1391.45	70.8839	1646.65	-4.52742	1.81281e-63	1.30684e-61	Hpgds	6	65117293	65144908	-	6425	protein_coding	hematopoietic prostaglandin D synthase [Source:MGI Symbol;Acc:MGI:1859384]
ENSMUSG00000020914	38.7447	23.9152	35.0589	12.2773	654.816	1050.66	855.428	742.776	27.499	825.919	-4.88276	2.02716e-63	1.45717e-61	Top2a	11	98992943	99024189	-	9013	protein_coding	topoisomerase (DNA) II alpha [Source:MGI Symbol;Acc:MGI:98790]
ENSMUSG00000026737	323.241	247.123	292.523	219.628	1940.91	2747.7	2095.25	2597.2	270.629	2345.26	-3.11192	2.33073e-63	1.6706e-61	Pip4k2a	2	18842255	18998126	-	3477	protein_coding	phosphatidylinositol-5-phosphate 4-kinase, type II, alpha [Source:MGI Symbol;Acc:MGI:1298206]
ENSMUSG00000021298	19.9258	12.7548	9.86032	16.3698	518.641	503.151	565.243	877.216	14.7277	616.063	-5.38145	3.02136e-63	2.15945e-61	Gpr132	12	112850873	112868228	-	2715	protein_coding	G protein-coupled receptor 132 [Source:MGI Symbol;Acc:MGI:1890220]
ENSMUSG00000037731	334.311	132.331	234.456	230.541	4399.62	4858.46	5576.79	3563.48	232.91	4599.59	-4.29876	3.92612e-63	2.79814e-61	Themis2	4	132781843	132796387	-	3079	protein_coding	thymocyte selection associated family member 2 [Source:MGI Symbol;Acc:MGI:2446213]
ENSMUSG00000039747	23.2468	49.4247	43.8236	32.7395	503.51	689.288	569.369	647.829	37.3087	602.499	-4.0293	4.41608e-63	3.13842e-61	Orai2	5	136147459	136170713	-	6077	protein_coding	ORAI calcium release-activated calcium modulator 2 [Source:MGI Symbol;Acc:MGI:2443195]
ENSMUSG00000071068	5.53495	11.1604	6.57355	4.09244	886.817	831.072	1298.27	538.597	6.84034	888.689	-7.05871	4.52771e-63	3.20866e-61	Treml2	17	48299498	48312533	+	4917	protein_coding	triggering receptor expressed on myeloid cells-like 2 [Source:MGI Symbol;Acc:MGI:2147038]
ENSMUSG00000037849	1.10699	9.56606	7.66914	5.45659	1593.75	1394.57	2551.16	790.67	5.9497	1582.54	-8.10305	5.61908e-63	3.97087e-61	Ifi206	1	173468485	173491041	-	3054	protein_coding	interferon activated gene 206 [Source:MGI Symbol;Acc:MGI:3646410]
ENSMUSG00000082292	13.2839	7.97172	9.86032	9.54903	1117.98	808.532	1538.95	557.923	10.1662	1005.84	-6.60977	5.81011e-63	4.09433e-61	Gm12250	11	58187739	58189012	+	1274	processed_pseudogene	predicted gene 12250 [Source:MGI Symbol;Acc:MGI:3649299]
ENSMUSG00000028111	147.23	119.576	87.6473	133.686	2079.61	2435.05	3145.28	1514.12	122.035	2293.51	-4.2332	8.49251e-63	5.96783e-61	Ctsk	3	95499256	95509362	+	1512	protein_coding	cathepsin K [Source:MGI Symbol;Acc:MGI:107823]
ENSMUSG00000024990	2109.92	2601.97	2562.59	2889.26	262.263	225.4	226.922	364.666	2540.94	269.813	3.23668	8.93103e-63	6.25846e-61	Rbp4	19	38116620	38125321	-	1297	protein_coding	retinol binding protein 4, plasma [Source:MGI Symbol;Acc:MGI:97879]
ENSMUSG00000026956	160.514	102.038	136.949	114.588	3368.22	3270.48	4330.09	1710.74	128.522	3169.88	-4.61986	9.32358e-63	6.51534e-61	Uap1l1	2	25359889	25365682	-	4071	protein_coding	UDP-N-acteylglucosamine pyrophosphorylase 1-like 1 [Source:MGI Symbol;Acc:MGI:2443318]
ENSMUSG00000070427	193.723	207.265	236.648	196.437	1418.07	1910.81	2326.3	1695.61	208.518	1837.7	-3.13902	1.64824e-62	1.1486e-60	Il18bp	7	102014885	102018690	-	3026	protein_coding	interleukin 18 binding protein [Source:MGI Symbol;Acc:MGI:1333800]
ENSMUSG00000029304	3.32097	6.37738	3.28677	2.7283	21716.5	15252.3	26087.8	4304.57	3.92835	16840.3	-12.0954	1.71663e-62	1.19294e-60	Spp1	5	104435118	104441050	+	1648	protein_coding	secreted phosphoprotein 1 [Source:MGI Symbol;Acc:MGI:98389]
ENSMUSG00000024338	683.013	435.256	459.053	465.174	4894.73	5262	6943.82	7984.85	510.624	6271.35	-3.61702	2.23229e-62	1.547e-60	Psmb8	17	34197721	34201454	+	2736	protein_coding	proteasome (prosome, macropain) subunit, beta type 8 (large multifunctional peptidase 7) [Source:MGI Symbol;Acc:MGI:1346527]
ENSMUSG00000079339	7.74893	7.97172	10.9559	0	988.528	833.981	1729.42	800.753	6.66914	1088.17	-7.31516	2.34659e-62	1.62173e-60	Ifit1bl1	19	34592888	34601968	-	2275	protein_coding	interferon induced protein with tetratricpeptide repeats 1B like 1 [Source:MGI Symbol;Acc:MGI:3650685]
ENSMUSG00000045312	166.049	102.038	117.228	124.137	4735.86	4308.05	7067.6	2226.65	127.363	4584.54	-5.16689	4.06489e-62	2.80153e-60	Lhfpl2	13	94057796	94195409	+	8415	protein_coding	lipoma HMGIC fusion partner-like 2 [Source:MGI Symbol;Acc:MGI:2145236]
ENSMUSG00000026029	563.458	535.7	449.192	467.903	2346.07	2282.36	2758.14	2345.12	504.063	2432.92	-2.27161	7.18447e-62	4.938e-60	Casp8	1	58795374	58847503	+	2893	protein_coding	caspase 8 [Source:MGI Symbol;Acc:MGI:1261423]
ENSMUSG00000061288	252.394	218.425	257.464	234.633	1230.62	1532.72	1593.27	1257.01	240.729	1403.4	-2.54075	1.29115e-61	8.84999e-60	Taok3	5	117120129	117275219	+	11159	protein_coding	TAO kinase 3 [Source:MGI Symbol;Acc:MGI:3041177]
ENSMUSG00000053158	640.947	387.426	420.707	410.608	3516.17	4358.95	4052.28	3960.07	464.922	3971.87	-3.09236	2.00447e-61	1.3702e-59	Fes	7	80377756	80387946	-	5074	protein_coding	feline sarcoma oncogene [Source:MGI Symbol;Acc:MGI:95514]
ENSMUSG00000061232	12318.6	11023.3	10382.9	10872.3	62778.3	79237.6	84408.9	107304	11149.3	83432.3	-2.90364	2.24109e-61	1.52778e-59	H2-K1	17	33996017	34000333	-	2608	protein_coding	histocompatibility 2, K1, K region [Source:MGI Symbol;Acc:MGI:95904]
ENSMUSG00000021880	16.6049	3.18869	8.76473	17.7339	545.54	939.41	642.947	1041.06	11.573	792.24	-6.06615	2.37405e-61	1.61403e-59	Rnase6	14	51123908	51132187	+	2667	protein_coding	ribonuclease, RNase A family, 6 [Source:MGI Symbol;Acc:MGI:1925666]
ENSMUSG00000038352	21.0328	15.9434	9.86032	5.45659	571.598	551.14	975.766	676.397	13.0733	693.725	-5.72134	3.3724e-61	2.28658e-59	Arl5c	11	97989578	97996181	-	2073	protein_coding	ADP-ribosylation factor-like 5C [Source:MGI Symbol;Acc:MGI:3028577]
ENSMUSG00000034786	133.946	95.6606	129.28	90.0337	879.252	1119	1003.96	1244.4	112.23	1061.65	-3.23241	3.49309e-61	2.36203e-59	Gpsm3	17	34589806	34591754	+	1343	protein_coding	G-protein signalling modulator 3 (AGS3-like, C. elegans) [Source:MGI Symbol;Acc:MGI:2146785]
ENSMUSG00000021262	356.451	242.34	237.743	196.437	2771.41	2703.35	3335.76	2318.24	258.243	2782.19	-3.42662	4.01262e-61	2.70603e-59	Evl	12	108554720	108688516	+	2940	protein_coding	Ena-vasodilator stimulated phosphoprotein [Source:MGI Symbol;Acc:MGI:1194884]
ENSMUSG00000064369	785.963	905.587	1290.61	1111.78	49.5945	31.9923	18.5664	16.8049	1023.48	29.2395	5.13494	4.32666e-61	2.91e-59	mt-Te	MT	14071	14139	-	69	Mt_tRNA	mitochondrially encoded tRNA glutamic acid [Source:MGI Symbol;Acc:MGI:102488]
ENSMUSG00000034424	3337.58	4342.99	3175.02	4504.42	662.381	661.659	607.189	651.19	3840	645.605	2.57208	6.91887e-61	4.64101e-59	Gcsh	8	116981810	116993537	-	1579	protein_coding	glycine cleavage system protein H (aminomethyl carrier) [Source:MGI Symbol;Acc:MGI:1915383]
ENSMUSG00000006589	363.093	347.567	319.913	334.216	2868.08	2930.2	3340.57	1964.49	341.197	2775.84	-3.02454	7.29631e-61	4.88114e-59	Aprt	8	122574635	122576909	-	1615	protein_coding	adenine phosphoribosyl transferase [Source:MGI Symbol;Acc:MGI:88061]
ENSMUSG00000096727	599.989	462.36	402.082	446.076	3354.78	3420.99	4389.23	4728.06	477.627	3973.26	-3.0557	1.07404e-60	7.16605e-59	Psmb9	17	34181988	34187764	-	3659	protein_coding	proteasome (prosome, macropain) subunit, beta type 9 (large multifunctional peptidase 2) [Source:MGI Symbol;Acc:MGI:1346526]
ENSMUSG00000039981	9.96291	3.18869	7.66914	4.09244	499.308	650.025	607.189	401.637	6.2283	539.54	-6.36696	1.0797e-60	7.18471e-59	Zc3h12d	10	7832470	7870396	+	4092	protein_coding	zinc finger CCCH type containing 12D [Source:MGI Symbol;Acc:MGI:3045313]
ENSMUSG00000036943	429.512	543.671	495.207	470.631	3458.17	4635.97	4649.16	3006.4	484.755	3937.42	-3.02318	1.58412e-60	1.05134e-58	Rab8b	9	66843664	66919687	-	4733	protein_coding	RAB8B, member RAS oncogene family [Source:MGI Symbol;Acc:MGI:2442982]
ENSMUSG00000004508	384.126	395.397	387.839	351.95	1460.94	1622.15	1736.3	1470.43	379.828	1572.45	-2.04994	2.25621e-60	1.49345e-58	Gab2	7	97081586	97308946	+	6168	protein_coding	growth factor receptor bound protein 2-associated protein 2 [Source:MGI Symbol;Acc:MGI:1333854]
ENSMUSG00000021886	8.85592	14.3491	3.28677	21.8264	686.758	1408.39	810.044	1123.41	12.0795	1007.15	-6.42998	2.43923e-60	1.61034e-58	Gpr65	12	98268635	98276644	+	2069	protein_coding	G-protein coupled receptor 65 [Source:MGI Symbol;Acc:MGI:108031]
ENSMUSG00000031004	67.5264	27.1038	51.4928	36.832	732.99	1103.01	808.669	926.79	45.7388	892.864	-4.26307	3.253e-60	2.14194e-58	Mki67	7	135689784	135716361	-	10061	protein_coding	antigen identified by monoclonal antibody Ki 67 [Source:MGI Symbol;Acc:MGI:106035]
ENSMUSG00000004677	1451.26	1106.47	1239.11	1140.43	5389.83	5989.1	6399.21	5447.31	1234.32	5806.36	-2.23287	3.49174e-60	2.29313e-58	Myo9b	8	71272714	71360713	+	7496	protein_coding	myosin IXb [Source:MGI Symbol;Acc:MGI:106624]
ENSMUSG00000079491	66.4194	43.0473	82.1693	60.0225	729.628	751.819	1098.17	909.985	62.9146	872.4	-3.7785	4.70817e-60	3.08391e-58	H2-T10	17	36115876	36121465	-	3419	polymorphic_pseudogene	histocompatibility 2, T region locus 10 [Source:MGI Symbol;Acc:MGI:95942]
ENSMUSG00000060550	512.537	274.227	383.457	246.911	5749.6	6454.44	6939.7	10565.2	354.283	7427.25	-4.38714	4.94086e-60	3.2279e-58	H2-Q7	17	35439155	35443773	+	4265	protein_coding	histocompatibility 2, Q region locus 7 [Source:MGI Symbol;Acc:MGI:95936]
ENSMUSG00000109237	1222.12	1768.13	1336.62	1746.11	27.7393	30.5381	15.1282	63.8586	1518.24	34.316	5.47581	8.26505e-60	5.38559e-58	9130214F15Rik	8	24506430	24508082	+	1653	TEC	RIKEN cDNA 9130214F15 gene [Source:MGI Symbol;Acc:MGI:1924373]
ENSMUSG00000039853	66.4194	30.2925	47.1104	36.832	654.816	707.466	638.821	543.638	45.1636	636.185	-3.7922	1.14915e-59	7.4686e-58	Trim14	4	46493781	46536141	-	4338	protein_coding	tripartite motif-containing 14 [Source:MGI Symbol;Acc:MGI:1921985]
ENSMUSG00000025058	11.0699	9.56606	3.28677	10.9132	372.379	425.352	455.908	334.417	8.70898	397.014	-5.53923	1.71976e-59	1.11482e-57	5430427O19Rik	X	85870354	85891499	+	3754	protein_coding	RIKEN cDNA 5430427O19 gene [Source:MGI Symbol;Acc:MGI:1918648]
ENSMUSG00000025888	54.2425	38.2643	23.0074	51.8376	1002.82	1298.6	1674.41	850.328	41.838	1206.54	-4.85261	2.42945e-59	1.57081e-57	Casp1	9	5298517	5307265	+	1497	protein_coding	caspase 1 [Source:MGI Symbol;Acc:MGI:96544]
ENSMUSG00000047407	138.374	84.5002	146.809	109.132	1378.56	1376.4	1932.28	1215.83	119.704	1475.77	-3.61474	3.22439e-59	2.07944e-57	Tgif1	17	70844205	70853546	-	5625	protein_coding	TGFB-induced factor homeobox 1 [Source:MGI Symbol;Acc:MGI:1194497]
ENSMUSG00000028327	5.53495	3.18869	0	1.36415	1661.84	1473.1	2365.49	1104.92	2.52195	1651.34	-9.35711	3.39596e-59	2.18447e-57	Stra6l	4	45848664	45887008	+	9567	protein_coding	STRA6-like [Source:MGI Symbol;Acc:MGI:1921402]
ENSMUSG00000030149	15.4979	3.18869	2.19118	16.3698	630.439	935.047	743.343	1154.5	9.31188	865.831	-6.52367	3.83308e-59	2.45934e-57	Klrk1	6	129610323	129623864	-	7183	protein_coding	killer cell lectin-like receptor subfamily K, member 1 [Source:MGI Symbol;Acc:MGI:1196250]
ENSMUSG00000060459	4108.04	4848.4	3948.51	4683.12	624.555	388.997	517.796	657.071	4397.02	547.105	3.00726	6.87939e-59	4.40263e-57	Kng2	16	22985854	23029482	-	2734	protein_coding	kininogen 2 [Source:MGI Symbol;Acc:MGI:3027157]
ENSMUSG00000037321	1035.04	677.596	752.671	660.247	7277.79	6516.97	9845.68	6719.44	781.388	7589.97	-3.27883	1.03101e-58	6.58143e-57	Tap1	17	34187553	34197225	+	5476	protein_coding	transporter 1, ATP-binding cassette, sub-family B (MDR/TAP) [Source:MGI Symbol;Acc:MGI:98483]
ENSMUSG00000017830	239.11	229.586	187.346	165.062	3306.02	2772.42	4116.92	1959.45	205.276	3038.7	-3.88814	1.21768e-58	7.75329e-57	Dhx58	11	100694884	100704271	-	3272	protein_coding	DEXH (Asp-Glu-X-His) box polypeptide 58 [Source:MGI Symbol;Acc:MGI:1931560]
ENSMUSG00000040268	854.597	859.351	870.995	858.049	2421.73	2685.9	2542.22	2527.46	860.748	2544.32	-1.56365	1.31765e-58	8.3686e-57	Plekha1	7	130865756	130913312	+	8527	protein_coding	pleckstrin homology domain containing, family A (phosphoinositide binding specific) member 1 [Source:MGI Symbol;Acc:MGI:2442213]
ENSMUSG00000033355	330.99	173.783	241.03	175.975	4260.09	4036.12	5759.01	2976.15	230.445	4257.84	-4.20355	1.36383e-58	8.63999e-57	Rtp4	16	23520291	23614222	+	2131	protein_coding	receptor transporter protein 4 [Source:MGI Symbol;Acc:MGI:1915025]
ENSMUSG00000031609	74.1684	94.0663	88.7429	54.5659	733.831	754	816.92	611.698	77.8859	729.112	-3.22877	1.50467e-58	9.50825e-57	Sap30	8	57482707	57487860	-	1178	protein_coding	sin3 associated polypeptide [Source:MGI Symbol;Acc:MGI:1929129]
ENSMUSG00000024521	3.32097	7.97172	5.47796	8.18489	405.162	490.791	720.65	604.976	6.23888	555.395	-6.5252	2.935e-58	1.85001e-56	Pmaip1	18	66458604	66465550	+	2646	protein_coding	phorbol-12-myristate-13-acetate-induced protein 1 [Source:MGI Symbol;Acc:MGI:1930146]
ENSMUSG00000036246	590.026	411.341	468.913	395.603	2525.96	2656.81	2760.89	2862.71	466.471	2701.59	-2.531	4.53959e-58	2.85425e-56	Gmip	8	69808679	69821870	+	5552	protein_coding	Gem-interacting protein [Source:MGI Symbol;Acc:MGI:1926066]
ENSMUSG00000031304	110.699	52.6134	79.9781	40.9244	1586.18	1645.42	2561.47	1636.8	71.0537	1857.47	-4.69538	4.81856e-58	3.02208e-56	Il2rg	X	101264378	101268255	-	2387	protein_coding	interleukin 2 receptor, gamma chain [Source:MGI Symbol;Acc:MGI:96551]
ENSMUSG00000032812	754.967	827.465	628.869	677.981	5005.68	5378.34	6747.85	4176.86	722.321	5327.18	-2.88364	4.90188e-58	3.06667e-56	Arap1	7	101348067	101412586	+	8433	protein_coding	ArfGAP with RhoGAP domain, ankyrin repeat and PH domain 1 [Source:MGI Symbol;Acc:MGI:1916960]
ENSMUSG00000053297	408.479	373.076	379.074	455.625	60.5221	42.8987	41.9462	39.4915	404.064	46.2147	3.13229	6.55604e-58	4.09133e-56	AI854703	6	48626764	48633689	+	4306	protein_coding	expressed sequence AI854703 [Source:MGI Symbol;Acc:MGI:2141510]
ENSMUSG00000074896	407.372	253.501	306.765	253.731	13006.4	8257.64	18467.4	5732.15	305.343	11365.9	-5.21672	7.25188e-58	4.51434e-56	Ifit3	19	34583531	34588731	+	1745	protein_coding	interferon-induced protein with tetratricopeptide repeats 3 [Source:MGI Symbol;Acc:MGI:1101055]
ENSMUSG00000001525	1711.41	1460.42	1631.34	1421.44	5620.99	6524.97	6943.14	6161.51	1556.15	6312.65	-2.01956	1.03808e-57	6.44612e-56	Tubb5	17	35833921	35838306	-	3327	protein_coding	tubulin, beta 5 class I [Source:MGI Symbol;Acc:MGI:107812]
ENSMUSG00000030844	99.6291	54.2077	63.5443	64.1149	862.44	1469.46	977.829	1312.46	70.374	1155.55	-4.02788	1.58998e-57	9.84884e-56	Rgs10	7	128373621	128418758	-	1711	protein_coding	regulator of G-protein signalling 10 [Source:MGI Symbol;Acc:MGI:1915115]
ENSMUSG00000095609	17.7118	11.1604	2.19118	12.2773	436.264	782.357	640.196	683.119	10.8352	635.484	-5.885	1.66376e-57	1.02805e-55	Gm21188	13	120034605	120052194	-	4572	protein_coding	predicted gene, 21188 [Source:MGI Symbol;Acc:MGI:5434543]
ENSMUSG00000032011	247.966	172.189	179.677	173.247	1123.02	1401.12	1323.03	1245.24	193.27	1273.1	-2.71513	1.74177e-57	1.07361e-55	Thy1	9	44043384	44048579	+	2995	protein_coding	thymus cell antigen 1, theta [Source:MGI Symbol;Acc:MGI:98747]
ENSMUSG00000039062	371.949	224.803	270.611	248.275	4207.97	4209.89	5822.96	2763.57	278.909	4251.1	-3.92746	4.45149e-57	2.73712e-55	Anpep	7	79821803	79861059	-	4135	protein_coding	alanyl (membrane) aminopeptidase [Source:MGI Symbol;Acc:MGI:5000466]
ENSMUSG00000059498	219.184	114.793	107.368	144.6	2647	4677.42	2432.88	2969.42	146.486	3181.68	-4.43773	4.98559e-57	3.05803e-55	Fcgr3	1	171051174	171064935	-	1736	protein_coding	Fc receptor, IgG, low affinity III [Source:MGI Symbol;Acc:MGI:95500]
ENSMUSG00000056708	371.949	267.85	291.427	235.998	5183.05	4326.23	7705.73	3356.78	291.806	5142.95	-4.13794	6.97058e-57	4.26515e-55	Ier5	1	155096361	155099636	-	3276	protein_coding	immediate early response 5 [Source:MGI Symbol;Acc:MGI:1337072]
ENSMUSG00000050022	55.3495	38.2643	53.684	62.7508	797.715	658.75	975.078	566.325	52.5121	749.467	-3.82776	7.11088e-57	4.3404e-55	Amz1	5	140724127	140761439	+	6697	protein_coding	archaelysin family metallopeptidase 1 [Source:MGI Symbol;Acc:MGI:2442258]
ENSMUSG00000022534	6.64194	1.59434	0	1.36415	954.064	1063.02	1492.87	1027.62	2.40011	1134.39	-8.82071	1.09248e-56	6.65222e-55	Mefv	16	3707218	3718097	-	3251	protein_coding	Mediterranean fever [Source:MGI Symbol;Acc:MGI:1859396]
ENSMUSG00000053329	10076.9	12171.2	10382.9	13157.2	1487	1084.1	1225.38	1829.21	11447.1	1406.42	3.02514	1.26917e-56	7.69073e-55	D10Jhu81e	10	78162066	78169782	-	2527	protein_coding	DNA segment, Chr 10, Johns Hopkins University 81 expressed [Source:MGI Symbol;Acc:MGI:1351861]
ENSMUSG00000022586	13.2839	6.37738	8.76473	4.09244	543.018	444.984	844.426	946.956	8.12961	694.846	-6.37458	1.26807e-56	7.69073e-55	Ly6i	15	74979534	74983430	-	1156	protein_coding	lymphocyte antigen 6 complex, locus I [Source:MGI Symbol;Acc:MGI:1888480]
ENSMUSG00000061119	408.479	296.548	299.096	241.454	2193.09	3119.97	2521.59	2627.45	311.394	2615.52	-3.06789	1.28875e-56	7.79054e-55	Prcp	7	92874470	92934583	+	5497	protein_coding	prolylcarboxypeptidase (angiotensinase C) [Source:MGI Symbol;Acc:MGI:1919711]
ENSMUSG00000064342	275.641	406.558	289.236	227.813	7.56527	4.36258	3.43822	5.88171	299.812	5.31195	5.84213	1.44256e-56	8.69939e-55	mt-Ti	MT	3706	3774	+	69	Mt_tRNA	mitochondrially encoded tRNA isoleucine [Source:MGI Symbol;Acc:MGI:102484]
ENSMUSG00000040522	8.85592	19.1321	19.7206	4.09244	753.164	1446.92	646.385	868.813	12.9503	928.821	-6.16905	1.80212e-56	1.08417e-54	Tlr8	X	167242696	167264329	-	3586	protein_coding	toll-like receptor 8 [Source:MGI Symbol;Acc:MGI:2176887]
ENSMUSG00000026656	303.315	205.67	154.478	214.171	2943.73	4881	3020.13	5322.11	219.409	4041.74	-4.2025	1.86519e-56	1.11943e-54	Fcgr2b	1	170958617	170976547	-	5790	protein_coding	Fc receptor, IgG, low affinity IIb [Source:MGI Symbol;Acc:MGI:95499]
ENSMUSG00000025351	1202.19	1168.65	1298.28	1149.98	10706.5	11158	12977.2	6843.79	1204.77	10421.4	-3.11254	2.04574e-56	1.22486e-54	Cd63	10	128900989	128912822	+	3682	protein_coding	CD63 antigen [Source:MGI Symbol;Acc:MGI:99529]
ENSMUSG00000019876	1.10699	6.37738	6.57355	4.09244	483.336	778.721	575.558	512.549	4.53759	587.541	-7.05359	3.03513e-56	1.81291e-54	Pkib	10	57631981	57741112	+	11800	protein_coding	protein kinase inhibitor beta, cAMP dependent, testis specific [Source:MGI Symbol;Acc:MGI:101937]
ENSMUSG00000036875	121.769	86.0946	83.2649	105.039	793.512	999.032	773.599	1104.08	99.042	917.556	-3.20802	3.47355e-56	2.06986e-54	Dna2	10	62947026	62974185	+	5878	protein_coding	DNA replication helicase/nuclease 2 [Source:MGI Symbol;Acc:MGI:2443732]
ENSMUSG00000055447	1778.93	1514.63	1525.06	1683.36	7091.18	7915.18	8777.77	6449.72	1625.5	7558.46	-2.21702	4.49909e-56	2.67461e-54	Cd47	16	49800533	49915010	+	6276	protein_coding	CD47 antigen (Rh-related antigen, integrin-associated signal transducer) [Source:MGI Symbol;Acc:MGI:96617]
ENSMUSG00000070034	192.616	113.198	151.192	111.86	2277.15	1917.36	3242.93	1727.54	142.217	2291.24	-4.00422	4.73383e-56	2.80751e-54	Sp110	1	85576899	85598817	-	6781	protein_coding	Sp110 nuclear body protein [Source:MGI Symbol;Acc:MGI:1923364]
ENSMUSG00000029470	801.461	752.53	695.7	829.402	3797.76	4693.41	5338.86	3750.85	769.773	4395.22	-2.51376	6.05746e-56	3.58405e-54	P2rx4	5	122707544	122729738	+	7025	protein_coding	purinergic receptor P2X, ligand-gated ion channel 4 [Source:MGI Symbol;Acc:MGI:1338859]
ENSMUSG00000029810	472.685	304.52	288.14	399.695	2570.51	2459.04	2703.13	2918.17	366.26	2662.71	-2.86032	2.68634e-55	1.5857e-53	Tmem176b	6	48833818	48841496	-	2371	protein_coding	transmembrane protein 176B [Source:MGI Symbol;Acc:MGI:1916348]
ENSMUSG00000024962	4706.92	4932.9	4993.7	5376.11	950.702	655.115	623.693	899.902	5002.41	782.353	2.6775	5.71331e-55	3.36455e-53	Vegfb	19	6982473	6987651	-	1605	protein_coding	vascular endothelial growth factor B [Source:MGI Symbol;Acc:MGI:106199]
ENSMUSG00000020733	340.953	301.331	339.633	289.199	2440.22	2738.25	3049.7	1775.44	317.779	2500.9	-2.97503	6.07684e-55	3.57025e-53	Slc9a3r1	11	115163341	115181181	+	1925	protein_coding	solute carrier family 9 (sodium/hydrogen exchanger), member 3 regulator 1 [Source:MGI Symbol;Acc:MGI:1349482]
ENSMUSG00000027381	267.892	149.868	201.589	240.09	1676.13	2468.5	2061.56	1901.47	214.86	2026.91	-3.23361	6.59558e-55	3.86597e-53	Bcl2l11	2	128126038	128162547	+	8029	protein_coding	BCL2-like 11 (apoptosis facilitator) [Source:MGI Symbol;Acc:MGI:1197519]
ENSMUSG00000037306	281.176	232.774	298.001	259.188	1698.82	2325.26	1889.64	1499	267.785	1853.18	-2.78811	7.47255e-55	4.36979e-53	Man1c1	4	134561690	134704290	-	5722	protein_coding	mannosidase, alpha, class 1C, member 1 [Source:MGI Symbol;Acc:MGI:2446214]
ENSMUSG00000033386	286.711	243.935	191.728	251.003	1413.86	1518.18	1546.51	1245.24	243.344	1430.95	-2.55673	9.39092e-55	5.47884e-53	Frrs1	3	116859464	116908177	+	7260	protein_coding	ferric-chelate reductase 1 [Source:MGI Symbol;Acc:MGI:108076]
ENSMUSG00000027293	645.375	489.464	697.891	570.214	3970.08	5362.34	4649.84	3483.65	600.736	4366.48	-2.85988	1.23864e-54	7.20969e-53	Ehd4	2	120089175	120154606	-	4007	protein_coding	EH-domain containing 4 [Source:MGI Symbol;Acc:MGI:1919619]
ENSMUSG00000001435	710.688	658.464	700.083	572.942	3351.41	3564.96	3485.66	2655.17	660.544	3264.3	-2.30425	1.33135e-54	7.7314e-53	Col18a1	10	77052178	77166548	-	7021	protein_coding	collagen, type XVIII, alpha 1 [Source:MGI Symbol;Acc:MGI:88451]
ENSMUSG00000056145	8.85592	11.1604	12.0515	9.54903	321.104	333.738	504.043	512.549	10.4042	417.858	-5.32966	1.49754e-54	8.67642e-53	AI504432	3	107039504	107054347	+	5569	lincRNA	expressed sequence AI504432 [Source:MGI Symbol;Acc:MGI:2139742]
ENSMUSG00000017760	2200.7	1873.35	2215.29	2102.15	11998.5	14206	14779.5	9532.58	2097.87	12629.2	-2.58947	2.14506e-54	1.23993e-52	Ctsa	2	164832873	164841032	+	4715	protein_coding	cathepsin A [Source:MGI Symbol;Acc:MGI:97748]
ENSMUSG00000026875	55.3495	31.8869	48.206	38.1961	779.222	648.571	1030.09	1379.68	43.4096	959.391	-4.45197	2.30676e-54	1.33034e-52	Traf1	2	34941750	34961772	-	8819	protein_coding	TNF receptor-associated factor 1 [Source:MGI Symbol;Acc:MGI:101836]
ENSMUSG00000036155	266.785	264.661	241.03	285.107	1303.75	1570.53	1583.64	1182.22	264.396	1410.04	-2.41653	2.56433e-54	1.47549e-52	Mgat5	1	127205015	127488336	+	10291	protein_coding	mannoside acetylglucosaminyltransferase 5 [Source:MGI Symbol;Acc:MGI:894701]
ENSMUSG00000030365	5.53495	9.56606	4.38236	16.3698	395.916	763.452	508.856	727.652	8.96329	598.969	-6.11183	2.60067e-54	1.49298e-52	Clec2i	6	128887588	128898167	+	3110	protein_coding	C-type lectin domain family 2, member i [Source:MGI Symbol;Acc:MGI:2136650]
ENSMUSG00000039934	77.4893	78.1229	31.7721	51.8376	780.904	807.805	912.503	904.103	59.8055	851.329	-3.84158	2.94895e-54	1.68905e-52	Gsap	5	21186255	21315132	+	10425	protein_coding	gamma-secretase activating protein [Source:MGI Symbol;Acc:MGI:2442259]
ENSMUSG00000041577	6070.74	5954.87	5601.76	6146.85	779.222	719.099	677.329	1146.09	5943.55	830.436	2.83994	3.66842e-54	2.09635e-52	Prelp	1	133910304	133921414	-	3615	protein_coding	proline arginine-rich end leucine-rich repeat [Source:MGI Symbol;Acc:MGI:2151110]
ENSMUSG00000032527	13363.6	16648.1	12954.3	17429.7	1952.68	1303.69	1894.46	2264.46	15098.9	1853.82	3.02597	5.51023e-54	3.14171e-52	Pccb	9	100982032	101034898	-	2771	protein_coding	propionyl Coenzyme A carboxylase, beta polypeptide [Source:MGI Symbol;Acc:MGI:1914154]
ENSMUSG00000003812	251.287	169	199.398	242.818	1870.3	2191.47	2382.68	1450.26	215.626	1973.68	-3.19181	6.01627e-54	3.42245e-52	Dnase2a	8	84908560	84922915	+	5389	protein_coding	deoxyribonuclease II alpha [Source:MGI Symbol;Acc:MGI:1329019]
ENSMUSG00000030577	6.64194	19.1321	13.1471	15.0056	264.784	287.931	281.934	291.565	13.4817	281.553	-4.43332	6.72206e-54	3.8153e-52	Cd22	7	30865402	30880342	-	5042	protein_coding	CD22 antigen [Source:MGI Symbol;Acc:MGI:88322]
ENSMUSG00000026536	114.02	44.6416	63.5443	46.381	3326.2	2890.21	5314.11	1718.3	67.1467	3312.2	-5.61503	1.13334e-53	6.41806e-52	Ifi211	1	173896345	173913046	-	1785	protein_coding	interferon activated gene 211 [Source:MGI Symbol;Acc:MGI:3041120]
ENSMUSG00000015437	4.42796	11.1604	2.19118	9.54903	1114.62	941.591	2339.36	691.521	6.83215	1271.77	-7.60997	1.30267e-53	7.36038e-52	Gzmb	14	56258838	56262260	-	1436	protein_coding	granzyme B [Source:MGI Symbol;Acc:MGI:109267]
ENSMUSG00000027452	6489.18	8215.65	7729.39	9812.31	1639.14	1340.04	1276.95	1408.25	8061.64	1416.1	2.50925	1.3756e-53	7.75496e-52	Acss1	2	150618105	150668500	-	4128	protein_coding	acyl-CoA synthetase short-chain family member 1 [Source:MGI Symbol;Acc:MGI:1915988]
ENSMUSG00000029254	13.2839	19.1321	5.47796	8.18489	287.48	284.295	283.309	306.689	11.5197	290.443	-4.70731	1.4603e-53	8.21403e-52	Stap1	5	86071746	86106125	+	6215	protein_coding	signal transducing adaptor family member 1 [Source:MGI Symbol;Acc:MGI:1926193]
ENSMUSG00000005360	3084.08	3062.73	2440.98	3267.13	468.206	436.986	462.096	625.982	2963.73	498.318	2.57273	1.66092e-53	9.32159e-52	Slc1a3	15	8634124	8710764	-	8537	protein_coding	solute carrier family 1 (glial high affinity glutamate transporter), member 3 [Source:MGI Symbol;Acc:MGI:99917]
ENSMUSG00000062488	89.6662	55.802	87.6473	49.1093	2781.5	1913.72	3951.89	1338.51	70.5562	2496.4	-5.13707	2.68929e-53	1.50594e-51	Ifit3b	19	34607970	34613401	+	2000	protein_coding	interferon-induced protein with tetratricopeptide repeats 3B [Source:MGI Symbol;Acc:MGI:3698419]
ENSMUSG00000015745	551.281	341.19	404.273	332.852	4096.17	3958.32	5514.21	3306.36	407.399	4218.77	-3.37006	3.78226e-53	2.11327e-51	Plekho1	3	95988429	95996001	-	2172	protein_coding	pleckstrin homology domain containing, family O member 1 [Source:MGI Symbol;Acc:MGI:1914470]
ENSMUSG00000003363	665.301	676.002	707.752	698.444	5847.95	6764.91	7270.45	3810.51	686.875	5923.46	-3.10835	5.17125e-53	2.88291e-51	Pld3	7	27532000	27553218	-	2924	protein_coding	phospholipase D family, member 3 [Source:MGI Symbol;Acc:MGI:1333782]
ENSMUSG00000102070	41746.8	33376	22994.3	37436.3	2744.51	2927.29	3945.7	3992.84	33888.3	3402.59	3.31606	5.18476e-53	2.88404e-51	Gm28661	1	24614885	24615565	-	681	unprocessed_pseudogene	predicted gene 28661 [Source:MGI Symbol;Acc:MGI:5579367]
ENSMUSG00000064370	1.55083e+06	1.89363e+06	1.46899e+06	1.86538e+06	205766	112142	146243	210521	1.69471e+06	168668	3.32878	6.80636e-53	3.77768e-51	mt-Cytb	MT	14145	15288	+	1144	protein_coding	mitochondrially encoded cytochrome b [Source:MGI Symbol;Acc:MGI:102501]
ENSMUSG00000001025	933.193	645.709	639.825	828.038	8044.4	9749.65	9633.88	5324.63	761.691	8188.14	-3.42582	7.25435e-53	4.01744e-51	S100a6	3	90612882	90624181	+	1367	protein_coding	S100 calcium binding protein A6 (calcyclin) [Source:MGI Symbol;Acc:MGI:1339467]
ENSMUSG00000062585	49.8146	28.6982	26.2942	25.9188	416.93	594.039	479.287	462.975	32.6814	488.308	-3.8869	7.60571e-53	4.20274e-51	Cnr2	4	135895394	135920207	+	3982	protein_coding	cannabinoid receptor 2 (macrophage) [Source:MGI Symbol;Acc:MGI:104650]
ENSMUSG00000039294	480.434	416.124	395.508	425.614	1694.62	1753.76	2037.49	1656.96	429.42	1785.71	-2.05555	7.86311e-53	4.33542e-51	Cybc1	11	121222588	121229322	-	4213	protein_coding	cytochrome b 245 chaperone 1 [Source:MGI Symbol;Acc:MGI:2384959]
ENSMUSG00000070691	15.4979	1.59434	9.86032	4.09244	372.379	346.098	428.402	506.668	7.76124	413.387	-5.63523	8.51901e-53	4.68676e-51	Runx3	4	135120652	135177990	+	5003	protein_coding	runt related transcription factor 3 [Source:MGI Symbol;Acc:MGI:102672]
ENSMUSG00000029204	13.2839	12.7548	12.0515	4.09244	311.857	394.087	431.152	289.884	10.5456	356.745	-5.06645	1.26254e-52	6.93073e-51	Rhoh	5	65861213	65896700	+	10341	protein_coding	ras homolog family member H [Source:MGI Symbol;Acc:MGI:1921984]
ENSMUSG00000052087	40.9586	15.9434	10.9559	20.4622	522.003	599.128	515.733	546.159	22.0801	545.756	-4.6078	1.37823e-52	7.54926e-51	Rgs14	13	55369732	55384687	+	4239	protein_coding	regulator of G-protein signaling 14 [Source:MGI Symbol;Acc:MGI:1859709]
ENSMUSG00000083563	1918.41	1712.33	1569.98	1767.94	130.291	96.7039	220.046	145.362	1742.16	148.101	3.55467	1.48397e-52	8.11074e-51	Gm13340	2	22588103	22589647	-	1545	unprocessed_pseudogene	predicted gene 13340 [Source:MGI Symbol;Acc:MGI:3650227]
ENSMUSG00000001128	327.669	234.369	201.589	248.275	2687.35	4442.56	2778.77	2403.94	252.975	3078.16	-3.60412	2.05738e-52	1.12203e-50	Cfp	X	20925454	20931555	-	1736	protein_coding	complement factor properdin [Source:MGI Symbol;Acc:MGI:97545]
ENSMUSG00000004709	7.74893	9.56606	3.28677	9.54903	264.784	333.011	361.013	365.506	7.5377	331.079	-5.50498	2.18636e-52	1.18979e-50	Cd244a	1	171559193	171609746	+	4876	protein_coding	CD244 molecule A [Source:MGI Symbol;Acc:MGI:109294]
ENSMUSG00000018415	2660.1	3910.93	3555.19	4040.61	671.628	618.76	634.007	685.64	3541.71	652.509	2.44023	2.24212e-52	1.21749e-50	Gid4	11	60417145	60450927	+	4864	protein_coding	GID complex subunit 4, VID24 homolog [Source:MGI Symbol;Acc:MGI:1914021]
ENSMUSG00000006411	11.0699	11.1604	8.76473	6.82074	477.452	466.069	618.879	289.044	9.45394	462.861	-5.61577	2.70923e-52	1.46796e-50	Nectin4	1	171370099	171388598	+	3746	protein_coding	nectin cell adhesion molecule 4 [Source:MGI Symbol;Acc:MGI:1918990]
ENSMUSG00000042228	788.177	518.162	688.031	578.399	3734.72	4643.24	5001.23	3778.58	643.192	4289.44	-2.73545	2.79298e-52	1.51007e-50	Lyn	4	3678115	3813122	+	4073	protein_coding	LYN proto-oncogene, Src family tyrosine kinase [Source:MGI Symbol;Acc:MGI:96892]
ENSMUSG00000039153	8.85592	17.5378	7.66914	8.18489	348.002	367.911	400.896	607.497	10.5619	431.077	-5.39858	2.98078e-52	1.60815e-50	Runx2	17	44495987	44814797	-	8837	protein_coding	runt related transcription factor 2 [Source:MGI Symbol;Acc:MGI:99829]
ENSMUSG00000040699	375.27	307.708	293.618	339.673	1497.08	1975.52	1779.62	2137.58	329.067	1847.45	-2.48825	5.32337e-52	2.86583e-50	Limd2	11	106156256	106160860	-	3707	protein_coding	LIM domain containing 2 [Source:MGI Symbol;Acc:MGI:1915053]
ENSMUSG00000031375	2108.82	1489.12	1817.59	1540.12	12753.4	15295.2	13935.8	9432.59	1738.91	12854.2	-2.88543	6.48922e-52	3.48597e-50	Bgn	X	73483602	73495933	+	6099	protein_coding	biglycan [Source:MGI Symbol;Acc:MGI:88158]
ENSMUSG00000017670	732.828	829.059	796.495	748.917	2540.25	2612.46	3007.75	2553.5	776.825	2678.49	-1.78668	7.11907e-52	3.81615e-50	Elmo2	2	165288031	165326479	-	6652	protein_coding	engulfment and cell motility 2 [Source:MGI Symbol;Acc:MGI:2153045]
ENSMUSG00000029925	63.0985	28.6982	50.3972	42.2886	866.643	1385.12	704.147	813.357	46.1206	942.317	-4.33601	1.15189e-51	6.16152e-50	Tbxas1	6	38875404	39084585	+	9094	protein_coding	thromboxane A synthase 1, platelet [Source:MGI Symbol;Acc:MGI:98497]
ENSMUSG00000022667	5.53495	3.18869	16.4339	8.18489	838.904	948.862	1016.34	389.874	8.3356	798.494	-6.53321	1.97439e-51	1.05386e-49	Cd200r1	16	44765736	44794978	+	3348	protein_coding	CD200 receptor 1 [Source:MGI Symbol;Acc:MGI:1889024]
ENSMUSG00000043091	234.682	215.236	224.596	218.264	2300.68	2198.74	3080.64	1467.91	223.195	2261.99	-3.34066	2.177e-51	1.15954e-49	Tuba1c	15	99029891	99038110	+	2287	protein_coding	tubulin, alpha 1C [Source:MGI Symbol;Acc:MGI:1095409]
ENSMUSG00000068758	215.863	110.01	155.574	132.322	1388.65	1502.18	1875.2	1378.84	153.442	1536.22	-3.31584	2.22897e-51	1.18471e-49	Il3ra	14	14346275	14356011	+	2967	protein_coding	interleukin 3 receptor, alpha chain [Source:MGI Symbol;Acc:MGI:96553]
ENSMUSG00000027540	699.618	770.068	671.597	716.178	3728	3795.45	5014.98	3227.38	714.365	3941.45	-2.46488	2.53828e-51	1.34625e-49	Ptpn1	2	167932057	167979385	+	5533	protein_coding	protein tyrosine phosphatase, non-receptor type 1 [Source:MGI Symbol;Acc:MGI:97805]
ENSMUSG00000024013	148.337	82.9059	63.5443	91.3979	1556.76	2492.49	1349.84	2137.58	96.5462	1884.17	-4.28312	3.37625e-51	1.78692e-49	Fgd2	17	29360914	29379660	+	4134	protein_coding	FYVE, RhoGEF and PH domain containing 2 [Source:MGI Symbol;Acc:MGI:1347084]
ENSMUSG00000059447	59342.4	80852.4	60467.9	85451.6	9958.41	7646.16	9025.32	11964.2	71528.6	9648.53	2.89016	4.21668e-51	2.22703e-49	Hadhb	5	30155248	30184593	+	6595	protein_coding	hydroxyacyl-Coenzyme A dehydrogenase/3-ketoacyl-Coenzyme A thiolase/enoyl-Coenzyme A hydratase (trifunctional protein), beta subunit [Source:MGI Symbol;Acc:MGI:2136381]
ENSMUSG00000036469	63.0985	28.6982	26.2942	38.1961	721.222	1460.74	857.491	1135.17	39.0717	1043.66	-4.72896	4.39431e-51	2.31596e-49	2021-03-01	8	65617900	66471637	+	7146	protein_coding	membrane-associated ring finger (C3HC4) 1 [Source:MGI Symbol;Acc:MGI:1920175]
ENSMUSG00000031897	1081.53	931.097	950.973	915.343	4441.65	4268.06	5957.74	4416.33	969.736	4770.95	-2.29816	4.78082e-51	2.51439e-49	Psmb10	8	105935735	105938444	-	1705	protein_coding	proteasome (prosome, macropain) subunit, beta type 10 [Source:MGI Symbol;Acc:MGI:1096380]
ENSMUSG00000031875	454.973	291.765	335.251	304.205	2460.39	2578.29	2841.34	2004.82	346.548	2471.21	-2.8311	5.13851e-51	2.69686e-49	Cmtm3	8	104339410	104347672	+	2986	protein_coding	CKLF-like MARVEL transmembrane domain containing 3 [Source:MGI Symbol;Acc:MGI:2447162]
ENSMUSG00000000693	170.477	116.387	152.287	128.23	1193.63	1204.8	1552.7	935.192	141.845	1221.58	-3.10043	6.07971e-51	3.18417e-49	Loxl3	6	83034173	83052562	+	4603	protein_coding	lysyl oxidase-like 3 [Source:MGI Symbol;Acc:MGI:1337004]
ENSMUSG00000051735	139.481	79.7172	74.5002	94.1262	864.122	1119.73	1008.77	1288.94	96.9561	1070.39	-3.45886	7.48594e-51	3.91249e-49	Rinl	7	28788969	28798963	+	3624	protein_coding	Ras and Rab interactor-like [Source:MGI Symbol;Acc:MGI:2444024]
ENSMUSG00000063684	9729.34	15243.5	12768	16694.4	1710.59	1337.86	2006.54	1609.91	13608.8	1666.23	3.02976	9.35254e-51	4.87791e-49	Gm13910	2	108948806	108950233	+	1428	processed_pseudogene	predicted gene 13910 [Source:MGI Symbol;Acc:MGI:3651143]
ENSMUSG00000026341	3419.49	3700.47	3106	3774.6	14874.2	16585.1	18448.8	13232.2	3500.14	15785.1	-2.17336	1.16496e-50	6.06336e-49	Actr3	1	125392905	125435727	-	4631	protein_coding	ARP3 actin-related protein 3 [Source:MGI Symbol;Acc:MGI:1921367]
ENSMUSG00000030427	5.53495	3.18869	8.76473	2.7283	288.321	391.178	403.647	347.021	5.05417	357.542	-6.07357	1.20909e-50	6.28002e-49	Lilra6	7	3908280	3915503	-	3050	protein_coding	leukocyte immunoglobulin-like receptor, subfamily A (with TM domain), member 6 [Source:MGI Symbol;Acc:MGI:1195969]
ENSMUSG00000009185	16.6049	4.78303	1.09559	4.09244	575.801	1185.17	821.046	652.87	6.64398	808.721	-6.88907	1.30028e-50	6.73967e-49	Ccl8	11	82115185	82116799	+	511	protein_coding	chemokine (C-C motif) ligand 8 [Source:MGI Symbol;Acc:MGI:101878]
ENSMUSG00000053214	2032.43	1906.84	1887.7	1754.29	253.857	154.145	111.398	184.854	1895.32	176.063	3.43109	1.32858e-50	6.87216e-49	Gm9899	5	30573987	30588619	-	6195	processed_transcript	predicted gene 9899 [Source:MGI Symbol;Acc:MGI:3708711]
ENSMUSG00000011884	557.923	596.285	604.766	544.295	2435.18	3045.08	3022.19	2252.7	575.817	2688.79	-2.22356	1.62913e-50	8.40945e-49	Gltp	5	114669398	114690984	-	1762	protein_coding	glycolipid transfer protein [Source:MGI Symbol;Acc:MGI:1929253]
ENSMUSG00000075284	726.186	569.181	619.009	545.659	2656.25	3735.1	3271.81	3156.8	615.009	3204.99	-2.38024	2.02176e-50	1.04147e-48	Wipf1	2	73429610	73529734	-	5896	protein_coding	WAS/WASL interacting protein family, member 1 [Source:MGI Symbol;Acc:MGI:2178801]
ENSMUSG00000030830	78.5963	54.2077	38.3457	28.6471	863.281	1103.73	1118.8	1672.09	49.9492	1189.47	-4.56886	2.39797e-50	1.23274e-48	Itgal	7	127296260	127335138	+	6569	protein_coding	integrin alpha L [Source:MGI Symbol;Acc:MGI:96606]
ENSMUSG00000030187	16.6049	4.78303	1.09559	10.9132	595.134	425.352	790.79	562.124	8.34917	593.35	-6.13314	2.59283e-50	1.33019e-48	Klra2	6	131219223	131247362	-	1898	protein_coding	killer cell lectin-like receptor, subfamily A, member 2 [Source:MGI Symbol;Acc:MGI:101906]
ENSMUSG00000025204	14442.9	16764.5	14125.5	18976.7	3442.2	2872.76	2805.59	3655.06	16077.4	3193.9	2.33172	2.71347e-50	1.38924e-48	Ndufb8	19	44548572	44555440	-	3146	protein_coding	NADH:ubiquinone oxidoreductase subunit B8 [Source:MGI Symbol;Acc:MGI:1914514]
ENSMUSG00000026972	334.311	259.878	245.412	271.465	1220.53	1398.94	1371.16	1562.86	277.767	1388.37	-2.31962	2.73097e-50	1.39535e-48	Arrdc1	2	24925352	24935252	-	2510	protein_coding	arrestin domain containing 1 [Source:MGI Symbol;Acc:MGI:2446136]
ENSMUSG00000050708	6529.03	6205.19	5371.68	6459.24	47899.1	52191.8	58284.7	31176.4	6141.28	47388	-2.94795	3.46038e-50	1.76444e-48	Ftl1	7	45457944	45459884	-	1340	protein_coding	ferritin light polypeptide 1 [Source:MGI Symbol;Acc:MGI:95589]
ENSMUSG00000056498	21.0328	14.3491	28.4854	35.4678	344.64	494.426	424.964	353.743	24.8338	404.443	-4.01363	4.05431e-50	2.06309e-48	Tmem154	3	84666192	84704575	+	4738	protein_coding	transmembrane protein 154 [Source:MGI Symbol;Acc:MGI:2444725]
ENSMUSG00000064363	850710	885030	713144	876117	124277	68686	93657.7	123055	831250	102419	3.0208	5.49425e-50	2.79017e-48	mt-Nd4	MT	10167	11544	+	1378	protein_coding	mitochondrially encoded NADH dehydrogenase 4 [Source:MGI Symbol;Acc:MGI:102498]
ENSMUSG00000020422	350.916	267.85	337.442	302.841	2525.12	2493.22	3447.16	1881.31	314.762	2586.7	-3.0367	5.61882e-50	2.84766e-48	Tns3	11	8431652	8664535	-	11182	protein_coding	tensin 3 [Source:MGI Symbol;Acc:MGI:2443012]
ENSMUSG00000009292	25.4608	12.7548	15.3383	13.6415	429.539	711.828	352.761	589.852	16.7988	520.995	-4.93119	5.87229e-50	2.97012e-48	Trpm2	10	77907722	77970563	-	12459	protein_coding	transient receptor potential cation channel, subfamily M, member 2 [Source:MGI Symbol;Acc:MGI:1351901]
ENSMUSG00000028037	170.477	94.0663	88.7429	92.762	2864.71	1914.45	3900.31	1725.02	111.512	2601.12	-4.54	5.96922e-50	3.01308e-48	Ifi44	3	151730922	151749960	-	6129	protein_coding	interferon-induced protein 44 [Source:MGI Symbol;Acc:MGI:2443016]
ENSMUSG00000049723	5.53495	3.18869	6.57355	5.45659	1679.49	789.628	1506.63	431.886	5.18844	1101.91	-7.70096	6.70272e-50	3.37653e-48	Mmp12	9	7344381	7369499	+	7237	protein_coding	matrix metallopeptidase 12 [Source:MGI Symbol;Acc:MGI:97005]
ENSMUSG00000038178	1147.95	911.965	835.936	1139.06	4869.51	6271.21	5833.28	4874.26	1008.73	5462.07	-2.43683	7.33535e-50	3.68781e-48	Slc43a2	11	75531694	75577575	+	10042	protein_coding	solute carrier family 43, member 2 [Source:MGI Symbol;Acc:MGI:2442746]
ENSMUSG00000064354	88841.5	78041.5	52518.3	96435.7	4787.13	3865.25	6544.99	7743.7	78959.2	5735.27	3.78319	8.18956e-50	4.10903e-48	mt-Co2	MT	7013	7696	+	684	protein_coding	mitochondrially encoded cytochrome c oxidase II [Source:MGI Symbol;Acc:MGI:102503]
ENSMUSG00000068744	7.74893	4.78303	4.38236	0	500.148	754	473.099	400.797	4.22858	532.011	-6.92706	9.38903e-50	4.70145e-48	Psrc1	3	108383839	108388231	+	3364	protein_coding	proline/serine-rich coiled-coil 1 [Source:MGI Symbol;Acc:MGI:1913099]
ENSMUSG00000029366	147.23	108.415	128.184	107.768	1913.17	1838.83	2980.93	1188.11	122.899	1980.26	-4.00687	1.0615e-49	5.30475e-48	Dck	5	88764996	88783281	+	3781	protein_coding	deoxycytidine kinase [Source:MGI Symbol;Acc:MGI:102726]
ENSMUSG00000071714	188.188	129.142	66.8311	90.0337	2089.69	2171.11	2913.55	1925.84	118.549	2275.05	-4.26191	1.37333e-49	6.84944e-48	Csf2rb2	15	78282507	78305721	-	4740	protein_coding	colony stimulating factor 2 receptor, beta 2, low-affinity (granulocyte-macrophage) [Source:MGI Symbol;Acc:MGI:1339760]
ENSMUSG00000056124	70.8474	39.8586	76.6914	57.2942	782.585	1063.74	952.386	595.734	61.1729	848.612	-3.77973	1.48007e-49	7.36717e-48	B4galt6	18	20684599	20746404	-	5808	protein_coding	UDP-Gal:betaGlcNAc beta 1,4-galactosyltransferase, polypeptide 6 [Source:MGI Symbol;Acc:MGI:1928380]
ENSMUSG00000028108	645.375	460.765	534.648	473.359	3364.86	3562.78	3784.79	2550.98	528.537	3315.85	-2.64751	1.5479e-49	7.68952e-48	Ecm1	3	95734147	95739569	-	2521	protein_coding	extracellular matrix protein 1 [Source:MGI Symbol;Acc:MGI:103060]
ENSMUSG00000032312	802.568	776.446	732.95	653.427	2637.76	3141.06	3175.54	2672.82	741.348	2906.79	-1.97117	1.98637e-49	9.84826e-48	Csk	9	57626646	57653631	-	3737	protein_coding	c-src tyrosine kinase [Source:MGI Symbol;Acc:MGI:88537]
ENSMUSG00000020736	365.307	310.897	353.876	361.499	1166.73	1270.24	1283.83	1152.82	347.895	1218.4	-1.80593	2.34636e-49	1.16101e-47	Nt5c	11	115490420	115491862	-	1140	protein_coding	5',3'-nucleotidase, cytosolic [Source:MGI Symbol;Acc:MGI:1354954]
ENSMUSG00000041827	81.9173	60.5851	48.206	69.5715	4106.26	2147.12	6353.14	1498.16	65.07	3526.17	-5.75959	2.70849e-49	1.33756e-47	Oasl1	5	114923240	114937915	+	2608	protein_coding	2'-5' oligoadenylate synthetase-like 1 [Source:MGI Symbol;Acc:MGI:2180849]
ENSMUSG00000002020	6092.88	8383.06	8382.37	8974.73	659.859	686.38	537.05	1094	7958.26	744.322	3.41888	3.40354e-49	1.67749e-47	Ltbp2	12	84783212	84876532	-	8184	protein_coding	latent transforming growth factor beta binding protein 2 [Source:MGI Symbol;Acc:MGI:99502]
ENSMUSG00000041642	69.7404	55.802	66.8311	45.0169	790.15	1231.7	801.792	1684.69	59.3476	1127.08	-4.24085	3.92727e-49	1.93183e-47	Kif21b	1	136131389	136177998	+	12184	protein_coding	kinesin family member 21B [Source:MGI Symbol;Acc:MGI:109234]
ENSMUSG00000022769	83.0243	62.1794	54.7796	61.3866	1137.31	1028.12	1103.67	565.485	65.3425	958.645	-3.87243	4.25539e-49	2.08914e-47	Sdf2l1	16	17130138	17132383	-	1108	protein_coding	stromal cell-derived factor 2-like 1 [Source:MGI Symbol;Acc:MGI:2149842]
ENSMUSG00000084093	1742.4	1584.78	1251.16	1804.77	318.582	269.026	239.988	300.808	1595.78	282.101	2.50095	4.71236e-49	2.30896e-47	Gm16418	1	166431705	166431875	-	171	processed_pseudogene	predicted pseudogene 16418 [Source:MGI Symbol;Acc:MGI:3644548]
ENSMUSG00000039264	79.7033	70.1511	61.3531	61.3866	950.702	1454.19	1008.09	2337.56	68.1485	1437.64	-4.39813	5.9732e-49	2.92105e-47	Gimap3	6	48764464	48770851	-	2577	protein_coding	GTPase, IMAP family member 3 [Source:MGI Symbol;Acc:MGI:1932723]
ENSMUSG00000022500	534.676	502.218	402.082	406.516	6024.47	5853.13	9362.95	3789.5	461.373	6257.52	-3.76182	6.02093e-49	2.93866e-47	Litaf	16	10959275	11066157	-	5156	protein_coding	LPS-induced TN factor [Source:MGI Symbol;Acc:MGI:1929512]
ENSMUSG00000044042	9.96291	14.3491	14.2427	10.9132	286.64	404.993	356.199	245.351	12.367	323.296	-4.71698	1.03163e-48	5.02534e-47	Fmn1	2	113327736	113716767	+	15397	protein_coding	formin 1 [Source:MGI Symbol;Acc:MGI:101815]
ENSMUSG00000020388	60.8845	58.9907	71.2134	45.0169	610.265	633.302	794.228	465.496	59.0264	625.823	-3.40049	1.15923e-48	5.63598e-47	Pdlim4	11	54054928	54069014	-	2560	protein_coding	PDZ and LIM domain 4 [Source:MGI Symbol;Acc:MGI:1353470]
ENSMUSG00000024900	733.935	604.256	674.884	526.561	2823.53	3875.43	3298.63	3118.99	634.909	3279.14	-2.3673	1.23416e-48	5.98866e-47	Cpt1a	19	3323301	3385732	+	4300	protein_coding	carnitine palmitoyltransferase 1a, liver [Source:MGI Symbol;Acc:MGI:1098296]
ENSMUSG00000032589	12.1769	28.6982	10.9559	16.3698	558.989	488.609	621.63	317.613	17.0502	496.71	-4.9121	1.33415e-48	6.46136e-47	Bsn	9	108096022	108190384	-	15938	protein_coding	bassoon [Source:MGI Symbol;Acc:MGI:1277955]
ENSMUSG00000027962	251.287	192.916	215.831	159.605	1546.68	1481.1	1998.98	1276.33	204.91	1575.77	-2.93958	1.64309e-48	7.94224e-47	Vcam1	3	116109949	116129688	-	8870	protein_coding	vascular cell adhesion molecule 1 [Source:MGI Symbol;Acc:MGI:98926]
ENSMUSG00000042292	319.92	248.718	357.163	320.575	1360.91	1538.54	1681.98	1418.33	311.594	1499.94	-2.26318	1.82713e-48	8.81486e-47	Mkl1	15	81012281	81190757	-	6114	protein_coding	MKL (megakaryoblastic leukemia)/myocardin-like 1 [Source:MGI Symbol;Acc:MGI:2384495]
ENSMUSG00000028159	48.7076	54.2077	64.6399	20.4622	732.15	1064.47	702.772	983.086	47.0043	870.62	-4.20453	2.20741e-48	1.0629e-46	Dapp1	3	137931007	137981545	-	4124	protein_coding	dual adaptor for phosphotyrosine and 3-phosphoinositides 1 [Source:MGI Symbol;Acc:MGI:1347063]
ENSMUSG00000116138	4030.55	4575.77	3890.44	4895.93	691.802	582.405	634.695	934.352	4348.17	710.813	2.6133	2.28363e-48	1.0954e-46	C030006K11Rik	15	76721465	76723845	-	2381	protein_coding	RIKEN cDNA C030006K11 gene [Source:MGI Symbol;Acc:MGI:1925941]
ENSMUSG00000024087	416.228	200.887	315.53	296.02	3114.37	3156.33	3106.09	2278.74	307.166	2913.88	-3.2417	2.28236e-48	1.0954e-46	Cyp1b1	17	79706953	79715041	-	5128	protein_coding	cytochrome P450, family 1, subfamily b, polypeptide 1 [Source:MGI Symbol;Acc:MGI:88590]
ENSMUSG00000099974	7.74893	0	8.76473	5.45659	357.249	338.827	461.409	285.683	5.49256	360.792	-5.93622	2.88483e-48	1.38114e-46	Bcl2a1d	9	88723285	88731914	-	863	protein_coding	B cell leukemia/lymphoma 2 related protein A1d [Source:MGI Symbol;Acc:MGI:1278325]
ENSMUSG00000042029	208.114	204.076	124.897	147.328	1341.57	2225.65	1807.13	1525.04	171.104	1724.85	-3.33605	3.1879e-48	1.52333e-46	Ncapg2	12	116405402	116463731	+	9939	protein_coding	non-SMC condensin II complex, subunit G2 [Source:MGI Symbol;Acc:MGI:1923294]
ENSMUSG00000064367	363832	431095	371652	447967	67958.8	39008	47138.6	64230.8	403636	54584.1	2.88651	3.32174e-48	1.58427e-46	mt-Nd5	MT	11742	13565	+	1824	protein_coding	mitochondrially encoded NADH dehydrogenase 5 [Source:MGI Symbol;Acc:MGI:102496]
ENSMUSG00000056220	28.7817	23.9152	17.5295	31.3754	380.785	384.635	440.092	277.281	25.4004	370.698	-3.87424	3.89089e-48	1.8522e-46	Pla2g4a	1	149829618	149961290	-	6391	protein_coding	phospholipase A2, group IVA (cytosolic, calcium-dependent) [Source:MGI Symbol;Acc:MGI:1195256]
ENSMUSG00000064357	87013.9	141769	62740.1	126032	3027.79	1669.42	2883.98	5491	104389	3268.04	4.99746	4.00626e-48	1.9035e-46	mt-Atp6	MT	7927	8607	+	681	protein_coding	mitochondrially encoded ATP synthase 6 [Source:MGI Symbol;Acc:MGI:99927]
ENSMUSG00000002897	228.04	154.651	139.14	122.773	1297.86	1589.43	1494.94	2014.07	161.151	1599.08	-3.30736	4.26255e-48	2.02145e-46	Il17ra	6	120463247	120487559	+	8662	protein_coding	interleukin 17 receptor A [Source:MGI Symbol;Acc:MGI:107399]
ENSMUSG00000028238	4.42796	1.59434	1.09559	2.7283	1091.92	1491.28	955.137	546.999	2.46155	1021.33	-8.66806	5.89644e-48	2.79102e-46	Atp6v0d2	4	19876841	19922605	-	2716	protein_coding	ATPase, H+ transporting, lysosomal V0 subunit D2 [Source:MGI Symbol;Acc:MGI:1924415]
ENSMUSG00000030935	639.84	1398.24	1179.95	1818.41	48.7539	23.9942	48.135	56.2964	1259.11	44.2949	4.83137	5.92844e-48	2.80088e-46	Acsm3	7	119760923	119787513	+	4936	protein_coding	acyl-CoA synthetase medium-chain family member 3 [Source:MGI Symbol;Acc:MGI:99538]
ENSMUSG00000049775	12089.4	9711.15	8152.29	10750.8	49570.1	69112.1	52726.4	55541.9	10175.9	56737.6	-2.47914	6.84225e-48	3.22653e-46	Tmsb4x	X	167207093	167209315	-	1371	protein_coding	thymosin, beta 4, X chromosome [Source:MGI Symbol;Acc:MGI:99510]
ENSMUSG00000032265	545.746	441.633	371.405	362.863	2254.45	3026.91	2461.08	2538.38	430.412	2570.2	-2.57746	8.31812e-48	3.91513e-46	Tent5a	9	85320439	85327348	-	5703	protein_coding	terminal nucleotidyltransferase 5A [Source:MGI Symbol;Acc:MGI:2670964]
ENSMUSG00000025495	2614.71	2791.7	2460.7	2681.91	760.73	703.83	606.502	796.552	2637.25	716.903	1.87968	8.44577e-48	3.96777e-46	Ptdss2	7	141122382	141157606	+	5631	protein_coding	phosphatidylserine synthase 2 [Source:MGI Symbol;Acc:MGI:1351664]
ENSMUSG00000046688	80.8103	25.5095	26.2942	45.0169	905.31	1255.7	1227.44	987.288	44.4077	1093.93	-4.60874	1.09807e-47	5.14903e-46	Tifa	3	127789805	127832164	+	3199	protein_coding	TRAF-interacting protein with forkhead-associated domain [Source:MGI Symbol;Acc:MGI:2182965]
ENSMUSG00000097284	240.217	363.51	260.751	327.395	32.7828	21.0858	26.1305	23.5269	297.968	25.8815	3.52537	1.14374e-47	5.35315e-46	4930480K23Rik	14	69732784	69767113	+	3755	lincRNA	RIKEN cDNA 4930480K23 gene [Source:MGI Symbol;Acc:MGI:1922266]
ENSMUSG00000001123	1106.99	825.87	781.156	841.679	6791.09	6193.42	9906.19	5730.47	888.924	7155.29	-3.00848	2.72767e-47	1.27428e-45	Lgals9	11	78962974	78984946	-	2137	protein_coding	lectin, galactose binding, soluble 9 [Source:MGI Symbol;Acc:MGI:109496]
ENSMUSG00000022575	540.211	352.35	325.391	364.227	2917.67	2613.19	3828.11	2895.48	395.545	3063.61	-2.95183	2.95057e-47	1.37586e-45	Gsdmd	15	75862327	75867408	+	2377	protein_coding	gasdermin D [Source:MGI Symbol;Acc:MGI:1916396]
ENSMUSG00000006585	54.2425	33.4812	38.3457	58.6583	716.179	817.257	1083.04	507.508	46.1819	780.996	-4.07547	2.98025e-47	1.38711e-45	Cdt1	8	122568015	122573554	+	3140	protein_coding	chromatin licensing and DNA replication factor 1 [Source:MGI Symbol;Acc:MGI:1914427]
ENSMUSG00000113136	6.64194	3.18869	2.19118	6.82074	474.931	472.613	343.822	777.226	4.71064	517.148	-6.77415	3.11147e-47	1.44551e-45	Gm19951	12	99643093	99647221	+	1328	lincRNA	predicted gene, 19951 [Source:MGI Symbol;Acc:MGI:5012136]
ENSMUSG00000060791	88.5592	58.9907	63.5443	70.9357	651.453	1137.91	729.59	1182.22	70.5075	925.294	-3.70874	3.39001e-47	1.572e-45	Gmfg	7	28437447	28448233	+	2817	protein_coding	glia maturation factor, gamma [Source:MGI Symbol;Acc:MGI:1927135]
ENSMUSG00000054293	21.0328	14.3491	12.0515	17.7339	370.698	383.907	503.355	261.316	16.2918	379.819	-4.53936	3.52141e-47	1.62992e-45	P2ry10b	X	107148927	107173661	+	3465	protein_coding	purinergic receptor P2Y, G-protein coupled 10B [Source:MGI Symbol;Acc:MGI:2441814]
ENSMUSG00000047735	735.042	570.775	498.494	511.555	4271.85	4003.4	5127.07	3150.08	578.967	4138.1	-2.83692	3.71478e-47	1.71623e-45	Samd9l	6	3372257	3399572	-	5427	protein_coding	sterile alpha motif domain containing 9-like [Source:MGI Symbol;Acc:MGI:1343184]
ENSMUSG00000052142	43.1726	36.6699	14.2427	16.3698	599.337	865.973	678.016	1111.64	27.6137	813.743	-4.88627	3.72157e-47	1.71623e-45	Rasal3	17	32390659	32403583	-	4897	protein_coding	RAS protein activator like 3 [Source:MGI Symbol;Acc:MGI:2444128]
ENSMUSG00000024663	140.588	130.736	142.427	148.692	1326.44	1577.07	1642.09	843.606	140.611	1347.3	-3.25971	4.40651e-47	2.02837e-45	Rab3il1	19	10001669	10038380	+	4543	protein_coding	RAB3A interacting protein (rabin3)-like 1 [Source:MGI Symbol;Acc:MGI:1922010]
ENSMUSG00000034595	802.568	513.379	599.288	533.382	3035.35	3323.56	3480.16	3297.12	612.154	3284.05	-2.42123	4.88102e-47	2.24268e-45	Ppp1r18	17	35865593	35875596	+	4317	protein_coding	protein phosphatase 1, regulatory subunit 18 [Source:MGI Symbol;Acc:MGI:1923698]
ENSMUSG00000029915	8.85592	15.9434	12.0515	6.82074	231.161	263.936	275.745	217.623	10.9179	247.116	-4.52468	5.06127e-47	2.32125e-45	Clec5a	6	40574894	40585821	-	3840	protein_coding	C-type lectin domain family 5, member a [Source:MGI Symbol;Acc:MGI:1345151]
ENSMUSG00000076490	7.74893	11.1604	7.66914	13.6415	323.625	516.966	453.845	866.292	10.055	540.182	-5.77239	5.13753e-47	2.35192e-45	Trbc1	6	41538218	41539881	+	749	TR_C_gene	T cell receptor beta, constant region 1 [Source:MGI Symbol;Acc:MGI:4439726]
ENSMUSG00000024235	109.592	110.01	147.905	148.692	1171.78	969.948	1166.93	757.901	129.05	1016.64	-2.976	5.95466e-47	2.72103e-45	Map3k8	18	4331327	4353015	-	4504	protein_coding	mitogen-activated protein kinase kinase kinase 8 [Source:MGI Symbol;Acc:MGI:1346878]
ENSMUSG00000040370	4721.31	6549.57	4808.55	6760.72	879.252	949.589	727.527	1056.19	5710.04	903.139	2.66053	6.23803e-47	2.84534e-45	Etfrf1	6	145211134	145216939	+	2682	protein_coding	electron transfer flavoprotein regulatory factor 1 [Source:MGI Symbol;Acc:MGI:1914886]
ENSMUSG00000078920	154.979	95.6606	113.941	107.768	3075.7	2179.11	5034.93	1630.07	118.087	2979.95	-4.65419	7.82261e-47	3.56163e-45	Ifi47	11	49076587	49096974	+	2473	protein_coding	interferon gamma inducible protein 47 [Source:MGI Symbol;Acc:MGI:99448]
ENSMUSG00000002603	774.893	546.86	645.303	497.914	3506.92	3930.69	3901	3013.96	616.243	3588.14	-2.53978	9.6391e-47	4.38072e-45	Tgfb1	7	25687002	25705077	+	5042	protein_coding	transforming growth factor, beta 1 [Source:MGI Symbol;Acc:MGI:98725]
ENSMUSG00000026526	15961.7	23676	18182.4	25332.2	2940.37	2600.1	2629.55	3705.48	20788.1	2968.87	2.80781	1.12951e-46	5.12404e-45	Fh1	1	175600374	175625635	-	3392	protein_coding	fumarate hydratase 1 [Source:MGI Symbol;Acc:MGI:95530]
ENSMUSG00000002257	71.9544	46.236	72.309	39.5603	517.8	677.655	515.733	667.154	57.5149	594.586	-3.35239	1.26191e-46	5.71437e-45	Def6	17	28207778	28228608	+	2672	protein_coding	differentially expressed in FDCP 6 [Source:MGI Symbol;Acc:MGI:1346328]
ENSMUSG00000078853	420.656	282.199	384.552	353.314	3746.49	2593.56	5712.25	3915.54	360.18	3991.96	-3.46844	1.40037e-46	6.32994e-45	Igtp	11	58199556	58207591	+	2022	protein_coding	interferon gamma induced GTPase [Source:MGI Symbol;Acc:MGI:107729]
ENSMUSG00000024590	110.699	116.387	146.809	126.866	735.512	688.561	857.491	620.941	125.19	725.626	-2.53288	1.48089e-46	6.68184e-45	Lmnb1	18	56707813	56753424	+	2962	protein_coding	lamin B1 [Source:MGI Symbol;Acc:MGI:96795]
ENSMUSG00000026158	332.097	274.227	267.324	356.043	1249.11	1441.11	1597.4	1444.38	307.423	1433	-2.22053	1.59356e-46	7.17732e-45	Ogfrl1	1	23366424	23397772	-	8109	protein_coding	opioid growth factor receptor-like 1 [Source:MGI Symbol;Acc:MGI:1917405]
ENSMUSG00000030760	301.101	301.331	234.456	304.205	1525.66	1883.18	1894.46	1316.66	285.273	1654.99	-2.53852	1.62396e-46	7.30113e-45	Acer3	7	98206389	98321208	-	15324	protein_coding	alkaline ceramidase 3 [Source:MGI Symbol;Acc:MGI:1913440]
ENSMUSG00000059734	10451.1	11362.9	8592.72	12374.2	2346.07	2311.44	2180.52	2707.27	10695.2	2386.33	2.16411	1.99652e-46	8.96006e-45	Ndufs8	19	3908870	3912717	-	963	protein_coding	NADH:ubiquinone oxidoreductase core subunit S8 [Source:MGI Symbol;Acc:MGI:2385079]
ENSMUSG00000025260	5944.54	5283.66	4600.39	6095.01	962.47	954.679	829.986	1267.09	5480.9	1003.56	2.44966	2.18712e-46	9.79792e-45	Hsd17b10	X	152001845	152004442	+	1298	protein_coding	hydroxysteroid (17-beta) dehydrogenase 10 [Source:MGI Symbol;Acc:MGI:1333871]
ENSMUSG00000049866	94.0942	36.6699	55.8751	45.0169	980.122	1802.47	1030.09	1900.63	57.914	1428.33	-4.61132	2.96519e-46	1.32599e-44	Arl4c	1	88673125	88702221	-	5492	protein_coding	ADP-ribosylation factor-like 4C [Source:MGI Symbol;Acc:MGI:2445172]
ENSMUSG00000060376	2628	4164.43	3709.67	4422.57	340.437	356.278	380.267	564.644	3731.16	410.406	3.18476	3.11016e-46	1.38834e-44	Bckdha	7	25629946	25658981	-	1899	protein_coding	branched chain ketoacid dehydrogenase E1, alpha polypeptide [Source:MGI Symbol;Acc:MGI:107701]
ENSMUSG00000015396	81.9173	36.6699	46.0148	73.664	579.163	580.951	635.383	576.408	59.5665	592.976	-3.30427	3.72527e-46	1.65996e-44	Cd83	13	43784775	43803132	+	2572	protein_coding	CD83 antigen [Source:MGI Symbol;Acc:MGI:1328316]
ENSMUSG00000028028	150.551	145.085	130.375	100.947	723.744	821.62	645.697	749.498	131.74	735.14	-2.47913	3.9024e-46	1.73581e-44	Alpk1	3	127670310	127780527	-	6868	protein_coding	alpha-kinase 1 [Source:MGI Symbol;Acc:MGI:1918731]
ENSMUSG00000101939	1936.13	2366.01	1218.3	2185.36	205.103	215.948	179.475	251.233	1926.45	212.94	3.17759	4.42051e-46	1.96278e-44	Gm28438	1	24612775	24613119	-	345	unprocessed_pseudogene	predicted gene 28438 [Source:MGI Symbol;Acc:MGI:5579144]
ENSMUSG00000017057	136.16	55.802	72.309	83.213	961.629	1091.37	1285.21	951.997	86.871	1072.55	-3.61552	5.13251e-46	2.2749e-44	Il13ra1	X	36112110	36171259	+	3712	protein_coding	interleukin 13 receptor, alpha 1 [Source:MGI Symbol;Acc:MGI:105052]
ENSMUSG00000053318	5.53495	4.78303	10.9559	10.9132	1100.33	650.025	2012.73	474.738	8.04677	1059.46	-7.02705	6.22245e-46	2.75313e-44	Slamf8	1	172581758	172590568	-	3079	protein_coding	SLAM family member 8 [Source:MGI Symbol;Acc:MGI:1921998]
ENSMUSG00000035504	568.993	613.822	501.781	570.214	116.001	118.517	92.1442	128.557	563.702	113.805	2.30989	7.35286e-46	3.24756e-44	Reep6	10	80329953	80336441	+	2506	protein_coding	receptor accessory protein 6 [Source:MGI Symbol;Acc:MGI:1917585]
ENSMUSG00000090272	1157.91	800.361	696.796	883.968	5411.69	4719.59	5752.83	4804.52	884.759	5172.16	-2.54686	7.49368e-46	3.30393e-44	Mndal	1	173849126	173942491	-	3628	protein_coding	myeloid nuclear differentiation antigen like [Source:MGI Symbol;Acc:MGI:3780953]
ENSMUSG00000031652	1088.17	931.097	1068.2	937.169	3277.44	3151.97	3684.39	3161	1006.16	3318.7	-1.72051	7.73449e-46	3.40413e-44	N4bp1	8	86808160	86885258	-	12189	protein_coding	NEDD4 binding protein 1 [Source:MGI Symbol;Acc:MGI:2136825]
ENSMUSG00000034880	4863.01	5224.67	4693.51	6332.37	1148.24	1089.19	799.042	1070.47	5278.39	1026.74	2.36226	7.81891e-46	3.43525e-44	Mrpl34	8	71464959	71465747	+	607	protein_coding	mitochondrial ribosomal protein L34 [Source:MGI Symbol;Acc:MGI:2137227]
ENSMUSG00000070000	25.4608	30.2925	30.6765	12.2773	419.452	596.22	457.971	841.085	24.6768	578.682	-4.5478	8.69991e-46	3.81564e-44	Fcho1	8	71708387	71725716	-	4467	protein_coding	FCH domain only 1 [Source:MGI Symbol;Acc:MGI:1921265]
ENSMUSG00000000957	492.611	304.52	342.92	335.58	4186.95	3444.26	5585.04	2804.74	368.908	4005.25	-3.43883	9.10678e-46	3.98712e-44	Mmp14	14	54431612	54445364	+	5960	protein_coding	matrix metallopeptidase 14 (membrane-inserted) [Source:MGI Symbol;Acc:MGI:101900]
ENSMUSG00000051344	201.472	153.057	255.273	190.981	1170.09	1325.5	1459.87	1102.4	200.196	1264.47	-2.65302	9.36338e-46	4.09232e-44	Plekhm3	1	64785983	64956824	-	10921	protein_coding	pleckstrin homology domain containing, family M, member 3 [Source:MGI Symbol;Acc:MGI:2443627]
ENSMUSG00000027506	530.248	832.248	603.671	691.623	3919.65	5648.09	4660.16	3795.39	664.447	4505.82	-2.7636	9.41203e-46	4.10643e-44	Tpd52	3	8925593	9004723	-	7487	protein_coding	tumor protein D52 [Source:MGI Symbol;Acc:MGI:107749]
ENSMUSG00000030329	52.0285	31.8869	30.6765	35.4678	406.843	554.775	560.429	366.347	37.515	472.099	-3.64452	1.64894e-45	7.18176e-44	Pianp	6	124996694	125003096	+	2851	protein_coding	PILR alpha associated neural protein [Source:MGI Symbol;Acc:MGI:2441908]
ENSMUSG00000032047	18384.9	27166	19996.7	26933.7	2511.67	2239.46	2202.52	3752.53	23120.3	2676.55	3.11081	1.7588e-45	7.64697e-44	Acat1	9	53580522	53610382	-	3758	protein_coding	acetyl-Coenzyme A acetyltransferase 1 [Source:MGI Symbol;Acc:MGI:87870]
ENSMUSG00000028385	152.765	194.51	179.677	257.824	1290.3	1529.09	1579.52	1134.33	196.194	1383.31	-2.82154	1.77253e-45	7.69334e-44	Snx30	4	59805840	59904737	+	7795	protein_coding	sorting nexin family member 30 [Source:MGI Symbol;Acc:MGI:2443882]
ENSMUSG00000048120	541.318	385.831	391.126	401.059	1985.46	2826.95	2306.36	2478.72	429.834	2399.37	-2.4791	2.49052e-45	1.0791e-43	Entpd1	19	40612366	40741602	+	5580	protein_coding	ectonucleoside triphosphate diphosphohydrolase 1 [Source:MGI Symbol;Acc:MGI:102805]
ENSMUSG00000026628	197.044	68.5568	82.1693	32.7395	4724.93	3841.26	7310.34	4794.44	95.1275	5167.74	-5.75668	2.57776e-45	1.11497e-43	Atf3	1	191170296	191218039	-	2154	protein_coding	activating transcription factor 3 [Source:MGI Symbol;Acc:MGI:109384]
ENSMUSG00000049871	33.2097	36.6699	47.1104	25.9188	284.118	307.562	341.759	320.133	35.7272	313.393	-3.12308	4.49614e-45	1.94139e-43	Nlrc3	16	3945007	3976632	-	7069	protein_coding	NLR family, CARD domain containing 3 [Source:MGI Symbol;Acc:MGI:2444070]
ENSMUSG00000046329	2756.41	3611.19	3820.33	4223.4	302.611	229.763	232.423	475.579	3602.83	310.094	3.53955	5.03816e-45	2.17169e-43	Slc25a23	17	57043711	57059863	-	5294	protein_coding	solute carrier family 25 (mitochondrial carrier; phosphate carrier), member 23 [Source:MGI Symbol;Acc:MGI:1914222]
ENSMUSG00000021577	53471	79859.1	67637.4	82461.4	12542.4	9970.69	12697.3	13987.6	70857.2	12299.5	2.52631	5.89841e-45	2.53814e-43	Sdha	13	74322254	74350280	-	4126	protein_coding	succinate dehydrogenase complex, subunit A, flavoprotein (Fp) [Source:MGI Symbol;Acc:MGI:1914195]
ENSMUSG00000042826	332.097	408.152	369.214	377.869	66.4062	54.5323	64.6385	78.1428	371.833	65.9299	2.49731	7.81333e-45	3.35639e-43	Fgf11	11	69796068	69801857	-	3044	protein_coding	fibroblast growth factor 11 [Source:MGI Symbol;Acc:MGI:109167]
ENSMUSG00000028071	15.4979	4.78303	10.9559	8.18489	299.248	486.428	438.717	769.664	9.85542	498.514	-5.61452	8.2279e-45	3.52843e-43	Sh2d2a	3	87846755	87855722	+	5939	protein_coding	SH2 domain containing 2A [Source:MGI Symbol;Acc:MGI:1351596]
ENSMUSG00000039982	274.534	275.822	193.92	242.818	1321.4	1816.29	1265.95	1487.23	246.773	1472.72	-2.57958	9.16995e-45	3.92571e-43	Dtx4	19	12466341	12501996	-	5765	protein_coding	deltex 4, E3 ubiquitin ligase [Source:MGI Symbol;Acc:MGI:2672905]
ENSMUSG00000026315	61.9915	25.5095	36.1545	47.7452	520.322	700.922	636.758	451.211	42.8502	577.303	-3.7365	1.10465e-44	4.72103e-43	Serpinb8	1	107590006	107610484	+	4795	protein_coding	serine (or cysteine) peptidase inhibitor, clade B, member 8 [Source:MGI Symbol;Acc:MGI:894657]
ENSMUSG00000032691	7.74893	6.37738	6.57355	6.82074	265.625	207.223	294.999	336.098	6.88015	275.986	-5.31769	1.12597e-44	4.80395e-43	Nlrp3	11	59541568	59566956	+	4057	protein_coding	NLR family, pyrin domain containing 3 [Source:MGI Symbol;Acc:MGI:2653833]
ENSMUSG00000072109	1.10699	0	5.47796	8.18489	298.408	317.742	359.638	310.891	3.69246	321.669	-6.41409	1.18965e-44	5.06703e-43	A530040E14Rik	1	85105946	85114035	+	2323	antisense	RIKEN cDNA A530040E14 gene [Source:MGI Symbol;Acc:MGI:3612703]
ENSMUSG00000034959	23.2468	19.1321	13.1471	1.36415	359.77	436.258	451.782	356.264	14.2225	401.019	-4.80479	1.35017e-44	5.74095e-43	Rubcnl	14	75016027	75052532	+	4799	protein_coding	RUN and cysteine rich domain containing beclin 1 interacting protein like [Source:MGI Symbol;Acc:MGI:2685590]
ENSMUSG00000008475	1848.67	2031.19	1572.17	1998.48	8314.23	9613.68	10468.7	7228.63	1862.63	8906.3	-2.25804	1.42058e-44	6.03013e-43	Arpc5	1	152766542	152775597	+	2276	protein_coding	actin related protein 2/3 complex, subunit 5 [Source:MGI Symbol;Acc:MGI:1915021]
ENSMUSG00000039632	204.793	250.312	225.692	311.026	19.3335	7.27097	10.3147	6.72196	247.956	10.9103	4.51629	1.59863e-44	6.77446e-43	Ccdc151	9	21989871	22002634	-	2514	protein_coding	coiled-coil domain containing 151 [Source:MGI Symbol;Acc:MGI:1924859]
ENSMUSG00000037022	2085.57	2254.4	2006.03	2463.65	575.801	478.43	545.989	641.107	2202.41	560.332	1.97503	1.81071e-44	7.66026e-43	Mmaa	8	79263598	79294937	-	6023	protein_coding	methylmalonic aciduria (cobalamin deficiency) type A [Source:MGI Symbol;Acc:MGI:1923805]
ENSMUSG00000022952	38.7447	33.4812	66.8311	13.6415	775.019	930.685	1125.67	857.89	38.1746	922.317	-4.57638	2.57234e-44	1.0864e-42	Runx1	16	92601466	92826149	-	12025	protein_coding	runt related transcription factor 1 [Source:MGI Symbol;Acc:MGI:99852]
ENSMUSG00000050075	17.7118	9.56606	2.19118	6.82074	308.495	274.843	362.388	399.116	9.07246	336.21	-5.20545	2.58954e-44	1.09183e-42	Gpr171	3	59096448	59101821	-	2225	protein_coding	G protein-coupled receptor 171 [Source:MGI Symbol;Acc:MGI:2442043]
ENSMUSG00000020573	53.1355	41.4529	43.8236	35.4678	490.061	921.232	476.537	786.469	43.47	668.575	-3.93657	2.8245e-44	1.1889e-42	Pik3cg	12	32173473	32208659	-	8426	protein_coding	phosphatidylinositol-4,5-bisphosphate 3-kinase catalytic subunit gamma [Source:MGI Symbol;Acc:MGI:1353576]
ENSMUSG00000022876	18.8188	4.78303	6.57355	4.09244	289.161	450.8	384.393	529.354	8.56696	413.427	-5.53231	3.22507e-44	1.35523e-42	Samsn1	16	75858793	76022281	-	4935	protein_coding	SAM domain, SH3 domain and nuclear localization signals, 1 [Source:MGI Symbol;Acc:MGI:1914992]
ENSMUSG00000027715	30.9957	17.5378	17.5295	30.0112	294.205	364.276	382.33	268.038	24.0186	327.212	-3.76046	3.24899e-44	1.363e-42	Ccna2	3	36564865	36572150	-	4083	protein_coding	cyclin A2 [Source:MGI Symbol;Acc:MGI:108069]
ENSMUSG00000023048	774.893	674.408	731.855	870.326	2441.06	2866.94	2976.12	2815.66	762.87	2774.95	-1.86256	3.366e-44	1.40973e-42	Prr13	15	102459028	102462806	+	1562	protein_coding	proline rich 13 [Source:MGI Symbol;Acc:MGI:1913401]
ENSMUSG00000009772	79.7033	35.0756	42.728	21.8264	774.179	775.813	946.885	797.392	44.8333	823.567	-4.18063	3.76534e-44	1.57435e-42	Nuak2	1	132316126	132333488	+	3920	protein_coding	NUAK family, SNF1-like kinase, 2 [Source:MGI Symbol;Acc:MGI:1921387]
ENSMUSG00000017417	24.3538	25.5095	31.7721	16.3698	262.263	319.923	243.426	296.606	24.5013	280.554	-3.50461	4.27066e-44	1.78266e-42	Plxdc1	11	97923238	97986444	-	4836	protein_coding	plexin domain containing 1 [Source:MGI Symbol;Acc:MGI:1919574]
ENSMUSG00000075602	4784.41	2755.03	2818.96	2953.38	23920.5	24038.6	32341.9	24046.1	3327.94	26086.8	-2.97035	4.84889e-44	2.02067e-42	Ly6a	15	74994877	74998031	-	1205	protein_coding	lymphocyte antigen 6 complex, locus A [Source:MGI Symbol;Acc:MGI:107527]
ENSMUSG00000027423	1432.45	1769.72	1471.38	1819.77	7520.72	11779.7	8724.13	8198.27	1623.33	9055.71	-2.48046	5.37105e-44	2.23202e-42	Snx5	2	144250123	144270906	-	4177	protein_coding	sorting nexin 5 [Source:MGI Symbol;Acc:MGI:1916428]
ENSMUSG00000000318	230.254	121.17	112.846	167.79	1803.9	1897.72	1555.45	1300.7	158.015	1639.44	-3.37161	5.37387e-44	2.23202e-42	Clec10a	11	70156197	70170834	+	2899	protein_coding	C-type lectin domain family 10, member A [Source:MGI Symbol;Acc:MGI:96975]
ENSMUSG00000023274	11.0699	14.3491	23.0074	25.9188	314.379	355.551	519.858	587.331	18.5863	444.28	-4.57865	5.58017e-44	2.31388e-42	Cd4	6	124864692	124888221	-	4032	protein_coding	CD4 antigen [Source:MGI Symbol;Acc:MGI:88335]
ENSMUSG00000017716	5.53495	14.3491	10.9559	10.9132	226.958	250.121	302.563	212.582	10.4383	248.056	-4.61082	6.11824e-44	2.53281e-42	Birc5	11	117849251	117855743	+	3402	protein_coding	baculoviral IAP repeat-containing 5 [Source:MGI Symbol;Acc:MGI:1203517]
ENSMUSG00000000120	50.9216	36.6699	43.8236	66.8432	587.569	426.806	684.893	804.114	49.5646	625.846	-3.65548	6.6121e-44	2.73275e-42	Ngfr	11	95568818	95587735	-	3446	protein_coding	nerve growth factor receptor (TNFR superfamily, member 16) [Source:MGI Symbol;Acc:MGI:97323]
ENSMUSG00000111118	3.32097	3.18869	1.09559	9.54903	442.148	504.606	505.418	271.399	4.28857	430.893	-6.70463	6.72193e-44	2.77357e-42	Gm6545	19	12528755	12530540	-	1786	processed_pseudogene	predicted gene 6545 [Source:MGI Symbol;Acc:MGI:3643874]
ENSMUSG00000030921	633.198	347.567	337.442	309.662	6322.88	5469.23	8913.92	4238.19	406.967	6236.06	-3.93622	7.1572e-44	2.94832e-42	Trim30a	7	104409025	104465193	-	4111	protein_coding	tripartite motif-containing 30A [Source:MGI Symbol;Acc:MGI:98178]
ENSMUSG00000073678	76.3823	89.2833	84.3605	58.6583	592.613	962.677	875.37	592.373	77.1711	755.758	-3.29314	1.18001e-43	4.85295e-42	Pgap1	1	54472994	54557684	-	16611	protein_coding	post-GPI attachment to proteins 1 [Source:MGI Symbol;Acc:MGI:2443342]
ENSMUSG00000022102	140.588	97.255	107.368	143.236	914.557	1040.48	1392.48	818.398	122.112	1041.48	-3.08994	1.25898e-43	5.16925e-42	Dok2	14	70766036	70778495	+	2902	protein_coding	docking protein 2 [Source:MGI Symbol;Acc:MGI:1332623]
ENSMUSG00000032348	2036.86	2271.94	1644.48	2192.19	222.755	157.053	115.524	262.156	2036.37	189.372	3.42894	1.48884e-43	6.10301e-42	Gsta4	9	78182774	78209349	+	1266	protein_coding	glutathione S-transferase, alpha 4 [Source:MGI Symbol;Acc:MGI:1309515]
ENSMUSG00000026630	18.8188	15.9434	15.3383	15.0056	205.103	298.837	225.547	261.316	16.2765	247.701	-3.92243	2.15324e-43	8.81211e-42	Batf3	1	191097847	191108945	+	1597	protein_coding	basic leucine zipper transcription factor, ATF-like 3 [Source:MGI Symbol;Acc:MGI:1925491]
ENSMUSG00000108207	231.361	239.152	185.155	216.899	26.8987	21.8129	24.7552	15.1244	218.142	22.1478	3.29427	2.60346e-43	1.06373e-41	1810059H22Rik	5	148953748	148970122	-	5024	processed_transcript	RIKEN cDNA 1810059H22 gene [Source:MGI Symbol;Acc:MGI:1917070]
ENSMUSG00000026358	2.21398	1.59434	1.09559	2.7283	1561.81	779.448	2051.93	752.859	1.90805	1286.51	-9.40917	3.24684e-43	1.32445e-41	Rgs1	1	144242296	144249242	-	6947	protein_coding	regulator of G-protein signaling 1 [Source:MGI Symbol;Acc:MGI:1354694]
ENSMUSG00000079547	79.7033	73.3398	60.2575	102.311	1030.56	1523.27	968.202	2382.93	78.9029	1476.24	-4.22772	3.59333e-43	1.46341e-41	H2-DMb1	17	34153072	34160230	+	1485	protein_coding	histocompatibility 2, class II, locus Mb1 [Source:MGI Symbol;Acc:MGI:95922]
ENSMUSG00000041920	99.6291	105.227	123.802	73.664	589.25	606.399	626.443	521.792	100.58	585.971	-2.53801	3.64375e-43	1.48153e-41	Slc16a6	11	109450855	109473598	-	4883	protein_coding	solute carrier family 16 (monocarboxylic acid transporters), member 6 [Source:MGI Symbol;Acc:MGI:2144585]
ENSMUSG00000031299	18273.1	33275.6	29778.2	34603	4002.03	2764.42	3714.65	3800.43	28982.4	3570.38	3.02104	4.23983e-43	1.72111e-41	Pdha1	X	160122209	160138413	-	3734	protein_coding	pyruvate dehydrogenase E1 alpha 1 [Source:MGI Symbol;Acc:MGI:97532]
ENSMUSG00000035692	151.658	122.764	77.787	100.947	6795.29	3754.73	10719.7	2025.83	113.289	5823.88	-5.68423	4.87369e-43	1.97522e-41	Isg15	4	156199424	156200818	-	756	protein_coding	ISG15 ubiquitin-like modifier [Source:MGI Symbol;Acc:MGI:1855694]
ENSMUSG00000064043	97.4152	58.9907	71.2134	70.9357	464.844	617.306	504.043	487.342	74.6387	518.383	-2.78517	5.88976e-43	2.38317e-41	Trerf1	17	47140875	47361958	+	9070	processed_transcript	transcriptional regulating factor 1 [Source:MGI Symbol;Acc:MGI:2442086]
ENSMUSG00000037353	18642.8	21018.2	17410	20672.3	3207.67	3311.2	2408.13	4318.02	19435.8	3311.25	2.55337	6.74677e-43	2.72554e-41	Letmd1	15	100469023	100479164	+	4847	protein_coding	LETM1 domain containing 1 [Source:MGI Symbol;Acc:MGI:1915864]
ENSMUSG00000064360	9296.51	12439.1	9772.67	11184.6	846.469	996.85	684.893	1572.94	10673.2	1025.29	3.38016	7.19458e-43	2.90178e-41	mt-Nd3	MT	9459	9806	+	348	protein_coding	mitochondrially encoded NADH dehydrogenase 3 [Source:MGI Symbol;Acc:MGI:102499]
ENSMUSG00000052316	189.295	248.718	250.89	339.673	10.9276	3.63549	3.43822	11.7634	257.144	7.44118	5.14779	7.74034e-43	3.11689e-41	Lrrc15	16	30269302	30283256	-	5310	protein_coding	leucine rich repeat containing 15 [Source:MGI Symbol;Acc:MGI:1921738]
ENSMUSG00000064365	866.773	1125.61	956.451	811.668	67.2468	95.9769	35.0698	84.8647	940.125	70.7895	3.73339	9.23725e-43	3.7137e-41	mt-Ts2	MT	11613	11671	+	59	Mt_tRNA	mitochondrially encoded tRNA serine 2 [Source:MGI Symbol;Acc:MGI:102474]
ENSMUSG00000048534	7.74893	20.7265	13.1471	6.82074	243.77	394.087	298.437	433.566	12.1108	342.465	-4.85857	9.38982e-43	3.769e-41	Jaml	9	45079183	45108534	+	3108	protein_coding	junction adhesion molecule like [Source:MGI Symbol;Acc:MGI:2685484]
ENSMUSG00000072812	161.621	116.387	150.096	141.871	1459.26	1404.03	1708.11	832.683	142.494	1351.02	-3.24142	9.93096e-43	3.97984e-41	Ahnak2	12	112772194	112802657	-	14163	protein_coding	AHNAK nucleoprotein 2 [Source:MGI Symbol;Acc:MGI:2144831]
ENSMUSG00000040483	623.236	404.963	406.464	392.875	3985.21	3282.12	5457.14	3243.34	456.884	3991.95	-3.12588	1.03594e-42	4.1449e-41	Xaf1	11	72301629	72313733	+	4689	protein_coding	XIAP associated factor 1 [Source:MGI Symbol;Acc:MGI:3772572]
ENSMUSG00000055137	440.582	599.473	483.156	732.547	62.2033	43.6258	58.4497	75.622	563.94	59.9752	3.23519	1.10052e-42	4.39096e-41	Sugct	13	16857472	17695553	-	3429	protein_coding	succinyl-CoA glutarate-CoA transferase [Source:MGI Symbol;Acc:MGI:1923221]
ENSMUSG00000031934	38.7447	31.8869	31.7721	20.4622	371.539	427.533	478.6	283.162	30.7165	390.209	-3.65862	1.10093e-42	4.39096e-41	Panx1	9	15002128	15045478	-	6030	protein_coding	pannexin 1 [Source:MGI Symbol;Acc:MGI:1860055]
ENSMUSG00000021596	25.4608	23.9152	19.7206	15.0056	276.553	399.904	453.157	272.239	21.0256	350.463	-4.05838	1.15139e-42	4.58493e-41	Mctp1	13	76384535	77031810	+	8193	protein_coding	multiple C2 domains, transmembrane 1 [Source:MGI Symbol;Acc:MGI:1926021]
ENSMUSG00000045160	6007.64	7303.69	5632.43	8259.91	1418.07	1149.54	1021.15	1393.13	6800.92	1245.47	2.44922	1.19544e-42	4.75277e-41	Bola3	6	83349147	83360136	+	3211	protein_coding	bolA-like 3 (E. coli) [Source:MGI Symbol;Acc:MGI:1925903]
ENSMUSG00000085939	96.3082	116.387	97.5076	111.86	939.774	1039.75	1260.45	624.302	105.516	966.069	-3.19899	1.21359e-42	4.81729e-41	Cd63-ps	18	50134726	50135600	+	875	transcribed_processed_pseudogene	CD63 antigen, pseudogene [Source:MGI Symbol;Acc:MGI:105972]
ENSMUSG00000020649	24.3538	19.1321	31.7721	31.3754	224.436	275.57	277.808	298.287	26.6584	269.025	-3.32105	1.36791e-42	5.42129e-41	Rrm2	12	24708241	24714146	+	2771	protein_coding	ribonucleotide reductase M2 [Source:MGI Symbol;Acc:MGI:98181]
ENSMUSG00000005683	46047.5	63887	60666.2	66004.3	10214.8	8625.56	8154.76	12749	59151.2	9936.04	2.5737	1.57497e-42	6.23207e-41	Cs	10	128337734	128362479	+	5779	protein_coding	citrate synthase [Source:MGI Symbol;Acc:MGI:88529]
ENSMUSG00000030861	5120.94	6720.16	5469.19	6663.86	1541.63	1223.7	1320.96	1558.65	5993.54	1411.24	2.08649	1.69264e-42	6.68712e-41	Acadsb	7	131410601	131448944	+	7179	protein_coding	acyl-Coenzyme A dehydrogenase, short/branched chain [Source:MGI Symbol;Acc:MGI:1914135]
ENSMUSG00000026042	1015.11	824.276	1053.96	983.55	5684.88	7725.41	5306.54	4491.11	969.224	5801.98	-2.58095	1.73838e-42	6.85702e-41	Col5a2	1	45374321	45503282	-	9591	protein_coding	collagen, type V, alpha 2 [Source:MGI Symbol;Acc:MGI:88458]
ENSMUSG00000037916	31158.5	34571.8	32284.9	38649	5934.53	4358.22	5106.44	7631.1	34166	5757.57	2.5691	1.76181e-42	6.93853e-41	Ndufv1	19	4007497	4012806	-	2521	protein_coding	NADH:ubiquinone oxidoreductase core subunit V1 [Source:MGI Symbol;Acc:MGI:107851]
ENSMUSG00000063873	3192.56	4920.15	4450.29	5234.23	388.35	418.081	374.078	687.32	4449.31	466.957	3.25266	2.13883e-42	8.41015e-41	Slc24a3	2	145167754	145642166	+	4564	protein_coding	solute carrier family 24 (sodium/potassium/calcium exchanger), member 3 [Source:MGI Symbol;Acc:MGI:2137513]
ENSMUSG00000029570	452.759	298.142	464.531	466.539	2161.14	2288.9	2509.9	1967.01	420.493	2231.74	-2.40504	2.24993e-42	8.83319e-41	Lfng	5	140607320	140615545	+	2505	protein_coding	LFNG O-fucosylpeptide 3-beta-N-acetylglucosaminyltransferase [Source:MGI Symbol;Acc:MGI:1095413]
ENSMUSG00000001420	531.355	978.927	1006.85	1144.52	85.7397	73.4368	56.3868	91.5867	915.413	76.7875	3.5779	3.25739e-42	1.27685e-40	Tmem79	3	88328655	88336148	-	2912	protein_coding	transmembrane protein 79 [Source:MGI Symbol;Acc:MGI:1919163]
ENSMUSG00000017781	2140.92	1999.31	2329.23	2148.53	6869.26	7362.59	8017.23	6168.24	2154.5	7104.33	-1.72104	3.8915e-42	1.52303e-40	Pitpna	11	75588097	75628804	+	4129	protein_coding	phosphatidylinositol transfer protein, alpha [Source:MGI Symbol;Acc:MGI:99887]
ENSMUSG00000004530	656.445	529.322	628.869	481.544	3770.02	4280.42	4622.34	2663.58	574.045	3834.09	-2.73849	3.90188e-42	1.52471e-40	Coro1c	5	113842436	113908758	-	9664	protein_coding	coronin, actin binding protein 1C [Source:MGI Symbol;Acc:MGI:1345964]
ENSMUSG00000036381	84.1313	94.0663	51.4928	64.1149	622.033	897.965	752.97	555.402	73.4513	707.092	-3.27546	5.24661e-42	2.04699e-40	P2ry14	3	59113855	59153618	-	11059	protein_coding	purinergic receptor P2Y, G-protein coupled, 14 [Source:MGI Symbol;Acc:MGI:2155705]
ENSMUSG00000021728	100.736	39.8586	59.1619	53.2018	835.542	1696.32	1031.47	1795.6	63.2396	1339.73	-4.39385	5.98482e-42	2.33138e-40	Emb	13	117208536	117274415	+	6906	protein_coding	embigin [Source:MGI Symbol;Acc:MGI:95321]
ENSMUSG00000036622	943.156	886.455	1051.77	975.366	4095.33	6614.4	4700.73	4595.3	964.186	5001.44	-2.37457	6.6606e-42	2.59061e-40	Atp13a2	4	140986873	141007330	+	6000	protein_coding	ATPase type 13A2 [Source:MGI Symbol;Acc:MGI:1922022]
ENSMUSG00000027406	31482.8	43567	36490.8	45641.7	7254.25	5826.23	5987.31	8641.92	39295.6	6927.43	2.50401	6.9723e-42	2.70765e-40	Idh3b	2	130279309	130284547	-	3422	protein_coding	isocitrate dehydrogenase 3 (NAD+) beta [Source:MGI Symbol;Acc:MGI:2158650]
ENSMUSG00000037152	10202	11104.6	8395.51	11284.2	1828.27	1617.06	1235.7	2132.54	10246.6	1703.39	2.58888	8.05735e-42	3.12419e-40	Ndufc1	3	51404677	51408988	-	1495	protein_coding	NADH:ubiquinone oxidoreductase subunit C1 [Source:MGI Symbol;Acc:MGI:1913627]
ENSMUSG00000036932	4287.37	6104.74	5066.01	6325.55	1036.44	1071.74	924.88	1272.97	5445.92	1076.51	2.33883	8.94876e-42	3.46447e-40	Aifm1	X	48474944	48513563	-	4006	protein_coding	apoptosis-inducing factor, mitochondrion-associated 1 [Source:MGI Symbol;Acc:MGI:1349419]
ENSMUSG00000028048	528.034	465.548	605.862	521.104	2481.41	2848.04	3205.11	2096.41	530.137	2657.74	-2.32446	9.31687e-42	3.60142e-40	Gba	3	89202928	89208966	+	2559	protein_coding	glucosidase, beta, acid [Source:MGI Symbol;Acc:MGI:95665]
ENSMUSG00000045328	18.8188	19.1321	8.76473	12.2773	231.161	306.835	261.305	211.742	14.7483	252.761	-4.11831	9.78378e-42	3.77609e-40	Cenpe	3	135212537	135273611	+	8620	protein_coding	centromere protein E [Source:MGI Symbol;Acc:MGI:1098230]
ENSMUSG00000027848	112.913	89.2833	98.6032	68.2074	678.352	1061.56	652.574	784.789	92.2517	794.319	-3.10042	1.06622e-41	4.10879e-40	Olfml3	3	103722222	103738001	-	6161	protein_coding	olfactomedin-like 3 [Source:MGI Symbol;Acc:MGI:1914877]
ENSMUSG00000079293	34.3167	27.1038	33.9633	65.4791	839.745	2527.39	1014.96	2624.92	40.2157	1751.76	-5.44538	1.06933e-41	4.11446e-40	Clec7a	6	129461591	129472779	-	2638	polymorphic_pseudogene	C-type lectin domain family 7, member a [Source:MGI Symbol;Acc:MGI:1861431]
ENSMUSG00000017386	1671.56	2158.74	1813.2	2242.66	501.829	466.069	394.707	493.224	1971.54	463.957	2.08733	1.25229e-41	4.81106e-40	Traf4	11	78158499	78165589	-	3292	protein_coding	TNF receptor associated factor 4 [Source:MGI Symbol;Acc:MGI:1202880]
ENSMUSG00000027709	3990.7	5583.39	4157.77	5800.36	786.788	692.924	690.394	1012.49	4883.05	795.65	2.61776	1.53474e-41	5.88717e-40	Mccc1	3	35959312	36000678	-	10952	protein_coding	methylcrotonoyl-Coenzyme A carboxylase 1 (alpha) [Source:MGI Symbol;Acc:MGI:1919289]
ENSMUSG00000000627	37.6377	52.6134	32.8677	28.6471	448.872	403.539	483.413	759.581	37.9415	523.852	-3.79925	1.71899e-41	6.58385e-40	Sema4f	6	82911885	82939769	-	5290	protein_coding	sema domain, immunoglobulin domain (Ig), TM domain, and short cytoplasmic domain [Source:MGI Symbol;Acc:MGI:1340055]
ENSMUSG00000005354	8378.81	8631.78	8104.09	9555.85	3285.01	2847.31	2767.76	2787.09	8667.63	2921.79	1.56881	1.80082e-41	6.88676e-40	Txn2	15	77915047	77929006	-	4208	protein_coding	thioredoxin 2 [Source:MGI Symbol;Acc:MGI:1929468]
ENSMUSG00000028910	6312.06	7160.2	6262.4	8235.36	1117.14	912.507	999.146	1546.89	6992.5	1143.92	2.6121	2.27796e-41	8.69819e-40	Mecr	4	131843470	131867786	+	3041	protein_coding	mitochondrial trans-2-enoyl-CoA reductase [Source:MGI Symbol;Acc:MGI:1349441]
ENSMUSG00000044703	2.21398	0	4.38236	1.36415	758.208	702.376	1283.83	476.419	1.99012	805.208	-8.53229	2.2983e-41	8.76253e-40	Phf11a	14	59276913	59297522	-	1354	protein_coding	PHD finger protein 11A [Source:MGI Symbol;Acc:MGI:1918441]
ENSMUSG00000023015	59.7775	25.5095	42.728	30.0112	382.466	479.157	450.406	383.152	39.5066	423.795	-3.39677	2.34791e-41	8.93809e-40	Racgap1	15	99620496	99651656	-	7079	protein_coding	Rac GTPase-activating protein 1 [Source:MGI Symbol;Acc:MGI:1349423]
ENSMUSG00000073418	501.467	277.416	353.876	365.592	3030.31	3474.07	3581.93	5978.34	374.587	4016.16	-3.42041	2.58355e-41	9.82023e-40	C4b	17	34728380	34743882	-	5695	protein_coding	complement component 4B (Chido blood group) [Source:MGI Symbol;Acc:MGI:88228]
ENSMUSG00000021273	5219.46	7026.27	7516.85	8830.13	683.396	337.373	537.737	820.919	7148.18	594.856	3.58748	3.27008e-41	1.2411e-39	Fdft1	14	63145150	63179578	-	4227	protein_coding	farnesyl diphosphate farnesyl transferase 1 [Source:MGI Symbol;Acc:MGI:102706]
ENSMUSG00000021384	16.6049	12.7548	2.19118	4.09244	384.147	720.553	362.388	645.308	8.91081	528.099	-5.89936	3.33236e-41	1.26282e-39	Susd3	13	49230690	49248706	-	2837	protein_coding	sushi domain containing 3 [Source:MGI Symbol;Acc:MGI:1913579]
ENSMUSG00000051439	88.5592	94.0663	106.272	121.409	473.249	621.668	572.119	512.549	102.577	544.897	-2.41075	3.43913e-41	1.30132e-39	Cd14	18	36725074	36726736	-	1572	protein_coding	CD14 antigen [Source:MGI Symbol;Acc:MGI:88318]
ENSMUSG00000036565	489.29	481.492	543.413	396.967	2230.07	2448.14	2848.22	1912.4	477.79	2359.71	-2.30329	3.73204e-41	1.41003e-39	Ttyh3	5	140620578	140649031	-	5684	protein_coding	tweety family member 3 [Source:MGI Symbol;Acc:MGI:1925589]
ENSMUSG00000030107	230.254	102.038	121.611	150.056	3952.43	2384.88	5080.31	1935.92	150.99	3338.39	-4.46331	3.92994e-41	1.48256e-39	Usp18	6	121245906	121270917	+	2790	protein_coding	ubiquitin specific peptidase 18 [Source:MGI Symbol;Acc:MGI:1344364]
ENSMUSG00000059901	39.8517	39.8586	47.1104	15.0056	477.452	371.547	539.8	471.377	35.4566	465.044	-3.70228	4.6215e-41	1.74084e-39	Adamts14	10	61197112	61273438	-	5197	protein_coding	a disintegrin-like and metallopeptidase (reprolysin type) with thrombospondin type 1 motif, 14 [Source:MGI Symbol;Acc:MGI:2179942]
ENSMUSG00000005413	210.328	181.755	319.913	173.247	5987.49	4439.66	9941.95	2711.47	221.311	5770.14	-4.70252	4.71057e-41	1.77173e-39	Hmox1	8	75093621	75100589	+	1751	protein_coding	heme oxygenase 1 [Source:MGI Symbol;Acc:MGI:96163]
ENSMUSG00000026260	19727.7	23076.5	21341	25461.8	3755.73	2906.94	3223.67	5049.03	22401.8	3733.84	2.58498	4.72448e-41	1.7743e-39	Ndufa10	1	92439010	92473860	-	3331	protein_coding	NADH:ubiquinone oxidoreductase subunit A10 [Source:MGI Symbol;Acc:MGI:1914523]
ENSMUSG00000042331	101.843	92.472	101.89	64.1149	548.902	671.111	692.457	507.508	90.08	604.994	-2.74272	6.37996e-41	2.39244e-39	Specc1	11	61956763	62223013	+	14840	protein_coding	sperm antigen with calponin homology and coiled-coil domains 1 [Source:MGI Symbol;Acc:MGI:2442356]
ENSMUSG00000003809	2847.18	2979.83	2718.16	3391.27	543.859	512.604	509.544	775.546	2984.11	585.388	2.35038	6.57441e-41	2.46167e-39	Gcdh	8	84886393	84893921	-	2754	protein_coding	glutaryl-Coenzyme A dehydrogenase [Source:MGI Symbol;Acc:MGI:104541]
ENSMUSG00000030589	81.9173	51.019	52.5884	54.5659	481.655	479.884	715.149	491.543	60.0226	542.058	-3.16669	6.85438e-41	2.56268e-39	Rasgrp4	7	29134851	29153961	+	6363	protein_coding	RAS guanyl releasing protein 4 [Source:MGI Symbol;Acc:MGI:2386851]
ENSMUSG00000018554	4579.62	5530.78	5698.17	5623.02	522.844	274.843	206.293	528.514	5357.9	383.123	3.80699	6.94152e-41	2.5914e-39	Ybx2	11	69935796	69941605	+	1885	protein_coding	Y box protein 2 [Source:MGI Symbol;Acc:MGI:1096372]
ENSMUSG00000022901	68.6334	35.0756	40.5369	46.381	458.119	418.808	668.389	512.549	47.6567	514.466	-3.41983	7.53183e-41	2.80759e-39	Cd86	16	36603869	36666081	-	3661	protein_coding	CD86 antigen [Source:MGI Symbol;Acc:MGI:101773]
ENSMUSG00000073409	715.116	360.322	431.663	240.09	5992.53	6527.15	9427.59	11456.7	436.798	8351	-4.25523	7.72953e-41	2.87701e-39	H2-Q6	17	35424850	35430055	+	2085	protein_coding	histocompatibility 2, Q region locus 6 [Source:MGI Symbol;Acc:MGI:95935]
ENSMUSG00000026068	9.96291	3.18869	5.47796	16.3698	288.321	627.485	422.213	809.156	8.74983	536.794	-5.93016	8.1653e-41	3.03471e-39	Il18rap	1	40515362	40551705	+	6752	protein_coding	interleukin 18 receptor accessory protein [Source:MGI Symbol;Acc:MGI:1338888]
ENSMUSG00000027469	18.8188	20.7265	38.3457	20.4622	400.119	423.171	576.933	300.808	24.5883	425.257	-4.0973	8.31999e-41	3.08763e-39	Tpx2	2	152847964	152895321	+	4677	protein_coding	TPX2, microtubule-associated [Source:MGI Symbol;Acc:MGI:1919369]
ENSMUSG00000027698	191.509	141.897	333.06	246.911	3839.79	4079.74	5439.95	2188	228.344	3886.87	-4.08655	1.22923e-40	4.55507e-39	Nceh1	3	27182965	27284608	+	5253	protein_coding	neutral cholesterol ester hydrolase 1 [Source:MGI Symbol;Acc:MGI:2443191]
ENSMUSG00000109857	1071.57	1128.8	728.568	1073.58	118.523	71.9826	44.0092	78.1428	1000.63	78.1643	3.68236	1.31628e-40	4.87044e-39	Gm32817	16	13462546	13467237	+	2846	processed_transcript	predicted gene, 32817 [Source:MGI Symbol;Acc:MGI:5591976]
ENSMUSG00000029661	3249.02	2273.53	3440.16	2701.01	22832.8	28934.8	21783.9	15044.6	2915.93	22149	-2.92488	1.41348e-40	5.2224e-39	Col1a2	6	4504814	4541544	+	12426	protein_coding	collagen, type I, alpha 2 [Source:MGI Symbol;Acc:MGI:88468]
ENSMUSG00000034947	949.798	797.172	632.156	847.136	6287.58	6088.71	8737.89	4370.95	806.565	6371.28	-2.98187	1.55386e-40	5.73259e-39	Tmem106a	11	101582242	101591788	+	3138	protein_coding	transmembrane protein 106A [Source:MGI Symbol;Acc:MGI:1922056]
ENSMUSG00000035929	1713.62	1017.19	1080.25	853.956	9222.06	8801.51	13303.8	13317.9	1166.26	11161.3	-3.25786	1.89158e-40	6.9683e-39	H2-Q4	17	35379617	35385290	+	2596	protein_coding	histocompatibility 2, Q region locus 4 [Source:MGI Symbol;Acc:MGI:95933]
ENSMUSG00000022477	70821.9	114670	116497	126949	11600.1	9319.93	10195.7	16725.9	107235	11960.4	3.16445	1.95225e-40	7.18126e-39	Aco2	15	81872309	81915133	+	4302	protein_coding	aconitase 2, mitochondrial [Source:MGI Symbol;Acc:MGI:87880]
ENSMUSG00000025393	173127	219720	181970	223788	40006.8	32820.4	34648.3	50260.1	199651	39433.9	2.33998	1.98219e-40	7.2807e-39	Atp5b	10	128083273	128090391	+	4237	protein_coding	ATP synthase, H+ transporting mitochondrial F1 complex, beta subunit [Source:MGI Symbol;Acc:MGI:107801]
ENSMUSG00000059994	6.64194	4.78303	6.57355	9.54903	178.204	291.566	242.738	234.428	6.88689	236.734	-5.09685	2.04388e-40	7.49633e-39	Fcrl1	3	87376387	87402934	+	3560	protein_coding	Fc receptor-like 1 [Source:MGI Symbol;Acc:MGI:2442862]
ENSMUSG00000039481	408.479	435.256	364.832	470.631	39.5075	39.9904	24.7552	61.3379	419.8	41.3977	3.34963	2.3019e-40	8.43033e-39	Nrtn	17	56751325	56757530	-	1023	protein_coding	neurturin [Source:MGI Symbol;Acc:MGI:108417]
ENSMUSG00000034266	11.0699	6.37738	1.09559	2.7283	323.625	332.283	516.42	268.878	5.31779	360.302	-6.07662	2.36021e-40	8.63129e-39	Batf	12	85686669	85709087	+	1406	protein_coding	basic leucine zipper transcription factor, ATF-like [Source:MGI Symbol;Acc:MGI:1859147]
ENSMUSG00000020737	437.261	229.586	334.155	428.342	3427.07	3359.92	4403.67	2418.22	357.336	3402.22	-3.24914	2.38468e-40	8.70808e-39	Jpt1	11	115497353	115514387	-	2149	protein_coding	Jupiter microtubule associated homolog 1 [Source:MGI Symbol;Acc:MGI:1096361]
ENSMUSG00000025815	360.879	309.303	330.868	351.95	67.2468	42.8987	43.3215	59.6574	338.25	53.2811	2.67517	2.42098e-40	8.82778e-39	Dhtkd1	2	5896115	5942792	-	6333	protein_coding	dehydrogenase E1 and transketolase domain containing 1 [Source:MGI Symbol;Acc:MGI:2445096]
ENSMUSG00000001751	309.957	247.123	268.42	270.101	1082.67	1456.38	1462.62	1123.41	273.9	1281.27	-2.22399	2.94062e-40	1.0707e-38	Naglu	11	101070012	101077672	+	2658	protein_coding	alpha-N-acetylglucosaminidase (Sanfilippo disease IIIB) [Source:MGI Symbol;Acc:MGI:1351641]
ENSMUSG00000033192	27.6748	20.7265	27.3898	35.4678	251.335	379.545	331.444	456.253	27.8147	354.644	-3.6663	3.03397e-40	1.10309e-38	Lpcat2	8	92855339	92919279	+	3388	protein_coding	lysophosphatidylcholine acyltransferase 2 [Source:MGI Symbol;Acc:MGI:3606214]
ENSMUSG00000000982	3.32097	0	2.19118	5.45659	732.15	719.099	1312.02	340.299	2.74219	775.893	-8.10549	3.04333e-40	1.10489e-38	Ccl3	11	83647844	83649355	-	766	protein_coding	chemokine (C-C motif) ligand 3 [Source:MGI Symbol;Acc:MGI:98260]
ENSMUSG00000018293	4445.67	3907.74	4210.36	4361.18	17696.8	17078.1	21241.3	13777.5	4231.24	17448.4	-2.04386	3.11191e-40	1.12816e-38	Pfn1	11	70651850	70654644	-	2405	protein_coding	profilin 1 [Source:MGI Symbol;Acc:MGI:97549]
ENSMUSG00000024063	536.89	521.35	540.126	660.247	1944.27	2416.87	2641.93	2177.07	564.654	2295.04	-2.0235	3.12493e-40	1.13124e-38	Lbh	17	72918305	72941947	+	3212	protein_coding	limb-bud and heart [Source:MGI Symbol;Acc:MGI:1925139]
ENSMUSG00000031833	430.619	339.595	322.104	335.58	1597.11	2043.14	1508.69	2123.3	356.975	1818.06	-2.34722	3.94456e-40	1.42384e-38	Mast3	8	70778117	70805054	-	5955	protein_coding	microtubule associated serine/threonine kinase 3 [Source:MGI Symbol;Acc:MGI:2683541]
ENSMUSG00000028480	115.127	52.6134	52.5884	40.9244	1246.59	1573.44	1442.68	807.475	65.3133	1267.54	-4.26923	3.94456e-40	1.42384e-38	Glipr2	4	43957401	43979118	+	2320	protein_coding	GLI pathogenesis-related 2 [Source:MGI Symbol;Acc:MGI:1917770]
ENSMUSG00000097352	4.42796	7.97172	5.47796	6.82074	230.32	220.311	273.682	181.493	6.17459	226.451	-5.23605	4.02671e-40	1.45141e-38	C920009B18Rik	10	22306702	22321765	+	6564	transcribed_unprocessed_pseudogene	RIKEN cDNA C920009B18 gene [Source:MGI Symbol;Acc:MGI:3583961]
ENSMUSG00000033590	1305.14	1635.8	1322.38	1656.08	146.262	54.5323	51.5733	105.031	1479.85	89.3495	4.05432	4.22972e-40	1.5224e-38	Myo5c	9	75232020	75305451	+	9697	protein_coding	myosin VC [Source:MGI Symbol;Acc:MGI:2442485]
ENSMUSG00000052738	39405.5	43436.3	33625.9	44049.7	5043.51	4624.34	4055.03	7906.7	40129.4	5407.4	2.89172	4.63571e-40	1.66613e-38	Suclg1	6	73248382	73276911	+	4617	protein_coding	succinate-CoA ligase, GDP-forming, alpha subunit [Source:MGI Symbol;Acc:MGI:1927234]
ENSMUSG00000030731	247.966	269.444	311.148	369.684	39.5075	26.1755	26.1305	40.3317	299.56	33.0363	3.18978	4.79345e-40	1.72036e-38	Syt3	7	44384102	44400187	+	3118	protein_coding	synaptotagmin III [Source:MGI Symbol;Acc:MGI:99665]
ENSMUSG00000095788	6.64194	3.18869	1.09559	0	349.683	442.802	415.337	699.924	2.73156	476.937	-7.40285	4.80409e-40	1.72172e-38	Sirpb1a	3	15371653	15426520	-	2291	protein_coding	signal-regulatory protein beta 1A [Source:MGI Symbol;Acc:MGI:2444824]
ENSMUSG00000063286	640.947	419.312	341.824	384.69	3511.12	3807.08	3806.11	2647.61	446.693	3442.98	-2.94533	5.32629e-40	1.90614e-38	Gm8995	7	106504239	106511671	-	7433	transcribed_unprocessed_pseudogene	predicted gene 8995 [Source:MGI Symbol;Acc:MGI:3644223]
ENSMUSG00000027371	1401.45	1704.35	1522.87	1913.9	207.625	177.412	198.041	326.855	1635.64	227.483	2.84724	5.69518e-40	2.03526e-38	Fahd2a	2	127436215	127444565	-	1463	protein_coding	fumarylacetoacetate hydrolase domain containing 2A [Source:MGI Symbol;Acc:MGI:1915376]
ENSMUSG00000070605	9.96291	4.78303	4.38236	1.36415	210.987	309.743	335.57	241.99	5.12311	274.573	-5.69428	5.87173e-40	2.09536e-38	Zfp992	4	146449023	146470292	+	4550	protein_coding	zinc finger protein 992 [Source:MGI Symbol;Acc:MGI:3700963]
ENSMUSG00000063506	14.3909	11.1604	16.4339	12.2773	240.407	272.662	176.724	215.943	13.5656	226.434	-4.03961	8.3479e-40	2.97477e-38	Arhgap22	14	33214026	33369934	+	3876	protein_coding	Rho GTPase activating protein 22 [Source:MGI Symbol;Acc:MGI:2443418]
ENSMUSG00000068245	371.949	283.793	256.368	220.992	3835.59	2805.87	5407.63	2270.34	283.276	3579.86	-3.65878	8.73907e-40	3.10974e-38	Phf11d	14	59347407	59365470	-	4498	protein_coding	PHD finger protein 11D [Source:MGI Symbol;Acc:MGI:1277133]
ENSMUSG00000045165	46.4936	31.8869	26.2942	39.5603	389.191	635.483	344.509	535.236	36.0587	476.105	-3.72011	9.0254e-40	3.20708e-38	AI467606	7	127091359	127093986	+	1932	protein_coding	expressed sequence AI467606 [Source:MGI Symbol;Acc:MGI:2141979]
ENSMUSG00000040711	319.92	188.133	266.229	144.6	2469.64	2577.56	2910.11	1751.91	229.72	2427.3	-3.39714	1.10431e-39	3.91851e-38	Sh3pxd2b	11	32347820	32428173	+	9709	protein_coding	SH3 and PX domains 2B [Source:MGI Symbol;Acc:MGI:2442062]
ENSMUSG00000001829	4956	5018.99	4996.99	5767.62	1052.41	778.721	805.23	1271.29	5184.9	976.914	2.40855	1.11908e-39	3.9653e-38	Clpb	7	101663633	101795506	+	9960	protein_coding	ClpB caseinolytic peptidase B [Source:MGI Symbol;Acc:MGI:1100517]
ENSMUSG00000070323	8.85592	1.59434	3.28677	4.09244	266.465	507.514	266.806	338.619	4.45737	344.851	-6.20732	1.37565e-39	4.86756e-38	Mmp27	9	7571396	7581885	+	2210	protein_coding	matrix metallopeptidase 27 [Source:MGI Symbol;Acc:MGI:3039232]
ENSMUSG00000029545	14037.7	15876.5	12830.5	17903.1	2077.09	2166.75	1805.06	3236.62	15161.9	2321.38	2.70751	1.6042e-39	5.66826e-38	Acads	5	115110299	115119346	-	2269	protein_coding	acyl-Coenzyme A dehydrogenase, short chain [Source:MGI Symbol;Acc:MGI:87868]
ENSMUSG00000026648	284.497	232.774	238.839	264.645	951.542	1232.43	975.766	983.086	255.189	1035.71	-2.0194	1.67442e-39	5.90804e-38	Dclre1c	2	3424131	3464130	+	9316	protein_coding	DNA cross-link repair 1C [Source:MGI Symbol;Acc:MGI:2441769]
ENSMUSG00000039206	148.337	156.246	248.699	201.894	1164.21	1518.91	1261.83	1060.39	188.794	1251.33	-2.72584	1.87094e-39	6.59218e-38	Daglb	5	143464584	143505942	+	9567	protein_coding	diacylglycerol lipase, beta [Source:MGI Symbol;Acc:MGI:2442032]
ENSMUSG00000035885	44938.3	51616.9	39341.6	57077.3	10390.5	9309.75	9699.9	12722.1	48243.5	10530.6	2.19576	1.89546e-39	6.66921e-38	Cox8a	19	7215158	7217616	-	545	protein_coding	cytochrome c oxidase subunit 8A [Source:MGI Symbol;Acc:MGI:105959]
ENSMUSG00000039158	364.2	231.18	258.559	296.02	1476.91	1835.92	1486.69	2120.78	287.49	1730.07	-2.58644	1.93422e-39	6.79605e-38	Akna	4	63367125	63403354	-	5765	protein_coding	AT-hook transcription factor [Source:MGI Symbol;Acc:MGI:2140340]
ENSMUSG00000030325	7.74893	14.3491	8.76473	5.45659	200.059	442.802	334.882	499.105	9.07984	369.212	-5.37389	2.43199e-39	8.53307e-38	Klrb1c	6	128778485	128789215	-	2961	protein_coding	killer cell lectin-like receptor subfamily B member 1C [Source:MGI Symbol;Acc:MGI:107538]
ENSMUSG00000037313	74.1684	65.3681	67.9266	87.3055	381.626	464.615	477.225	367.187	73.6921	422.663	-2.52053	2.44235e-39	8.55743e-38	Tacc3	5	33658128	33678995	+	3552	protein_coding	transforming, acidic coiled-coil containing protein 3 [Source:MGI Symbol;Acc:MGI:1341163]
ENSMUSG00000026872	897.769	1117.64	900.576	1099.5	3855.76	5295.45	5556.16	4169.29	1003.87	4719.17	-2.23409	2.66742e-39	9.33299e-38	Zeb2	2	44983632	45117395	-	19942	protein_coding	zinc finger E-box binding homeobox 2 [Source:MGI Symbol;Acc:MGI:1344407]
ENSMUSG00000036931	32.1027	14.3491	9.86032	16.3698	299.248	379.545	544.614	380.631	18.1705	401.009	-4.44859	3.05803e-39	1.06848e-37	Nfkbid	7	30421732	30428746	+	2346	protein_coding	nuclear factor of kappa light polypeptide gene enhancer in B cells inhibitor, delta [Source:MGI Symbol;Acc:MGI:3041243]
ENSMUSG00000033450	24.3538	25.5095	38.3457	43.6527	433.742	494.426	383.017	791.511	32.9654	525.674	-3.99236	3.59138e-39	1.25309e-37	Tagap	17	7926000	7934897	+	3080	protein_coding	T cell activation Rho GTPase activating protein [Source:MGI Symbol;Acc:MGI:3615484]
ENSMUSG00000057219	96.3082	97.255	81.0737	76.3923	403.481	568.59	554.241	480.62	87.7573	501.733	-2.51784	3.71199e-39	1.29337e-37	Armc7	11	115475667	115490467	+	3069	protein_coding	armadillo repeat containing 7 [Source:MGI Symbol;Acc:MGI:2679719]
ENSMUSG00000027634	3161.56	3741.93	3291.16	3718.67	1273.49	1151	1058.97	1133.49	3478.33	1154.24	1.59133	3.87067e-39	1.34679e-37	Ndrg3	2	156927345	156992056	-	8388	protein_coding	N-myc downstream regulated gene 3 [Source:MGI Symbol;Acc:MGI:1352499]
ENSMUSG00000020532	38018.5	71112.5	64133.7	78214.8	2296.48	1563.99	1338.84	4553.29	62869.9	2438.15	4.68863	4.30822e-39	1.49696e-37	Acaca	11	84129672	84401651	+	17074	protein_coding	acetyl-Coenzyme A carboxylase alpha [Source:MGI Symbol;Acc:MGI:108451]
ENSMUSG00000032562	4002.88	3128.1	3444.54	2947.92	11321.8	12703.1	14093.9	11780.2	3380.86	12474.8	-1.88322	4.65968e-39	1.61684e-37	Gnai2	9	107614125	107635367	-	3779	protein_coding	guanine nucleotide binding protein (G protein), alpha inhibiting 2 [Source:MGI Symbol;Acc:MGI:95772]
ENSMUSG00000041650	5673.33	9081.38	6715.97	9554.49	817.889	674.019	812.795	1258.69	7756.29	890.847	3.12229	4.6865e-39	1.6239e-37	Pcca	14	122534324	122891100	+	5210	protein_coding	propionyl-Coenzyme A carboxylase, alpha polypeptide [Source:MGI Symbol;Acc:MGI:97499]
ENSMUSG00000027797	19.9258	46.236	40.5369	27.283	461.481	504.606	590.686	321.814	33.4954	469.647	-3.82387	4.82678e-39	1.6702e-37	Dclk1	3	55242364	55539068	+	15296	protein_coding	doublecortin-like kinase 1 [Source:MGI Symbol;Acc:MGI:1330861]
ENSMUSG00000048731	1472.3	1490.71	1346.48	1556.49	290.002	178.139	165.722	273.08	1466.5	226.736	2.69561	4.92657e-39	1.70238e-37	Ggnbp1	17	26973217	27036378	+	6943	protein_coding	gametogenetin binding protein 1 [Source:MGI Symbol;Acc:MGI:3055306]
ENSMUSG00000094392	18.8188	9.56606	21.9118	12.2773	308.495	291.566	368.577	202.499	15.6435	292.784	-4.18806	6.42367e-39	2.21665e-37	Gm3788	3	86672033	86672168	-	136	processed_pseudogene	predicted gene 3788 [Source:MGI Symbol;Acc:MGI:3781961]
ENSMUSG00000031093	168.263	105.227	163.243	169.154	795.194	1228.79	966.139	960.4	151.472	987.632	-2.69903	6.9586e-39	2.39794e-37	Dock11	X	35888832	36076562	+	9240	protein_coding	dedicator of cytokinesis 11 [Source:MGI Symbol;Acc:MGI:1923224]
ENSMUSG00000022551	37844.7	43206.7	35030.4	44093.3	7431.61	6205.05	5516.28	9507.37	40043.8	7165.08	2.48258	7.02996e-39	2.41921e-37	Cyc1	15	76343523	76346260	+	2154	protein_coding	cytochrome c-1 [Source:MGI Symbol;Acc:MGI:1913695]
ENSMUSG00000048240	193.723	250.312	210.353	256.46	26.0581	22.54	30.944	35.2903	227.712	28.7081	2.9869	8.52209e-39	2.92868e-37	Gng7	10	80948624	81014945	-	3786	protein_coding	guanine nucleotide binding protein (G protein), gamma 7 [Source:MGI Symbol;Acc:MGI:95787]
ENSMUSG00000002010	30785.4	36172.5	28191.7	39024.2	5200.7	4766.12	4785.31	7717.65	33543.4	5617.45	2.57809	8.94626e-39	3.07024e-37	Idh3g	X	73778963	73786897	-	2701	protein_coding	isocitrate dehydrogenase 3 (NAD+), gamma [Source:MGI Symbol;Acc:MGI:1099463]
ENSMUSG00000001403	21.0328	20.7265	32.8677	24.5547	208.465	213.04	224.172	211.742	24.7954	214.355	-3.09715	9.09182e-39	3.11594e-37	Ube2c	2	164769898	164778822	+	2600	protein_coding	ubiquitin-conjugating enzyme E2C [Source:MGI Symbol;Acc:MGI:1915862]
ENSMUSG00000009863	30312.7	32116.5	25313.6	34478.8	5525.17	5129.67	4396.79	7407.6	30555.4	5614.81	2.44418	9.27797e-39	3.17134e-37	Sdhb	4	140961203	140979193	+	2239	protein_coding	succinate dehydrogenase complex, subunit B, iron sulfur (Ip) [Source:MGI Symbol;Acc:MGI:1914930]
ENSMUSG00000021361	9491.34	11562.2	9097.79	11789	3174.05	3313.38	2993.31	3273.59	10485.1	3188.58	1.71721	9.27877e-39	3.17134e-37	Tmem14c	13	41016292	41022586	+	914	protein_coding	transmembrane protein 14C [Source:MGI Symbol;Acc:MGI:1913404]
ENSMUSG00000042286	2361.21	1686.82	2152.84	1446	10122.3	12621	9366.39	9880.44	1911.71	10497.5	-2.45646	1.32413e-38	4.5195e-37	Stab1	14	31139013	31168641	-	10288	protein_coding	stabilin 1 [Source:MGI Symbol;Acc:MGI:2178742]
ENSMUSG00000027673	11338.9	14020.7	10071.8	14556.8	2365.41	2366.7	1826.38	2855.99	12497	2353.62	2.4087	1.40079e-38	4.77467e-37	Ndufb5	3	32736990	32751566	+	4995	protein_coding	NADH:ubiquinone oxidoreductase subunit B5 [Source:MGI Symbol;Acc:MGI:1913296]
ENSMUSG00000038775	57.5635	15.9434	42.728	27.283	566.554	710.374	446.968	590.692	35.8795	578.647	-3.98156	1.44157e-38	4.90702e-37	Vill	9	119052778	119071525	+	4409	protein_coding	villin-like [Source:MGI Symbol;Acc:MGI:1201781]
ENSMUSG00000018965	1299.61	1248.37	1289.51	1230.46	4011.27	4029.57	4964.1	3652.54	1266.99	4164.37	-1.71659	1.50085e-38	5.10189e-37	Ywhah	5	33018816	33027966	+	3709	protein_coding	tyrosine 3-monooxygenase/tryptophan 5-monooxygenase activation protein, eta polypeptide [Source:MGI Symbol;Acc:MGI:109194]
ENSMUSG00000032279	29344.1	40450.1	37675.2	45465.7	7225.67	6855.07	4520.57	7006.8	38233.8	6402.03	2.57828	1.53189e-38	5.20033e-37	Idh3a	9	54586334	54604661	+	5072	protein_coding	isocitrate dehydrogenase 3 (NAD+) alpha [Source:MGI Symbol;Acc:MGI:1915084]
ENSMUSG00000046157	224.719	137.114	233.361	148.692	1146.56	1399.66	1457.12	1095.68	185.971	1274.75	-2.76985	1.62256e-38	5.50068e-37	Tmem229b	12	78961795	79007627	-	4732	protein_coding	transmembrane protein 229B [Source:MGI Symbol;Acc:MGI:2444389]
ENSMUSG00000052593	1094.81	1071.4	972.885	999.92	3290.05	3407.91	3800.61	2865.23	1034.75	3340.95	-1.69132	1.78631e-38	6.04767e-37	Adam17	12	21323509	21373632	-	7154	protein_coding	a disintegrin and metallopeptidase domain 17 [Source:MGI Symbol;Acc:MGI:1096335]
ENSMUSG00000064345	477391	622162	562825	629579	113586	64041.3	82896.8	109071	572989	92398.8	2.63257	2.07079e-38	7.00134e-37	mt-Nd2	MT	3914	4951	+	1038	protein_coding	mitochondrially encoded NADH dehydrogenase 2 [Source:MGI Symbol;Acc:MGI:102500]
ENSMUSG00000053835	602.203	317.274	394.413	369.684	3134.54	2985.46	3659.64	2461.08	420.894	3060.18	-2.8595	2.13063e-38	7.19397e-37	H2-T24	17	36005695	36020560	-	2182	protein_coding	histocompatibility 2, T region locus 24 [Source:MGI Symbol;Acc:MGI:95958]
ENSMUSG00000043895	123.983	100.444	101.89	106.404	1470.18	1587.98	2296.04	762.102	108.18	1529.08	-3.81998	2.19352e-38	7.39635e-37	S1pr2	9	20962361	20976781	-	7971	protein_coding	sphingosine-1-phosphate receptor 2 [Source:MGI Symbol;Acc:MGI:99569]
ENSMUSG00000000399	14017.8	16251.1	13984.1	17451.5	3209.35	2899.66	2809.02	4266.76	15426.2	3296.2	2.22659	2.29694e-38	7.73468e-37	Ndufa9	6	126821721	126849136	-	2101	protein_coding	NADH:ubiquinone oxidoreductase subunit A9 [Source:MGI Symbol;Acc:MGI:1913358]
ENSMUSG00000069874	722.865	486.275	678.171	527.925	3937.3	3014.55	4972.35	3393.75	603.809	3829.49	-2.6632	2.4312e-38	8.17582e-37	Irgm2	11	58199618	58222782	+	3690	protein_coding	immunity-related GTPase family M member 2 [Source:MGI Symbol;Acc:MGI:1926262]
ENSMUSG00000030165	2.21398	7.97172	1.09559	2.7283	350.524	663.84	453.845	1207.43	3.5024	668.91	-7.69134	2.58435e-38	8.6792e-37	Klrd1	6	129591782	129598775	+	1281	protein_coding	killer cell lectin-like receptor, subfamily D, member 1 [Source:MGI Symbol;Acc:MGI:1196275]
ENSMUSG00000022440	149.444	122.764	150.096	125.502	888.498	1033.93	1006.02	614.219	136.951	885.668	-2.68938	2.62751e-38	8.81233e-37	C1qtnf6	15	78523346	78531416	-	2702	protein_coding	C1q and tumor necrosis factor related protein 6 [Source:MGI Symbol;Acc:MGI:1919959]
ENSMUSG00000042351	32.1027	27.1038	12.0515	15.0056	411.887	373.728	328.694	634.385	21.5659	437.173	-4.34633	2.64879e-38	8.87185e-37	Grap2	15	80572594	80652854	+	6243	protein_coding	GRB2-related adaptor protein 2 [Source:MGI Symbol;Acc:MGI:1333842]
ENSMUSG00000107002	4296.23	4210.66	3811.56	4785.43	1553.4	1584.35	1436.49	1478.83	4275.97	1513.27	1.49847	2.6597e-38	8.89653e-37	0610012G03Rik	16	31947050	31948494	-	1445	protein_coding	RIKEN cDNA 0610012G03 gene [Source:MGI Symbol;Acc:MGI:1913301]
ENSMUSG00000020163	21653.8	22298.5	17754.1	25991.1	4116.35	3654.39	2998.13	5006.18	21924.4	3943.76	2.47498	3.01613e-38	1.00753e-36	Uqcr11	10	80402997	80406830	-	641	protein_coding	ubiquinol-cytochrome c reductase, complex III subunit XI [Source:MGI Symbol;Acc:MGI:1913844]
ENSMUSG00000024858	2217.3	2217.73	2091.48	2133.53	4883.8	5712.8	5552.03	5534.69	2165.01	5420.83	-1.32434	3.02471e-38	1.00905e-36	Grk2	19	4286001	4306222	-	4476	protein_coding	G protein-coupled receptor kinase 2 [Source:MGI Symbol;Acc:MGI:87940]
ENSMUSG00000019942	15.4979	11.1604	20.8162	12.2773	279.074	281.387	354.136	188.215	14.938	275.703	-4.17892	3.06155e-38	1.01999e-36	Cdk1	10	69335146	69352938	-	4934	protein_coding	cyclin-dependent kinase 1 [Source:MGI Symbol;Acc:MGI:88351]
ENSMUSG00000024818	207.007	165.812	152.287	122.773	837.223	1047.75	810.732	1040.22	161.97	933.981	-2.52477	3.26161e-38	1.0852e-36	Slc25a45	19	5877808	5885766	+	2650	protein_coding	solute carrier family 25, member 45 [Source:MGI Symbol;Acc:MGI:2147731]
ENSMUSG00000032000	410.693	376.265	294.714	313.754	1314.68	1515.27	1568.51	1777.12	348.857	1543.89	-2.14637	3.65082e-38	1.21309e-36	Birc3	9	7848699	7873186	-	5009	protein_coding	baculoviral IAP repeat-containing 3 [Source:MGI Symbol;Acc:MGI:1197007]
ENSMUSG00000042251	700.725	1010.81	935.635	1073.58	108.435	50.8968	40.571	80.6635	930.189	70.1417	3.73457	3.83923e-38	1.27401e-36	Pm20d1	1	131797381	131821473	+	7028	protein_coding	peptidase M20 domain containing 1 [Source:MGI Symbol;Acc:MGI:2442939]
ENSMUSG00000052749	18.8188	6.37738	2.19118	4.09244	464.003	471.159	746.093	319.293	7.86996	500.137	-5.95801	4.06944e-38	1.34861e-36	Trim30b	7	104355382	104369884	-	7527	protein_coding	tripartite motif-containing 30B [Source:MGI Symbol;Acc:MGI:4821256]
ENSMUSG00000004446	40.9586	62.1794	41.6325	49.1093	790.15	731.46	1271.45	447.85	48.47	810.228	-4.07325	4.37517e-38	1.44802e-36	Bid	6	120891930	120916853	-	3550	protein_coding	BH3 interacting domain death agonist [Source:MGI Symbol;Acc:MGI:108093]
ENSMUSG00000038612	4756.74	3958.76	4459.06	3414.46	16131.7	16542.2	17900	13732.1	4147.25	16076.5	-1.95448	4.85274e-38	1.60396e-36	Mcl1	3	95658788	95663176	+	3418	protein_coding	myeloid cell leukemia sequence 1 [Source:MGI Symbol;Acc:MGI:101769]
ENSMUSG00000037816	163.835	170.595	152.287	152.785	887.658	722.735	1018.4	669.675	159.875	824.617	-2.36842	5.94972e-38	1.96395e-36	Fbxw17	13	50417864	50433780	+	3818	protein_coding	F-box and WD-40 domain protein 17 [Source:MGI Symbol;Acc:MGI:1923584]
ENSMUSG00000002458	228.04	323.652	271.707	289.199	1007.86	1345.86	1189.62	1201.55	278.149	1186.22	-2.09686	7.16346e-38	2.36149e-36	Rgs19	2	181688419	181693977	-	2230	protein_coding	regulator of G-protein signaling 19 [Source:MGI Symbol;Acc:MGI:1915153]
ENSMUSG00000030536	2399.96	2396.3	2387.29	2113.06	11628.7	12066.9	15319.3	8552.85	2324.15	11891.9	-2.35521	7.31881e-38	2.40954e-36	Iqgap1	7	80711583	80825974	-	16538	protein_coding	IQ motif containing GTPase activating protein 1 [Source:MGI Symbol;Acc:MGI:1352757]
ENSMUSG00000024659	930.979	653.681	670.502	787.113	8329.36	8505.58	9635.26	4028.97	760.569	7624.79	-3.32517	7.52179e-38	2.47312e-36	Anxa1	19	20373428	20390944	-	2608	protein_coding	annexin A1 [Source:MGI Symbol;Acc:MGI:96819]
ENSMUSG00000018574	15724.8	27894.6	25667.5	30046.7	3809.53	3301.02	3727.03	4432.29	24833.4	3817.47	2.7016	7.92108e-38	2.601e-36	Acadvl	11	70010183	70015411	-	2686	protein_coding	acyl-Coenzyme A dehydrogenase, very long chain [Source:MGI Symbol;Acc:MGI:895149]
ENSMUSG00000079941	3253.44	3175.93	2837.58	3303.97	709.454	638.391	546.677	886.458	3142.73	695.245	2.17712	7.97981e-38	2.61686e-36	Gm11273	13	21501029	21501418	-	390	protein_coding	predicted gene 11273 [Source:MGI Symbol;Acc:MGI:3649411]
ENSMUSG00000029798	267.892	210.453	141.331	175.975	1839.2	1348.77	2388.19	1523.36	198.913	1774.88	-3.15765	9.81318e-38	3.21388e-36	Herc6	6	57581000	57664632	+	9292	protein_coding	hect domain and RLD 6 [Source:MGI Symbol;Acc:MGI:1914388]
ENSMUSG00000003873	628.771	615.417	455.766	578.399	3026.95	3159.24	3682.33	2251.02	569.588	3029.88	-2.41223	1.11597e-37	3.65011e-36	Bax	7	45461697	45466898	-	1576	protein_coding	BCL2-associated X protein [Source:MGI Symbol;Acc:MGI:99702]
ENSMUSG00000090877	91.8802	98.8493	182.964	76.3923	2701.64	1188.08	3102.65	3962.59	112.521	2738.74	-4.6015	1.11753e-37	3.65044e-36	Hspa1b	17	34956436	34959238	-	2803	protein_coding	heat shock protein 1B [Source:MGI Symbol;Acc:MGI:99517]
ENSMUSG00000021238	10658.1	16812.4	12569.7	17877.2	1448.33	1071.01	1267.33	2231.69	14479.3	1504.59	3.26671	1.21113e-37	3.95105e-36	Aldh6a1	12	84430717	84451004	-	5784	protein_coding	aldehyde dehydrogenase family 6, subfamily A1 [Source:MGI Symbol;Acc:MGI:1915077]
ENSMUSG00000025651	49192.4	51969.2	48541.3	55773.2	9645.71	8621.92	7899.65	13585.9	51369	9938.3	2.36987	1.23474e-37	4.02285e-36	Uqcrc1	9	108936633	108949623	+	4135	protein_coding	ubiquinol-cytochrome c reductase core protein 1 [Source:MGI Symbol;Acc:MGI:107876]
ENSMUSG00000025968	11491.7	19191.1	15805	20748.7	3089.99	2630.64	2785.64	3255.95	16809.1	2940.56	2.51507	1.34259e-37	4.36854e-36	Ndufs1	1	63143596	63176833	-	8086	protein_coding	NADH:ubiquinone oxidoreductase core subunit S1 [Source:MGI Symbol;Acc:MGI:2443241]
ENSMUSG00000020340	17.7118	17.5378	70.1178	25.9188	811.165	887.059	1293.46	865.452	32.8216	964.283	-4.85695	1.42122e-37	4.61842e-36	Cyfip2	11	46193850	46312859	-	7103	protein_coding	cytoplasmic FMR1 interacting protein 2 [Source:MGI Symbol;Acc:MGI:1924134]
ENSMUSG00000037649	141.695	74.9342	76.6914	103.675	988.528	1537.81	944.822	1960.29	99.2489	1357.86	-3.76985	1.48875e-37	4.83161e-36	H2-DMa	17	34135182	34139101	+	1641	protein_coding	histocompatibility 2, class II, locus DMa [Source:MGI Symbol;Acc:MGI:95921]
ENSMUSG00000049502	559.03	497.435	470.009	527.925	2995.85	2685.17	3810.23	2093.89	513.6	2896.28	-2.4955	1.55592e-37	5.04306e-36	Dtx3l	16	35926511	35939151	-	5725	protein_coding	deltex 3-like, E3 ubiquitin ligase [Source:MGI Symbol;Acc:MGI:2656973]
ENSMUSG00000036913	1035.04	1347.22	1433.03	1617.88	128.61	141.784	56.3868	141.161	1358.29	116.985	3.53947	1.58178e-37	5.12029e-36	Trim67	8	124793092	124834713	+	8744	protein_coding	tripartite motif-containing 67 [Source:MGI Symbol;Acc:MGI:3045323]
ENSMUSG00000008193	6.64194	3.18869	3.28677	6.82074	179.045	200.679	264.055	264.677	4.98454	227.114	-5.4967	1.5858e-37	5.12668e-36	Spib	7	44525993	44532071	-	2868	protein_coding	Spi-B transcription factor (Spi-1/PU.1 related) [Source:MGI Symbol;Acc:MGI:892986]
ENSMUSG00000074802	64.2054	44.6416	46.0148	53.2018	886.817	793.263	1263.89	431.886	52.0159	843.964	-4.01661	1.58851e-37	5.12883e-36	Gas2l3	10	89408823	89443967	-	7032	protein_coding	growth arrest-specific 2 like 3 [Source:MGI Symbol;Acc:MGI:1918780]
ENSMUSG00000027408	127.304	65.3681	95.3164	47.7452	736.353	933.593	978.517	940.234	83.9334	897.174	-3.4058	1.89161e-37	6.0996e-36	Cpxm1	2	130390775	130397574	-	2432	protein_coding	carboxypeptidase X 1 (M14 family) [Source:MGI Symbol;Acc:MGI:1934569]
ENSMUSG00000050705	3336.47	3504.37	3437.96	3662.74	1009.54	723.462	691.769	958.719	3485.38	845.873	2.0435	1.97544e-37	6.36173e-36	2310061I04Rik	17	35892677	35897431	-	2414	protein_coding	RIKEN cDNA 2310061I04 gene [Source:MGI Symbol;Acc:MGI:1916912]
ENSMUSG00000009614	623.236	672.813	589.428	649.334	179.885	171.595	158.846	206.7	633.703	179.257	1.82281	2.08708e-37	6.71265e-36	Sardh	2	27188393	27248337	-	5432	protein_coding	sarcosine dehydrogenase [Source:MGI Symbol;Acc:MGI:2183102]
ENSMUSG00000005142	1321.75	1219.67	1130.65	1074.95	4541.68	6778.73	4821.76	6702.63	1186.75	5711.2	-2.26667	2.18249e-37	7.00516e-36	Man2b1	8	85083270	85098282	+	8026	protein_coding	mannosidase 2, alpha B1 [Source:MGI Symbol;Acc:MGI:107286]
ENSMUSG00000044768	178.225	226.397	273.898	186.888	1232.3	1369.12	1454.37	977.205	216.352	1258.25	-2.53957	2.18361e-37	7.00516e-36	D1Ertd622e	1	97606318	97662074	-	41324	protein_coding	DNA segment, Chr 1, ERATO Doi 622, expressed [Source:MGI Symbol;Acc:MGI:1277184]
ENSMUSG00000029192	445.01	425.69	467.817	454.261	1462.62	1960.25	1580.2	1469.59	448.195	1618.17	-1.85161	2.61128e-37	8.36642e-36	Tbc1d14	5	36490604	36593276	-	9802	protein_coding	TBC1 domain family, member 14 [Source:MGI Symbol;Acc:MGI:1098708]
ENSMUSG00000069793	68.6334	63.7738	42.728	36.832	991.89	746.729	1365.66	519.271	52.9918	905.888	-4.09696	2.68139e-37	8.58011e-36	Slfn9	11	82978390	82991830	-	5965	protein_coding	schlafen 9 [Source:MGI Symbol;Acc:MGI:2445121]
ENSMUSG00000036278	4788.84	4988.7	5782.53	5796.26	701.889	255.211	324.568	509.188	5339.08	447.714	3.57691	2.84892e-37	9.10457e-36	Macrod1	19	7056768	7198061	+	1274	protein_coding	MACRO domain containing 1 [Source:MGI Symbol;Acc:MGI:2147583]
ENSMUSG00000037202	18.8188	4.78303	3.28677	6.82074	339.596	307.562	639.508	377.27	8.42734	415.984	-5.58708	2.98052e-37	9.51303e-36	Prf1	10	61297833	61304680	+	2584	protein_coding	perforin 1 (pore forming protein) [Source:MGI Symbol;Acc:MGI:97551]
ENSMUSG00000024955	6984	7660.82	6708.3	7395.04	2720.13	2501.21	2142.01	2560.23	7187.04	2480.9	1.5346	3.21895e-37	1.0261e-35	Esrra	19	6910977	6921813	-	2539	protein_coding	estrogen related receptor, alpha [Source:MGI Symbol;Acc:MGI:1346831]
ENSMUSG00000037493	7860.74	8475.53	5957.82	9115.23	840.585	724.916	624.38	1341.87	7852.33	882.938	3.15312	3.70619e-37	1.17991e-35	Cib2	9	54544794	54560218	-	1433	protein_coding	calcium and integrin binding family member 2 [Source:MGI Symbol;Acc:MGI:1929293]
ENSMUSG00000029776	9043	13220.3	10158.3	13730.1	1937.55	1728.31	2142.01	2607.28	11537.9	2103.79	2.4553	4.58893e-37	1.45909e-35	Hibadh	6	52546228	52640389	-	10179	protein_coding	3-hydroxyisobutyrate dehydrogenase [Source:MGI Symbol;Acc:MGI:1889802]
ENSMUSG00000052102	385.233	443.228	491.92	604.317	2289.75	2958.56	2956.87	2127.5	481.175	2583.17	-2.42525	4.66027e-37	1.4799e-35	Gnpda1	18	38327558	38339003	-	2392	protein_coding	glucosamine-6-phosphate deaminase 1 [Source:MGI Symbol;Acc:MGI:1347054]
ENSMUSG00000019179	29169.2	36615.7	32036.2	36946.6	7962.86	6715.47	6254.8	9468.72	33691.9	7600.46	2.14829	4.71009e-37	1.49383e-35	Mdh2	5	135778480	135790398	+	3562	protein_coding	malate dehydrogenase 2, NAD (mitochondrial) [Source:MGI Symbol;Acc:MGI:97050]
ENSMUSG00000061461	2644.6	2571.68	2291.98	2746.03	852.353	867.427	801.105	974.684	2563.57	873.892	1.5528	4.74721e-37	1.5037e-35	Smim20	5	53267083	53278540	+	2909	protein_coding	small integral membrane protein 20 [Source:MGI Symbol;Acc:MGI:1913528]
ENSMUSG00000022378	436.154	690.351	716.517	706.628	3037.87	3586.04	3940.88	3109.75	637.413	3418.64	-2.42427	5.02195e-37	1.58872e-35	Fam49b	15	63929097	64060478	-	11412	protein_coding	family with sequence similarity 49, member B [Source:MGI Symbol;Acc:MGI:1923520]
ENSMUSG00000067916	30.9957	33.4812	15.3383	28.6471	305.132	455.163	383.017	262.156	27.1156	351.367	-3.71338	5.65218e-37	1.78585e-35	Zfp991	4	147132038	147180579	+	2917	protein_coding	zinc finger protein 991 [Source:MGI Symbol;Acc:MGI:3701604]
ENSMUSG00000024660	130.625	121.17	112.846	136.415	510.235	661.659	504.043	546.159	125.264	555.524	-2.14992	5.7205e-37	1.80366e-35	Incenp	19	9872297	9899533	-	3217	protein_coding	inner centromere protein [Source:MGI Symbol;Acc:MGI:1313288]
ENSMUSG00000034613	261.25	208.859	140.236	141.871	1184.38	1365.49	1435.8	1193.99	188.054	1294.92	-2.78349	5.72293e-37	1.80366e-35	Ppm1h	10	122678762	122945795	+	10226	protein_coding	protein phosphatase 1H (PP2C domain containing) [Source:MGI Symbol;Acc:MGI:2442087]
ENSMUSG00000029233	214.756	207.265	209.258	151.42	926.325	1044.11	1059.66	769.664	195.675	949.94	-2.27805	5.88951e-37	1.85383e-35	Srd5a3	5	76140271	76155504	+	4648	protein_coding	steroid 5 alpha-reductase 3 [Source:MGI Symbol;Acc:MGI:1930252]
ENSMUSG00000035561	14.3909	20.7265	18.625	12.2773	340.437	274.116	486.164	220.144	16.5049	330.215	-4.33035	6.07929e-37	1.91117e-35	Aldh1b1	4	45799022	45804604	+	2298	protein_coding	aldehyde dehydrogenase 1 family, member B1 [Source:MGI Symbol;Acc:MGI:1919785]
ENSMUSG00000026317	470.471	489.464	512.737	601.589	2779.82	3437.72	3738.03	2115.74	518.565	3017.82	-2.54133	6.25116e-37	1.96274e-35	Cln8	8	14881335	14901720	+	7606	protein_coding	ceroid-lipofuscinosis, neuronal 8 [Source:MGI Symbol;Acc:MGI:1349447]
ENSMUSG00000034342	1122.49	1155.9	1073.68	1020.38	2866.4	3661.66	3473.97	3192.93	1093.11	3298.74	-1.59385	6.44803e-37	2.02202e-35	Cbl	9	44142976	44234049	-	12345	protein_coding	Casitas B-lineage lymphoma [Source:MGI Symbol;Acc:MGI:88279]
ENSMUSG00000026223	1223.22	1053.86	989.319	1128.15	3873.42	4272.42	4077.73	3183.69	1098.64	3851.81	-1.80973	7.03791e-37	2.20425e-35	Itm2c	1	85894281	85908675	+	2491	protein_coding	integral membrane protein 2C [Source:MGI Symbol;Acc:MGI:1927594]
ENSMUSG00000000088	15234.4	17091.4	16193.9	17043.7	3660.75	2906.94	2637.11	4409.6	16390.8	3403.6	2.26791	7.59011e-37	2.37423e-35	Cox5a	9	57521274	57532426	+	2101	protein_coding	cytochrome c oxidase subunit 5A [Source:MGI Symbol;Acc:MGI:88474]
ENSMUSG00000037709	10510.9	11476.1	10609.7	20376.3	656.497	480.611	419.462	1209.11	13243.2	691.421	4.25998	8.66217e-37	2.7062e-35	Fam13a	6	58932090	59024549	-	10505	protein_coding	family with sequence similarity 13, member A [Source:MGI Symbol;Acc:MGI:1889842]
ENSMUSG00000054021	643.161	728.615	713.23	720.27	190.813	173.049	134.778	193.256	701.319	172.974	2.02169	8.90639e-37	2.77904e-35	Sirt5	13	43365496	43395203	+	6093	protein_coding	sirtuin 5 [Source:MGI Symbol;Acc:MGI:1915596]
ENSMUSG00000111942	1047.21	3542.63	3740.35	3878.27	127.769	114.154	103.834	187.375	3052.12	133.283	4.51818	1.00097e-36	3.11941e-35	Gm5182	12	10152142	10158233	+	6092	processed_pseudogene	predicted gene 5182 [Source:MGI Symbol;Acc:MGI:3649174]
ENSMUSG00000026827	13811.9	24116	19888.3	23497.4	3195.9	1918.81	2353.8	3215.62	20328.4	2671.03	2.92811	1.07803e-36	3.35541e-35	Gpd2	2	57237635	57370719	+	6549	protein_coding	glycerol phosphate dehydrogenase 2, mitochondrial [Source:MGI Symbol;Acc:MGI:99778]
ENSMUSG00000034854	247.966	309.303	356.067	476.088	3409.41	3577.32	4396.1	2111.54	347.356	3373.59	-3.28055	1.16817e-36	3.63146e-35	Mfsd12	10	81357491	81366225	+	3971	protein_coding	major facilitator superfamily domain containing 12 [Source:MGI Symbol;Acc:MGI:3604804]
ENSMUSG00000040829	49.8146	47.8303	43.8236	36.832	438.785	398.449	391.269	743.617	44.5751	493.03	-3.46565	1.23031e-36	3.8199e-35	Zmynd15	11	70459433	70466202	+	4409	protein_coding	zinc finger, MYND-type containing 15 [Source:MGI Symbol;Acc:MGI:3603821]
ENSMUSG00000039193	24.3538	17.5378	8.76473	12.2773	194.175	280.66	319.754	310.05	15.7334	276.16	-4.13415	1.41079e-36	4.37485e-35	Nlrc4	17	74425438	74459142	-	4729	protein_coding	NLR family, CARD domain containing 4 [Source:MGI Symbol;Acc:MGI:3036243]
ENSMUSG00000030064	412.907	200.887	280.471	266.009	1945.11	2933.84	2264.41	1975.42	290.069	2279.69	-2.97066	1.52609e-36	4.72656e-35	Frmd4b	6	97286867	97617541	-	14302	protein_coding	FERM domain containing 4B [Source:MGI Symbol;Acc:MGI:2141794]
ENSMUSG00000078502	7.74893	17.5378	4.38236	16.3698	221.074	415.9	261.992	363.826	11.5097	315.698	-4.83885	1.53496e-36	4.74816e-35	Gm13212	4	145585166	145625345	+	3595	protein_coding	predicted gene 13212 [Source:MGI Symbol;Acc:MGI:3651014]
ENSMUSG00000046879	619.915	384.237	565.325	399.695	5096.47	3704.56	7370.16	3629.02	492.293	4950.05	-3.32822	1.57033e-36	4.85158e-35	Irgm1	11	48861968	48871683	-	5810	protein_coding	immunity-related GTPase family M member 1 [Source:MGI Symbol;Acc:MGI:107567]
ENSMUSG00000001100	5000.28	6179.68	5267.6	6187.77	1504.65	1241.88	1124.98	1623.35	5658.83	1373.72	2.04264	1.58271e-36	4.88381e-35	Poldip2	11	78512193	78522736	+	3783	protein_coding	polymerase (DNA-directed), delta interacting protein 2 [Source:MGI Symbol;Acc:MGI:1915061]
ENSMUSG00000071014	6991.75	8391.03	6501.24	8813.76	1807.26	1729.04	1313.4	1961.97	7674.44	1702.92	2.17216	1.92336e-36	5.92767e-35	Ndufb6	4	40270591	40279421	-	659	protein_coding	NADH:ubiquinone oxidoreductase subunit B6 [Source:MGI Symbol;Acc:MGI:2684983]
ENSMUSG00000110496	373.056	400.18	218.023	264.645	22.6958	9.45227	5.50115	14.2842	313.976	12.9833	4.61641	2.18895e-36	6.73793e-35	Gm45909	8	93190328	93191358	-	1031	TEC	predicted gene 45909 [Source:MGI Symbol;Acc:MGI:5805024]
ENSMUSG00000028497	100.736	78.1229	81.0737	65.4791	845.629	2190.02	845.801	1315.82	81.353	1299.32	-3.99453	2.41632e-36	7.4287e-35	Hacd4	4	88396144	88438928	-	6756	protein_coding	3-hydroxyacyl-CoA dehydratase 4 [Source:MGI Symbol;Acc:MGI:1914025]
ENSMUSG00000034459	308.85	156.246	195.015	184.16	5047.71	2946.2	7358.47	2280.42	211.068	4408.2	-4.3822	2.57113e-36	7.89498e-35	Ifit1	19	34640871	34650009	+	2656	protein_coding	interferon-induced protein with tetratricopeptide repeats 1 [Source:MGI Symbol;Acc:MGI:99450]
ENSMUSG00000034792	9.96291	6.37738	13.1471	12.2773	179.045	228.309	173.974	277.281	10.4412	214.652	-4.33499	2.74965e-36	8.43283e-35	Gna15	10	81502306	81524225	-	2135	protein_coding	guanine nucleotide binding protein, alpha 15 [Source:MGI Symbol;Acc:MGI:95770]
ENSMUSG00000040188	728.4	722.238	729.664	717.542	2062.8	2597.92	2425.32	2015.75	724.461	2275.45	-1.65131	3.04342e-36	9.32239e-35	Scamp2	9	57560943	57588795	+	3238	protein_coding	secretory carrier membrane protein 2 [Source:MGI Symbol;Acc:MGI:1346518]
ENSMUSG00000020152	2223.94	2541.38	2158.31	2533.22	11333.6	12446.5	14969.3	8486.47	2364.22	11809	-2.32075	3.65546e-36	1.11835e-34	Actr2	11	20062304	20112913	-	5204	protein_coding	ARP2 actin-related protein 2 [Source:MGI Symbol;Acc:MGI:1913963]
ENSMUSG00000047945	73.0614	41.4529	25.1986	32.7395	1267.6	675.473	2014.11	883.097	43.1131	1210.07	-4.80686	3.7336e-36	1.14086e-34	Marcksl1	4	129513581	129515985	+	1605	protein_coding	MARCKS-like 1 [Source:MGI Symbol;Acc:MGI:97143]
ENSMUSG00000038065	1583	1996.12	1693.78	2325.87	256.378	287.203	229.673	406.678	1899.69	294.983	2.68769	4.52536e-36	1.38111e-34	Mturn	6	54681624	54703851	+	5695	protein_coding	maturin, neural progenitor differentiation regulator homolog (Xenopus) [Source:MGI Symbol;Acc:MGI:1915485]
ENSMUSG00000054400	110.699	55.802	72.309	70.9357	479.134	575.861	612.003	489.863	77.4364	539.215	-2.78743	5.05287e-36	1.54023e-34	Cklf	8	104250861	104264938	+	6124	protein_coding	chemokine-like factor [Source:MGI Symbol;Acc:MGI:1922708]
ENSMUSG00000047496	1941.66	2681.69	2549.44	3108.89	242.929	285.749	247.552	468.857	2570.42	311.272	3.04638	5.32709e-36	1.62185e-34	Rnf152	1	105276914	105356710	-	8532	protein_coding	ring finger protein 152 [Source:MGI Symbol;Acc:MGI:2443787]
ENSMUSG00000035186	3.32097	1.59434	4.38236	5.45659	271.509	301.745	588.623	899.902	3.68857	515.445	-7.10032	6.17034e-36	1.87631e-34	Ubd	17	37193892	37196095	+	931	protein_coding	ubiquitin D [Source:MGI Symbol;Acc:MGI:1344410]
ENSMUSG00000026355	268.999	180.161	201.589	186.888	1135.63	1196.8	1273.52	869.653	209.409	1118.9	-2.41375	6.20325e-36	1.88403e-34	Mcm6	1	128331590	128359664	-	4666	protein_coding	minichromosome maintenance complex component 6 [Source:MGI Symbol;Acc:MGI:1298227]
ENSMUSG00000024349	250.18	165.812	140.236	126.866	1276.01	1241.16	1929.53	1347.75	170.773	1448.61	-3.08199	6.21736e-36	1.88603e-34	Tmem173	18	35733678	35740554	-	2302	protein_coding	transmembrane protein 173 [Source:MGI Symbol;Acc:MGI:1919762]
ENSMUSG00000073405	2.21398	4.78303	7.66914	12.2773	179.885	329.375	222.109	288.204	6.73587	254.893	-5.26029	6.23363e-36	1.88869e-34	H2-T-ps	17	36109234	36111658	-	1067	unprocessed_pseudogene	histocompatibility 2, T region locus, pseudogene [Source:MGI Symbol;Acc:MGI:2442805]
ENSMUSG00000025154	182.653	243.935	328.677	214.171	1859.37	3564.96	1968.72	2019.95	242.359	2353.25	-3.27884	6.99702e-36	2.11742e-34	Arhgap19	19	41766588	41802084	-	5140	protein_coding	Rho GTPase activating protein 19 [Source:MGI Symbol;Acc:MGI:1918335]
ENSMUSG00000031504	38.7447	43.0473	36.1545	54.5659	692.642	447.165	984.705	424.324	43.1281	637.209	-3.89097	7.0419e-36	2.12844e-34	Rab20	8	11453518	11478710	-	1392	protein_coding	RAB20, member RAS oncogene family [Source:MGI Symbol;Acc:MGI:102789]
ENSMUSG00000032870	519.178	422.501	590.524	417.429	1794.65	2179.11	1820.19	2025.83	487.408	1954.95	-2.00097	8.94944e-36	2.70174e-34	Smap2	4	120968317	121017247	-	3160	protein_coding	small ArfGAP 2 [Source:MGI Symbol;Acc:MGI:1917030]
ENSMUSG00000000958	107.378	65.3681	73.4046	57.2942	649.772	700.195	853.366	484.821	75.8612	672.038	-3.13867	9.01901e-36	2.71947e-34	Slc7a7	14	54369442	54417780	-	3315	protein_coding	solute carrier family 7 (cationic amino acid transporter, y+ system), member 7 [Source:MGI Symbol;Acc:MGI:1337120]
ENSMUSG00000035042	27.6748	43.0473	9.86032	53.2018	812.005	971.402	1168.31	2268.66	33.446	1305.09	-5.3032	9.03423e-36	2.72079e-34	Ccl5	11	83525778	83530518	-	960	protein_coding	chemokine (C-C motif) ligand 5 [Source:MGI Symbol;Acc:MGI:98262]
ENSMUSG00000050721	457.187	271.038	273.898	167.79	4382.81	4661.42	6452.16	2663.58	292.478	4539.99	-3.95454	1.07871e-35	3.2448e-34	Plekho2	9	65552698	65580040	-	5547	protein_coding	pleckstrin homology domain containing, family O member 2 [Source:MGI Symbol;Acc:MGI:2143132]
ENSMUSG00000017561	430.619	487.869	452.479	402.424	1280.21	1550.17	1490.81	1695.61	443.348	1504.2	-1.76347	1.22399e-35	3.673e-34	Crlf3	11	80046493	80080991	-	4261	protein_coding	cytokine receptor-like factor 3 [Source:MGI Symbol;Acc:MGI:1860086]
ENSMUSG00000022489	290.031	229.586	260.751	238.726	1018.79	1002.67	1428.92	1095.68	254.773	1136.51	-2.15471	1.22301e-35	3.673e-34	Pde1b	15	103503034	103530052	+	5396	protein_coding	phosphodiesterase 1B, Ca2+-calmodulin dependent [Source:MGI Symbol;Acc:MGI:97523]
ENSMUSG00000064350	285.604	505.407	496.303	417.429	47.9134	28.3568	53.6362	46.2135	426.186	44.0299	3.27446	1.24141e-35	3.72081e-34	mt-Ty	MT	5260	5326	-	67	Mt_tRNA	mitochondrially encoded tRNA tyrosine [Source:MGI Symbol;Acc:MGI:102470]
ENSMUSG00000056394	145.016	130.736	116.133	107.768	466.525	543.142	601.688	546.159	124.913	539.378	-2.10971	1.4442e-35	4.32347e-34	Lig1	7	13277283	13311433	+	4268	protein_coding	ligase I, DNA, ATP-dependent [Source:MGI Symbol;Acc:MGI:101789]
ENSMUSG00000032698	497.039	387.426	323.199	334.216	1679.49	1977.7	1797.5	1562.86	385.47	1754.39	-2.1855	1.51823e-35	4.53968e-34	Lmo2	2	103957986	103981878	+	2166	protein_coding	LIM domain only 2 [Source:MGI Symbol;Acc:MGI:102811]
ENSMUSG00000068606	12.1769	6.37738	7.66914	6.82074	159.711	226.127	332.819	289.044	8.26104	251.926	-4.90285	1.53473e-35	4.58355e-34	Gm4841	18	60268301	60273267	-	2838	protein_coding	predicted gene 4841 [Source:MGI Symbol;Acc:MGI:3643814]
ENSMUSG00000027435	2764.15	2093.37	2110.11	1787.03	9160.7	13074.7	10467.3	9507.37	2188.67	10552.5	-2.26914	1.61353e-35	4.81316e-34	Cd93	2	148436640	148443563	-	6677	protein_coding	CD93 antigen [Source:MGI Symbol;Acc:MGI:106664]
ENSMUSG00000064368	125700	143132	122764	152918	28959	16207	20976.6	28419.6	136129	23640.5	2.52565	1.67942e-35	5.00376e-34	mt-Nd6	MT	13552	14070	-	519	protein_coding	mitochondrially encoded NADH dehydrogenase 6 [Source:MGI Symbol;Acc:MGI:102495]
ENSMUSG00000036918	375.27	240.746	337.442	216.899	1699.66	2195.11	2387.5	1621.67	292.589	1975.99	-2.75194	1.797e-35	5.34772e-34	Ttc7	17	87282886	87381769	+	6315	protein_coding	tetratricopeptide repeat domain 7 [Source:MGI Symbol;Acc:MGI:1920999]
ENSMUSG00000028656	1927.27	2031.19	1855.93	1799.31	7338.31	7906.46	9726.72	6071.61	1903.43	7760.77	-2.02781	1.81448e-35	5.39334e-34	Cap1	4	122859047	122886056	-	3494	protein_coding	CAP, adenylate cyclase-associated protein 1 (yeast) [Source:MGI Symbol;Acc:MGI:88262]
ENSMUSG00000030657	141.695	81.3115	125.993	100.947	682.555	703.103	856.804	580.609	112.487	705.768	-2.63938	1.9779e-35	5.87214e-34	Xylt1	7	117380979	117673580	+	9651	protein_coding	xylosyltransferase 1 [Source:MGI Symbol;Acc:MGI:2451073]
ENSMUSG00000027490	48.7076	19.1321	25.1986	25.9188	308.495	467.524	392.644	315.092	29.7393	370.939	-3.61819	2.06058e-35	6.11037e-34	E2f1	2	154559407	154569892	-	3154	protein_coding	E2F transcription factor 1 [Source:MGI Symbol;Acc:MGI:101941]
ENSMUSG00000033720	2033.54	2903.3	1855.93	2826.51	502.67	484.247	495.103	546.159	2404.82	507.045	2.24522	2.20996e-35	6.54559e-34	Sfxn5	6	85213049	85333422	-	9635	protein_coding	sideroflexin 5 [Source:MGI Symbol;Acc:MGI:2137681]
ENSMUSG00000030541	12054	13113.5	12568.6	12236.4	3213.56	2347.8	2395.75	3627.34	12493.1	2896.11	2.10914	2.26184e-35	6.69135e-34	Idh2	7	80094846	80115392	-	2588	protein_coding	isocitrate dehydrogenase 2 (NADP+), mitochondrial [Source:MGI Symbol;Acc:MGI:96414]
ENSMUSG00000043673	384.126	486.275	405.369	635.693	54.638	43.6258	26.8181	59.6574	477.866	46.1848	3.37709	2.26563e-35	6.69468e-34	Kcns3	12	11090202	11151056	-	3164	protein_coding	potassium voltage-gated channel, delayed-rectifier, subfamily S, member 3 [Source:MGI Symbol;Acc:MGI:1098804]
ENSMUSG00000036880	68399.8	74425.6	62293.1	83311.2	10476.2	9956.87	8601.73	16501.6	72107.4	11384.1	2.66316	2.36543e-35	6.98135e-34	Acaa2	18	74779197	74806207	+	1515	protein_coding	acetyl-Coenzyme A acyltransferase 2 (mitochondrial 3-oxoacyl-Coenzyme A thiolase) [Source:MGI Symbol;Acc:MGI:1098623]
ENSMUSG00000022372	60.8845	66.9624	53.684	34.1037	931.368	2337.62	707.585	2502.25	53.9086	1619.71	-4.90987	2.38674e-35	7.03598e-34	Sla	15	66780819	66831829	-	9186	protein_coding	src-like adaptor [Source:MGI Symbol;Acc:MGI:104295]
ENSMUSG00000041220	19198.5	25678.5	22805.8	29638.8	1348.3	1140.09	749.531	2655.17	24330.4	1473.27	4.04589	2.43397e-35	7.16679e-34	Elovl6	3	129532355	129638495	+	6431	protein_coding	ELOVL family member 6, elongation of long chain fatty acids (yeast) [Source:MGI Symbol;Acc:MGI:2156528]
ENSMUSG00000003955	3048.65	3096.22	2485.9	3623.18	820.411	868.881	677.329	809.996	3063.48	794.154	1.94763	2.71861e-35	7.99553e-34	Fam162a	16	36043761	36071594	-	850	protein_coding	family with sequence similarity 162, member A [Source:MGI Symbol;Acc:MGI:1917436]
ENSMUSG00000024052	433.94	363.51	425.089	354.678	1456.73	1238.25	1622.15	1337.67	394.305	1413.7	-1.83959	2.8469e-35	8.36301e-34	Lpin2	17	71182560	71249817	+	12233	protein_coding	lipin 2 [Source:MGI Symbol;Acc:MGI:1891341]
ENSMUSG00000114531	201.472	220.019	186.25	182.796	9.24644	5.81678	8.25172	21.8464	197.634	11.2903	4.15123	3.06068e-35	8.98049e-34	A530065N20Rik	13	60029711	60116669	+	5654	lincRNA	RIKEN cDNA A530046M15 gene [Source:MGI Symbol;Acc:MGI:5439407]
ENSMUSG00000050545	222.505	239.152	178.581	235.998	38.6669	26.1755	35.0698	31.0891	219.059	32.7503	2.74115	3.11698e-35	9.135e-34	Fam228b	12	4739888	4769267	-	3640	protein_coding	family with sequence similarity 228, member B [Source:MGI Symbol;Acc:MGI:2442121]
ENSMUSG00000004207	41149	42706.1	39902.5	44705.8	147487	181749	180691	123746	42115.9	158418	-1.91131	3.12742e-35	9.15492e-34	Psap	10	60277627	60302597	+	2744	protein_coding	prosaposin [Source:MGI Symbol;Acc:MGI:97783]
ENSMUSG00000004952	635.412	467.143	679.266	422.886	4534.12	3516.97	5600.86	3043.37	551.177	4173.83	-2.9192	3.32939e-35	9.73479e-34	Rasa4	5	136083916	136111860	+	7485	protein_coding	RAS p21 protein activator 4 [Source:MGI Symbol;Acc:MGI:1858600]
ENSMUSG00000029163	463.829	427.284	423.994	349.222	1949.32	1875.18	2109	1401.53	416.082	1833.76	-2.13921	3.44075e-35	1.00487e-33	Emilin1	5	30913402	30921277	+	4937	protein_coding	elastin microfibril interfacer 1 [Source:MGI Symbol;Acc:MGI:1926189]
ENSMUSG00000004099	559.03	530.917	560.943	492.457	1885.43	1893.36	2470.02	1733.42	535.837	1995.56	-1.89644	3.47165e-35	1.01271e-33	Dnmt1	9	20907209	20959888	-	7377	protein_coding	DNA methyltransferase (cytosine-5) 1 [Source:MGI Symbol;Acc:MGI:94912]
ENSMUSG00000057135	2.21398	0	2.19118	9.54903	394.234	286.476	611.315	265.517	3.48855	389.386	-6.80781	4.00505e-35	1.16695e-33	Scimp	11	70790932	70812586	-	1080	protein_coding	SLP adaptor and CSK interacting membrane protein [Source:MGI Symbol;Acc:MGI:3610314]
ENSMUSG00000020897	7.74893	6.37738	6.57355	2.7283	147.102	203.587	194.603	171.41	5.85704	179.176	-4.91143	4.64753e-35	1.35258e-33	Aurkb	11	69045647	69051664	+	2946	protein_coding	aurora kinase B [Source:MGI Symbol;Acc:MGI:107168]
ENSMUSG00000089929	5.53495	3.18869	0	1.36415	261.422	263.209	253.74	255.434	2.52195	258.452	-6.68117	4.69054e-35	1.36352e-33	Bcl2a1b	9	89199209	89207827	+	817	protein_coding	B cell leukemia/lymphoma 2 related protein A1b [Source:MGI Symbol;Acc:MGI:1278326]
ENSMUSG00000073771	88.5592	71.7455	84.3605	68.2074	400.959	339.554	350.698	339.459	78.2182	357.668	-2.1836	4.83805e-35	1.40477e-33	Btbd19	4	117119219	117125725	-	3883	protein_coding	BTB (POZ) domain containing 19 [Source:MGI Symbol;Acc:MGI:1925861]
ENSMUSG00000030208	771.572	631.36	730.759	626.144	11039.4	9290.12	14457	4065.94	689.959	9713.12	-3.81501	5.21228e-35	1.51168e-33	Emp1	6	135362545	135383173	+	5935	protein_coding	epithelial membrane protein 1 [Source:MGI Symbol;Acc:MGI:107941]
ENSMUSG00000098055	5.53495	1.59434	2.19118	2.7283	184.088	306.108	289.498	340.299	3.01219	279.998	-6.48277	5.65979e-35	1.63957e-33	Gm26947	10	60931991	60940942	+	2929	antisense	predicted gene, 26947 [Source:MGI Symbol;Acc:MGI:5504062]
ENSMUSG00000072621	5.53495	1.59434	6.57355	0	388.35	393.36	467.598	183.173	3.42571	358.12	-6.59833	5.76108e-35	1.66699e-33	Slfn10-ps	11	83028130	83040042	-	3621	transcribed_unprocessed_pseudogene	schlafen 10, pseudogene [Source:MGI Symbol;Acc:MGI:3512288]
ENSMUSG00000103965	138.374	127.548	134.758	148.692	9.24644	13.8148	8.93936	16.8049	137.343	12.2014	3.5009	5.81147e-35	1.67964e-33	Gm30173	3	52516964	52550219	+	1128	lincRNA	predicted gene, 30173 [Source:MGI Symbol;Acc:MGI:5589332]
ENSMUSG00000095028	5.53495	1.59434	0	0	308.495	494.426	452.469	555.402	1.78232	452.698	-7.91165	6.43973e-35	1.85907e-33	Sirpb1b	3	15495751	15575065	-	2877	protein_coding	signal-regulatory protein beta 1B [Source:MGI Symbol;Acc:MGI:3779828]
ENSMUSG00000027775	892.234	953.418	818.406	892.153	3763.3	4609.07	5055.55	3043.37	889.053	4117.82	-2.21215	6.73977e-35	1.94346e-33	Mfsd1	3	67582741	67604237	+	3042	protein_coding	major facilitator superfamily domain containing 1 [Source:MGI Symbol;Acc:MGI:1914118]
ENSMUSG00000026222	1675.98	1017.19	1268.69	1155.43	7045.78	6382.46	9305.19	6174.96	1279.33	7227.1	-2.49719	6.82307e-35	1.96522e-33	Sp100	1	85649988	85709998	+	7556	protein_coding	nuclear antigen Sp100 [Source:MGI Symbol;Acc:MGI:109561]
ENSMUSG00000027984	26389.5	39431.3	29942.5	41751.1	5368.82	5104.95	5046.62	7713.45	34378.6	5808.46	2.5653	7.10398e-35	2.04378e-33	Hadh	3	131233419	131272101	-	4977	protein_coding	hydroxyacyl-Coenzyme A dehydrogenase [Source:MGI Symbol;Acc:MGI:96009]
ENSMUSG00000045932	500.36	277.416	345.111	271.465	9297.71	5795.69	15418.3	3702.12	348.588	8553.47	-4.61576	7.61925e-35	2.18951e-33	Ifit2	19	34550694	34576419	+	3927	protein_coding	interferon-induced protein with tetratricopeptide repeats 2 [Source:MGI Symbol;Acc:MGI:99449]
ENSMUSG00000039470	637.626	779.634	657.355	858.049	181.566	170.141	182.226	210.061	733.166	185.998	1.97821	8.59121e-35	2.46599e-33	Zdhhc2	8	40423815	40510268	+	5528	protein_coding	zinc finger, DHHC domain containing 2 [Source:MGI Symbol;Acc:MGI:1923452]
ENSMUSG00000074466	732.828	832.248	658.45	938.534	163.074	135.967	143.717	199.978	790.515	160.684	2.29962	9.46697e-35	2.71426e-33	Gm15417	3	89391850	89398779	+	1669	antisense	predicted gene 15417 [Source:MGI Symbol;Acc:MGI:3642531]
ENSMUSG00000031608	242.431	169	211.449	177.339	844.788	1117.55	929.006	825.961	200.055	929.326	-2.21056	9.89719e-35	2.83437e-33	Galnt7	8	57523828	57653032	-	5253	protein_coding	polypeptide N-acetylgalactosaminyltransferase 7 [Source:MGI Symbol;Acc:MGI:1349449]
ENSMUSG00000022548	428.405	283.793	318.817	311.026	1644.18	2740.43	1780.31	2537.54	335.51	2175.62	-2.69493	1.1213e-34	3.20752e-33	Apod	16	31296192	31314808	-	2577	protein_coding	apolipoprotein D [Source:MGI Symbol;Acc:MGI:88056]
ENSMUSG00000041112	339.846	261.472	300.192	215.535	1144.88	1233.88	1362.91	1106.6	279.261	1212.07	-2.11418	1.27485e-34	3.64261e-33	Elmo1	13	20090596	20608353	+	12580	protein_coding	engulfment and cell motility 1 [Source:MGI Symbol;Acc:MGI:2153044]
ENSMUSG00000021175	8.85592	17.5378	13.1471	10.9132	147.943	202.86	195.291	169.729	12.6135	178.956	-3.85648	1.28277e-34	3.66107e-33	Cdca7l	12	117804289	117878706	+	3258	protein_coding	cell division cycle associated 7 like [Source:MGI Symbol;Acc:MGI:2384982]
ENSMUSG00000036461	617.701	644.115	604.766	592.04	1812.3	2123.12	2310.48	1742.67	614.655	1997.14	-1.70083	1.33318e-34	3.80062e-33	Elf1	14	79481194	79582494	+	6737	protein_coding	E74-like factor 1 [Source:MGI Symbol;Acc:MGI:107180]
ENSMUSG00000054115	49.8146	52.6134	33.9633	36.832	350.524	362.094	394.02	250.393	43.3058	339.258	-2.97814	1.44211e-34	4.1065e-33	Skp2	15	9111985	9155425	-	7875	protein_coding	S-phase kinase-associated protein 2 (p45) [Source:MGI Symbol;Acc:MGI:1351663]
ENSMUSG00000054203	290.031	176.972	200.493	180.067	2514.19	2267.82	4157.49	1523.36	211.891	2615.72	-3.62363	1.57626e-34	4.48341e-33	Ifi205	1	174011998	174031810	-	4177	protein_coding	interferon activated gene 205 [Source:MGI Symbol;Acc:MGI:101847]
ENSMUSG00000026796	560.137	396.992	496.303	487.001	6447.29	4660.69	8948.99	3014.8	485.108	5767.94	-3.57094	1.6031e-34	4.55457e-33	Fam129b	2	32876114	32925254	+	4672	protein_coding	family with sequence similarity 129, member B [Source:MGI Symbol;Acc:MGI:2442910]
ENSMUSG00000040204	21.0328	31.8869	13.1471	45.0169	313.538	465.342	410.523	345.341	27.7709	383.686	-3.81648	1.88699e-34	5.35507e-33	Pclaf	9	65890237	65903266	+	4813	protein_coding	PCNA clamp associated factor [Source:MGI Symbol;Acc:MGI:1915276]
ENSMUSG00000003062	327.669	263.067	290.332	279.65	1070.06	1279.69	1296.9	946.956	290.179	1148.4	-1.98257	2.11321e-34	5.9903e-33	Stard3nl	13	19357676	19395795	-	5600	protein_coding	STARD3 N-terminal like [Source:MGI Symbol;Acc:MGI:1923455]
ENSMUSG00000024644	1021.75	1066.62	991.51	1159.53	9162.38	9114.89	13865.6	5163.3	1059.85	9326.55	-3.13768	2.13028e-34	6.03187e-33	Cndp2	18	84667470	84685633	-	2119	protein_coding	CNDP dipeptidase 2 (metallopeptidase M20 family) [Source:MGI Symbol;Acc:MGI:1913304]
ENSMUSG00000021957	75477.9	114389	93432	106735	9261.57	8288.18	7286.27	16773	97508.6	10402.2	3.22866	2.32346e-34	6.57144e-33	Tkt	14	30548359	30574720	+	7355	protein_coding	transketolase [Source:MGI Symbol;Acc:MGI:105992]
ENSMUSG00000057143	683.013	609.039	506.163	541.567	1970.33	2340.53	2459.01	1940.13	584.946	2177.5	-1.89657	2.38442e-34	6.73626e-33	Trim12c	7	104338754	104353362	-	3740	protein_coding	tripartite motif-containing 12C [Source:MGI Symbol;Acc:MGI:4821183]
ENSMUSG00000026895	11218.2	10355.3	10181.3	11479.3	3095.03	2780.42	2384.75	3605.49	10808.5	2966.42	1.86558	2.5178e-34	7.10506e-33	Ndufa8	2	36036326	36049406	-	861	protein_coding	NADH:ubiquinone oxidoreductase subunit A8 [Source:MGI Symbol;Acc:MGI:1915625]
ENSMUSG00000051504	11.0699	6.37738	16.4339	13.6415	195.016	323.558	275.745	502.466	11.8807	324.196	-4.74293	2.62451e-34	7.39786e-33	Siglech	7	55768178	55778925	+	3383	protein_coding	sialic acid binding Ig-like lectin H [Source:MGI Symbol;Acc:MGI:2443256]
ENSMUSG00000097124	1128.02	1607.1	1362.92	1855.24	219.393	269.026	145.78	233.588	1488.32	216.947	2.7785	2.63609e-34	7.41615e-33	A530020G20Rik	3	121531619	121536206	+	3773	antisense	RIKEN cDNA A530020G20 gene [Source:MGI Symbol;Acc:MGI:2442825]
ENSMUSG00000097715	381.912	256.689	334.155	276.922	2580.6	2306.35	3211.98	1509.08	312.42	2402	-2.94048	2.63691e-34	7.41615e-33	Gpr137b-ps	13	12615057	12650388	-	4716	transcribed_unprocessed_pseudogene	G protein-coupled receptor 137B, pseudogene [Source:MGI Symbol;Acc:MGI:3710533]
ENSMUSG00000054640	14.3909	22.3208	28.4854	9.54903	229.48	404.266	298.437	266.358	18.6865	299.635	-3.9972	2.92853e-34	8.22711e-33	Slc8a1	17	81388691	81649607	-	2934	protein_coding	solute carrier family 8 (sodium/calcium exchanger), member 1 [Source:MGI Symbol;Acc:MGI:107956]
ENSMUSG00000109674	743.898	1014	903.863	1013.56	137.015	79.9807	50.8856	105.031	918.831	93.2281	3.30501	3.03144e-34	8.50667e-33	Gm45470	8	27228686	27240332	+	7624	antisense	predicted gene 45470 [Source:MGI Symbol;Acc:MGI:5791306]
ENSMUSG00000025321	21.0328	25.5095	19.7206	19.0981	175.682	218.129	256.491	185.694	21.3403	208.999	-3.30428	3.16504e-34	8.87165e-33	Itgb8	12	119158022	119238802	-	11060	protein_coding	integrin beta 8 [Source:MGI Symbol;Acc:MGI:1338035]
ENSMUSG00000017929	182.653	197.699	235.552	99.5828	2578.92	1859.92	3665.83	1584.7	178.872	2422.34	-3.75806	3.28355e-34	9.19358e-33	B4galt5	2	167298444	167349183	-	4308	protein_coding	UDP-Gal:betaGlcNAc beta 1,4-galactosyltransferase, polypeptide 5 [Source:MGI Symbol;Acc:MGI:1927169]
ENSMUSG00000015133	417.335	283.793	348.398	281.014	1308.79	1413.48	1659.97	1723.34	332.635	1526.4	-2.19448	3.37292e-34	9.43328e-33	Lrrk1	7	66226912	66388350	-	10307	protein_coding	leucine-rich repeat kinase 1 [Source:MGI Symbol;Acc:MGI:2142227]
ENSMUSG00000000171	17698.6	27668.2	19902.5	27929.6	4753.51	4787.21	3958.76	5325.47	23299.7	4706.24	2.30765	3.66806e-34	1.02473e-32	Sdhd	9	50596357	50603812	-	1231	protein_coding	succinate dehydrogenase complex, subunit D, integral membrane protein [Source:MGI Symbol;Acc:MGI:1914175]
ENSMUSG00000006641	1292.96	1554.49	1526.16	1797.95	294.205	203.587	261.305	367.187	1542.89	281.571	2.45514	3.92935e-34	1.0965e-32	Slc5a6	5	31036036	31048924	-	3991	protein_coding	solute carrier family 5 (sodium-dependent vitamin transporter), member 6 [Source:MGI Symbol;Acc:MGI:2660847]
ENSMUSG00000025175	585.598	672.813	677.075	668.432	95.8267	51.6239	48.8227	104.19	650.98	75.1159	3.1216	3.94731e-34	1.10029e-32	Fn3k	11	121434913	121450491	+	4399	protein_coding	fructosamine 3 kinase [Source:MGI Symbol;Acc:MGI:1926834]
ENSMUSG00000024910	37.6377	33.4812	24.103	19.0981	272.35	471.159	356.887	611.698	28.58	428.023	-3.90393	4.03316e-34	1.12297e-32	Ctsw	19	5465240	5468498	-	1232	protein_coding	cathepsin W [Source:MGI Symbol;Acc:MGI:1338045]
ENSMUSG00000039063	1941.66	2235.27	1788	2507.3	184.929	120.698	165.034	331.056	2118.06	200.429	3.40309	4.05962e-34	1.1289e-32	Echdc3	2	6188465	6213033	-	2685	protein_coding	enoyl Coenzyme A hydratase domain containing 3 [Source:MGI Symbol;Acc:MGI:1915106]
ENSMUSG00000006219	469.364	376.265	350.589	260.552	2161.98	2219.83	2772.58	1735.11	364.193	2222.37	-2.60823	4.06343e-34	1.1289e-32	Fblim1	4	141576062	141606096	-	4457	protein_coding	filamin binding LIM protein 1 [Source:MGI Symbol;Acc:MGI:1921452]
ENSMUSG00000106734	463.829	255.095	269.515	267.373	3343.01	2845.86	4447.68	2039.27	313.953	3168.95	-3.33349	4.10157e-34	1.13823e-32	Gm20559	6	3333194	3346128	-	4690	processed_transcript	predicted gene, 20559 [Source:MGI Symbol;Acc:MGI:5295666]
ENSMUSG00000039145	60.8845	41.4529	62.4487	32.7395	533.772	1157.54	507.481	997.371	49.3814	799.04	-4.00579	4.51854e-34	1.25256e-32	Camk1d	2	5293457	5714515	-	7427	protein_coding	calcium/calmodulin-dependent protein kinase ID [Source:MGI Symbol;Acc:MGI:2442190]
ENSMUSG00000026896	369.735	353.944	317.721	274.194	3066.45	2422.69	4026.84	1688.89	328.899	2801.22	-3.09035	5.02747e-34	1.3921e-32	Ifih1	2	62595798	62646255	-	8165	protein_coding	interferon induced with helicase C domain 1 [Source:MGI Symbol;Acc:MGI:1918836]
ENSMUSG00000027078	408.479	205.67	268.42	242.818	4086.08	3154.15	5664.81	2084.65	281.347	3747.42	-3.73326	5.17854e-34	1.43235e-32	Ube2l6	2	84798828	84810335	+	1996	protein_coding	ubiquitin-conjugating enzyme E2L 6 [Source:MGI Symbol;Acc:MGI:1914500]
ENSMUSG00000026637	57.5635	57.3964	52.5884	55.9301	290.002	261.028	283.309	242.831	55.8696	269.292	-2.27133	5.65773e-34	1.56316e-32	Traf5	1	191997205	192092559	-	4566	protein_coding	TNF receptor-associated factor 5 [Source:MGI Symbol;Acc:MGI:107548]
ENSMUSG00000029299	38.7447	9.56606	24.103	10.9132	332.872	522.783	357.575	436.087	20.8317	412.329	-4.26418	6.02935e-34	1.66401e-32	Abcg3	5	104935057	104982718	-	3550	protein_coding	ATP binding cassette subfamily G member 3 [Source:MGI Symbol;Acc:MGI:1351624]
ENSMUSG00000024776	61.9915	62.1794	72.309	61.3866	319.422	362.822	431.84	304.169	64.4666	354.563	-2.45705	6.09413e-34	1.68004e-32	Stambpl1	19	34192229	34240333	+	5557	protein_coding	STAM binding protein like 1 [Source:MGI Symbol;Acc:MGI:1923880]
ENSMUSG00000092086	668.622	679.191	746.097	628.872	2468.8	2594.28	3018.07	2026.67	680.696	2526.95	-1.89204	6.48575e-34	1.78604e-32	Gm6793	8	112013433	112015036	-	1604	protein_coding	predicted gene 6793 [Source:MGI Symbol;Acc:MGI:3643578]
ENSMUSG00000062646	2614.71	2479.2	1980.83	2608.25	507.713	517.693	447.656	696.563	2420.75	542.406	2.15853	6.55644e-34	1.80353e-32	Ganc	2	120403896	120461700	+	9096	protein_coding	glucosidase, alpha; neutral C [Source:MGI Symbol;Acc:MGI:1923301]
ENSMUSG00000060090	218.077	189.727	226.787	193.709	886.817	1470.92	939.321	1125.93	207.075	1105.75	-2.41445	6.65147e-34	1.82766e-32	Rp2	X	20364481	20405653	+	5141	protein_coding	retinitis pigmentosa 2 homolog [Source:MGI Symbol;Acc:MGI:1277953]
ENSMUSG00000055413	264.571	161.029	159.956	88.6696	1617.29	1721.77	2159.89	2740.04	168.556	2059.74	-3.60768	6.88708e-34	1.89033e-32	H2-Q5	17	35394126	35397800	+	1591	polymorphic_pseudogene	histocompatibility 2, Q region locus 5 [Source:MGI Symbol;Acc:MGI:95934]
ENSMUSG00000026627	78.5963	90.8776	104.081	77.7564	548.062	554.775	821.046	468.857	87.8279	598.185	-2.76737	7.45872e-34	2.04499e-32	Tmem206	1	191325912	191350914	+	2246	protein_coding	transmembrane protein 206 [Source:MGI Symbol;Acc:MGI:1914200]
ENSMUSG00000052889	18.8188	27.1038	12.0515	19.0981	233.683	462.434	258.554	468.016	19.2681	355.672	-4.23082	7.68585e-34	2.10497e-32	Prkcb	7	122288751	122634402	+	7651	protein_coding	protein kinase C, beta [Source:MGI Symbol;Acc:MGI:97596]
ENSMUSG00000053768	9068.47	13188.4	10185.7	12351	2601.61	2408.15	1812.63	2736.68	11198.4	2389.77	2.2284	8.78479e-34	2.40331e-32	Chchd3	6	32790976	33060260	-	2905	protein_coding	coiled-coil-helix-coiled-coil-helix domain containing 3 [Source:MGI Symbol;Acc:MGI:1913325]
ENSMUSG00000042817	9.96291	9.56606	8.76473	4.09244	329.509	416.627	222.109	862.091	8.09654	457.584	-5.81287	8.82962e-34	2.41295e-32	Flt3	5	147330741	147400489	-	6176	protein_coding	FMS-like tyrosine kinase 3 [Source:MGI Symbol;Acc:MGI:95559]
ENSMUSG00000000409	17.7118	20.7265	25.1986	10.9132	280.755	487.882	332.819	795.712	18.6375	474.292	-4.66248	9.20851e-34	2.51375e-32	Lck	4	129548344	129573641	-	2929	protein_coding	lymphocyte protein tyrosine kinase [Source:MGI Symbol;Acc:MGI:96756]
ENSMUSG00000004264	6853.38	7133.1	6984.39	7995.27	3084.95	3039.27	2735.45	2979.51	7241.53	2959.79	1.2908	9.53728e-34	2.60067e-32	Phb2	6	124712336	124716950	+	3718	protein_coding	prohibitin 2 [Source:MGI Symbol;Acc:MGI:102520]
ENSMUSG00000027602	5924.61	6788.72	6504.52	7011.72	2255.29	1631.61	1977.66	2161.11	6557.39	2006.42	1.70862	1.00419e-33	2.73529e-32	Map1lc3a	2	155276297	155278073	+	1181	protein_coding	microtubule-associated protein 1 light chain 3 alpha [Source:MGI Symbol;Acc:MGI:1915661]
ENSMUSG00000024085	1008.47	886.455	911.532	919.436	3355.62	4174.99	4207	2837.51	931.473	3643.78	-1.96762	1.04057e-33	2.83132e-32	Man2a1	17	64600736	64755110	+	7223	protein_coding	mannosidase 2, alpha 1 [Source:MGI Symbol;Acc:MGI:104669]
ENSMUSG00000037710	6430.51	6685.08	6072.86	7824.75	1375.2	1058.65	900.125	1633.44	6753.3	1241.85	2.44348	1.20176e-33	3.26636e-32	Cisd1	10	71330480	71344954	-	1084	protein_coding	CDGSH iron sulfur domain 1 [Source:MGI Symbol;Acc:MGI:1261855]
ENSMUSG00000039783	47.6006	46.236	31.7721	42.2886	253.016	324.285	302.563	413.4	41.9743	323.316	-2.95149	1.27502e-33	3.46174e-32	Kmo	1	175620381	175662116	+	4724	protein_coding	kynurenine 3-monooxygenase (kynurenine 3-hydroxylase) [Source:MGI Symbol;Acc:MGI:2138151]
ENSMUSG00000073492	6.64194	0	5.47796	1.36415	188.291	280.66	257.179	184.854	3.37101	227.746	-5.93743	1.29413e-33	3.50981e-32	Gm10521	1	171895664	171898237	+	2574	protein_coding	predicted gene 10521 [Source:MGI Symbol;Acc:MGI:3642358]
ENSMUSG00000039637	1042.78	1114.45	1013.42	1065.4	2330.94	2540.48	2364.81	2416.54	1059.01	2413.19	-1.18923	1.2989e-33	3.51895e-32	Coro7	16	4626133	4679777	-	7423	protein_coding	coronin 7 [Source:MGI Symbol;Acc:MGI:1926135]
ENSMUSG00000083282	2177.45	2139.61	2107.92	2520.94	395.916	420.262	300.5	572.207	2236.48	422.221	2.40609	1.3242e-33	3.58364e-32	Ctsf	19	4855129	4860912	+	1975	protein_coding	cathepsin F [Source:MGI Symbol;Acc:MGI:1861434]
ENSMUSG00000042198	1776.72	1717.11	1700.36	1946.64	530.409	559.138	453.845	636.065	1785.21	544.864	1.71282	1.36348e-33	3.68596e-32	Chchd7	4	3938888	3951046	+	4060	protein_coding	coiled-coil-helix-coiled-coil-helix domain containing 7 [Source:MGI Symbol;Acc:MGI:1913683]
ENSMUSG00000032177	2997.73	2855.47	2771.85	2555.05	780.904	741.639	617.504	934.352	2795.02	768.6	1.86331	1.41323e-33	3.81633e-32	Pde4a	9	21165714	21213248	+	7655	protein_coding	phosphodiesterase 4A, cAMP specific [Source:MGI Symbol;Acc:MGI:99558]
ENSMUSG00000001506	2261.58	1442.88	2450.84	1628.79	19002.3	20581.2	17237.8	9804.82	1946.02	16656.5	-3.097	1.89909e-33	5.12285e-32	Col1a1	11	94936224	94953042	+	6563	protein_coding	collagen, type I, alpha 1 [Source:MGI Symbol;Acc:MGI:88467]
ENSMUSG00000030720	537.997	524.539	429.472	491.093	1986.3	1832.29	2591.73	1757.79	495.775	2042.03	-2.04313	2.02977e-33	5.46947e-32	Cln3	7	126571207	126585817	-	5781	protein_coding	ceroid lipofuscinosis, neuronal 3, juvenile (Batten, Spielmeyer-Vogt disease) [Source:MGI Symbol;Acc:MGI:107537]
ENSMUSG00000034317	15.4979	20.7265	16.4339	10.9132	147.943	226.127	193.228	198.298	15.8928	191.399	-3.60105	2.15129e-33	5.7907e-32	Trim59	3	69035288	69044755	-	3352	protein_coding	tripartite motif-containing 59 [Source:MGI Symbol;Acc:MGI:1914199]
ENSMUSG00000021235	4120.22	4781.44	4110.66	5298.35	801.918	705.284	719.275	1198.19	4577.67	856.167	2.419	2.33806e-33	6.28669e-32	Coq6	12	84361657	84373796	+	3142	protein_coding	coenzyme Q6 monooxygenase [Source:MGI Symbol;Acc:MGI:1924408]
ENSMUSG00000022408	1.10699	4.78303	7.66914	15.0056	387.51	365.003	491.665	188.215	7.1412	358.098	-5.67274	2.39262e-33	6.42652e-32	Fam83f	15	80671847	80700425	+	2993	protein_coding	family with sequence similarity 83, member F [Source:MGI Symbol;Acc:MGI:2146227]
ENSMUSG00000073838	9181.38	9843.48	8523.7	10321.1	2203.17	1968.25	1717.05	2845.07	9467.42	2183.39	2.11659	2.4979e-33	6.70213e-32	Tufm	7	126487361	126490731	+	2125	protein_coding	Tu translation elongation factor, mitochondrial [Source:MGI Symbol;Acc:MGI:1923686]
ENSMUSG00000022437	10982.5	11684.9	10439.9	12134.1	3548.95	3404.27	2665.31	3848.32	11310.3	3366.71	1.74834	2.54132e-33	6.81135e-32	Samm50	15	84192241	84217267	+	6556	protein_coding	SAMM50 sorting and assembly machinery component [Source:MGI Symbol;Acc:MGI:1915903]
ENSMUSG00000012443	17.7118	14.3491	36.1545	32.7395	227.799	343.19	326.631	284.843	25.2387	295.616	-3.53395	2.69825e-33	7.22423e-32	Kif11	19	37376403	37421859	+	4819	protein_coding	kinesin family member 11 [Source:MGI Symbol;Acc:MGI:1098231]
ENSMUSG00000025465	18671.6	24629.4	18398.3	26551.8	3187.5	3137.43	3209.23	5174.23	22062.8	3677.1	2.58501	2.72477e-33	7.28745e-32	Echs1	7	140105710	140116476	-	8286	protein_coding	enoyl Coenzyme A hydratase, short chain, 1, mitochondrial [Source:MGI Symbol;Acc:MGI:2136460]
ENSMUSG00000029093	676.371	1379.11	1395.78	1621.97	166.436	116.336	144.405	143.682	1268.31	142.715	3.1519	2.83499e-33	7.57417e-32	Sorcs2	5	36017180	36398139	-	8802	protein_coding	sortilin-related VPS10 domain containing receptor 2 [Source:MGI Symbol;Acc:MGI:1932289]
ENSMUSG00000103367	16.6049	9.56606	16.4339	8.18489	174.842	236.307	231.048	157.126	12.6974	199.831	-3.93911	2.98192e-33	7.95824e-32	Gm38158	1	176835724	176836062	+	339	processed_pseudogene	predicted gene, 38158 [Source:MGI Symbol;Acc:MGI:5611386]
ENSMUSG00000030156	2.21398	9.56606	8.76473	4.09244	281.596	170.141	380.954	216.783	6.1593	262.369	-5.44424	3.08639e-33	8.2283e-32	Cd69	6	129267325	129275436	-	6509	protein_coding	CD69 antigen [Source:MGI Symbol;Acc:MGI:88343]
ENSMUSG00000062753	221.398	164.217	140.236	196.437	889.339	959.041	1076.85	746.137	180.572	917.842	-2.34515	3.18297e-33	8.47677e-32	AI413582	17	27563573	27565756	-	1912	protein_coding	expressed sequence AI413582 [Source:MGI Symbol;Acc:MGI:2146839]
ENSMUSG00000045826	36.5307	11.1604	18.625	24.5547	282.437	427.533	347.26	606.657	22.7177	415.972	-4.17104	3.19556e-33	8.50127e-32	Ptprcap	19	4154606	4156751	+	927	protein_coding	protein tyrosine phosphatase, receptor type, C polypeptide-associated protein [Source:MGI Symbol;Acc:MGI:97811]
ENSMUSG00000003531	2957.88	2904.89	2307.31	3114.35	660.7	618.76	546.677	836.044	2821.11	665.545	2.08411	3.93822e-33	1.04659e-31	Dgcr6	16	18052860	18071632	+	2985	protein_coding	DiGeorge syndrome critical region gene 6 [Source:MGI Symbol;Acc:MGI:1202877]
ENSMUSG00000075705	1421.38	1543.32	1602.85	1692.91	4587.07	5139.85	5626.99	4206.27	1565.11	4890.04	-1.64387	4.2005e-33	1.11511e-31	Msrb1	17	24736642	24742778	+	1258	protein_coding	methionine sulfoxide reductase B1 [Source:MGI Symbol;Acc:MGI:1351642]
ENSMUSG00000033538	60.8845	94.0663	43.8236	57.2942	843.947	765.634	1428.24	558.763	64.0172	899.145	-3.82302	4.22526e-33	1.1205e-31	Casp4	9	5308828	5336783	+	3710	protein_coding	caspase 4, apoptosis-related cysteine peptidase [Source:MGI Symbol;Acc:MGI:107700]
ENSMUSG00000048234	254.608	371.482	346.207	391.51	1671.08	1671.6	2221.78	1425.9	340.952	1747.59	-2.36015	4.65395e-33	1.23288e-31	Rnf149	1	39551296	39577405	-	2838	protein_coding	ring finger protein 149 [Source:MGI Symbol;Acc:MGI:2677438]
ENSMUSG00000037110	3236.84	3992.24	3662.56	4275.24	827.136	679.109	629.194	1038.54	3791.72	793.495	2.25703	5.02473e-33	1.3297e-31	Ralgapa2	2	146239879	146512344	-	18811	protein_coding	Ral GTPase activating protein, alpha subunit 2 (catalytic) [Source:MGI Symbol;Acc:MGI:3036245]
ENSMUSG00000020376	1162.34	1261.13	1174.47	1155.43	3102.6	4374.22	3754.53	3704.64	1188.34	3734	-1.65225	5.03118e-33	1.33e-31	Rnf130	11	50025346	50104758	+	1558	protein_coding	ring finger protein 130 [Source:MGI Symbol;Acc:MGI:1891717]
ENSMUSG00000025428	86328.6	116240	103509	119209	23773.4	21429.7	18593.9	29771.6	106322	23392.2	2.18435	5.15924e-33	1.36242e-31	Atp5a1	18	77773729	77782869	+	3135	protein_coding	ATP synthase, H+ transporting, mitochondrial F1 complex, alpha subunit 1 [Source:MGI Symbol;Acc:MGI:88115]
ENSMUSG00000062382	180.439	137.114	97.5076	139.143	1169.25	1492.73	1789.94	816.718	138.551	1317.16	-3.24922	5.31497e-33	1.40207e-31	Ftl1-ps1	13	74399694	74407346	+	1223	protein_coding	ferritin light polypeptide 1, pseudogene 1 [Source:MGI Symbol;Acc:MGI:3779109]
ENSMUSG00000046844	967.51	1104.88	769.105	980.822	20.174	15.9961	39.8833	78.1428	955.579	38.5491	4.63507	5.61436e-33	1.47794e-31	Vat1l	8	114205612	114374071	+	5462	protein_coding	vesicle amine transport protein 1 like [Source:MGI Symbol;Acc:MGI:2142534]
ENSMUSG00000097328	201.472	135.519	138.044	148.692	1012.91	851.431	1338.15	788.15	155.932	997.66	-2.67465	5.61281e-33	1.47794e-31	Tnfsf12	11	69686250	69695849	-	1515	protein_coding	tumor necrosis factor (ligand) superfamily, member 12 [Source:MGI Symbol;Acc:MGI:1196259]
ENSMUSG00000033208	1637.24	2145.99	1107.64	1852.51	291.683	310.471	281.246	327.695	1685.85	302.774	2.47653	6.75495e-33	1.77633e-31	S100b	10	76253853	76261159	+	1484	protein_coding	S100 protein, beta polypeptide, neural [Source:MGI Symbol;Acc:MGI:98217]
ENSMUSG00000029616	1287.43	1080.97	896.193	1111.78	3922.17	4420.75	3845.3	3418.96	1094.09	3901.8	-1.83446	6.76717e-33	1.77768e-31	Erp29	5	121428590	121452506	-	9060	protein_coding	endoplasmic reticulum protein 29 [Source:MGI Symbol;Acc:MGI:1914647]
ENSMUSG00000059022	501.467	580.341	645.303	624.78	125.247	151.236	134.778	94.1074	587.973	126.342	2.2156	7.30208e-33	1.91618e-31	Kcp	6	29473162	29507952	-	7807	protein_coding	kielin/chordin-like protein [Source:MGI Symbol;Acc:MGI:2141640]
ENSMUSG00000020917	26934.2	69763.7	65520.7	72754.1	4192	3320.65	3570.93	6521.14	58743.2	4401.18	3.7385	7.44201e-33	1.95087e-31	Acly	11	100476353	100528000	-	5279	protein_coding	ATP citrate lyase [Source:MGI Symbol;Acc:MGI:103251]
ENSMUSG00000043740	0	0	2.19118	1.36415	1869.46	1330.59	2562.16	800.753	0.888832	1640.74	-10.7684	7.91543e-33	2.0728e-31	B430306N03Rik	17	48316141	48327024	+	5256	protein_coding	RIKEN cDNA B430306N03 gene [Source:MGI Symbol;Acc:MGI:2443478]
ENSMUSG00000064267	37.6377	31.8869	39.4413	50.4735	221.914	306.835	345.197	346.181	39.8598	305.032	-2.93372	7.96402e-33	2.08335e-31	Hvcn1	5	122206804	122242297	+	3563	protein_coding	hydrogen voltage-gated channel 1 [Source:MGI Symbol;Acc:MGI:1921346]
ENSMUSG00000024053	249.073	87.6889	189.537	128.23	2451.99	2691.71	3919.57	1525.88	163.632	2647.29	-4.01058	8.29023e-33	2.16643e-31	Emilin2	17	71252172	71311978	-	5505	protein_coding	elastin microfibril interfacer 2 [Source:MGI Symbol;Acc:MGI:2389136]
ENSMUSG00000020219	5964.46	5250.17	4323.2	5889.03	1748.42	1729.76	1618.03	1736.79	5356.72	1708.25	1.64884	8.60263e-33	2.24572e-31	Timm13	10	80899450	80900969	-	1371	protein_coding	translocase of inner mitochondrial membrane 13 [Source:MGI Symbol;Acc:MGI:1353432]
ENSMUSG00000052681	2196.27	2045.54	1732.13	1772.03	8184.78	9904.52	10631.7	6504.33	1936.49	8806.32	-2.18519	8.75866e-33	2.28408e-31	Rap1b	10	117813871	117846035	-	2884	protein_coding	RAS related protein 1b [Source:MGI Symbol;Acc:MGI:894315]
ENSMUSG00000058076	11727.5	15583.1	13001.4	16856.8	3450.6	3124.34	2943.11	4165.93	14292.2	3421	2.06277	8.99198e-33	2.34249e-31	Sdhc	1	171127165	171150603	-	3250	protein_coding	succinate dehydrogenase complex, subunit C, integral membrane protein [Source:MGI Symbol;Acc:MGI:1913302]
ENSMUSG00000000275	2509.55	1686.82	2345.66	1837.51	10055.1	8252.56	11502.2	8389	2094.88	9549.71	-2.18793	1.01436e-32	2.63975e-31	Trim25	11	88999376	89020293	+	5754	protein_coding	tripartite motif-containing 25 [Source:MGI Symbol;Acc:MGI:102749]
ENSMUSG00000022707	4682.57	9771.73	7712.96	9538.12	1226.41	868.154	869.181	1212.47	7926.35	1044.06	2.92459	1.03574e-32	2.69259e-31	Gbe1	16	70313949	70569716	+	5352	protein_coding	glucan (1,4-alpha-), branching enzyme 1 [Source:MGI Symbol;Acc:MGI:1921435]
ENSMUSG00000029198	6449.33	7954.18	5956.73	8531.38	1777.84	2045.32	1543.76	1964.49	7222.9	1832.85	1.97838	1.13539e-32	2.94859e-31	Grpel1	5	36464998	36474080	+	3528	protein_coding	GrpE-like 1, mitochondrial [Source:MGI Symbol;Acc:MGI:1334417]
ENSMUSG00000040687	563.458	476.709	570.803	420.157	1650.91	1667.23	2037.49	1853.58	507.782	1802.3	-1.8254	1.24004e-32	3.21704e-31	Madd	2	91137360	91183837	-	9086	protein_coding	MAP-kinase activating death domain [Source:MGI Symbol;Acc:MGI:2444672]
ENSMUSG00000025940	3006.59	4268.06	3193.65	4475.77	995.253	963.404	902.188	959.56	3736.02	955.101	1.96743	1.26123e-32	3.26864e-31	Tmem70	1	16665207	16678275	+	1820	protein_coding	transmembrane protein 70 [Source:MGI Symbol;Acc:MGI:1915068]
ENSMUSG00000032314	25522.8	41840.4	28456.9	40893.1	5364.61	4623.61	5234.34	7394.15	34178.3	5654.18	2.5957	1.3069e-32	3.38351e-31	Etfa	9	55454508	55512243	-	1835	protein_coding	electron transferring flavoprotein, alpha polypeptide [Source:MGI Symbol;Acc:MGI:106092]
ENSMUSG00000102418	1.10699	6.37738	0	0	344.64	549.686	554.241	394.915	1.87109	460.87	-8.17831	1.33196e-32	3.44482e-31	Sh2d1b1	1	170277320	170286769	+	2544	protein_coding	SH2 domain containing 1B1 [Source:MGI Symbol;Acc:MGI:1349420]
ENSMUSG00000083863	545.746	412.935	345.111	493.821	68.0874	28.3568	45.3845	54.6159	449.403	49.1111	3.19979	1.33817e-32	3.45734e-31	Gm13341	2	22587291	22587962	-	672	unprocessed_pseudogene	predicted gene 13341 [Source:MGI Symbol;Acc:MGI:3650228]
ENSMUSG00000057778	574.528	698.323	625.582	724.362	207.625	172.322	174.661	203.339	655.699	189.487	1.79122	1.40492e-32	3.62604e-31	Cyb5d2	11	72777232	72796142	-	5143	protein_coding	cytochrome b5 domain containing 2 [Source:MGI Symbol;Acc:MGI:2684848]
ENSMUSG00000075122	14.3909	22.3208	31.7721	8.18489	234.523	352.642	255.803	285.683	19.1672	282.163	-3.86828	1.4164e-32	3.65193e-31	Cd80	16	38455561	38496335	+	3703	protein_coding	CD80 antigen [Source:MGI Symbol;Acc:MGI:101775]
ENSMUSG00000060002	24845.3	44573.1	30307.3	47651	5395.72	5356.53	5193.08	7011.84	36844.2	5739.29	2.68248	1.43832e-32	3.70462e-31	Chpt1	10	88452745	88504073	-	8324	protein_coding	choline phosphotransferase 1 [Source:MGI Symbol;Acc:MGI:2384841]
ENSMUSG00000029923	15.4979	11.1604	6.57355	9.54903	135.334	181.047	175.349	163.007	10.6952	163.685	-3.93614	1.47088e-32	3.78461e-31	Rab19	6	39381175	39390380	+	1575	protein_coding	RAB19, member RAS oncogene family [Source:MGI Symbol;Acc:MGI:103292]
ENSMUSG00000041881	6955.22	7289.34	5942.49	8433.16	2193.09	2143.48	1922.65	2371.17	7155.05	2157.6	1.72954	1.72478e-32	4.43336e-31	Ndufa7	17	33824591	33838316	+	1701	protein_coding	NADH:ubiquinone oxidoreductase subunit A7 [Source:MGI Symbol;Acc:MGI:1913666]
ENSMUSG00000026238	4565.23	3869.47	3565.05	4197.48	11404.2	12124.3	13088.6	10665.2	4049.31	11820.6	-1.54553	1.75685e-32	4.51117e-31	Ptma	1	86526726	86530712	+	1462	protein_coding	prothymosin alpha [Source:MGI Symbol;Acc:MGI:97803]
ENSMUSG00000000791	4.42796	0	3.28677	1.36415	199.219	235.58	302.563	257.115	2.26972	248.619	-6.63742	1.90936e-32	4.89775e-31	Il12rb1	8	70808449	70821424	+	4105	protein_coding	interleukin 12 receptor, beta 1 [Source:MGI Symbol;Acc:MGI:104579]
ENSMUSG00000001517	43.1726	20.7265	28.4854	25.9188	254.697	225.4	208.356	232.748	29.5758	230.3	-2.93451	2.01932e-32	5.17453e-31	Foxm1	6	128362967	128376146	+	5754	protein_coding	forkhead box M1 [Source:MGI Symbol;Acc:MGI:1347487]
ENSMUSG00000029669	4978.14	6940.18	5016.71	6959.88	1014.59	1069.56	843.739	1446.9	5973.73	1093.7	2.44953	2.12572e-32	5.44163e-31	Tspan12	6	21771395	21852515	-	3311	protein_coding	tetraspanin 12 [Source:MGI Symbol;Acc:MGI:1889818]
ENSMUSG00000097194	32.1027	51.019	46.0148	16.3698	467.365	324.285	446.968	345.341	36.3766	395.99	-3.44851	2.4845e-32	6.35357e-31	9330175E14Rik	8	94422898	94435103	-	5938	lincRNA	RIKEN cDNA 9330175E14 gene [Source:MGI Symbol;Acc:MGI:2443913]
ENSMUSG00000032387	2559.36	2777.35	2248.15	2977.93	471.568	376.636	343.134	643.627	2640.7	458.742	2.52602	2.49421e-32	6.37191e-31	Rbpms2	9	65629648	65660528	+	2506	protein_coding	RNA binding protein with multiple splicing 2 [Source:MGI Symbol;Acc:MGI:1919223]
ENSMUSG00000029553	4.42796	9.56606	3.28677	4.09244	170.639	268.299	243.426	149.564	5.34331	207.982	-5.35154	2.62887e-32	6.70909e-31	Tfec	6	16833373	16898441	-	5594	protein_coding	transcription factor EC [Source:MGI Symbol;Acc:MGI:1333760]
ENSMUSG00000061838	3221.34	4386.04	3261.57	4383.01	856.556	751.819	723.401	1052.83	3812.99	846.151	2.17206	2.78141e-32	7.09119e-31	Suclg2	6	95473009	95718800	-	4623	protein_coding	succinate-Coenzyme A ligase, GDP-forming, beta subunit [Source:MGI Symbol;Acc:MGI:1306824]
ENSMUSG00000027533	1889.63	2597.19	1765	2336.78	13244.3	14908.4	19260.2	9329.24	2147.15	14185.5	-2.72437	2.80059e-32	7.13284e-31	Fabp5	3	10012548	10016607	+	3567	protein_coding	fatty acid binding protein 5, epidermal [Source:MGI Symbol;Acc:MGI:101790]
ENSMUSG00000053898	46441.6	51328.3	37595.2	56703.5	7707.33	7773.4	7264.95	12146.6	48017.2	8723.06	2.46067	2.9591e-32	7.52891e-31	Ech1	7	28825217	28832247	+	2284	protein_coding	enoyl coenzyme A hydratase 1, peroxisomal [Source:MGI Symbol;Acc:MGI:1858208]
ENSMUSG00000037725	12.1769	1.59434	9.86032	2.7283	166.436	258.847	209.044	173.931	6.58996	202.064	-4.83888	3.07683e-32	7.82052e-31	Ckap2	8	22168160	22185819	-	3215	protein_coding	cytoskeleton associated protein 2 [Source:MGI Symbol;Acc:MGI:1931797]
ENSMUSG00000038412	4532.02	5454.25	4018.63	5970.87	1188.59	1263.7	964.076	1342.71	4993.94	1189.77	2.06948	3.22185e-32	8.18083e-31	Higd1a	9	121848563	121858362	-	3040	protein_coding	HIG1 domain family, member 1A [Source:MGI Symbol;Acc:MGI:1930666]
ENSMUSG00000024371	39.8517	25.5095	46.0148	23.1905	288.321	319.196	290.186	459.614	33.6416	339.329	-3.31132	3.34437e-32	8.48335e-31	C2	17	34862604	34898265	-	3872	protein_coding	complement component 2 (within H-2S) [Source:MGI Symbol;Acc:MGI:88226]
ENSMUSG00000096188	2833.9	3775.41	2963.57	4067.89	952.383	762.725	869.181	941.074	3410.19	881.341	1.95193	3.46463e-32	8.77951e-31	Cmtm4	8	104348191	104395807	-	7734	protein_coding	CKLF-like MARVEL transmembrane domain containing 4 [Source:MGI Symbol;Acc:MGI:2142888]
ENSMUSG00000059534	25875.9	27504	20227.9	29647	5002.32	4578.53	3872.12	6690.03	25813.7	5035.75	2.35792	3.69803e-32	9.3615e-31	Uqcr10	11	4701973	4704342	-	584	protein_coding	ubiquinol-cytochrome c reductase, complex III subunit X [Source:MGI Symbol;Acc:MGI:1913402]
ENSMUSG00000037318	17.7118	17.5378	23.0074	8.18489	231.161	498.062	302.563	646.148	16.6105	419.483	-4.6453	4.59936e-32	1.16315e-30	Traf3ip3	1	193175453	193201703	-	5756	protein_coding	TRAF3 interacting protein 3 [Source:MGI Symbol;Acc:MGI:2441706]
ENSMUSG00000074151	679.692	361.916	539.031	326.031	4929.19	3466.8	6232.8	3506.34	476.668	4533.78	-3.24766	5.37329e-32	1.3575e-30	Nlrc5	8	94434356	94527272	+	8493	protein_coding	NLR family, CARD domain containing 5 [Source:MGI Symbol;Acc:MGI:3612191]
ENSMUSG00000041859	185.974	116.387	131.471	106.404	731.309	722.008	827.923	619.26	135.059	725.125	-2.41775	5.38251e-32	1.35846e-30	Mcm3	1	20802968	20820312	-	3752	protein_coding	minichromosome maintenance complex component 3 [Source:MGI Symbol;Acc:MGI:101845]
ENSMUSG00000048967	263.464	248.718	310.052	285.107	61.3627	39.2633	45.3845	59.6574	276.835	51.417	2.43704	5.50216e-32	1.38614e-30	Yjefn3	8	69887788	69902712	-	880	protein_coding	YjeF N-terminal domain containing 3 [Source:MGI Symbol;Acc:MGI:2681845]
ENSMUSG00000030884	16214.1	26448.6	21698.2	26650	4576.15	3897.97	4119.67	5571.66	22752.7	4541.36	2.32485	5.50323e-32	1.38614e-30	Uqcrc2	7	120635176	120659524	+	2552	protein_coding	ubiquinol cytochrome c reductase core protein 2 [Source:MGI Symbol;Acc:MGI:1914253]
ENSMUSG00000022504	68.6334	103.632	92.0296	75.0281	613.627	799.08	605.814	1282.21	84.8309	825.184	-3.28567	5.52272e-32	1.38965e-30	Ciita	16	10480059	10528418	+	9535	protein_coding	class II transactivator [Source:MGI Symbol;Acc:MGI:108445]
ENSMUSG00000025069	285.604	310.897	269.515	326.031	47.9134	41.4445	46.7598	72.261	298.012	52.0947	2.52016	5.86915e-32	1.47535e-30	Gsto2	19	47865545	47886324	+	1551	protein_coding	glutathione S-transferase omega 2 [Source:MGI Symbol;Acc:MGI:1915464]
ENSMUSG00000023349	15.4979	9.56606	7.66914	24.5547	305.132	254.484	585.872	288.204	14.3219	358.423	-4.65134	5.98002e-32	1.50171e-30	Clec4n	6	123229843	123247021	+	1420	protein_coding	C-type lectin domain family 4, member n [Source:MGI Symbol;Acc:MGI:1861231]
ENSMUSG00000002325	961.975	591.502	639.825	562.029	3436.31	3285.75	3819.86	3013.12	688.833	3388.76	-2.29697	6.2234e-32	1.56126e-30	Irf9	14	55603571	55610030	+	5386	protein_coding	interferon regulatory factor 9 [Source:MGI Symbol;Acc:MGI:107587]
ENSMUSG00000040037	539.104	809.927	441.523	759.83	44.551	47.9884	38.508	89.9062	637.596	55.2384	3.53193	6.77503e-32	1.69795e-30	Negr1	3	156561794	157316445	+	10506	protein_coding	neuronal growth regulator 1 [Source:MGI Symbol;Acc:MGI:2444846]
ENSMUSG00000052629	365.307	594.69	459.053	733.911	13.4494	19.6316	8.25172	42.0122	538.24	20.8362	4.70048	7.26779e-32	1.81963e-30	Gm9885	7	78578830	78581038	+	2209	antisense	predicted gene 9885 [Source:MGI Symbol;Acc:MGI:3641726]
ENSMUSG00000006304	2424.31	2656.18	2539.58	2576.87	8377.27	9639.13	10377.2	6906.81	2549.24	8825.11	-1.79176	7.4876e-32	1.8728e-30	Arpc2	1	74236084	74268209	+	2033	protein_coding	actin related protein 2/3 complex, subunit 2 [Source:MGI Symbol;Acc:MGI:1923959]
ENSMUSG00000013593	38071.6	43015.4	36701.2	44389.4	7877.12	6175.24	6412.96	11028.2	40544.4	7873.38	2.3645	8.21168e-32	2.05186e-30	Ndufs2	1	171234853	171251388	-	2313	protein_coding	NADH:ubiquinone oxidoreductase core subunit S2 [Source:MGI Symbol;Acc:MGI:2385112]
ENSMUSG00000033066	383.019	229.586	325.391	281.014	1819.03	3092.35	1933.65	1688.05	304.752	2133.27	-2.80456	9.39716e-32	2.34574e-30	Gas7	11	67455437	67688990	+	11342	protein_coding	growth arrest specific 7 [Source:MGI Symbol;Acc:MGI:1202388]
ENSMUSG00000039197	1621.74	2729.52	2147.36	2688.74	543.859	478.43	424.964	468.857	2296.84	479.027	2.26122	1.23264e-31	3.07388e-30	Adk	14	21052574	21448569	+	8526	protein_coding	adenosine kinase [Source:MGI Symbol;Acc:MGI:87930]
ENSMUSG00000041697	71297.9	78902.5	62023.6	86586.5	16136.7	12014.6	14303.7	20518.8	74702.6	15743.4	2.24643	1.34448e-31	3.34945e-30	Cox6a1	5	115345642	115348981	-	702	protein_coding	cytochrome c oxidase subunit 6A1 [Source:MGI Symbol;Acc:MGI:103099]
ENSMUSG00000019087	1991.48	2012.06	2311.7	2040.76	5796.68	6515.52	6799.42	5222.96	2089	6083.64	-1.54196	1.40543e-31	3.49782e-30	Atp6ap1	X	74297097	74304721	+	3026	protein_coding	ATPase, H+ transporting, lysosomal accessory protein 1 [Source:MGI Symbol;Acc:MGI:109629]
ENSMUSG00000037071	530721	1.1609e+06	1.18623e+06	1.50602e+06	78820	40866.5	99011.7	91374.9	1.09597e+06	77518.3	3.82153	1.46027e-31	3.6307e-30	Scd1	19	44394451	44407709	-	4836	protein_coding	stearoyl-Coenzyme A desaturase 1 [Source:MGI Symbol;Acc:MGI:98239]
ENSMUSG00000039232	47.6006	35.0756	29.581	25.9188	568.236	391.178	899.438	349.542	34.544	552.098	-3.99434	1.46498e-31	3.63881e-30	Stx11	10	12938209	12964298	-	4209	protein_coding	syntaxin 11 [Source:MGI Symbol;Acc:MGI:1921982]
ENSMUSG00000024963	1173.41	1332.87	1192	1384.61	352.205	426.806	378.204	461.294	1270.72	404.627	1.65043	1.47973e-31	3.6718e-30	Dnajc4	19	6987911	6992503	-	1074	protein_coding	DnaJ heat shock protein family (Hsp40) member C4 [Source:MGI Symbol;Acc:MGI:1927346]
ENSMUSG00000018209	511.43	650.492	572.994	575.67	1622.33	2232.92	2005.86	1893.91	577.647	1938.75	-1.74875	1.60626e-31	3.98185e-30	Stk4	2	164070322	164155524	+	5860	protein_coding	serine/threonine kinase 4 [Source:MGI Symbol;Acc:MGI:1929004]
ENSMUSG00000038390	123.983	100.444	63.5443	73.664	539.656	527.873	710.336	572.207	90.4087	587.518	-2.70093	1.6559e-31	4.10084e-30	Gpr162	6	124858444	124863983	-	3838	protein_coding	G protein-coupled receptor 162 [Source:MGI Symbol;Acc:MGI:1315214]
ENSMUSG00000032602	13648.1	15956.2	12499.6	17181.4	3256.43	3566.41	2654.3	4245.76	14821.3	3430.72	2.11113	1.66806e-31	4.12688e-30	Slc25a20	9	108662088	108684641	+	4844	protein_coding	solute carrier family 25 (mitochondrial carnitine/acylcarnitine translocase), member 20 [Source:MGI Symbol;Acc:MGI:1928738]
ENSMUSG00000036362	6.64194	20.7265	8.76473	16.3698	164.755	277.024	194.603	235.269	13.1257	217.913	-4.11201	1.81178e-31	4.47805e-30	P2ry13	3	59207892	59210882	-	2528	protein_coding	purinergic receptor P2Y, G-protein coupled 13 [Source:MGI Symbol;Acc:MGI:1921441]
ENSMUSG00000031534	1164.55	1418.97	1353.05	1462.37	432.061	414.445	372.703	485.661	1349.74	426.218	1.66331	1.81418e-31	4.47955e-30	Smim19	8	22462614	22476882	-	1462	protein_coding	small integral membrane protein 19 [Source:MGI Symbol;Acc:MGI:2142501]
ENSMUSG00000036199	11644.4	10414.3	9311.43	11675.7	2810.92	2716.44	2135.82	3381.99	10761.5	2761.29	1.96263	1.81704e-31	4.48221e-30	Ndufa13	8	69894180	69902558	-	1251	protein_coding	NADH:ubiquinone oxidoreductase subunit A13 [Source:MGI Symbol;Acc:MGI:1914434]
ENSMUSG00000026473	61297.4	66876.4	75691.1	72721.3	12954.3	12063.3	7949.85	16520.1	69146.5	12371.9	2.48263	1.82781e-31	4.50434e-30	Glul	1	153899944	153909723	+	3323	protein_coding	glutamate-ammonia ligase (glutamine synthetase) [Source:MGI Symbol;Acc:MGI:95739]
ENSMUSG00000027248	3277.8	3356.09	3137.77	3636.82	12396.9	13946.5	14252.1	9267.9	3352.12	12465.9	-1.89497	2.04453e-31	5.03347e-30	Pdia3	2	121413775	121438687	+	3139	protein_coding	protein disulfide isomerase associated 3 [Source:MGI Symbol;Acc:MGI:95834]
ENSMUSG00000070509	961.975	1104.88	980.554	1189.54	239.567	167.959	185.664	284.843	1059.24	219.508	2.27235	2.06829e-31	5.08697e-30	Rgma	7	73375509	73419899	+	5544	protein_coding	repulsive guidance molecule family member A [Source:MGI Symbol;Acc:MGI:2679262]
ENSMUSG00000064341	799719	917162	787365	918811	255489	168306	170185	235365	855764	207336	2.04524	2.29693e-31	5.64379e-30	mt-Nd1	MT	2751	3707	+	957	protein_coding	mitochondrially encoded NADH dehydrogenase 1 [Source:MGI Symbol;Acc:MGI:101787]
ENSMUSG00000042333	224.719	141.897	168.721	150.056	827.976	960.496	1343.66	905.784	171.348	1009.48	-2.55413	2.32198e-31	5.69975e-30	Tnfrsf14	4	154921933	154928563	-	1438	protein_coding	tumor necrosis factor receptor superfamily, member 14 (herpesvirus entry mediator) [Source:MGI Symbol;Acc:MGI:2675303]
ENSMUSG00000037103	384.126	310.897	326.486	323.303	1017.95	930.685	1139.43	1132.65	336.203	1055.18	-1.64771	2.66909e-31	6.54539e-30	Dcaf15	8	84097072	84104768	-	2372	protein_coding	DDB1 and CUL4 associated factor 15 [Source:MGI Symbol;Acc:MGI:2684420]
ENSMUSG00000035354	472.685	409.746	562.038	466.539	1366.79	1673.05	1670.29	1556.97	477.752	1566.78	-1.71104	3.0685e-31	7.51752e-30	Uvrag	7	98885021	99141141	-	9035	protein_coding	UV radiation resistance associated gene [Source:MGI Symbol;Acc:MGI:1925860]
ENSMUSG00000059923	968.617	1010.81	1268.69	1069.49	4134.84	4374.94	5626.3	3584.48	1079.4	4430.14	-2.03684	3.0909e-31	7.56501e-30	Grb2	11	115644045	115708597	-	2916	protein_coding	growth factor receptor bound protein 2 [Source:MGI Symbol;Acc:MGI:95805]
ENSMUSG00000021606	12085	11968.7	9343.2	13671.5	2358.68	2424.87	1820.19	3146.72	11767.1	2437.62	2.27133	3.35406e-31	8.2011e-30	Ndufs6	13	73319838	73328542	-	898	protein_coding	NADH:ubiquinone oxidoreductase core subunit S6 [Source:MGI Symbol;Acc:MGI:107932]
ENSMUSG00000025733	1801.07	1728.27	1639	1909.81	697.686	664.567	663.576	766.303	1769.54	698.033	1.34236	3.4073e-31	8.32316e-30	Rhot2	17	25838457	25844851	-	4442	protein_coding	ras homolog family member T2 [Source:MGI Symbol;Acc:MGI:2384892]
ENSMUSG00000027792	797.033	1183	718.708	1302.76	139.537	136.694	160.221	187.375	1000.38	155.957	2.68051	3.43839e-31	8.39094e-30	Bche	3	73635808	73708415	-	6741	protein_coding	butyrylcholinesterase [Source:MGI Symbol;Acc:MGI:894278]
ENSMUSG00000036067	24.3538	4.78303	17.5295	9.54903	395.075	271.207	589.998	265.517	14.0538	380.449	-4.71103	3.59402e-31	8.7622e-30	Slc2a6	2	27021363	27027998	-	3211	protein_coding	solute carrier family 2 (facilitated glucose transporter), member 6 [Source:MGI Symbol;Acc:MGI:2443286]
ENSMUSG00000028478	2086.68	2185.85	2068.48	2234.47	5863.92	6876.16	7115.73	5312.87	2143.87	6292.17	-1.55365	3.73584e-31	9.09912e-30	Clta	4	44004452	44032846	+	1800	protein_coding	clathrin, light polypeptide (Lca) [Source:MGI Symbol;Acc:MGI:894297]
ENSMUSG00000061175	644.268	487.869	433.854	517.012	4956.09	4497.1	7926.47	2797.17	520.751	5044.21	-3.27576	3.78317e-31	9.20546e-30	Fnip2	3	79455974	79567796	-	8364	protein_coding	folliculin interacting protein 2 [Source:MGI Symbol;Acc:MGI:2683054]
ENSMUSG00000025421	2023.58	2662.55	2428.93	2900.18	777.541	724.189	625.068	757.901	2503.81	721.175	1.79568	3.7879e-31	9.20806e-30	Hdhd2	18	76930126	76972902	+	4822	protein_coding	haloacid dehalogenase-like hydrolase domain containing 2 [Source:MGI Symbol;Acc:MGI:1924237]
ENSMUSG00000055172	407.372	326.841	395.508	338.309	1197.83	1601.8	1382.16	1819.97	367.007	1500.44	-2.02912	4.06893e-31	9.88162e-30	C1ra	6	124512405	124523443	+	2981	protein_coding	complement component 1, r subcomponent A [Source:MGI Symbol;Acc:MGI:1355313]
ENSMUSG00000062981	5195.11	6874.81	5358.54	6879.4	1792.13	1866.46	1450.24	1789.72	6076.96	1724.64	1.81694	4.18867e-31	1.01626e-29	Mrpl42	10	95480805	95501940	-	3682	protein_coding	mitochondrial ribosomal protein L42 [Source:MGI Symbol;Acc:MGI:1333774]
ENSMUSG00000019850	145.016	159.434	195.015	145.964	1464.3	877.607	2115.88	1137.69	161.357	1398.87	-3.11506	4.32421e-31	1.04813e-29	Tnfaip3	10	19000910	19015657	-	7226	protein_coding	tumor necrosis factor, alpha-induced protein 3 [Source:MGI Symbol;Acc:MGI:1196377]
ENSMUSG00000044792	6078.48	8201.31	7404	8052.56	2067.84	1594.52	1279.7	1873.75	7434.09	1703.95	2.12546	4.73668e-31	1.147e-29	Isca1	13	59755409	59769810	-	10680	protein_coding	iron-sulfur cluster assembly 1 [Source:MGI Symbol;Acc:MGI:1916296]
ENSMUSG00000043939	0	4.78303	2.19118	6.82074	400.959	301.745	548.739	172.25	3.44874	355.924	-6.78725	4.8263e-31	1.16757e-29	A530064D06Rik	17	48149126	48167275	-	5884	protein_coding	RIKEN cDNA A530064D06 gene [Source:MGI Symbol;Acc:MGI:2443476]
ENSMUSG00000078234	4894	8823.1	8168.73	11688	554.786	335.919	322.505	904.944	8393.46	529.538	3.98701	5.01856e-31	1.21292e-29	Klhdc7a	4	139960220	139968026	-	7807	protein_coding	kelch domain containing 7A [Source:MGI Symbol;Acc:MGI:2444612]
ENSMUSG00000024782	7126.8	9247.2	8106.28	9688.18	1703.03	1982.07	1313.4	2260.26	8542.11	1814.69	2.23496	5.02634e-31	1.21363e-29	Ak3	19	29020833	29047961	-	3120	protein_coding	adenylate kinase 3 [Source:MGI Symbol;Acc:MGI:1860835]
ENSMUSG00000070327	3261.19	2759.81	2688.58	2269.94	18933.3	14848.8	21523.2	10774.5	2744.88	16520	-2.5893	5.04102e-31	1.216e-29	Rnf213	11	119393100	119487418	+	16888	protein_coding	ring finger protein 213 [Source:MGI Symbol;Acc:MGI:1289196]
ENSMUSG00000027331	34.3167	36.6699	28.4854	20.4622	206.784	298.11	233.111	210.901	29.9835	237.227	-2.98773	5.27579e-31	1.27141e-29	Knstrn	2	118814003	118853957	+	5158	protein_coding	kinetochore-localized astrin/SPAG5 binding [Source:MGI Symbol;Acc:MGI:1289298]
ENSMUSG00000016552	43.1726	41.4529	54.7796	34.1037	357.249	623.85	315.628	637.746	43.3772	483.618	-3.47203	5.35493e-31	1.28924e-29	Foxred2	15	77940522	77956722	-	5939	protein_coding	FAD-dependent oxidoreductase domain containing 2 [Source:MGI Symbol;Acc:MGI:106315]
ENSMUSG00000044349	586.705	620.2	1010.13	739.368	78.1744	58.8949	34.3822	95.7879	739.102	66.8098	3.47334	5.37447e-31	1.29271e-29	Snhg11	2	158375638	158386145	+	8521	protein_coding	small nucleolar RNA host gene 11 [Source:MGI Symbol;Acc:MGI:2441845]
ENSMUSG00000073888	522.499	553.237	461.244	508.827	74.8121	87.9788	57.0744	119.315	511.452	84.795	2.59572	5.83515e-31	1.40217e-29	Ccl27a	4	41769467	41774247	-	2377	protein_coding	chemokine (C-C motif) ligand 27A [Source:MGI Symbol;Acc:MGI:1343459]
ENSMUSG00000100291	232.468	441.633	356.067	349.222	54.638	34.1736	41.9462	50.4147	344.848	45.2931	2.93051	6.21693e-31	1.49248e-29	2310069B03Rik	6	82877864	82881853	-	1902	lincRNA	RIKEN cDNA 2310069B03 gene [Source:MGI Symbol;Acc:MGI:1916902]
ENSMUSG00000027947	443.903	250.312	387.839	343.765	1679.49	2709.89	1842.2	2503.93	356.455	2183.88	-2.61204	6.49282e-31	1.55722e-29	Il6ra	3	89864059	89913196	-	8642	protein_coding	interleukin 6 receptor, alpha [Source:MGI Symbol;Acc:MGI:105304]
ENSMUSG00000027332	8408.7	9245.6	8750.49	9228.46	1807.26	1312.41	1149.74	2251.86	8908.31	1630.32	2.45032	7.06431e-31	1.69267e-29	Ivd	2	118861954	118882909	+	5505	protein_coding	isovaleryl coenzyme A dehydrogenase [Source:MGI Symbol;Acc:MGI:1929242]
ENSMUSG00000052337	10928.2	16130	13228.2	16586.7	3893.59	3587.5	3632.13	4226.43	14218.3	3834.91	1.89043	7.40996e-31	1.77379e-29	Immt	6	71831331	71877388	+	11353	protein_coding	inner membrane protein, mitochondrial [Source:MGI Symbol;Acc:MGI:1923864]
ENSMUSG00000044894	41950.5	44284.5	30974.5	48090.3	7430.77	7151.73	6139.97	10582.9	41325	7826.34	2.40063	7.51873e-31	1.79812e-29	Uqcrq	11	53427922	53430831	-	1831	protein_coding	ubiquinol-cytochrome c reductase, complex III subunit VII [Source:MGI Symbol;Acc:MGI:107807]
ENSMUSG00000028538	1255.33	1310.55	1482.33	1417.35	371.539	286.476	264.743	413.4	1366.39	334.04	2.03408	7.56317e-31	1.80702e-29	St3gal3	4	117932154	118134914	-	2768	protein_coding	ST3 beta-galactoside alpha-2,3-sialyltransferase 3 [Source:MGI Symbol;Acc:MGI:1316659]
ENSMUSG00000083161	8.85592	1.59434	5.47796	6.82074	195.016	145.419	258.554	153.765	5.68724	188.188	-4.99237	8.10203e-31	1.93393e-29	Gm11427	11	83224454	83260960	+	2958	transcribed_unprocessed_pseudogene	predicted gene 11427 [Source:MGI Symbol;Acc:MGI:3651774]
ENSMUSG00000017664	391.875	449.605	397.7	517.012	1636.62	1765.39	1968.72	1359.52	439.048	1682.56	-1.94017	8.47645e-31	2.02138e-29	Slc35c2	2	165276554	165287869	-	3914	protein_coding	solute carrier family 35, member C2 [Source:MGI Symbol;Acc:MGI:2385166]
ENSMUSG00000021079	1543.14	1750.59	1507.53	1826.59	627.917	631.848	601	541.958	1656.97	600.681	1.46286	8.60766e-31	2.05072e-29	Timm9	12	71123173	71136684	-	4282	protein_coding	translocase of inner mitochondrial membrane 9 [Source:MGI Symbol;Acc:MGI:1353436]
ENSMUSG00000039763	716.223	1111.26	972.885	1330.04	148.784	149.055	97.6454	184.854	1032.6	145.084	2.83257	9.41167e-31	2.24014e-29	Dnajc28	16	91614254	91619026	-	3565	protein_coding	DnaJ heat shock protein family (Hsp40) member C28 [Source:MGI Symbol;Acc:MGI:2181053]
ENSMUSG00000004359	4.42796	3.18869	4.38236	10.9132	265.625	198.498	519.858	202.499	5.72805	296.62	-5.70312	9.4636e-31	2.25036e-29	Spic	10	88674772	88685015	-	3841	protein_coding	Spi-C transcription factor (Spi-1/PU.1 related) [Source:MGI Symbol;Acc:MGI:1341168]
ENSMUSG00000039005	154.979	148.274	113.941	137.779	980.122	1554.53	1117.42	668.835	138.743	1080.23	-2.96244	9.83167e-31	2.33567e-29	Tlr4	4	66827584	66930284	+	5556	protein_coding	toll-like receptor 4 [Source:MGI Symbol;Acc:MGI:96824]
ENSMUSG00000036249	137.267	97.255	101.89	139.143	619.511	674.019	868.494	528.514	118.889	672.635	-2.49835	1.02117e-30	2.42366e-29	Rbm43	2	51924448	51935163	-	2633	protein_coding	RNA binding motif protein 43 [Source:MGI Symbol;Acc:MGI:1918934]
ENSMUSG00000022216	2273.76	2303.83	2012.6	2309.5	5367.14	5962.2	6998.83	6465.68	2224.92	6198.46	-1.4785	1.06821e-30	2.53292e-29	Psme1	14	55578123	55581529	+	2209	protein_coding	proteasome (prosome, macropain) activator subunit 1 (PA28 alpha) [Source:MGI Symbol;Acc:MGI:1096367]
ENSMUSG00000023921	3265.62	5894.29	4496.31	5943.59	944.818	801.261	825.172	1054.51	4899.95	906.44	2.43446	1.13991e-30	2.70037e-29	Mut	17	40934685	40961988	+	3786	protein_coding	methylmalonyl-Coenzyme A mutase [Source:MGI Symbol;Acc:MGI:97239]
ENSMUSG00000028249	2584.82	3175.93	2346.76	3081.61	18337.4	18983.8	26272.1	11403	2797.28	18749.1	-2.74496	1.19552e-30	2.82942e-29	Sdcbp	4	6365650	6408423	+	6904	protein_coding	syndecan binding protein [Source:MGI Symbol;Acc:MGI:1337026]
ENSMUSG00000002550	10515.3	13180.4	10723.6	14766.9	1439.08	1576.35	1303.77	2711.47	12296.6	1757.67	2.80666	1.20276e-30	2.84388e-29	Uck1	2	32255002	32260159	-	2751	protein_coding	uridine-cytidine kinase 1 [Source:MGI Symbol;Acc:MGI:98904]
ENSMUSG00000034663	306.636	255.095	249.795	301.477	834.701	1151	1015.65	967.122	278.251	992.117	-1.83365	1.2879e-30	3.04234e-29	Bmp2k	5	96997689	97091867	+	8480	protein_coding	BMP2 inducible kinase [Source:MGI Symbol;Acc:MGI:2155456]
ENSMUSG00000054312	3804.73	3676.56	3464.26	4312.07	1243.23	1353.86	1012.21	1309.1	3814.4	1229.6	1.63342	1.34061e-30	3.16387e-29	Mrps21	3	95862634	95871519	-	739	protein_coding	mitochondrial ribosomal protein S21 [Source:MGI Symbol;Acc:MGI:1913542]
ENSMUSG00000038150	12334.1	15133.5	11215.6	15578.6	2323.38	2070.05	1869.7	3445	13565.4	2427.03	2.48278	1.34973e-30	3.18239e-29	Ormdl3	11	98581256	98587368	-	2184	protein_coding	ORM1-like 3 (S. cerevisiae) [Source:MGI Symbol;Acc:MGI:1913862]
ENSMUSG00000023947	56.4565	43.0473	43.8236	35.4678	569.076	386.089	993.645	434.407	44.6988	595.804	-3.73197	1.51136e-30	3.56014e-29	Nfkbie	17	45555703	45563169	+	3045	protein_coding	nuclear factor of kappa light polypeptide gene enhancer in B cells inhibitor, epsilon [Source:MGI Symbol;Acc:MGI:1194908]
ENSMUSG00000036986	562.351	417.718	468.913	458.354	2651.21	2185.65	3339.2	1829.21	476.834	2501.32	-2.39003	1.52623e-30	3.59178e-29	Pml	9	58218076	58249786	-	5571	protein_coding	promyelocytic leukemia [Source:MGI Symbol;Acc:MGI:104662]
ENSMUSG00000025283	3391.82	2957.51	2092.58	2896.09	11879.1	15267.6	13603.7	10404.8	2834.5	12788.8	-2.17385	1.54616e-30	3.6353e-29	Sat1	X	155213132	155216449	-	2774	protein_coding	spermidine/spermine N1-acetyl transferase 1 [Source:MGI Symbol;Acc:MGI:98233]
ENSMUSG00000005410	133.946	60.5851	87.6473	75.0281	523.685	579.497	623.693	550.36	89.3016	569.309	-2.65931	1.55192e-30	3.64542e-29	Mcm5	8	75109569	75128439	+	3993	protein_coding	minichromosome maintenance complex component 5 [Source:MGI Symbol;Acc:MGI:103197]
ENSMUSG00000022956	12131.5	13371.8	10749.9	13307.3	2694.08	2733.16	2064.99	3667.67	12390.1	2789.97	2.15098	1.62733e-30	3.81898e-29	Atp5o	16	91925214	91931687	-	1972	protein_coding	ATP synthase, H+ transporting, mitochondrial F1 complex, O subunit [Source:MGI Symbol;Acc:MGI:106341]
ENSMUSG00000038121	3968.56	6047.35	4608.06	6155.03	1149.92	1085.56	744.718	1113.32	5194.75	1023.38	2.34379	1.67646e-30	3.93059e-29	Fam210a	18	68260187	68300333	-	9813	protein_coding	family with sequence similarity 210, member A [Source:MGI Symbol;Acc:MGI:1914000]
ENSMUSG00000030726	410.693	315.68	296.905	383.325	1091.92	1215.71	1210.25	1109.96	351.651	1156.96	-1.71726	1.76758e-30	4.14036e-29	Pold3	7	100082111	100121565	-	4601	protein_coding	polymerase (DNA-directed), delta 3, accessory subunit [Source:MGI Symbol;Acc:MGI:1915217]
ENSMUSG00000020988	677.478	1060.24	1136.13	1197.72	213.509	159.961	158.158	128.557	1017.89	165.046	2.62459	1.78323e-30	4.16923e-29	L2hgdh	12	69690433	69724873	-	3466	protein_coding	L-2-hydroxyglutarate dehydrogenase [Source:MGI Symbol;Acc:MGI:2384968]
ENSMUSG00000004789	30891.7	39098.1	31828	39588.9	7412.28	6712.56	6214.92	10384.6	35351.7	7681.09	2.20243	1.78248e-30	4.16923e-29	Dlst	12	85110833	85134845	+	9559	protein_coding	dihydrolipoamide S-succinyltransferase (E2 component of 2-oxo-glutarate complex) [Source:MGI Symbol;Acc:MGI:1926170]
ENSMUSG00000021236	4927.21	6889.16	4861.14	7015.81	1277.69	1056.47	769.473	1273.81	5923.33	1094.36	2.43651	1.84768e-30	4.3159e-29	Entpd5	12	84373857	84409029	-	6039	protein_coding	ectonucleoside triphosphate diphosphohydrolase 5 [Source:MGI Symbol;Acc:MGI:1321385]
ENSMUSG00000015854	0	6.37738	0	0	606.902	940.137	631.257	373.069	1.59434	637.841	-8.95502	2.00813e-30	4.68631e-29	Cd5l	3	87357881	87371073	+	2036	protein_coding	CD5 antigen-like [Source:MGI Symbol;Acc:MGI:1334419]
ENSMUSG00000066677	94.0942	33.4812	54.7796	32.7395	1202.88	746.729	1776.18	699.084	53.7736	1106.22	-4.35024	2.13449e-30	4.97658e-29	Ifi208	1	173673675	173698395	+	5258	protein_coding	interferon activated gene 208 [Source:MGI Symbol;Acc:MGI:2442822]
ENSMUSG00000029438	976.366	1076.18	1081.35	1347.78	307.654	191.227	222.109	268.038	1120.42	247.257	2.18132	2.15815e-30	5.02706e-29	Bcl7a	5	123343834	123374992	+	9490	protein_coding	B cell CLL/lymphoma 7A [Source:MGI Symbol;Acc:MGI:1924295]
ENSMUSG00000026385	60783.7	76667.2	54548.4	88481.3	9359.92	7971.17	7697.48	14872.3	70120.2	9975.22	2.81343	2.16707e-30	5.04316e-29	Dbi	1	120113280	120121078	-	1422	protein_coding	diazepam binding inhibitor [Source:MGI Symbol;Acc:MGI:94865]
ENSMUSG00000042726	1805.5	1511.44	1708.03	1620.61	7371.93	6567.14	10252.8	5854.83	1661.39	7511.67	-2.17648	2.21304e-30	5.14536e-29	Trafd1	5	121371725	121385632	-	4486	protein_coding	TRAF type zinc finger domain containing 1 [Source:MGI Symbol;Acc:MGI:1923551]
ENSMUSG00000063428	1974.87	2638.64	2042.18	2844.25	384.147	215.221	176.037	371.388	2374.98	286.698	3.05166	2.34582e-30	5.44903e-29	Ddo	10	40630011	40681847	+	8925	protein_coding	D-aspartate oxidase [Source:MGI Symbol;Acc:MGI:1925528]
ENSMUSG00000073555	25.4608	19.1321	28.4854	25.9188	277.393	240.669	515.045	261.316	24.7493	323.606	-3.69864	2.52594e-30	5.862e-29	Gm4951	18	60212080	60247820	+	2645	protein_coding	predicted gene 4951 [Source:MGI Symbol;Acc:MGI:3644953]
ENSMUSG00000091971	87.4522	68.5568	179.677	30.0112	2965.58	1353.13	3028.38	2644.25	91.4243	2497.84	-4.76503	2.60524e-30	6.04044e-29	Hspa1a	17	34969190	34972156	-	2967	protein_coding	heat shock protein 1A [Source:MGI Symbol;Acc:MGI:96244]
ENSMUSG00000017002	5.53495	0	2.19118	4.09244	364.814	254.484	719.275	210.061	2.95464	387.159	-6.96441	2.72021e-30	6.30119e-29	Slpi	2	164354070	164389095	-	1180	protein_coding	secretory leukocyte peptidase inhibitor [Source:MGI Symbol;Acc:MGI:109297]
ENSMUSG00000025871	3822.44	4682.59	4485.35	4706.31	1749.26	1362.58	1533.44	1514.96	4424.17	1540.06	1.52239	2.79814e-30	6.47573e-29	4833439L19Rik	13	54551218	54565435	-	3187	protein_coding	RIKEN cDNA 4833439L19 gene [Source:MGI Symbol;Acc:MGI:1921162]
ENSMUSG00000085923	167.156	165.812	89.8385	120.045	3.36234	7.27097	7.56408	8.40245	135.713	6.64996	4.33962	2.94265e-30	6.80391e-29	Gm12781	7	34653184	34660416	+	395	antisense	predicted gene 12781 [Source:MGI Symbol;Acc:MGI:3649569]
ENSMUSG00000014776	1412.52	1686.82	1758.42	1819.77	305.132	192.681	150.594	320.133	1669.38	242.135	2.78739	2.99568e-30	6.92012e-29	Nol3	8	105276140	105281939	+	3176	protein_coding	nucleolar protein 3 (apoptosis repressor with CARD domain) [Source:MGI Symbol;Acc:MGI:1925938]
ENSMUSG00000026664	12567.7	18038.4	14851.8	19847	2824.37	2220.56	2703.13	3983.6	16326.2	2932.91	2.47684	3.00449e-30	6.93409e-29	Phyh	2	4919019	4938730	+	1893	protein_coding	phytanoyl-CoA hydroxylase [Source:MGI Symbol;Acc:MGI:891978]
ENSMUSG00000027227	1629.49	2069.46	1774.86	2029.85	685.077	634.756	612.69	544.479	1875.91	619.25	1.59822	3.26677e-30	7.5325e-29	Sord	2	122234749	122265340	+	2352	protein_coding	sorbitol dehydrogenase [Source:MGI Symbol;Acc:MGI:98266]
ENSMUSG00000026618	4012.84	5248.58	4377.98	5512.52	1360.91	1363.31	1418.61	1660.32	4787.98	1450.79	1.7224	3.60492e-30	8.29693e-29	Iars2	1	185284726	185329396	-	8885	protein_coding	isoleucine-tRNA synthetase 2, mitochondrial [Source:MGI Symbol;Acc:MGI:1919586]
ENSMUSG00000015937	1067.14	996.465	1198.58	1133.61	2707.52	2778.24	3072.39	2626.61	1098.95	2796.19	-1.34658	3.60255e-30	8.29693e-29	H2afy	13	56073619	56136361	-	6809	protein_coding	H2A histone family, member Y [Source:MGI Symbol;Acc:MGI:1349392]
ENSMUSG00000032313	108.485	92.472	98.6032	98.2186	8.40585	8.72517	5.50115	8.40245	99.4447	7.75865	3.69253	3.928e-30	9.02927e-29	Tmem266	9	55326913	55438345	+	4714	protein_coding	transmembrane protein 266 [Source:MGI Symbol;Acc:MGI:2142980]
ENSMUSG00000056130	0	6.37738	2.19118	5.45659	179.045	253.757	217.295	153.765	3.50629	200.965	-5.9756	3.93031e-30	9.02927e-29	Ticam2	18	46559155	46574533	-	3928	protein_coding	toll-like receptor adaptor molecule 2 [Source:MGI Symbol;Acc:MGI:3040056]
ENSMUSG00000001211	14775	16401	12704.5	17365.6	4503.01	3763.46	2981.62	4303.73	15311.5	3887.96	1.9776	4.00666e-30	9.19625e-29	Agpat3	10	78269178	78352489	-	7790	protein_coding	1-acylglycerol-3-phosphate O-acyltransferase 3 [Source:MGI Symbol;Acc:MGI:1336186]
ENSMUSG00000006360	1181.16	865.729	842.509	1084.5	4070.95	5115.13	3970.45	3403.83	993.474	4140.09	-2.05875	4.14306e-30	9.50064e-29	Crip1	12	113146316	113153879	+	2280	protein_coding	cysteine-rich protein 1 (intestinal) [Source:MGI Symbol;Acc:MGI:88501]
ENSMUSG00000060961	8010.18	7085.26	4709.95	6526.08	910.354	788.901	499.917	1177.18	6582.87	844.089	2.96367	4.54017e-30	1.04018e-28	Slc4a4	5	88886818	89239653	+	10815	protein_coding	solute carrier family 4 (anion exchanger), member 4 [Source:MGI Symbol;Acc:MGI:1927555]
ENSMUSG00000019132	5446.39	5189.59	4852.37	5242.42	16731	17984.8	20795	13559	5182.69	17267.5	-1.73633	5.07022e-30	1.16055e-28	BC005537	13	24801657	24816197	+	5849	protein_coding	cDNA sequence BC005537 [Source:MGI Symbol;Acc:MGI:2441726]
ENSMUSG00000025212	355.344	220.019	364.832	268.737	1218.85	1358.22	1265.95	1229.28	302.233	1268.07	-2.06322	5.085e-30	1.16281e-28	Sfxn3	19	45047576	45056383	+	2966	protein_coding	sideroflexin 3 [Source:MGI Symbol;Acc:MGI:2137679]
ENSMUSG00000045763	63.0985	23.9152	47.1104	15.0056	3833.91	2493.22	5950.87	1648.56	37.2824	3481.64	-6.53565	5.08936e-30	1.16281e-28	Basp1	15	25363277	25413764	-	2009	protein_coding	brain abundant, membrane attached signal protein 1 [Source:MGI Symbol;Acc:MGI:1917600]
ENSMUSG00000029009	659.766	511.784	520.406	518.376	3855.76	3177.42	4667.04	2162.79	552.583	3465.75	-2.64837	5.29737e-30	1.20924e-28	Mthfr	4	148039077	148059551	+	7315	protein_coding	methylenetetrahydrofolate reductase [Source:MGI Symbol;Acc:MGI:106639]
ENSMUSG00000064215	46541.2	45398.9	30745.6	49384.9	6230.42	4934.08	3804.73	8462.95	43017.6	5858.04	2.8765	5.62374e-30	1.28257e-28	Ifi27	12	103434211	103440239	+	1467	protein_coding	interferon, alpha-inducible protein 27 [Source:MGI Symbol;Acc:MGI:1277180]
ENSMUSG00000031958	3463.77	4424.3	4047.11	4789.52	619.511	300.291	585.185	751.179	4181.18	564.041	2.89043	5.70028e-30	1.29885e-28	Ldhd	8	111623785	111630374	-	5328	protein_coding	lactate dehydrogenase D [Source:MGI Symbol;Acc:MGI:106428]
ENSMUSG00000029413	593.347	534.105	501.781	577.034	1947.64	2177.66	2685.25	1703.18	551.567	2128.43	-1.94839	6.19057e-30	1.40928e-28	Naaa	5	92257659	92278170	-	3721	protein_coding	N-acylethanolamine acid amidase [Source:MGI Symbol;Acc:MGI:1914361]
ENSMUSG00000069910	4.42796	12.7548	9.86032	1.36415	366.495	373.001	738.529	180.653	7.1018	414.669	-5.89025	6.25327e-30	1.42226e-28	Spdl1	11	34809190	34833641	-	3460	protein_coding	spindle apparatus coiled-coil protein 1 [Source:MGI Symbol;Acc:MGI:1917635]
ENSMUSG00000058290	40.9586	31.8869	42.728	23.1905	214.349	376.636	303.251	370.548	34.691	316.196	-3.17419	6.49887e-30	1.47679e-28	Espl1	15	102296266	102324357	+	8749	protein_coding	extra spindle pole bodies 1, separase [Source:MGI Symbol;Acc:MGI:2146156]
ENSMUSG00000040296	700.725	604.256	552.178	605.682	4356.75	3013.09	5642.8	2737.52	615.71	3937.54	-2.67691	6.86281e-30	1.55807e-28	Ddx58	4	40203773	40239828	-	7050	protein_coding	DEAD (Asp-Glu-Ala-Asp) box polypeptide 58 [Source:MGI Symbol;Acc:MGI:2442858]
ENSMUSG00000020189	748.325	903.993	734.046	784.385	3753.21	4157.54	5250.85	2720.71	792.687	3970.58	-2.32539	7.0808e-30	1.60611e-28	Osbpl8	10	111164752	111297249	+	9401	protein_coding	oxysterol binding protein-like 8 [Source:MGI Symbol;Acc:MGI:2443807]
ENSMUSG00000032418	10779.9	26745.1	18311.7	23906.7	2330.1	1339.31	1781	2611.48	19935.8	2015.47	3.30625	7.15655e-30	1.62036e-28	Me1	9	86581371	86695953	-	3848	protein_coding	malic enzyme 1, NADP(+)-dependent, cytosolic [Source:MGI Symbol;Acc:MGI:97043]
ENSMUSG00000072596	18.8188	7.97172	3.28677	5.45659	179.045	172.322	229.673	180.653	8.88348	190.423	-4.39614	7.15431e-30	1.62036e-28	Ear2	14	44102654	44103534	+	719	protein_coding	eosinophil-associated, ribonuclease A family, member 2 [Source:MGI Symbol;Acc:MGI:108020]
ENSMUSG00000019945	141.695	167.406	136.949	122.773	10.087	15.269	4.8135	14.2842	142.206	11.1134	3.68724	7.19956e-30	1.62863e-28	Cabcoco1	10	68430953	68541896	-	1262	protein_coding	ciliary associated calcium binding coiled-coil 1 [Source:MGI Symbol;Acc:MGI:1920537]
ENSMUSG00000002781	4051.58	4983.92	4536.84	5638.02	667.425	492.972	420.838	983.927	4802.59	641.29	2.90538	7.66735e-30	1.73289e-28	Tmem143	7	45896941	45917413	+	7518	protein_coding	transmembrane protein 143 [Source:MGI Symbol;Acc:MGI:1917459]
ENSMUSG00000049090	3354.18	5074.8	3943.03	5322.9	890.18	874.698	699.333	1114.16	4423.73	894.594	2.30606	8.80848e-30	1.989e-28	Zadh2	18	84088158	84097514	+	3321	protein_coding	zinc binding alcohol dehydrogenase, domain containing 2 [Source:MGI Symbol;Acc:MGI:2444835]
ENSMUSG00000016252	24595.1	22040.2	17650	24665.2	5798.36	5976.01	4704.86	6913.53	22237.6	5848.19	1.92698	9.45595e-30	2.13329e-28	Atp5e	2	174461072	174464105	-	1756	protein_coding	ATP synthase, H+ transporting, mitochondrial F1 complex, epsilon subunit [Source:MGI Symbol;Acc:MGI:1855697]
ENSMUSG00000017697	39.8517	41.4529	25.1986	19.0981	221.914	264.663	269.556	212.582	31.4003	242.179	-2.95458	9.68693e-30	2.18343e-28	Ada	2	163726584	163750239	-	2002	protein_coding	adenosine deaminase [Source:MGI Symbol;Acc:MGI:87916]
ENSMUSG00000058470	6.64194	1.59434	10.9559	8.18489	122.725	197.043	194.603	248.712	6.84427	190.771	-4.74206	1.0332e-29	2.32674e-28	Gm8369	19	11485938	11512577	+	5986	protein_coding	predicted gene 8369 [Source:MGI Symbol;Acc:MGI:3645380]
ENSMUSG00000015090	578.956	567.586	565.325	530.653	23.5364	14.5419	16.5034	63.0184	560.63	29.4	4.26357	1.04335e-29	2.34749e-28	Ptgds	2	25466709	25470046	-	1649	protein_coding	prostaglandin D2 synthase (brain) [Source:MGI Symbol;Acc:MGI:99261]
ENSMUSG00000027359	8548.18	8078.54	6860.59	8958.36	698.526	948.135	387.143	1229.28	8111.42	815.771	3.31403	1.07843e-29	2.42424e-28	Slc27a2	2	126552407	126588243	+	3754	protein_coding	solute carrier family 27 (fatty acid transporter), member 2 [Source:MGI Symbol;Acc:MGI:1347099]
ENSMUSG00000050241	3.32097	9.56606	6.57355	5.45659	151.305	362.822	245.489	599.935	6.22929	339.888	-5.80535	1.09483e-29	2.45891e-28	Klre1	6	129577905	129585827	+	3494	protein_coding	killer cell lectin-like receptor family E member 1 [Source:MGI Symbol;Acc:MGI:2662547]
ENSMUSG00000062908	50422.3	71029.6	47532.2	77791.9	7571.99	6749.64	6347.64	12572.6	61694	8310.46	2.89215	1.10384e-29	2.47692e-28	Acadm	3	153922357	153944632	-	3913	protein_coding	acyl-Coenzyme A dehydrogenase, medium chain [Source:MGI Symbol;Acc:MGI:87867]
ENSMUSG00000022354	14194.9	13483.4	10264.6	15181.6	2948.77	2769.51	2227.96	3711.36	13281.1	2914.4	2.18821	1.10644e-29	2.48054e-28	Ndufb9	15	58933756	58939488	+	1031	protein_coding	NADH:ubiquinone oxidoreductase subunit B9 [Source:MGI Symbol;Acc:MGI:1913468]
ENSMUSG00000048621	8.85592	6.37738	15.3383	25.9188	342.118	262.482	508.169	214.262	14.1226	331.758	-4.55014	1.1119e-29	2.49055e-28	Gm6377	X	109196756	109200439	+	2795	protein_coding	predicted gene 6377 [Source:MGI Symbol;Acc:MGI:3647255]
ENSMUSG00000038286	1160.13	1540.14	1286.22	1489.65	237.045	266.118	157.47	318.453	1369.03	244.771	2.48455	1.16511e-29	2.60742e-28	Bphl	13	34037597	34074074	+	2945	protein_coding	biphenyl hydrolase-like (serine hydrolase, breast epithelial mucin-associated antigen) [Source:MGI Symbol;Acc:MGI:1915271]
ENSMUSG00000030178	2.21398	4.78303	4.38236	9.54903	129.45	327.194	263.367	436.927	5.2321	289.235	-5.82353	1.18705e-29	2.65416e-28	Klra13-ps	6	130290878	130306428	-	1041	transcribed_unprocessed_pseudogene	killer cell lectin-like receptor subfamily A, member 13, pseudogene [Source:MGI Symbol;Acc:MGI:1321090]
ENSMUSG00000021779	819.173	1393.46	952.069	1250.92	139.537	117.063	69.452	173.09	1103.91	124.786	3.14717	1.20554e-29	2.69069e-28	Thrb	14	17660261	18038090	+	7403	protein_coding	thyroid hormone receptor beta [Source:MGI Symbol;Acc:MGI:98743]
ENSMUSG00000031490	6619.8	7399.35	6868.26	8294.02	1702.18	1597.43	1575.39	2429.99	7295.36	1826.25	1.99825	1.20458e-29	2.69069e-28	Eif4ebp1	8	27260329	27276674	+	2196	protein_coding	eukaryotic translation initiation factor 4E binding protein 1 [Source:MGI Symbol;Acc:MGI:103267]
ENSMUSG00000059173	543.532	594.69	529.17	676.617	137.015	138.148	140.279	189.055	586.003	151.125	1.95571	1.22499e-29	2.73167e-28	Pde1a	2	79834453	80129458	-	6012	protein_coding	phosphodiesterase 1A, calmodulin-dependent [Source:MGI Symbol;Acc:MGI:1201792]
ENSMUSG00000030802	3442.74	3871.07	4110.66	3891.91	1376.04	1200.44	1076.85	1458.66	3829.09	1278	1.58353	1.35096e-29	3.0099e-28	Bckdk	7	127904082	127910221	+	3695	protein_coding	branched chain ketoacid dehydrogenase kinase [Source:MGI Symbol;Acc:MGI:1276121]
ENSMUSG00000003299	3339.79	3564.95	3417.15	4009.23	1523.98	1409.84	1453.68	1571.26	3582.78	1489.69	1.26602	1.42211e-29	3.16561e-28	Mrpl4	9	21002738	21008839	+	2617	protein_coding	mitochondrial ribosomal protein L4 [Source:MGI Symbol;Acc:MGI:2137210]
ENSMUSG00000013974	9.96291	9.56606	7.66914	0	154.668	156.326	222.109	270.559	6.79953	200.915	-4.86835	1.44425e-29	3.21204e-28	Mcemp1	8	3665754	3669259	+	1494	protein_coding	mast cell expressed membrane protein 1 [Source:MGI Symbol;Acc:MGI:1916439]
ENSMUSG00000027559	78429.2	91296.9	74342.4	103337	3731.36	4619.25	4717.23	12318	86851.4	6346.46	3.77456	1.6331e-29	3.62884e-28	Car3	3	14863512	14872523	+	2865	protein_coding	carbonic anhydrase 3 [Source:MGI Symbol;Acc:MGI:88270]
ENSMUSG00000019823	255.715	159.434	167.625	165.062	862.44	822.347	1038.34	790.67	186.959	878.45	-2.22775	1.7415e-29	3.86627e-28	Mical1	10	41476314	41487032	+	6047	protein_coding	microtubule associated monooxygenase, calponin and LIM domain containing 1 [Source:MGI Symbol;Acc:MGI:2385847]
ENSMUSG00000052298	955.333	902.399	911.532	747.553	2594.89	2922.93	3064.14	2343.44	879.204	2731.35	-1.635	1.79392e-29	3.97914e-28	Cdc42se2	11	54717456	54787675	-	3661	protein_coding	CDC42 small effector 2 [Source:MGI Symbol;Acc:MGI:1919979]
ENSMUSG00000106871	197.044	298.142	231.17	309.662	26.0581	25.4484	8.93936	26.8878	259.004	21.8334	3.577	1.79989e-29	3.98886e-28	Gm3289	6	21852981	21858178	-	756	lincRNA	predicted gene 3289 [Source:MGI Symbol;Acc:MGI:3781467]
ENSMUSG00000056144	246.859	165.812	157.765	151.42	854.875	803.443	1089.91	821.759	180.464	892.498	-2.30273	1.80539e-29	3.99751e-28	Trim34a	7	104244457	104262234	+	2592	protein_coding	tripartite motif-containing 34A [Source:MGI Symbol;Acc:MGI:2137359]
ENSMUSG00000044252	1585.21	2072.65	1929.34	2552.32	590.091	535.144	494.416	484.821	2034.88	526.118	1.95119	1.87744e-29	4.15338e-28	Osbpl1a	18	12755314	12941841	-	7392	protein_coding	oxysterol binding protein-like 1A [Source:MGI Symbol;Acc:MGI:1927551]
ENSMUSG00000028085	1664.91	1718.7	1641.2	2031.22	426.177	477.703	385.768	591.532	1764.01	470.295	1.90771	1.90633e-29	4.21358e-28	Gatb	3	85574119	85655622	+	4299	protein_coding	glutamyl-tRNA(Gln) amidotransferase, subunit B [Source:MGI Symbol;Acc:MGI:2442496]
ENSMUSG00000058135	4760.06	3821.64	4227.89	3994.22	1580.3	1515.27	1302.4	1626.71	4200.95	1506.17	1.48041	1.927e-29	4.25551e-28	Gstm1	3	108012255	108017973	-	1473	protein_coding	glutathione S-transferase, mu 1 [Source:MGI Symbol;Acc:MGI:95860]
ENSMUSG00000004933	21.0328	14.3491	15.3383	28.6471	261.422	255.938	159.533	196.617	19.8418	218.378	-3.4586	1.95854e-29	4.32136e-28	Matk	10	81252935	81263365	+	4594	protein_coding	megakaryocyte-associated tyrosine kinase [Source:MGI Symbol;Acc:MGI:99259]
ENSMUSG00000027368	16.6049	20.7265	9.86032	1.36415	360.611	200.679	482.726	512.549	12.1389	389.141	-5.01452	1.96647e-29	4.33505e-28	Dusp2	2	127336159	127338376	+	2003	protein_coding	dual specificity phosphatase 2 [Source:MGI Symbol;Acc:MGI:101911]
ENSMUSG00000049744	29.8887	22.3208	21.9118	23.1905	222.755	685.653	322.505	610.018	24.328	460.233	-4.23717	1.97887e-29	4.35855e-28	Arhgap15	2	43748824	44395953	+	8818	protein_coding	Rho GTPase activating protein 15 [Source:MGI Symbol;Acc:MGI:1923367]
ENSMUSG00000050953	2864.89	3665.4	3090.66	3795.06	631.279	579.497	494.416	918.388	3354	655.895	2.3548	2.18721e-29	4.81321e-28	Gja1	10	56377330	56402513	+	10257	protein_coding	gap junction protein, alpha 1 [Source:MGI Symbol;Acc:MGI:95713]
ENSMUSG00000029217	22.1398	25.5095	62.4487	6.82074	763.251	805.624	1137.36	606.657	29.2297	828.224	-4.80771	2.24472e-29	4.93544e-28	Tec	5	72755716	72868483	-	3744	protein_coding	tec protein tyrosine kinase [Source:MGI Symbol;Acc:MGI:98662]
ENSMUSG00000004748	1729.12	1895.68	1893.18	2164.9	374.06	226.127	143.03	287.364	1920.72	257.645	2.89988	2.40512e-29	5.28348e-28	Mtfp1	11	4091480	4095445	-	1738	protein_coding	mitochondrial fission process 1 [Source:MGI Symbol;Acc:MGI:1916686]
ENSMUSG00000028133	328.776	334.812	260.751	391.51	44.551	39.2633	62.5756	67.2196	328.962	53.4024	2.62193	2.64091e-29	5.79636e-28	Rwdd3	3	121155398	121171695	-	5065	protein_coding	RWD domain containing 3 [Source:MGI Symbol;Acc:MGI:1920420]
ENSMUSG00000025138	930.979	779.634	832.649	859.413	1976.22	2201.65	2382	2361.09	850.669	2230.24	-1.38959	2.6882e-29	5.89501e-28	Sirt7	11	120618372	120625240	-	5148	protein_coding	sirtuin 7 [Source:MGI Symbol;Acc:MGI:2385849]
ENSMUSG00000026189	533.569	609.039	553.273	705.264	120.204	98.8852	101.084	164.688	600.287	121.215	2.31048	2.73981e-29	6.00294e-28	Pecr	1	72259167	72284314	-	1516	protein_coding	peroxisomal trans-2-enoyl-CoA reductase [Source:MGI Symbol;Acc:MGI:2148199]
ENSMUSG00000039824	410.693	428.879	439.332	451.533	154.668	139.603	121.025	142.842	432.609	139.534	1.63457	2.81015e-29	6.15168e-28	Myl6b	10	128494157	128498685	-	1847	protein_coding	myosin, light polypeptide 6B [Source:MGI Symbol;Acc:MGI:1917789]
ENSMUSG00000000340	2773.01	3636.7	2861.68	3594.53	789.309	928.503	714.462	1014.18	3216.48	861.612	1.90024	2.83633e-29	6.20357e-28	Dbt	3	116513070	116549981	+	3348	protein_coding	dihydrolipoamide branched chain transacylase E2 [Source:MGI Symbol;Acc:MGI:105386]
ENSMUSG00000062082	3.32097	0	1.09559	0	482.496	498.789	902.188	387.353	1.10414	567.706	-8.83064	2.95115e-29	6.44908e-28	Cd200r4	16	44811733	44839150	+	2045	protein_coding	CD200 receptor 4 [Source:MGI Symbol;Acc:MGI:3036289]
ENSMUSG00000049858	1039.46	1458.82	1369.49	1656.08	279.915	200.679	169.16	299.127	1380.96	237.22	2.5428	3.02828e-29	6.61189e-28	Suox	10	128669894	128674073	-	2497	protein_coding	sulfite oxidase [Source:MGI Symbol;Acc:MGI:2446117]
ENSMUSG00000044433	375.27	578.747	464.531	499.278	91.6238	111.973	68.7643	97.4684	479.456	92.4574	2.37377	3.11515e-29	6.79562e-28	Camsap3	8	3587293	3609075	+	6119	protein_coding	calmodulin regulated spectrin-associated protein family, member 3 [Source:MGI Symbol;Acc:MGI:1916947]
ENSMUSG00000025491	29.8887	14.3491	20.8162	20.4622	160.552	189.772	231.048	253.754	21.3791	208.782	-3.26334	3.87853e-29	8.45358e-28	Ifitm1	7	140967221	140969825	+	1094	protein_coding	interferon induced transmembrane protein 1 [Source:MGI Symbol;Acc:MGI:1915963]
ENSMUSG00000046711	219.184	314.086	383.457	311.026	2977.35	2201.65	4321.15	1729.22	306.938	2807.34	-3.19346	4.08123e-29	8.88765e-28	Hmga1	17	27556497	27563674	+	2125	protein_coding	high mobility group AT-hook 1 [Source:MGI Symbol;Acc:MGI:96160]
ENSMUSG00000046722	961.975	833.842	948.782	875.783	2767.21	2912.75	3828.8	2657.69	905.095	3041.61	-1.74809	4.09196e-29	8.9033e-28	Cdc42se1	3	95228732	95236409	+	3258	protein_coding	CDC42 small effector 1 [Source:MGI Symbol;Acc:MGI:1889510]
ENSMUSG00000047617	2117.67	2271.94	2214.19	2668.27	450.554	341.736	460.033	655.391	2318.02	476.928	2.28163	4.36547e-29	9.49018e-28	Paxx	2	25455141	25461094	-	2066	protein_coding	non-homologous end joining factor [Source:MGI Symbol;Acc:MGI:2442831]
ENSMUSG00000076617	133.946	121.17	165.434	175.975	759.048	1457.1	983.33	1758.63	149.131	1239.53	-3.05365	4.37177e-29	9.49564e-28	Ighm	12	113418558	113422730	-	1886	IG_C_gene	immunoglobulin heavy constant mu [Source:MGI Symbol;Acc:MGI:96448]
ENSMUSG00000046223	101.843	58.9907	71.2134	64.1149	1191.11	775.086	2166.76	663.793	74.0405	1199.19	-4.01296	4.70673e-29	1.02143e-27	Plaur	7	24462484	24475968	+	2617	protein_coding	plasminogen activator, urokinase receptor [Source:MGI Symbol;Acc:MGI:97612]
ENSMUSG00000056201	4916.14	4730.42	4173.11	4965.5	18700.5	18657.3	22929.5	13411.1	4696.29	18424.6	-1.97212	4.75364e-29	1.03072e-27	Cfl1	19	5490455	5495201	+	2354	protein_coding	cofilin 1, non-muscle [Source:MGI Symbol;Acc:MGI:101757]
ENSMUSG00000084350	8.85592	19.1321	14.2427	21.8264	185.769	289.385	246.176	157.126	16.0143	219.614	-3.80783	4.77491e-29	1.03444e-27	Znf41-ps	4	145825237	145829942	+	2413	unprocessed_pseudogene	ZNF41, pseudogene [Source:MGI Symbol;Acc:MGI:1917255]
ENSMUSG00000029826	978.579	779.634	782.252	688.895	3635.53	3217.41	4667.72	2841.71	807.34	3590.59	-2.1524	4.90172e-29	1.061e-27	Zc3hav1	6	38305286	38354603	-	6518	protein_coding	zinc finger CCCH type, antiviral 1 [Source:MGI Symbol;Acc:MGI:1926031]
ENSMUSG00000023886	1289.64	966.172	1201.86	995.828	322.785	205.769	261.992	211.742	1113.38	250.572	2.15303	5.31947e-29	1.15043e-27	Smoc2	17	14279506	14404790	+	6951	protein_coding	SPARC related modular calcium binding 2 [Source:MGI Symbol;Acc:MGI:1929881]
ENSMUSG00000032311	3731.66	4709.69	3725.01	4422.57	416.93	420.262	334.882	849.487	4147.23	505.391	3.03728	5.38545e-29	1.16369e-27	Nrg4	9	55220222	55326844	-	6075	protein_coding	neuregulin 4 [Source:MGI Symbol;Acc:MGI:1933833]
ENSMUSG00000038508	12.1769	0	4.38236	10.9132	2938.69	1660.69	3901	1032.66	6.86811	2383.26	-8.41354	5.65131e-29	1.22009e-27	Gdf15	8	70629393	70632456	-	1852	protein_coding	growth differentiation factor 15 [Source:MGI Symbol;Acc:MGI:1346047]
ENSMUSG00000021906	2034.65	2342.09	2111.2	2766.49	488.38	436.258	254.428	487.342	2313.61	416.602	2.47419	6.86086e-29	1.47995e-27	Oxnad1	14	32085374	32103202	+	5959	protein_coding	oxidoreductase NAD-binding domain containing 1 [Source:MGI Symbol;Acc:MGI:1916953]
ENSMUSG00000074093	668.622	1257.94	907.149	1201.81	178.204	125.788	127.902	187.375	1008.88	154.817	2.70491	6.87559e-29	1.48058e-27	Svip	7	51997171	52006018	-	3561	protein_coding	small VCP/p97-interacting protein [Source:MGI Symbol;Acc:MGI:1922994]
ENSMUSG00000012519	153.872	102.038	143.522	129.594	1345.78	1000.49	1973.54	742.776	132.257	1265.64	-3.25503	6.87162e-29	1.48058e-27	Mlkl	8	111311797	111338177	-	2303	protein_coding	mixed lineage kinase domain-like [Source:MGI Symbol;Acc:MGI:1921818]
ENSMUSG00000025915	380.805	398.586	334.155	451.533	1180.18	1552.35	1496.31	1226.76	391.27	1363.9	-1.80361	7.51292e-29	1.61644e-27	Sgk3	1	9798107	9900845	+	14311	protein_coding	serum/glucocorticoid regulated kinase 3 [Source:MGI Symbol;Acc:MGI:2182368]
ENSMUSG00000020261	692.976	655.275	620.105	679.346	2151.9	3039.27	2013.42	2929.09	661.925	2533.42	-1.93635	7.60825e-29	1.63555e-27	Slc36a1	11	55204350	55236330	+	5626	protein_coding	solute carrier family 36 (proton/amino acid symporter), member 1 [Source:MGI Symbol;Acc:MGI:2445299]
ENSMUSG00000002660	3458.24	3359.28	2867.16	3654.55	856.556	853.612	774.287	1172.14	3334.81	914.149	1.86743	7.8139e-29	1.67832e-27	Clpp	17	56990305	56996188	+	1223	protein_coding	caseinolytic mitochondrial matrix peptidase proteolytic subunit [Source:MGI Symbol;Acc:MGI:1858213]
ENSMUSG00000015970	1346.1	1758.56	1119.69	1915.26	321.944	183.956	235.862	283.162	1534.9	256.231	2.58317	8.51314e-29	1.82694e-27	Chdh	14	30009023	30040527	+	6217	protein_coding	choline dehydrogenase [Source:MGI Symbol;Acc:MGI:1860776]
ENSMUSG00000023861	2566	4052.82	2987.68	3889.18	716.179	528.6	498.541	797.392	3373.92	635.178	2.40951	8.57845e-29	1.83938e-27	Mpc1	17	8282904	8297661	+	2082	protein_coding	mitochondrial pyruvate carrier 1 [Source:MGI Symbol;Acc:MGI:1915240]
ENSMUSG00000033161	2766.37	2466.45	2764.18	2353.15	9266.61	9093.81	10782.2	6900.93	2587.54	9010.9	-1.79988	8.78123e-29	1.88125e-27	Atp1a1	3	101576219	101604684	-	4568	protein_coding	ATPase, Na+/K+ transporting, alpha 1 polypeptide [Source:MGI Symbol;Acc:MGI:88105]
ENSMUSG00000017721	746.112	650.492	704.465	647.97	1580.3	1696.32	1684.73	1552.77	687.26	1628.53	-1.24315	8.78877e-29	1.88126e-27	Pigt	2	164497520	164508301	+	3856	protein_coding	phosphatidylinositol glycan anchor biosynthesis, class T [Source:MGI Symbol;Acc:MGI:1926178]
ENSMUSG00000044164	136.16	124.359	99.6988	118.681	12.6088	8.72517	4.8135	12.6037	119.725	9.68778	3.65112	9.28315e-29	1.98539e-27	Rnf182	13	43615710	43670945	+	3609	protein_coding	ring finger protein 182 [Source:MGI Symbol;Acc:MGI:3045355]
ENSMUSG00000018167	576.742	550.049	555.465	441.984	2120.8	2019.15	2685.25	1674.61	531.06	2124.95	-2.00012	9.72852e-29	2.07887e-27	Stard3	11	98358368	98381112	+	3557	protein_coding	START domain containing 3 [Source:MGI Symbol;Acc:MGI:1929618]
ENSMUSG00000000168	13228.5	24326.5	21429.8	24921.6	3424.54	2981.1	2579.35	4426.41	20976.6	3352.85	2.64537	9.85021e-29	2.10308e-27	Dlat	9	50634633	50659780	-	4886	protein_coding	dihydrolipoamide S-acetyltransferase (E2 component of pyruvate dehydrogenase complex) [Source:MGI Symbol;Acc:MGI:2385311]
ENSMUSG00000027641	184.867	156.246	175.295	189.617	575.801	560.592	754.345	622.621	176.506	628.34	-1.82983	1.00742e-28	2.14907e-27	Rbl1	2	157145893	157204534	-	5993	protein_coding	RB transcriptional corepressor like 1 [Source:MGI Symbol;Acc:MGI:103300]
ENSMUSG00000082319	50.9216	35.0756	49.3016	61.3866	247.132	314.833	301.188	239.47	49.1713	275.656	-2.47973	1.04929e-28	2.23649e-27	Gm8822	X	81820384	81822730	-	2347	processed_pseudogene	predicted gene 8822 [Source:MGI Symbol;Acc:MGI:3648640]
ENSMUSG00000107355	18.8188	3.18869	9.86032	17.7339	147.943	183.229	215.232	174.771	12.4004	180.294	-3.82441	1.0803e-28	2.30063e-27	AI839979	5	31569595	31571397	-	1539	lincRNA	expressed sequence AI839979 [Source:MGI Symbol;Acc:MGI:2140975]
ENSMUSG00000046245	14.3909	9.56606	6.57355	5.45659	132.812	134.513	205.605	187.375	8.99677	165.076	-4.18396	1.08417e-28	2.30691e-27	Pilra	5	137821952	137836281	-	3090	protein_coding	paired immunoglobin-like type 2 receptor alpha [Source:MGI Symbol;Acc:MGI:2450529]
ENSMUSG00000005882	3401.78	4488.08	4449.2	5111.46	1220.53	1036.84	850.615	1227.6	4362.63	1083.9	2.00922	1.09358e-28	2.32496e-27	Uqcc1	2	155846894	155930310	-	6044	protein_coding	ubiquinol-cytochrome c reductase complex assembly factor 1 [Source:MGI Symbol;Acc:MGI:1929472]
ENSMUSG00000071713	1022.86	790.795	525.884	532.018	5135.13	3925.6	7097.17	4888.54	717.889	5261.61	-2.87359	1.18296e-28	2.51286e-27	Csf2rb	15	78325752	78353847	+	7277	protein_coding	colony stimulating factor 2 receptor, beta, low-affinity (granulocyte-macrophage) [Source:MGI Symbol;Acc:MGI:1339759]
ENSMUSG00000005469	7524.21	10670.9	9417.7	11068.7	2170.39	1956.62	1556.14	2664.42	9670.39	2086.89	2.21234	1.21972e-28	2.58876e-27	Prkaca	8	83972993	83996443	+	2488	protein_coding	protein kinase, cAMP dependent, catalytic, alpha [Source:MGI Symbol;Acc:MGI:97592]
ENSMUSG00000061474	4815.41	5583.39	4228.98	5546.62	976.76	1149.54	791.478	1424.21	5043.6	1085.5	2.21625	1.25005e-28	2.65088e-27	Mrps36	13	100735955	100744659	-	1274	protein_coding	mitochondrial ribosomal protein S36 [Source:MGI Symbol;Acc:MGI:1913378]
ENSMUSG00000039782	333.204	304.52	369.214	311.026	1209.6	1105.92	1572.64	1065.43	329.491	1238.4	-1.90857	1.25232e-28	2.65347e-27	Cpeb2	5	43233170	43289724	+	7816	protein_coding	cytoplasmic polyadenylation element binding protein 2 [Source:MGI Symbol;Acc:MGI:2442640]
ENSMUSG00000020790	1217.69	1021.97	1198.58	1084.5	3755.73	3748.91	4431.86	2976.99	1130.68	3728.37	-1.72069	1.27276e-28	2.69449e-27	Ankfy1	11	72690006	72772146	+	11332	protein_coding	ankyrin repeat and FYVE domain containing 1 [Source:MGI Symbol;Acc:MGI:1337008]
ENSMUSG00000064109	8.85592	19.1321	3.28677	9.54903	166.436	230.49	159.533	276.441	10.206	208.225	-4.41925	1.30822e-28	2.76722e-27	Hcst	7	30417712	30419854	-	722	protein_coding	hematopoietic cell signal transducer [Source:MGI Symbol;Acc:MGI:1344360]
ENSMUSG00000062524	12.1769	11.1604	2.19118	16.3698	147.102	242.851	234.486	181.493	10.4746	201.483	-4.29999	1.40346e-28	2.96619e-27	Ncr1	7	4337724	4345164	+	1540	protein_coding	natural cytotoxicity triggering receptor 1 [Source:MGI Symbol;Acc:MGI:1336212]
ENSMUSG00000057346	3.32097	4.78303	1.09559	4.09244	332.031	207.223	361.013	131.918	3.32301	258.046	-6.34029	1.45275e-28	3.06777e-27	Apol9a	15	77403789	77411135	-	5953	protein_coding	apolipoprotein L 9a [Source:MGI Symbol;Acc:MGI:3606001]
ENSMUSG00000059456	726.186	943.852	858.943	1155.43	3394.28	3349.01	3958.08	3080.34	921.103	3445.43	-1.90438	1.58776e-28	3.35005e-27	Ptk2b	14	66153257	66281052	-	7398	protein_coding	PTK2 protein tyrosine kinase 2 beta [Source:MGI Symbol;Acc:MGI:104908]
ENSMUSG00000031887	202.579	175.378	142.427	201.894	611.946	623.122	715.149	609.177	180.569	639.849	-1.82691	1.58934e-28	3.35058e-27	Tradd	8	105258286	105264609	-	1866	protein_coding	TNFRSF1A-associated via death domain [Source:MGI Symbol;Acc:MGI:109200]
ENSMUSG00000072946	2240.55	3778.6	3221.04	3797.79	806.962	778.721	768.098	831.842	3259.49	796.406	2.03277	1.93052e-28	4.06642e-27	Ptgr2	12	84285232	84315832	+	5929	protein_coding	prostaglandin reductase 2 [Source:MGI Symbol;Acc:MGI:1916372]
ENSMUSG00000038463	212.542	156.246	188.442	140.507	674.99	852.885	738.529	631.024	174.434	724.357	-2.04862	1.93308e-28	4.06838e-27	Olfml2b	1	170644532	170682789	+	3095	protein_coding	olfactomedin-like 2B [Source:MGI Symbol;Acc:MGI:2443310]
ENSMUSG00000017146	13.2839	7.97172	14.2427	9.54903	175.682	216.675	174.661	115.954	11.2618	170.743	-3.89138	1.96188e-28	4.12555e-27	Brca1	11	101488764	101551955	-	8533	protein_coding	breast cancer 1, early onset [Source:MGI Symbol;Acc:MGI:104537]
ENSMUSG00000047881	360.879	291.765	337.442	252.367	1061.66	1225.16	1446.11	1067.95	310.613	1200.22	-1.94757	2.00349e-28	4.20951e-27	Rell1	5	63908897	63968897	-	3856	protein_coding	RELT-like 1 [Source:MGI Symbol;Acc:MGI:2140767]
ENSMUSG00000021474	2840.54	3462.92	2849.63	4013.32	725.425	855.794	755.72	1030.14	3291.6	841.77	1.96718	2.07178e-28	4.34935e-27	Sfxn1	13	54071869	54108342	+	9841	protein_coding	sideroflexin 1 [Source:MGI Symbol;Acc:MGI:2137677]
ENSMUSG00000028268	1340.57	792.389	864.421	800.755	6201.84	4644.7	7978.73	4798.64	949.533	5905.97	-2.6361	2.14014e-28	4.4891e-27	Gbp3	3	142560026	142573209	+	3265	protein_coding	guanylate binding protein 3 [Source:MGI Symbol;Acc:MGI:1926263]
ENSMUSG00000061414	19.9258	6.37738	10.9559	17.7339	183.248	272.662	184.976	378.95	13.7483	254.959	-4.18873	2.18917e-28	4.58811e-27	Cracr2a	6	127561338	127674248	+	7824	protein_coding	calcium release activated channel regulator 2A [Source:MGI Symbol;Acc:MGI:2685919]
ENSMUSG00000058672	481.541	304.52	455.766	312.39	1913.17	1974.8	2304.98	1515.8	388.554	1927.19	-2.3071	2.2417e-28	4.69429e-27	Tubb2a	13	34074274	34078007	-	1610	protein_coding	tubulin, beta 2A class IIA [Source:MGI Symbol;Acc:MGI:107861]
ENSMUSG00000023224	1661.59	1020.38	1400.17	1287.76	5005.68	6143.97	5877.98	8065.51	1342.47	6273.29	-2.22344	2.28532e-28	4.78164e-27	Serping1	2	84765387	84775444	-	2325	protein_coding	serine (or cysteine) peptidase inhibitor, clade G, member 1 [Source:MGI Symbol;Acc:MGI:894696]
ENSMUSG00000024678	151.658	106.821	111.75	167.79	1025.51	1076.1	1287.96	594.053	134.505	995.907	-2.88742	2.32671e-28	4.86419e-27	Ms4a4d	19	11536801	11558467	+	1513	protein_coding	membrane-spanning 4-domains, subfamily A, member 4D [Source:MGI Symbol;Acc:MGI:1913857]
ENSMUSG00000029922	925.444	792.389	942.208	898.973	2130.88	2782.6	2441.13	2596.36	889.754	2487.74	-1.4823	2.49208e-28	5.20557e-27	Mkrn1	6	39397804	39420462	-	4439	protein_coding	makorin, ring finger protein, 1 [Source:MGI Symbol;Acc:MGI:1859353]
ENSMUSG00000090124	1.10699	9.56606	3.28677	10.9132	163.074	309.016	157.47	231.067	6.21825	215.157	-5.203	2.55536e-28	5.3333e-27	Ugt1a7c	1	88095062	88220002	+	4219	protein_coding	UDP glucuronosyltransferase 1 family, polypeptide A7C [Source:MGI Symbol;Acc:MGI:3032636]
ENSMUSG00000038623	291.138	296.548	330.868	214.171	1447.49	2141.3	1148.36	1989.7	283.182	1681.71	-2.56907	2.73492e-28	5.70332e-27	Tm6sf1	7	81859001	81884434	+	5921	protein_coding	transmembrane 6 superfamily member 1 [Source:MGI Symbol;Acc:MGI:1933209]
ENSMUSG00000038462	29821.2	40451.7	29189.8	42137.2	7136.57	6368.65	4982.66	9040.19	35400	6882.02	2.36288	2.85603e-28	5.95093e-27	Uqcrfs1	13	30540308	30545362	-	1363	protein_coding	ubiquinol-cytochrome c reductase, Rieske iron-sulfur polypeptide 1 [Source:MGI Symbol;Acc:MGI:1913944]
ENSMUSG00000034993	1059.39	899.21	1010.13	983.55	6311.11	5879.31	6952.76	3226.54	988.071	5592.43	-2.50052	2.86684e-28	5.96849e-27	Vat1	11	101458745	101466230	-	2766	protein_coding	vesicle amine transport 1 [Source:MGI Symbol;Acc:MGI:1349450]
ENSMUSG00000021567	68.6334	27.1038	55.8751	61.3866	387.51	301.018	420.838	431.046	53.2498	385.103	-2.83704	2.92932e-28	6.09352e-27	Nkd2	13	73818534	73847631	-	4826	protein_coding	naked cuticle 2 [Source:MGI Symbol;Acc:MGI:1919543]
ENSMUSG00000024897	135.053	78.1229	93.1252	114.588	453.916	559.138	626.443	478.94	105.222	529.609	-2.32519	2.94608e-28	6.12331e-27	Apba1	19	23758876	23949597	+	6632	protein_coding	amyloid beta (A4) precursor protein binding, family A, member 1 [Source:MGI Symbol;Acc:MGI:1860297]
ENSMUSG00000040213	1532.07	1613.48	1266.5	1699.73	227.799	225.4	168.473	373.069	1527.95	248.685	2.62051	3.02356e-28	6.27914e-27	Kyat3	3	142701051	142746870	+	9518	protein_coding	kynurenine aminotransferase 3 [Source:MGI Symbol;Acc:MGI:2677849]
ENSMUSG00000073460	687.441	913.559	586.141	1034.02	58.0004	27.6297	37.8204	99.9891	805.291	55.8599	3.85464	3.2626e-28	6.76996e-27	Pnldc1	17	12888729	12910230	-	2660	protein_coding	poly(A)-specific ribonuclease (PARN)-like domain containing 1 [Source:MGI Symbol;Acc:MGI:2685159]
ENSMUSG00000064090	75.2753	79.7172	62.4487	66.8432	354.727	509.695	405.022	301.648	71.0711	392.773	-2.47115	3.33075e-28	6.90567e-27	Vrk2	11	26471322	26593999	-	6591	protein_coding	vaccinia related kinase 2 [Source:MGI Symbol;Acc:MGI:1917172]
ENSMUSG00000028381	560.137	486.275	476.582	392.875	1988.82	1761.03	3047.64	2288.83	478.967	2271.58	-2.24509	3.62332e-28	7.50606e-27	Ugcg	4	59189257	59222833	+	5212	protein_coding	UDP-glucose ceramide glucosyltransferase [Source:MGI Symbol;Acc:MGI:1332243]
ENSMUSG00000037913	8.85592	4.78303	3.28677	2.7283	115.16	199.225	145.093	195.777	4.91351	163.814	-5.03154	3.76127e-28	7.7854e-27	Tmem156	5	65054346	65092132	-	3309	protein_coding	transmembrane protein 156 [Source:MGI Symbol;Acc:MGI:2685292]
ENSMUSG00000022389	11578	10672.5	11699.8	10450.7	3836.43	3783.09	2999.5	4350.79	11100.3	3742.45	1.56874	3.79373e-28	7.8461e-27	Tef	15	81802421	81826863	+	7867	protein_coding	thyrotroph embryonic factor [Source:MGI Symbol;Acc:MGI:98663]
ENSMUSG00000024424	24.3538	30.2925	26.2942	43.6527	185.769	263.209	300.5	228.547	31.1483	244.506	-2.98639	3.80103e-28	7.85474e-27	Ttc39c	18	12599926	12737050	+	5197	protein_coding	tetratricopeptide repeat domain 39C [Source:MGI Symbol;Acc:MGI:1919997]
ENSMUSG00000041733	2427.63	3010.12	2784.99	3256.22	898.586	828.164	691.769	982.246	2869.74	850.191	1.7553	3.85493e-28	7.95956e-27	Coq5	5	115279666	115296972	+	3034	protein_coding	coenzyme Q5 methyltransferase [Source:MGI Symbol;Acc:MGI:1098643]
ENSMUSG00000062007	4.42796	1.59434	1.09559	5.45659	158.871	135.24	235.862	179.812	3.14362	177.446	-5.81658	3.91419e-28	8.07528e-27	Hsh2d	8	72189638	72201527	+	1824	protein_coding	hematopoietic SH2 domain containing [Source:MGI Symbol;Acc:MGI:2676364]
ENSMUSG00000030471	48.7076	89.2833	89.8385	77.7564	382.466	426.806	490.977	368.867	76.3964	417.279	-2.45712	3.98982e-28	8.22453e-27	Zdhhc13	7	48789003	48827440	+	2410	protein_coding	zinc finger, DHHC domain containing 13 [Source:MGI Symbol;Acc:MGI:1919227]
ENSMUSG00000034438	16.6049	4.78303	13.1471	17.7339	217.712	274.843	288.123	662.113	13.0672	360.697	-4.76244	4.13917e-28	8.5254e-27	Gbp8	5	105014150	105139540	-	3443	protein_coding	guanylate-binding protein 8 [Source:MGI Symbol;Acc:MGI:1923324]
ENSMUSG00000015994	2879.28	3497.99	2817.86	3190.74	1284.41	1274.6	1193.75	1286.41	3096.47	1259.79	1.29695	4.22492e-28	8.69488e-27	Fnta	8	25998722	26015650	-	3012	protein_coding	farnesyltransferase, CAAX box, alpha [Source:MGI Symbol;Acc:MGI:104683]
ENSMUSG00000022223	522.499	674.408	918.105	815.76	157.189	98.1581	116.899	87.3855	732.693	114.908	2.67357	4.78372e-28	9.83682e-27	Sdr39u1	14	55897283	55900293	-	2469	protein_coding	short chain dehydrogenase/reductase family 39U, member 1 [Source:MGI Symbol;Acc:MGI:1916876]
ENSMUSG00000040146	1569.71	1444.48	1430.84	1407.8	254.697	338.1	235.174	429.365	1463.21	314.334	2.21972	4.90195e-28	1.00717e-26	Rgl3	9	21968711	21989446	-	3924	protein_coding	ral guanine nucleotide dissociation stimulator-like 3 [Source:MGI Symbol;Acc:MGI:1918996]
ENSMUSG00000000811	563.458	655.275	530.266	682.074	206.784	182.501	204.918	184.854	607.768	194.764	1.63967	5.19357e-28	1.06534e-26	Txnrd3	6	89643988	89675529	+	2836	protein_coding	thioredoxin reductase 3 [Source:MGI Symbol;Acc:MGI:2386711]
ENSMUSG00000024308	3831.29	3936.44	3675.71	4017.41	13073.6	11875	18620.7	12310.4	3865.21	13969.9	-1.8538	5.19068e-28	1.06534e-26	Tapbp	17	33915899	33929288	+	3296	protein_coding	TAP binding protein [Source:MGI Symbol;Acc:MGI:1201689]
ENSMUSG00000037544	3.32097	4.78303	8.76473	4.09244	111.798	177.412	171.223	132.759	5.24029	148.298	-4.80029	5.36334e-28	1.09926e-26	Dlgap5	14	47387779	47418407	-	6805	protein_coding	DLG associated protein 5 [Source:MGI Symbol;Acc:MGI:2183453]
ENSMUSG00000045404	36.5307	6.37738	17.5295	15.0056	423.655	396.268	414.649	216.783	18.8608	362.839	-4.2279	5.54751e-28	1.13608e-26	Kcnk13	12	99964499	100062682	+	3112	protein_coding	potassium channel, subfamily K, member 13 [Source:MGI Symbol;Acc:MGI:2384976]
ENSMUSG00000031059	16567.2	20055.3	13148.2	22172.9	3706.98	3789.63	2880.54	4605.38	17985.9	3745.63	2.2636	5.55453e-28	1.13659e-26	Ndufb11	X	20615326	20617619	-	908	protein_coding	NADH:ubiquinone oxidoreductase subunit B11 [Source:MGI Symbol;Acc:MGI:1349919]
ENSMUSG00000052125	30.9957	20.7265	39.4413	13.6415	269.828	217.402	363.076	264.677	26.2012	278.746	-3.38454	5.66457e-28	1.15817e-26	F730043M19Rik	12	33111711	33147597	-	4610	bidirectional_promoter_lncRNA	RIKEN cDNA F730043M19 gene [Source:MGI Symbol;Acc:MGI:2443237]
ENSMUSG00000019864	1786.68	2201.79	1967.68	2478.66	522.003	522.783	398.833	646.148	2108.7	522.442	2.01341	5.67426e-28	1.1592e-26	Rtn4ip1	10	43901807	43957201	+	4554	protein_coding	reticulon 4 interacting protein 1 [Source:MGI Symbol;Acc:MGI:2178759]
ENSMUSG00000064348	913.267	1572.02	1423.17	1576.95	232.842	325.013	256.491	296.606	1371.35	277.738	2.30288	6.0543e-28	1.23583e-26	mt-Tn	MT	5089	5159	-	71	Mt_tRNA	mitochondrially encoded tRNA asparagine [Source:MGI Symbol;Acc:MGI:102479]
ENSMUSG00000026605	4.42796	3.18869	5.47796	0	142.059	258.847	165.722	157.966	3.27365	181.148	-5.72388	6.07643e-28	1.23935e-26	Cenpf	1	189640606	189688086	-	15433	protein_coding	centromere protein F [Source:MGI Symbol;Acc:MGI:1313302]
ENSMUSG00000028959	5277.02	5655.14	5425.37	5706.23	2442.74	1861.37	1910.27	2157.75	5515.94	2093.03	1.39821	6.10246e-28	1.24364e-26	Fastk	5	24438440	24445287	-	4372	protein_coding	Fas-activated serine/threonine kinase [Source:MGI Symbol;Acc:MGI:1913837]
ENSMUSG00000034707	4948.25	4569.39	4499.59	5007.79	12476.8	15708.9	14750.6	11505.5	4756.25	13610.5	-1.51684	6.62132e-28	1.34829e-26	Gns	10	121365090	121397249	+	9442	protein_coding	glucosamine (N-acetyl)-6-sulfatase [Source:MGI Symbol;Acc:MGI:1922862]
ENSMUSG00000037997	216.97	135.519	164.339	219.628	1281.89	1122.64	1723.23	840.245	184.114	1242	-2.75192	6.70355e-28	1.36393e-26	Parp11	6	127446840	127494261	+	7026	protein_coding	poly (ADP-ribose) polymerase family, member 11 [Source:MGI Symbol;Acc:MGI:2141505]
ENSMUSG00000032827	1053.85	1136.77	868.804	1197.72	125.247	167.232	93.5195	224.345	1064.29	152.586	2.80358	6.71081e-28	1.3643e-26	Ppp1r9a	6	4902917	5165661	+	14531	protein_coding	protein phosphatase 1, regulatory subunit 9A [Source:MGI Symbol;Acc:MGI:2442401]
ENSMUSG00000021241	2913.6	3362.47	2938.38	3669.56	926.325	950.316	857.491	1205.75	3221	984.971	1.70944	6.72481e-28	1.36604e-26	Isca2	12	84773251	84775088	+	1838	protein_coding	iron-sulfur cluster assembly 2 [Source:MGI Symbol;Acc:MGI:1921566]
ENSMUSG00000042605	2728.73	3306.67	3020.54	3002.49	1242.38	1180.08	1003.27	1213.31	3014.61	1159.76	1.37816	6.73529e-28	1.36706e-26	Atxn2	5	121711337	121816493	+	15689	protein_coding	ataxin 2 [Source:MGI Symbol;Acc:MGI:1277223]
ENSMUSG00000054717	225.826	156.246	184.059	267.373	943.977	1339.31	1058.97	1672.09	208.376	1253.59	-2.58731	6.80593e-28	1.38028e-26	Hmgb2	8	57511907	57515999	+	3003	protein_coding	high mobility group box 2 [Source:MGI Symbol;Acc:MGI:96157]
ENSMUSG00000006782	577.849	433.662	484.251	519.74	1605.52	1789.39	2045.05	1453.62	503.876	1723.39	-1.7728	6.82198e-28	1.38242e-26	Cnp	11	100574904	100591729	+	3639	protein_coding	2',3'-cyclic nucleotide 3' phosphodiesterase [Source:MGI Symbol;Acc:MGI:88437]
ENSMUSG00000078695	6243.43	6044.16	5190.91	6792.09	1062.5	1065.2	692.457	1531.77	6067.65	1087.98	2.47983	6.89324e-28	1.39573e-26	Cisd3	11	97685826	97688621	+	833	protein_coding	CDGSH iron sulfur domain 3 [Source:MGI Symbol;Acc:MGI:101788]
ENSMUSG00000042842	33.2097	51.019	43.8236	28.6471	276.553	368.638	295.687	557.923	39.1749	374.7	-3.26375	7.00606e-28	1.41743e-26	Serpinb6b	13	32965209	32979067	+	2262	protein_coding	serine (or cysteine) peptidase inhibitor, clade B, member 6b [Source:MGI Symbol;Acc:MGI:894688]
ENSMUSG00000038539	5499.53	7423.27	6347.85	6393.76	2163.67	1686.87	1508.69	1385.56	6416.1	1686.2	1.9279	7.11338e-28	1.43798e-26	Atf5	7	44812256	44816658	-	1993	protein_coding	activating transcription factor 5 [Source:MGI Symbol;Acc:MGI:2141857]
ENSMUSG00000025743	2378.92	1578.4	1993.98	1368.24	13884.8	14669.2	17699.3	7711.77	1829.88	13491.2	-2.88183	7.26882e-28	1.46822e-26	Sdc3	4	130792537	130826319	+	5989	protein_coding	syndecan 3 [Source:MGI Symbol;Acc:MGI:1349163]
ENSMUSG00000037410	742.791	660.058	682.553	672.525	1540.79	1882.46	1703.98	1696.45	689.482	1705.92	-1.30618	7.414e-28	1.49634e-26	Tbc1d2b	9	90202027	90270804	-	8799	protein_coding	TBC1 domain family, member 2B [Source:MGI Symbol;Acc:MGI:1914266]
ENSMUSG00000026622	3.32097	3.18869	10.9559	6.82074	116.841	132.332	136.841	123.516	6.07158	127.383	-4.34841	7.47692e-28	1.50783e-26	Nek2	1	191821444	191833050	+	4516	protein_coding	NIMA (never in mitosis gene a)-related expressed kinase 2 [Source:MGI Symbol;Acc:MGI:109359]
ENSMUSG00000029632	30286.1	48737.5	27012.9	48225.3	6130.39	5802.24	4257.2	7570.61	38565.5	5940.11	2.69876	7.71134e-28	1.55385e-26	Ndufa4	6	11900292	11907497	-	1381	protein_coding	Ndufa4, mitochondrial complex associated [Source:MGI Symbol;Acc:MGI:107686]
ENSMUSG00000067599	3.32097	4.78303	3.28677	4.09244	117.682	272.662	191.165	367.187	3.8708	237.174	-5.96332	7.76019e-28	1.56244e-26	Klra7	6	130218605	130233322	-	1265	protein_coding	killer cell lectin-like receptor, subfamily A, member 7 [Source:MGI Symbol;Acc:MGI:101901]
ENSMUSG00000028980	5741.96	5851.24	5835.12	6351.47	2652.89	2713.53	2269.22	2682.9	5944.95	2579.63	1.20459	7.84095e-28	1.57743e-26	H6pd	4	149979475	150009023	-	5236	protein_coding	hexose-6-phosphate dehydrogenase (glucose 1-dehydrogenase) [Source:MGI Symbol;Acc:MGI:2140356]
ENSMUSG00000040690	238.003	220.019	254.177	231.905	1048.21	987.398	1070.66	680.598	236.026	946.717	-2.00263	8.69072e-28	1.74699e-26	Col16a1	4	130047840	130099283	+	6750	protein_coding	collagen, type XVI, alpha 1 [Source:MGI Symbol;Acc:MGI:1095396]
ENSMUSG00000030747	55174.6	71697.7	55262.7	73535.7	2675.58	3324.29	1191.69	6661.46	63917.7	3463.25	4.20609	8.78863e-28	1.76525e-26	Dgat2	7	99153658	99182719	-	3083	protein_coding	diacylglycerol O-acyltransferase 2 [Source:MGI Symbol;Acc:MGI:1915050]
ENSMUSG00000002767	3411.74	3190.28	3088.47	3597.26	1401.26	1221.52	1306.52	1485.55	3321.94	1353.71	1.2954	8.84393e-28	1.77494e-26	Mrpl2	17	46646229	46650139	+	1170	protein_coding	mitochondrial ribosomal protein L2 [Source:MGI Symbol;Acc:MGI:1351622]
ENSMUSG00000045100	783.749	813.115	803.068	993.1	305.132	252.303	268.181	300.808	848.258	281.606	1.59146	8.86649e-28	1.77771e-26	Slc25a26	6	94500331	94604672	+	4807	protein_coding	solute carrier family 25 (mitochondrial carrier, phosphate carrier), member 26 [Source:MGI Symbol;Acc:MGI:1914832]
ENSMUSG00000074361	32.1027	4.78303	5.47796	4.09244	370.698	410.81	449.031	378.11	11.614	402.162	-5.06383	8.87189e-28	1.77771e-26	C5ar2	7	16234585	16244154	-	3561	protein_coding	complement component 5a receptor 2 [Source:MGI Symbol;Acc:MGI:2442013]
ENSMUSG00000079298	4.42796	1.59434	2.19118	6.82074	135.334	292.293	186.351	419.282	3.75856	258.315	-6.09514	9.36533e-28	1.87508e-26	Klrb1b	6	128813706	128826331	-	2228	protein_coding	killer cell lectin-like receptor subfamily B member 1B [Source:MGI Symbol;Acc:MGI:107539]
ENSMUSG00000031207	4175.57	3733.95	4048.21	3478.58	16470.4	14756.4	22012.8	12184.4	3859.08	16356	-2.08341	9.78865e-28	1.95828e-26	Msn	X	96096042	96168552	+	6327	protein_coding	moesin [Source:MGI Symbol;Acc:MGI:97167]
ENSMUSG00000040033	1308.46	814.71	1082.44	758.466	9185.91	6148.34	11236.8	5039.79	991.021	7902.7	-2.99465	9.86651e-28	1.97228e-26	Stat2	10	128270559	128292849	+	5926	protein_coding	signal transducer and activator of transcription 2 [Source:MGI Symbol;Acc:MGI:103039]
ENSMUSG00000037370	50.9216	43.0473	72.309	49.1093	367.336	579.497	547.364	300.808	53.8468	448.751	-3.05038	1.01281e-27	2.02296e-26	Enpp1	10	24637914	24712159	-	10257	protein_coding	ectonucleotide pyrophosphatase/phosphodiesterase 1 [Source:MGI Symbol;Acc:MGI:97370]
ENSMUSG00000003464	4659.32	5833.7	4954.26	6359.66	1959.4	1928.99	1817.44	2008.18	5451.74	1928.5	1.49904	1.06584e-27	2.12718e-26	Pex19	1	172126755	172136493	+	3815	protein_coding	peroxisomal biogenesis factor 19 [Source:MGI Symbol;Acc:MGI:1334458]
ENSMUSG00000063524	64077	92961.4	78361.1	95053.8	19548.6	14948.4	15245.7	23482.3	82613.3	18306.3	2.17405	1.08102e-27	2.15576e-26	Eno1	4	150236721	150248879	+	5379	protein_coding	enolase 1, alpha non-neuron [Source:MGI Symbol;Acc:MGI:95393]
ENSMUSG00000056413	235.789	430.473	329.773	401.059	1510.53	1595.25	1823.63	1432.62	349.274	1590.51	-2.19108	1.08226e-27	2.15652e-26	Adap1	5	139271876	139325622	-	3292	protein_coding	ArfGAP with dual PH domains 1 [Source:MGI Symbol;Acc:MGI:2442201]
ENSMUSG00000025825	6058.56	6414.05	5400.17	7564.2	2030.01	1979.16	1822.94	2350.16	6359.24	2045.57	1.63637	1.17065e-27	2.3308e-26	Iscu	5	113772748	113778288	+	2176	protein_coding	iron-sulfur cluster assembly enzyme [Source:MGI Symbol;Acc:MGI:1913633]
ENSMUSG00000028613	3.32097	6.37738	5.47796	2.7283	195.856	132.332	354.824	173.09	4.47615	214.026	-5.59771	1.21167e-27	2.41056e-26	Lrp8	4	107802261	107876840	+	10514	protein_coding	low density lipoprotein receptor-related protein 8, apolipoprotein e receptor [Source:MGI Symbol;Acc:MGI:1340044]
ENSMUSG00000023206	4286.27	4028.91	4100.8	4033.78	1097.8	1087.74	1061.03	1591.42	4112.44	1209.5	1.76599	1.26292e-27	2.51054e-26	Il15ra	2	11705290	11734317	+	4446	protein_coding	interleukin 15 receptor, alpha chain [Source:MGI Symbol;Acc:MGI:104644]
ENSMUSG00000039670	1073.78	1336.06	956.451	1503.29	156.349	165.051	132.715	275.6	1217.4	182.429	2.7395	1.27224e-27	2.52706e-26	Oxld1	11	120456606	120458068	-	813	protein_coding	oxidoreductase like domain containing 1 [Source:MGI Symbol;Acc:MGI:1913681]
ENSMUSG00000028013	2045.72	2664.15	2099.15	2690.1	527.887	519.148	413.274	710.847	2374.78	542.789	2.12967	1.32731e-27	2.63435e-26	Ppa2	3	133310110	133378235	+	9554	protein_coding	pyrophosphatase (inorganic) 2 [Source:MGI Symbol;Acc:MGI:1922026]
ENSMUSG00000008604	3043.12	3262.03	3150.92	3200.29	1539.11	1265.88	1278.33	1319.18	3164.09	1350.63	1.22833	1.32919e-27	2.63601e-26	Ubqln4	3	88553758	88569725	+	4147	protein_coding	ubiquilin 4 [Source:MGI Symbol;Acc:MGI:2150152]
ENSMUSG00000003072	31596.8	29986.4	26676.5	32579.9	6452.33	5933.11	4374.79	8741.91	30209.9	6375.54	2.24448	1.37818e-27	2.731e-26	Atp5d	10	80138632	80145818	+	1928	protein_coding	ATP synthase, H+ transporting, mitochondrial F1 complex, delta subunit [Source:MGI Symbol;Acc:MGI:1913293]
ENSMUSG00000031557	283.39	181.755	351.685	275.558	1126.38	1409.11	1345.72	1174.66	273.097	1263.97	-2.20552	1.42393e-27	2.81943e-26	Plekha2	8	25039144	25102376	-	5579	protein_coding	pleckstrin homology domain-containing, family A (phosphoinositide binding specific) member 2 [Source:MGI Symbol;Acc:MGI:1928144]
ENSMUSG00000052684	1525.43	939.069	1147.08	855.321	5911.84	4496.37	7144.62	7347.1	1116.73	6224.98	-2.4779	1.42699e-27	2.82326e-26	Jun	4	95049034	95052222	-	3189	protein_coding	jun proto-oncogene [Source:MGI Symbol;Acc:MGI:96646]
ENSMUSG00000030659	190.402	108.415	149	130.958	724.584	788.901	840.3	563.804	144.694	729.397	-2.32659	1.45861e-27	2.88354e-26	Nucb2	7	116504369	116540584	+	2331	protein_coding	nucleobindin 2 [Source:MGI Symbol;Acc:MGI:1858179]
ENSMUSG00000022973	940.942	793.983	786.634	761.194	2109.03	2395.06	2451.45	2027.51	820.688	2245.76	-1.45166	1.46413e-27	2.89219e-26	Synj1	16	90936092	91011308	-	8085	protein_coding	synaptojanin 1 [Source:MGI Symbol;Acc:MGI:1354961]
ENSMUSG00000105837	179.332	243.935	153.383	248.275	6.72468	3.63549	2.06293	16.8049	206.231	7.307	4.85226	1.59503e-27	3.14827e-26	Gm35986	3	129527467	129532388	-	787	antisense	predicted gene, 35986 [Source:MGI Symbol;Acc:MGI:5595145]
ENSMUSG00000015488	1524.33	1597.53	1487.81	1660.17	755.686	689.288	689.019	677.237	1567.46	702.808	1.15693	1.6656e-27	3.28499e-26	Cacfd1	2	27009926	27021089	+	4693	protein_coding	calcium channel flower domain containing 1 [Source:MGI Symbol;Acc:MGI:1924317]
ENSMUSG00000049932	157.193	145.085	169.817	160.969	459.8	465.342	528.798	449.531	158.266	475.868	-1.58543	1.71289e-27	3.37559e-26	H2afx	9	44334694	44336077	+	1384	protein_coding	H2A histone family, member X [Source:MGI Symbol;Acc:MGI:102688]
ENSMUSG00000018677	9346.32	10294.7	7949.61	10175.2	3385.04	3164.33	2878.48	3695.4	9441.45	3280.81	1.52495	1.74859e-27	3.44324e-26	Slc25a39	11	102402985	102407946	-	2756	protein_coding	solute carrier family 25, member 39 [Source:MGI Symbol;Acc:MGI:1196386]
ENSMUSG00000044080	10575.1	11060	7841.14	12776.6	2369.61	2111.49	1933.65	3018.16	10563.2	2358.23	2.16336	1.81262e-27	3.56653e-26	S100a1	3	90511034	90514392	-	694	protein_coding	S100 calcium binding protein A1 [Source:MGI Symbol;Acc:MGI:1338917]
ENSMUSG00000022969	779.321	857.757	732.95	916.707	3138.74	3077.8	4156.12	2481.24	821.684	3213.48	-1.96834	1.82009e-27	3.57842e-26	Il10rb	16	91406164	91425834	+	3808	protein_coding	interleukin 10 receptor, beta [Source:MGI Symbol;Acc:MGI:109380]
ENSMUSG00000049307	22.1398	20.7265	20.8162	49.1093	286.64	248.667	225.547	223.505	28.198	246.09	-3.135	1.82533e-27	3.58591e-26	Fut4	9	14748320	14752393	-	4074	protein_coding	fucosyltransferase 4 [Source:MGI Symbol;Acc:MGI:95594]
ENSMUSG00000026657	612.166	404.963	505.067	446.076	2218.3	2051.87	2708.63	1679.65	492.068	2164.61	-2.13522	1.88757e-27	3.70528e-26	Frmd4a	2	4017717	4614043	+	23350	protein_coding	FERM domain containing 4A [Source:MGI Symbol;Acc:MGI:1919850]
ENSMUSG00000073468	650.91	712.672	580.663	682.074	1604.68	1845.37	1897.9	1619.99	656.58	1741.98	-1.40967	1.90739e-27	3.74127e-26	Sft2d1	17	8311102	8396852	+	3580	protein_coding	SFT2 domain containing 1 [Source:MGI Symbol;Acc:MGI:1918689]
ENSMUSG00000070354	5.53495	7.97172	4.38236	12.2773	107.595	148.328	144.405	126.877	7.54159	131.801	-4.17312	1.96397e-27	3.84923e-26	Evi2	11	79513385	79530589	-	3944	protein_coding	ecotropic viral integration site 2 [Source:MGI Symbol;Acc:MGI:5439444]
ENSMUSG00000028785	0	0	7.66914	6.82074	168.958	210.131	168.473	129.398	3.62247	169.24	-5.49504	2.06746e-27	4.0489e-26	Hpca	4	129111570	129122036	-	2922	protein_coding	hippocalcin [Source:MGI Symbol;Acc:MGI:1336200]
ENSMUSG00000026820	3118.39	3214.2	3043.55	3599.99	943.137	809.259	614.066	1030.14	3244.03	849.15	1.93426	2.12756e-27	4.16335e-26	Ptges2	2	32395896	32405772	+	5058	protein_coding	prostaglandin E synthase 2 [Source:MGI Symbol;Acc:MGI:1917592]
ENSMUSG00000016559	3483.7	3300.29	3694.33	4132	20857.4	17396.5	29929	13721.2	3652.58	20476	-2.48694	2.20865e-27	4.31867e-26	H3f3b	11	116021912	116027962	-	2976	protein_coding	H3 histone, family 3B [Source:MGI Symbol;Acc:MGI:1101768]
ENSMUSG00000027893	16786.4	23497.4	17885.5	24059.5	4706.44	4776.3	4209.07	6363.17	20557.2	5013.74	2.03569	2.2119e-27	4.32164e-26	Ahcyl1	3	107663118	107696560	-	6690	protein_coding	S-adenosylhomocysteine hydrolase-like 1 [Source:MGI Symbol;Acc:MGI:2385184]
ENSMUSG00000076498	15.4979	15.9434	12.0515	21.8264	247.973	396.268	195.978	682.279	16.3298	380.624	-4.55099	2.32808e-27	4.5451e-26	Trbc2	6	41546730	41548352	+	692	TR_C_gene	T cell receptor beta, constant 2 [Source:MGI Symbol;Acc:MGI:4835227]
ENSMUSG00000078566	7441.19	7756.48	6527.53	7044.46	928.847	635.483	596.875	1516.64	7192.42	919.461	2.96807	2.63015e-27	5.13083e-26	Bnip3	7	138890836	138909519	-	2265	protein_coding	BCL2/adenovirus E1B interacting protein 3 [Source:MGI Symbol;Acc:MGI:109326]
ENSMUSG00000002997	22638	35678.2	22267.9	34448.8	3008.45	3500.25	1628.34	4576.81	28758.2	3178.46	3.17763	2.64838e-27	5.16239e-26	Prkar2b	12	31958476	32061296	-	3652	protein_coding	protein kinase, cAMP dependent regulatory, type II beta [Source:MGI Symbol;Acc:MGI:97760]
ENSMUSG00000043445	1521	1766.53	1858.12	2088.51	690.961	591.857	631.944	610.018	1808.54	631.195	1.51857	2.75895e-27	5.37375e-26	Pgp	17	24470473	24471591	+	1027	protein_coding	phosphoglycolate phosphatase [Source:MGI Symbol;Acc:MGI:1914328]
ENSMUSG00000044162	3.32097	1.59434	1.09559	8.18489	224.436	156.326	266.806	130.238	3.54895	194.451	-5.80263	2.99553e-27	5.83002e-26	Tnip3	6	65525313	65634040	+	10916	protein_coding	TNFAIP3 interacting protein 3 [Source:MGI Symbol;Acc:MGI:3041165]
ENSMUSG00000052821	25.4608	44.6416	29.581	46.381	209.306	335.919	257.866	341.139	36.5161	286.058	-2.98978	3.18402e-27	6.19206e-26	Cysltr1	X	106574346	106603679	-	5142	protein_coding	cysteinyl leukotriene receptor 1 [Source:MGI Symbol;Acc:MGI:1926218]
ENSMUSG00000073421	1437.98	642.521	707.752	974.001	8400.81	10113.2	7562.01	19636.5	940.564	11428.1	-3.6024	3.55419e-27	6.90658e-26	H2-Ab1	17	34263209	34269418	+	1637	protein_coding	histocompatibility 2, class II antigen A, beta 1 [Source:MGI Symbol;Acc:MGI:103070]
ENSMUSG00000047409	1057.18	1285.04	1356.34	1347.78	333.712	333.738	224.172	368.027	1261.58	314.912	2.00325	3.57309e-27	6.93793e-26	Ctdspl	9	118926453	119043998	+	5190	protein_coding	CTD (carboxy-terminal domain, RNA polymerase II, polypeptide A) small phosphatase-like [Source:MGI Symbol;Acc:MGI:1916524]
ENSMUSG00000039958	2149.78	2114.1	1545.88	2010.75	341.278	359.913	191.165	423.483	1955.13	328.96	2.57217	3.92179e-27	7.60912e-26	Etfbkmt	6	149139849	149151171	+	2496	protein_coding	electron transfer flavoprotein beta subunit lysine methyltransferase [Source:MGI Symbol;Acc:MGI:2443575]
ENSMUSG00000021509	599.989	913.559	747.193	913.979	58.0004	32.7194	24.7552	99.1489	793.68	53.656	3.89282	3.983e-27	7.72192e-26	Slc25a48	13	56438355	56474239	+	3374	protein_coding	solute carrier family 25, member 48 [Source:MGI Symbol;Acc:MGI:2145373]
ENSMUSG00000034845	505.895	334.812	410.847	311.026	2045.14	1432.38	2362.06	1876.27	390.645	1928.96	-2.30142	4.11018e-27	7.96232e-26	Plvap	8	71497765	71511752	-	1987	protein_coding	plasmalemma vesicle associated protein [Source:MGI Symbol;Acc:MGI:1890497]
ENSMUSG00000028957	4292.91	4709.69	4416.33	4138.82	913.716	900.147	637.445	1300.7	4389.44	938.002	2.22683	4.11998e-27	7.97515e-26	Per3	4	151003652	151044665	-	9608	protein_coding	period circadian clock 3 [Source:MGI Symbol;Acc:MGI:1277134]
ENSMUSG00000025885	1135.77	1674.06	1235.83	1866.15	167.276	85.0704	47.4474	155.445	1477.95	113.81	3.70183	4.19176e-27	8.10784e-26	Myo5b	18	74440936	74771493	+	9766	protein_coding	myosin VB [Source:MGI Symbol;Acc:MGI:106598]
ENSMUSG00000047045	650.91	671.219	686.936	746.189	1789.61	2181.29	2051.93	1661.16	688.813	1921	-1.48021	4.26575e-27	8.2446e-26	Tmem164	X	142681406	142843494	+	6851	protein_coding	transmembrane protein 164 [Source:MGI Symbol;Acc:MGI:2148020]
ENSMUSG00000116380	2.21398	4.78303	4.38236	4.09244	124.407	119.971	121.713	131.078	3.86795	124.292	-5.03616	4.29322e-27	8.29131e-26	Gm39556	15	74929437	74936316	+	1430	lincRNA	predicted gene, 39556 [Source:MGI Symbol;Acc:MGI:5622441]
ENSMUSG00000005674	706.26	779.634	784.443	821.217	322.785	269.026	257.866	283.162	772.889	283.21	1.44921	4.41207e-27	8.51428e-26	Tomm40l	1	171216011	171222514	-	5135	protein_coding	translocase of outer mitochondrial membrane 40-like [Source:MGI Symbol;Acc:MGI:3589112]
ENSMUSG00000026527	1374.88	1766.53	1365.11	1787.03	185.769	162.143	184.288	363.826	1573.39	224.007	2.81332	4.51754e-27	8.7111e-26	Rgs7	1	175059087	175492500	-	6019	protein_coding	regulator of G protein signaling 7 [Source:MGI Symbol;Acc:MGI:1346089]
ENSMUSG00000018740	2643.49	4033.69	3337.17	4175.66	221.914	197.77	112.086	473.898	3547.5	251.417	3.81983	4.62163e-27	8.90498e-26	Slc25a35	11	68968131	68974365	+	3677	protein_coding	solute carrier family 25, member 35 [Source:MGI Symbol;Acc:MGI:1919248]
ENSMUSG00000052056	528.034	433.662	457.957	451.533	1370.15	1875.18	1335.4	1628.39	467.796	1552.28	-1.72915	4.65385e-27	8.96019e-26	Zfp217	2	170108643	170148103	-	6139	protein_coding	zinc finger protein 217 [Source:MGI Symbol;Acc:MGI:2685408]
ENSMUSG00000115819	191.509	379.454	333.06	379.233	34.464	23.9942	46.0721	42.0122	320.814	36.6356	3.12823	4.80466e-27	9.24344e-26	Gm9108	15	103586944	103588368	-	1425	processed_pseudogene	predicted gene 9108 [Source:MGI Symbol;Acc:MGI:3648830]
ENSMUSG00000006315	3187.03	3268.41	2995.35	3358.53	1284.41	1258.61	990.894	1293.98	3202.33	1206.97	1.40797	4.85554e-27	9.33417e-26	Tmem147	7	30727701	30729540	-	1112	protein_coding	transmembrane protein 147 [Source:MGI Symbol;Acc:MGI:1915011]
ENSMUSG00000019810	295.566	534.105	415.229	477.452	1826.59	2479.4	2262.35	1735.95	430.588	2076.07	-2.27238	5.61916e-27	1.07939e-25	Fuca2	10	13499540	13519035	+	6161	protein_coding	fucosidase, alpha-L- 2, plasma [Source:MGI Symbol;Acc:MGI:1914098]
ENSMUSG00000040010	13.2839	7.97172	18.625	8.18489	417.771	279.932	471.036	134.439	12.0164	325.795	-4.73079	5.75251e-27	1.10416e-25	Slc7a5	8	121881150	121907694	-	3708	protein_coding	solute carrier family 7 (cationic amino acid transporter, y+ system), member 5 [Source:MGI Symbol;Acc:MGI:1298205]
ENSMUSG00000040322	252.394	117.981	210.353	208.715	1185.23	1334.95	1407.61	886.458	197.361	1203.56	-2.6031	5.92754e-27	1.13688e-25	Slc25a24	3	109123149	109168457	+	3431	protein_coding	solute carrier family 25 (mitochondrial carrier, phosphate carrier), member 24 [Source:MGI Symbol;Acc:MGI:1917160]
ENSMUSG00000024228	1307.36	2101.35	1634.62	2203.1	323.625	209.404	194.603	367.187	1811.61	273.705	2.72762	6.52654e-27	1.25081e-25	Nudt12	17	58999618	59013372	-	4401	protein_coding	nudix (nucleoside diphosphate linked moiety X)-type motif 12 [Source:MGI Symbol;Acc:MGI:1915243]
ENSMUSG00000064351	1.75407e+06	2.225e+06	1.90288e+06	2.30431e+06	504080	272174	402041	507696	2.04657e+06	421498	2.27961	6.54585e-27	1.25355e-25	mt-Co1	MT	5328	6872	+	1545	protein_coding	mitochondrially encoded cytochrome c oxidase I [Source:MGI Symbol;Acc:MGI:102504]
ENSMUSG00000043088	244.645	227.991	191.728	281.014	30.2611	6.54388	16.5034	21.0061	236.345	18.5786	3.68212	7.11242e-27	1.36102e-25	Il17re	6	113458484	113470758	+	5868	protein_coding	interleukin 17 receptor E [Source:MGI Symbol;Acc:MGI:1889371]
ENSMUSG00000033721	201.472	165.812	134.758	109.132	722.063	975.038	809.356	662.113	152.793	792.142	-2.37299	7.36552e-27	1.40837e-25	Vav3	3	109340653	109685698	+	6005	protein_coding	vav 3 oncogene [Source:MGI Symbol;Acc:MGI:1888518]
ENSMUSG00000001555	147.23	119.576	150.096	151.42	1081.83	1197.53	1180	530.194	142.08	997.388	-2.80958	7.46451e-27	1.42622e-25	Fkbp10	11	100415697	100424824	+	2935	protein_coding	FK506 binding protein 10 [Source:MGI Symbol;Acc:MGI:104769]
ENSMUSG00000031444	9.96291	1.59434	9.86032	19.0981	1708.91	1134.27	3311.69	757.901	10.1289	1728.19	-7.40328	8.07752e-27	1.54217e-25	F10	8	13037308	13056676	+	2731	protein_coding	coagulation factor X [Source:MGI Symbol;Acc:MGI:103107]
ENSMUSG00000022906	736.149	583.53	634.347	748.917	3423.7	2989.1	4569.39	2328.32	675.736	3327.63	-2.29963	8.17995e-27	1.56053e-25	Parp9	16	35938470	35972605	+	4872	protein_coding	poly (ADP-ribose) polymerase family, member 9 [Source:MGI Symbol;Acc:MGI:1933117]
ENSMUSG00000025486	1679.3	2042.35	2022.46	2320.42	439.626	388.997	259.929	519.271	2016.13	401.956	2.32743	8.23433e-27	1.56972e-25	Sirt3	7	140863666	140882309	-	5973	protein_coding	sirtuin 3 [Source:MGI Symbol;Acc:MGI:1927665]
ENSMUSG00000030284	1935.02	2244.84	2334.7	2376.35	676.671	565.682	523.297	794.031	2222.73	639.92	1.79708	8.27852e-27	1.57694e-25	Creld1	6	113483297	113493343	+	4251	protein_coding	cysteine-rich with EGF-like domains 1 [Source:MGI Symbol;Acc:MGI:2152539]
ENSMUSG00000030513	1611.78	1495.49	1609.42	1740.65	242.929	391.905	228.298	415.921	1614.34	319.763	2.33638	8.48187e-27	1.61445e-25	Pcsk6	7	65861734	66050386	+	5190	protein_coding	proprotein convertase subtilisin/kexin type 6 [Source:MGI Symbol;Acc:MGI:102897]
ENSMUSG00000031527	249.073	299.737	281.567	225.084	769.135	887.786	884.309	735.214	263.865	819.111	-1.63617	8.66029e-27	1.64716e-25	Eri1	8	35465253	35496196	-	8868	protein_coding	exoribonuclease 1 [Source:MGI Symbol;Acc:MGI:1914526]
ENSMUSG00000035674	11896.8	12461.4	9376.07	13865.2	3214.4	3189.78	2927.99	4107.12	11899.9	3359.82	1.82451	8.83885e-27	1.67985e-25	Ndufa3	7	3617373	3620327	+	1022	protein_coding	NADH:ubiquinone oxidoreductase subunit A3 [Source:MGI Symbol;Acc:MGI:1913341]
ENSMUSG00000020101	1066.03	803.549	1109.83	1014.93	3769.18	6516.25	3804.73	4848.21	998.585	4734.59	-2.24453	8.8457e-27	1.67988e-25	Vsir	10	60346851	60372684	+	5014	protein_coding	V-set immunoregulatory receptor [Source:MGI Symbol;Acc:MGI:1921298]
ENSMUSG00000037049	2694.41	2896.92	2855.11	3223.48	904.47	983.036	708.273	1059.55	2917.48	913.832	1.67503	8.97979e-27	1.70405e-25	Smpd1	7	105554360	105558389	+	3337	protein_coding	sphingomyelin phosphodiesterase 1, acid lysosomal [Source:MGI Symbol;Acc:MGI:98325]
ENSMUSG00000028270	1078.21	674.408	833.745	942.626	7777.09	5467.77	14688.1	5820.38	882.247	8438.33	-3.2573	9.03299e-27	1.71285e-25	Gbp2	3	142620602	142638008	+	2516	protein_coding	guanylate binding protein 2 [Source:MGI Symbol;Acc:MGI:102772]
ENSMUSG00000028832	191.509	154.651	113.941	158.241	639.685	996.85	687.643	952.838	154.586	819.254	-2.40633	9.40628e-27	1.78229e-25	Stmn1	4	134468320	134473843	+	1922	protein_coding	stathmin 1 [Source:MGI Symbol;Acc:MGI:96739]
ENSMUSG00000036594	1580.78	784.417	889.62	993.1	8296.58	10932.6	7694.04	20554.9	1061.98	11869.5	-3.48195	1.03854e-26	1.96632e-25	H2-Aa	17	34282744	34287827	-	1874	protein_coding	histocompatibility 2, class II antigen A, alpha [Source:MGI Symbol;Acc:MGI:95895]
ENSMUSG00000022089	312.171	280.605	209.258	235.998	827.136	1204.8	1042.47	1138.53	259.508	1053.23	-2.02181	1.0478e-26	1.98236e-25	Bin3	14	70100105	70138206	+	2187	protein_coding	bridging integrator 3 [Source:MGI Symbol;Acc:MGI:1929883]
ENSMUSG00000046167	296.673	347.567	396.604	447.44	45.3916	22.54	20.6293	56.2964	372.071	36.2143	3.37119	1.05167e-26	1.98818e-25	Gldn	9	54286486	54341786	+	4658	protein_coding	gliomedin [Source:MGI Symbol;Acc:MGI:2388361]
ENSMUSG00000031770	3295.51	4103.84	3708.58	3575.43	1404.62	1225.89	1175.87	1509.92	3670.84	1329.07	1.46581	1.06733e-26	2.01628e-25	Herpud1	8	94386438	94395377	+	2333	protein_coding	homocysteine-inducible, endoplasmic reticulum stress-inducible, ubiquitin-like domain member 1 [Source:MGI Symbol;Acc:MGI:1927406]
ENSMUSG00000005510	13166.5	15299.3	12661.7	16162.4	2881.53	2607.37	2348.99	4354.99	14322.5	3048.22	2.23235	1.11517e-26	2.10506e-25	Ndufs3	2	90894634	90904827	-	2178	protein_coding	NADH:ubiquinone oxidoreductase core subunit S3 [Source:MGI Symbol;Acc:MGI:1915599]
ENSMUSG00000086109	8.85592	0	10.9559	8.18489	187.45	168.687	193.228	108.392	6.99918	164.439	-4.47651	1.20696e-26	2.27661e-25	Gm13391	2	6472000	6478619	+	1143	lincRNA	predicted gene 13391 [Source:MGI Symbol;Acc:MGI:3651526]
ENSMUSG00000032369	86.3452	43.0473	48.206	49.1093	329.509	348.28	448.344	334.417	56.677	365.137	-2.6751	1.29544e-26	2.44168e-25	Plscr1	9	92249750	92272278	+	2462	protein_coding	phospholipid scramblase 1 [Source:MGI Symbol;Acc:MGI:893575]
ENSMUSG00000112843	1.10699	7.97172	0	6.82074	150.465	151.963	184.288	123.516	3.97486	152.558	-5.42987	1.33181e-26	2.50834e-25	Gm46224	10	51526340	51531161	+	1242	lincRNA	predicted gene, 46224 [Source:MGI Symbol;Acc:MGI:5825861]
ENSMUSG00000029455	13996.8	17993.8	16582.9	18838.9	5160.35	6578.78	5549.97	5984.22	16853.1	5818.33	1.53424	1.4041e-26	2.64252e-25	Aldh2	5	121566027	121593824	-	5126	protein_coding	aldehyde dehydrogenase 2, mitochondrial [Source:MGI Symbol;Acc:MGI:99600]
ENSMUSG00000078495	169.37	140.302	96.412	122.773	523.685	798.353	639.508	661.273	132.214	655.705	-2.31122	1.46831e-26	2.76129e-25	Zfp984	4	147753974	147809788	-	2912	protein_coding	zinc finger protein 984 [Source:MGI Symbol;Acc:MGI:3651978]
ENSMUSG00000030748	828.029	468.737	532.457	433.799	3173.21	2700.44	4090.1	2818.18	565.756	3195.48	-2.49615	1.49414e-26	2.80776e-25	Il4ra	7	125552120	125579474	+	6002	protein_coding	interleukin 4 receptor, alpha [Source:MGI Symbol;Acc:MGI:105367]
ENSMUSG00000023094	1183.37	1430.13	1145.99	1593.32	238.726	199.952	136.841	309.21	1338.2	221.182	2.59852	1.51451e-26	2.84391e-25	Msrb2	2	19371440	19394976	+	1377	protein_coding	methionine sulfoxide reductase B2 [Source:MGI Symbol;Acc:MGI:1923717]
ENSMUSG00000022110	35334	57826.9	36375.8	56447.1	6812.1	6178.87	5891.04	10699.7	46495.9	7395.42	2.65242	1.51854e-26	2.84933e-25	Sucla2	14	73525319	73596142	+	3988	protein_coding	succinate-Coenzyme A ligase, ADP-forming, beta subunit [Source:MGI Symbol;Acc:MGI:1306775]
ENSMUSG00000028690	834.671	1015.6	1068.2	1218.18	260.581	265.391	167.097	260.476	1034.16	238.386	2.11802	1.74652e-26	3.27466e-25	Mmachc	4	116702279	116708406	-	2224	protein_coding	methylmalonic aciduria cblC type, with homocystinuria [Source:MGI Symbol;Acc:MGI:1914346]
ENSMUSG00000016257	4818.73	5411.2	4152.29	5767.62	1882.07	1805.38	1600.15	1588.9	5037.46	1719.13	1.55081	1.84351e-26	3.45393e-25	Prelid3b	2	174465067	174473081	-	1860	protein_coding	PRELI domain containing 3B [Source:MGI Symbol;Acc:MGI:1913640]
ENSMUSG00000027605	7034.92	16206.5	15766.7	17514.3	1057.46	798.353	713.086	1916.6	14130.6	1121.37	3.6557	1.88977e-26	3.53797e-25	Acss2	2	155517948	155585724	+	10163	protein_coding	acyl-CoA synthetase short-chain family member 2 [Source:MGI Symbol;Acc:MGI:1890410]
ENSMUSG00000109052	87.4522	87.6889	79.9781	92.762	5.04351	9.45227	4.8135	5.88171	86.9703	6.29775	3.78008	1.99542e-26	3.73296e-25	Gm45012	7	99202366	99227080	+	1666	antisense	predicted gene 45012 [Source:MGI Symbol;Acc:MGI:5753588]
ENSMUSG00000038524	78.5963	54.2077	71.2134	49.1093	284.118	271.207	312.878	268.878	63.2817	284.27	-2.15287	2.06717e-26	3.86431e-25	Fchsd1	18	37957431	37969774	-	5473	protein_coding	FCH and double SH3 domains 1 [Source:MGI Symbol;Acc:MGI:2441771]
ENSMUSG00000019718	1330.6	1788.85	1436.32	2068.05	179.885	250.121	120.338	308.37	1655.96	214.679	2.94818	2.1672e-26	4.04829e-25	L3hypdh	12	72073428	72085439	-	2679	protein_coding	L-3-hydroxyproline dehydratase (trans-) [Source:MGI Symbol;Acc:MGI:1914467]
ENSMUSG00000024132	17243.6	20925.8	16445.9	21477.1	2389.78	2345.62	1817.44	4476.82	19023.1	2757.42	2.78648	2.18269e-26	4.0742e-25	Eci1	17	24426683	24439316	+	1091	protein_coding	enoyl-Coenzyme A delta isomerase 1 [Source:MGI Symbol;Acc:MGI:94871]
ENSMUSG00000053687	1.10699	0	2.19118	8.18489	142.059	172.322	131.34	191.576	2.87076	159.324	-5.80837	2.21395e-26	4.12947e-25	Dpep2	8	105984944	105991759	-	4247	protein_coding	dipeptidase 2 [Source:MGI Symbol;Acc:MGI:2442042]
ENSMUSG00000036636	1153.48	1108.07	1213.91	1104.96	4238.23	3997.58	5668.93	3277.79	1145.11	4295.63	-1.90725	2.2625e-26	4.21688e-25	Clcn7	17	25133391	25162104	+	5291	protein_coding	chloride channel, voltage-sensitive 7 [Source:MGI Symbol;Acc:MGI:1347048]
ENSMUSG00000070371	725.079	854.568	691.318	859.413	232.001	130.15	158.158	189.895	782.595	177.551	2.14152	2.33263e-26	4.34436e-25	Prss36	7	127932638	127946725	-	3221	protein_coding	protease, serine 36 [Source:MGI Symbol;Acc:MGI:1924863]
ENSMUSG00000026833	194.83	167.406	191.728	162.334	669.946	615.851	968.202	694.042	179.075	737.01	-2.03862	2.34274e-26	4.35996e-25	Olfm1	2	28192992	28230736	+	3553	protein_coding	olfactomedin 1 [Source:MGI Symbol;Acc:MGI:1860437]
ENSMUSG00000014361	667.515	398.586	503.972	402.424	2246.88	3584.59	2154.39	2777.85	493.124	2690.93	-2.44613	2.34864e-26	4.3677e-25	Mertk	2	128698956	128802894	+	4336	protein_coding	c-mer proto-oncogene tyrosine kinase [Source:MGI Symbol;Acc:MGI:96965]
ENSMUSG00000025130	2519.51	2201.79	2632.71	2220.83	8807.65	9888.52	9588.5	6206.89	2393.71	8622.89	-1.84867	2.47529e-26	4.59983e-25	P4hb	11	120560298	120573253	-	2861	protein_coding	prolyl 4-hydroxylase, beta polypeptide [Source:MGI Symbol;Acc:MGI:97464]
ENSMUSG00000050989	369.735	232.774	326.486	234.633	1169.25	1405.48	1404.86	1063.75	290.907	1260.83	-2.11141	2.48537e-26	4.61513e-25	Selenon	4	134537892	134552166	-	3619	protein_coding	selenoprotein N [Source:MGI Symbol;Acc:MGI:2151208]
ENSMUSG00000022673	257.929	248.718	236.648	215.535	674.149	701.649	763.972	609.177	239.707	687.237	-1.51954	2.55753e-26	4.74562e-25	Mcm4	16	15623897	15637400	-	3589	protein_coding	minichromosome maintenance complex component 4 [Source:MGI Symbol;Acc:MGI:103199]
ENSMUSG00000026003	67760	87658.6	64810.8	90031	10235	10145.9	9811.98	19614.7	77565.1	12451.9	2.63906	2.68684e-26	4.98187e-25	Acadl	1	66830839	66863277	-	2005	protein_coding	acyl-Coenzyme A dehydrogenase, long-chain [Source:MGI Symbol;Acc:MGI:87866]
ENSMUSG00000023913	1399.24	1723.49	1297.18	1515.57	3752.37	5078.78	4820.38	4456.66	1483.87	4527.05	-1.61022	2.79491e-26	5.17842e-25	Pla2g7	17	43568098	43612201	+	2905	protein_coding	phospholipase A2, group VII (platelet-activating factor acetylhydrolase, plasma) [Source:MGI Symbol;Acc:MGI:1351327]
ENSMUSG00000025545	3969.67	5001.46	3910.16	5101.91	643.048	503.878	560.429	1116.69	4495.8	706.01	2.67123	2.87596e-26	5.32073e-25	Clybl	14	122181704	122402234	+	1444	protein_coding	citrate lyase beta like [Source:MGI Symbol;Acc:MGI:1916884]
ENSMUSG00000028597	138.374	95.6606	140.236	159.605	609.424	714.737	665.639	473.898	133.469	615.924	-2.20173	2.87457e-26	5.32073e-25	Gpx7	4	108400390	108406961	-	1289	protein_coding	glutathione peroxidase 7 [Source:MGI Symbol;Acc:MGI:1914555]
ENSMUSG00000030342	453.866	350.756	465.626	338.309	2128.36	1657.78	2472.08	1425.9	402.139	1921.03	-2.25415	2.89491e-26	5.35186e-25	Cd9	6	125460266	125494791	-	2044	protein_coding	CD9 antigen [Source:MGI Symbol;Acc:MGI:88348]
ENSMUSG00000032218	28.7817	7.97172	8.76473	9.54903	191.653	307.562	245.489	194.097	13.7668	234.7	-4.05498	2.93547e-26	5.42283e-25	Ccnb2	9	70407692	70421547	-	1531	protein_coding	cyclin B2 [Source:MGI Symbol;Acc:MGI:88311]
ENSMUSG00000026012	7.74893	14.3491	20.8162	15.0056	131.131	296.656	215.232	299.967	14.48	235.747	-4.02532	3.02828e-26	5.59017e-25	Cd28	1	60716800	60773359	+	6122	protein_coding	CD28 antigen [Source:MGI Symbol;Acc:MGI:88327]
ENSMUSG00000025766	613.273	719.049	616.818	886.696	127.769	167.232	107.96	180.653	708.959	145.903	2.28106	3.14168e-26	5.79524e-25	D3Ertd751e	3	41742611	41803320	+	5813	protein_coding	DNA segment, Chr 3, ERATO Doi 751, expressed [Source:MGI Symbol;Acc:MGI:1289213]
ENSMUSG00000030161	5984.39	5333.08	5105.45	5665.31	2144.33	1914.45	1761.05	2365.29	5522.06	2046.28	1.43252	3.76038e-26	6.93142e-25	Gabarapl1	6	129533160	129542346	+	2013	protein_coding	gamma-aminobutyric acid (GABA) A receptor-associated protein-like 1 [Source:MGI Symbol;Acc:MGI:1914980]
ENSMUSG00000015314	4.42796	1.59434	4.38236	1.36415	123.566	181.047	153.344	279.802	2.9422	184.44	-5.88909	3.86537e-26	7.11972e-25	Slamf6	1	171917515	171953170	+	10832	protein_coding	SLAM family member 6 [Source:MGI Symbol;Acc:MGI:1353620]
ENSMUSG00000021676	254.608	170.595	250.89	211.443	964.151	1655.6	930.382	1311.62	221.884	1215.44	-2.44989	3.9189e-26	7.21301e-25	Iqgap2	13	95627177	95891922	-	5771	protein_coding	IQ motif containing GTPase activating protein 2 [Source:MGI Symbol;Acc:MGI:2449975]
ENSMUSG00000020522	449.438	457.577	467.817	439.256	1068.38	1130.64	1089.23	963.761	453.522	1063	-1.22897	4.0394e-26	7.42936e-25	Mfap3	11	57518664	57533815	+	5801	protein_coding	microfibrillar-associated protein 3 [Source:MGI Symbol;Acc:MGI:1924068]
ENSMUSG00000008136	23.2468	25.5095	28.4854	10.9132	162.233	169.414	149.906	167.209	22.0387	162.19	-2.86818	4.35179e-26	7.99804e-25	Fhl2	1	43123074	43196984	-	1897	protein_coding	four and a half LIM domains 2 [Source:MGI Symbol;Acc:MGI:1338762]
ENSMUSG00000109953	189.295	162.623	146.809	126.866	27.7393	23.2671	17.1911	26.8878	156.398	23.7713	2.72827	4.57809e-26	8.40779e-25	5430430B14Rik	8	27279441	27281070	+	1630	TEC	RIKEN cDNA 5430430B14 gene [Source:MGI Symbol;Acc:MGI:1918674]
ENSMUSG00000031985	7667.02	9054.28	9074.78	10540.8	2117.43	2096.95	1505.94	2774.49	9084.21	2123.7	2.09694	4.71647e-26	8.65559e-25	Gnpat	8	124863033	124890057	+	3587	protein_coding	glyceronephosphate O-acyltransferase [Source:MGI Symbol;Acc:MGI:1343460]
ENSMUSG00000025271	1701.44	1528.98	1800.06	1928.9	264.784	194.862	101.084	303.328	1739.85	216.015	3.01178	4.72478e-26	8.66451e-25	Pfkfb1	X	150588229	150643878	+	4017	protein_coding	6-phosphofructo-2-kinase/fructose-2,6-biphosphatase 1 [Source:MGI Symbol;Acc:MGI:107816]
ENSMUSG00000054892	4.42796	4.78303	7.66914	2.7283	100.87	231.217	189.102	332.737	4.90211	213.482	-5.41843	4.73119e-26	8.66993e-25	Txk	5	72695978	72752777	-	10955	protein_coding	TXK tyrosine kinase [Source:MGI Symbol;Acc:MGI:102960]
ENSMUSG00000046186	54.2425	38.2643	40.5369	23.1905	501.829	704.557	626.443	241.99	39.0585	518.705	-3.72379	4.74558e-26	8.68996e-25	Cd109	9	78615546	78716253	+	6900	protein_coding	CD109 antigen [Source:MGI Symbol;Acc:MGI:2445221]
ENSMUSG00000096954	1111.42	1460.42	884.142	952.175	189.972	257.392	132.028	157.966	1102.04	184.34	2.57896	4.89203e-26	8.9516e-25	Gdap10	12	32821872	32826904	+	5003	lincRNA	ganglioside-induced differentiation-associated-protein 10 [Source:MGI Symbol;Acc:MGI:1338008]
ENSMUSG00000034902	1353.85	1090.53	1356.34	1152.7	3132.86	3323.56	3542.05	2959.34	1238.36	3239.45	-1.38613	4.89704e-26	8.95422e-25	Pip5k1c	10	81292963	81319973	+	5730	protein_coding	phosphatidylinositol-4-phosphate 5-kinase, type 1 gamma [Source:MGI Symbol;Acc:MGI:1298224]
ENSMUSG00000024747	1657.16	3295.51	2575.73	3681.83	271.509	252.303	184.288	464.655	2802.56	293.189	3.25757	4.95987e-26	9.06251e-25	Aldh1a7	19	20692953	20727562	-	2066	protein_coding	aldehyde dehydrogenase family 1, subfamily A7 [Source:MGI Symbol;Acc:MGI:1347050]
ENSMUSG00000026070	6.64194	15.9434	5.47796	6.82074	164.755	364.276	160.221	487.342	8.72102	294.148	-5.12334	4.97116e-26	9.07653e-25	Il18r1	1	40465552	40500854	+	4817	protein_coding	interleukin 18 receptor 1 [Source:MGI Symbol;Acc:MGI:105383]
ENSMUSG00000020268	466.043	621.794	498.494	686.166	89.9426	81.4349	55.0115	126.037	568.124	88.1064	2.69193	5.36458e-26	9.78772e-25	Lyrm7	11	54826866	54860916	-	3597	protein_coding	LYR motif containing 7 [Source:MGI Symbol;Acc:MGI:1922780]
ENSMUSG00000023806	695.19	852.974	783.348	1058.58	246.291	198.498	184.288	243.671	847.523	218.187	1.95843	5.70927e-26	1.04091e-24	Rsph3b	17	6904413	6948682	-	3114	protein_coding	radial spoke 3B homolog (Chlamydomonas) [Source:MGI Symbol;Acc:MGI:3630308]
ENSMUSG00000022385	25.4608	28.6982	17.5295	13.6415	185.769	226.854	184.976	140.321	21.3325	184.48	-3.12325	5.96758e-26	1.08721e-24	Gtse1	15	85859745	85876573	+	2742	protein_coding	G two S phase expressed protein 1 [Source:MGI Symbol;Acc:MGI:1352755]
ENSMUSG00000051998	2.21398	3.18869	7.66914	4.09244	104.233	186.137	160.909	260.476	4.29106	177.938	-5.34458	6.14922e-26	1.11949e-24	Lax1	1	133679091	133690108	-	2309	protein_coding	lymphocyte transmembrane adaptor 1 [Source:MGI Symbol;Acc:MGI:2443362]
ENSMUSG00000031591	1136.88	1213.3	876.473	1076.31	3802.81	6139.61	4283.33	3818.91	1075.74	4511.17	-2.06882	6.41169e-26	1.16643e-24	Asah1	8	41340197	41374773	-	3390	protein_coding	N-acylsphingosine amidohydrolase 1 [Source:MGI Symbol;Acc:MGI:1277124]
ENSMUSG00000109841	141.695	296.548	221.309	263.28	17.6523	13.8148	11.6899	31.0891	230.708	18.5615	3.64548	6.5151e-26	1.18438e-24	E330011O21Rik	16	78250861	78302487	-	3227	processed_transcript	RIKEN cDNA E330011O21 gene [Source:MGI Symbol;Acc:MGI:3759668]
ENSMUSG00000046794	3049.76	5425.55	4706.66	5616.2	464.844	386.816	371.327	889.819	4699.54	528.202	3.15384	6.90146e-26	1.25371e-24	Ppp1r3b	8	35375739	35388139	+	6216	protein_coding	protein phosphatase 1, regulatory subunit 3B [Source:MGI Symbol;Acc:MGI:2177268]
ENSMUSG00000031930	667.515	462.36	542.318	476.088	1777.84	1725.4	2177.77	1673.77	537.07	1838.69	-1.77337	6.99818e-26	1.27036e-24	Wwp2	8	107436365	107558595	+	8871	protein_coding	WW domain containing E3 ubiquitin protein ligase 2 [Source:MGI Symbol;Acc:MGI:1914144]
ENSMUSG00000042647	1762.33	1841.47	2111.2	2385.89	313.538	271.934	167.785	442.809	2025.22	299.017	2.76117	7.27127e-26	1.31898e-24	Acad12	5	121596775	121618938	-	6516	protein_coding	acyl-Coenzyme A dehydrogenase family, member 12 [Source:MGI Symbol;Acc:MGI:2443320]
ENSMUSG00000034807	897.769	1119.23	1277.46	1106.32	3067.3	3716.92	3284.87	3022.36	1100.2	3272.86	-1.573	7.29334e-26	1.32202e-24	Colgalt1	8	71610998	71624911	+	4326	protein_coding	collagen beta(1-O)galactosyltransferase 1 [Source:MGI Symbol;Acc:MGI:1924348]
ENSMUSG00000023982	9.96291	1.59434	4.38236	2.7283	110.117	197.043	136.153	147.043	4.66698	147.589	-4.89755	7.50761e-26	1.35988e-24	Guca1a	17	47394558	47400584	-	873	protein_coding	guanylate cyclase activator 1a (retina) [Source:MGI Symbol;Acc:MGI:102770]
ENSMUSG00000035158	204.793	208.859	266.229	218.264	786.788	1068.11	1052.09	720.09	224.536	906.769	-2.0125	7.80997e-26	1.41363e-24	Mitf	6	97807052	98021349	+	6196	protein_coding	melanogenesis associated transcription factor [Source:MGI Symbol;Acc:MGI:104554]
ENSMUSG00000039048	3536.83	4183.56	3526.71	4593.09	1185.23	1161.9	1184.81	1534.29	3960.05	1266.56	1.64457	8.06232e-26	1.45825e-24	Foxred1	9	35204206	35211055	-	4520	protein_coding	FAD-dependent oxidoreductase domain containing 1 [Source:MGI Symbol;Acc:MGI:2446262]
ENSMUSG00000031144	348.702	345.973	373.597	387.418	109.276	125.061	85.9554	96.6281	363.922	104.23	1.80464	8.18176e-26	1.47866e-24	Syp	X	7638471	7653256	+	5211	protein_coding	synaptophysin [Source:MGI Symbol;Acc:MGI:98467]
ENSMUSG00000029560	445.01	404.963	422.898	351.95	1981.26	1858.46	2466.58	1260.37	406.205	1891.67	-2.21885	8.18693e-26	1.47866e-24	Snx8	5	140340299	140389262	-	3238	protein_coding	sorting nexin 8 [Source:MGI Symbol;Acc:MGI:2443816]
ENSMUSG00000048327	3.32097	3.18869	6.57355	1.36415	121.885	181.774	143.717	110.912	3.61184	139.572	-5.21933	8.59329e-26	1.55093e-24	Ckap2l	2	129268210	129297212	-	3137	protein_coding	cytoskeleton associated protein 2-like [Source:MGI Symbol;Acc:MGI:1917716]
ENSMUSG00000030682	1114.74	1065.02	1052.86	1074.95	2082.97	2075.86	2174.33	2200.6	1076.89	2133.44	-0.986097	8.68235e-26	1.56588e-24	Cdipt	7	126975914	126980501	+	2592	protein_coding	CDP-diacylglycerol--inositol 3-phosphatidyltransferase (phosphatidylinositol synthase) [Source:MGI Symbol;Acc:MGI:105491]
ENSMUSG00000028068	12.1769	6.37738	10.9559	8.18489	206.784	213.04	237.925	95.7879	9.42377	188.384	-4.29167	8.81718e-26	1.58906e-24	Iqgap3	3	88081971	88121048	+	11384	protein_coding	IQ motif containing GTPase activating protein 3 [Source:MGI Symbol;Acc:MGI:3028642]
ENSMUSG00000019689	3262.3	3778.6	2651.33	4044.7	683.396	596.22	422.901	862.931	3434.23	641.362	2.42123	8.87898e-26	1.59905e-24	Fmc1	6	38533502	38539449	+	689	protein_coding	formation of mitochondrial complex V assembly factor 1 [Source:MGI Symbol;Acc:MGI:1913367]
ENSMUSG00000022210	3605.47	4209.07	3179.41	4422.57	900.267	1052.84	786.664	1250.28	3854.13	997.513	1.95004	8.97411e-26	1.61464e-24	Dhrs4	14	55478758	55490340	+	1754	protein_coding	dehydrogenase/reductase (SDR family) member 4 [Source:MGI Symbol;Acc:MGI:90169]
ENSMUSG00000028334	327.669	253.501	232.265	225.084	961.629	1083.38	1137.36	805.795	259.63	997.04	-1.93979	8.97843e-26	1.61464e-24	Nans	4	46489248	46503632	+	4581	protein_coding	N-acetylneuraminic acid synthase (sialic acid synthase) [Source:MGI Symbol;Acc:MGI:2149820]
ENSMUSG00000033938	10637.1	8383.06	8003.29	9378.52	2766.37	2789.87	2322.86	3391.23	9100.48	2817.58	1.69167	9.31152e-26	1.67334e-24	Ndufb7	8	83566671	83571626	+	4522	protein_coding	NADH:ubiquinone oxidoreductase subunit B7 [Source:MGI Symbol;Acc:MGI:1914166]
ENSMUSG00000028364	152.765	176.972	224.596	135.051	2238.48	1427.29	3031.82	926.79	172.346	1906.1	-3.46646	9.32072e-26	1.67379e-24	Tnc	4	63959785	64047015	-	7772	protein_coding	tenascin C [Source:MGI Symbol;Acc:MGI:101922]
ENSMUSG00000039914	6481.43	6425.21	6751.03	6580.65	1698.82	903.055	854.053	1487.23	6559.58	1235.79	2.40862	9.48264e-26	1.70165e-24	Coq10a	10	128363100	128368997	-	2573	protein_coding	coenzyme Q10A [Source:MGI Symbol;Acc:MGI:2684847]
ENSMUSG00000057069	287.817	272.633	248.699	278.286	892.701	1010.67	1182.75	762.942	271.859	962.264	-1.8245	9.69748e-26	1.73896e-24	Ero1lb	13	12565874	12611396	+	6653	protein_coding	ERO1-like beta (S. cerevisiae) [Source:MGI Symbol;Acc:MGI:1914725]
ENSMUSG00000030041	2.21398	1.59434	6.57355	10.9132	127.769	241.396	169.16	130.238	5.32376	167.141	-4.96575	1.0182e-25	1.82454e-24	M1ap	6	82946902	83030309	+	2212	protein_coding	meiosis 1 associated protein [Source:MGI Symbol;Acc:MGI:1315200]
ENSMUSG00000020053	381.912	481.492	305.67	425.614	1771.11	2637.18	1725.99	1540.17	398.672	1918.61	-2.26926	1.07618e-25	1.92706e-24	Igf1	10	87858265	87937042	+	9904	protein_coding	insulin-like growth factor 1 [Source:MGI Symbol;Acc:MGI:96432]
ENSMUSG00000085558	282.283	291.765	251.986	342.401	35.3046	50.1697	21.3169	52.9354	292.109	39.9317	2.87489	1.10796e-25	1.98256e-24	4930412C18Rik	4	9770585	9823411	+	6148	processed_transcript	RIKEN cDNA 4930412C18 gene [Source:MGI Symbol;Acc:MGI:2443490]
ENSMUSG00000060923	1509.93	2796.48	2043.28	2852.43	521.163	303.2	361.013	344.5	2300.53	382.469	2.58861	1.15094e-25	2.05799e-24	Acyp2	11	30505991	30649587	-	863	protein_coding	acylphosphatase 2, muscle type [Source:MGI Symbol;Acc:MGI:1922822]
ENSMUSG00000030144	15.4979	9.56606	2.19118	0	2253.61	2003.15	3116.4	1217.51	6.81378	2147.67	-8.29541	1.20626e-25	2.15538e-24	Clec4d	6	123262111	123275265	+	1599	protein_coding	C-type lectin domain family 4, member d [Source:MGI Symbol;Acc:MGI:1298389]
ENSMUSG00000025488	49747	63384.7	39877.3	64651.1	5658.82	5171.84	4789.44	11420.6	54415	6760.18	3.00891	1.20892e-25	2.15859e-24	Cox8b	7	140898945	140900446	-	360	protein_coding	cytochrome c oxidase subunit 8B [Source:MGI Symbol;Acc:MGI:105958]
ENSMUSG00000031007	660.873	961.389	811.833	972.637	3031.15	3495.16	3680.96	2554.34	851.683	3190.4	-1.90677	1.23106e-25	2.19656e-24	Atp6ap2	X	12587801	12617049	+	2618	protein_coding	ATPase, H+ transporting, lysosomal accessory protein 2 [Source:MGI Symbol;Acc:MGI:1917745]
ENSMUSG00000058997	10571.8	10781	8860.04	11041.4	2367.09	2071.5	1708.11	3252.59	10313.5	2349.82	2.13409	1.23912e-25	2.20936e-24	Vwa8	14	78849052	79202310	+	12639	protein_coding	von Willebrand factor A domain containing 8 [Source:MGI Symbol;Acc:MGI:1919008]
ENSMUSG00000045374	847.955	856.163	915.914	774.836	1987.14	2213.28	2316.67	1898.11	848.717	2103.8	-1.30937	1.28696e-25	2.29303e-24	Wdr81	11	75440944	75454717	-	7038	protein_coding	WD repeat domain 81 [Source:MGI Symbol;Acc:MGI:2681828]
ENSMUSG00000038507	1035.04	884.861	920.296	971.273	5522.64	4440.38	7104.04	3187.89	952.867	5063.74	-2.40971	1.28991e-25	2.29666e-24	Parp12	6	39086410	39118349	-	3995	protein_coding	poly (ADP-ribose) polymerase family, member 12 [Source:MGI Symbol;Acc:MGI:2143990]
ENSMUSG00000021306	385.233	263.067	244.317	253.731	2183.84	1510.18	2765.01	1300.7	286.587	1939.93	-2.75784	1.32088e-25	2.35013e-24	Gpr137b	13	13357620	13394014	-	5026	protein_coding	G protein-coupled receptor 137B [Source:MGI Symbol;Acc:MGI:1891463]
ENSMUSG00000081723	5.53495	6.37738	3.28677	1.36415	126.928	112.7	211.794	142.001	4.14081	148.356	-5.17891	1.33071e-25	2.36595e-24	Gm15931	7	4274189	4282645	+	1852	unprocessed_pseudogene	predicted gene 15931 [Source:MGI Symbol;Acc:MGI:3805553]
ENSMUSG00000019943	1038.36	955.012	1374.97	931.713	3638.05	5236.56	4421.55	3618.09	1075.01	4228.56	-1.97502	1.3502e-25	2.39891e-24	Atp2b1	10	98914406	99026143	+	15218	protein_coding	ATPase, Ca++ transporting, plasma membrane 1 [Source:MGI Symbol;Acc:MGI:104653]
ENSMUSG00000022965	247.966	454.388	554.369	402.424	2350.28	2250.37	2860.6	1948.53	414.787	2352.44	-2.50433	1.36144e-25	2.41715e-24	Ifngr2	16	91547072	91565623	+	3767	protein_coding	interferon gamma receptor 2 [Source:MGI Symbol;Acc:MGI:107654]
ENSMUSG00000027086	1330.6	1431.72	1450.56	1705.18	546.38	458.071	369.952	468.016	1479.52	460.605	1.68424	1.40581e-25	2.49416e-24	Fastkd1	2	69686815	69713516	-	5853	protein_coding	FAST kinase domains 1 [Source:MGI Symbol;Acc:MGI:2444596]
ENSMUSG00000002147	1813.25	1675.66	1963.3	1784.31	3821.3	4367.67	4094.92	3817.23	1809.13	4025.28	-1.15322	1.44505e-25	2.56198e-24	Stat6	10	127642986	127660957	+	4402	protein_coding	signal transducer and activator of transcription 6 [Source:MGI Symbol;Acc:MGI:103034]
ENSMUSG00000050379	104.057	84.5002	77.787	76.3923	463.162	672.565	400.896	841.925	85.6841	594.637	-2.79268	1.44675e-25	2.56318e-24	2021-09-06	X	36911326	36991794	-	9882	protein_coding	septin 6 [Source:MGI Symbol;Acc:MGI:1888939]
ENSMUSG00000020534	1094.81	1147.93	1044.1	1357.33	414.408	327.194	290.186	378.11	1161.04	352.474	1.72071	1.46674e-25	2.59676e-24	Shmt1	11	60788104	60811718	-	3883	protein_coding	serine hydroxymethyltransferase 1 (soluble) [Source:MGI Symbol;Acc:MGI:98299]
ENSMUSG00000004056	13497.5	17427.8	14925.2	17270.1	3643.94	3529.33	2892.92	5185.15	15780.2	3812.83	2.04924	1.59569e-25	2.82307e-24	Akt2	7	27591552	27640826	+	7131	protein_coding	thymoma viral proto-oncogene 2 [Source:MGI Symbol;Acc:MGI:104874]
ENSMUSG00000035172	1484.47	1749	1434.13	1901.62	460.641	412.264	391.957	580.609	1642.3	461.368	1.83209	1.77132e-25	3.13157e-24	Plekhh3	11	101162679	101171351	-	3582	protein_coding	pleckstrin homology domain containing, family H (with MyTH4 domain) member 3 [Source:MGI Symbol;Acc:MGI:2384950]
ENSMUSG00000028756	10306.1	10537	12195	10236.6	2915.99	2123.12	1574.7	2936.66	10818.7	2387.62	2.18013	1.8022e-25	3.18393e-24	Pink1	4	138313409	138326307	-	2673	protein_coding	PTEN induced putative kinase 1 [Source:MGI Symbol;Acc:MGI:1916193]
ENSMUSG00000026043	8490.62	6726.54	8762.54	6992.62	37936.4	57212.4	33740.6	28072.6	7743.08	39240.5	-2.34128	1.87722e-25	3.31413e-24	Col3a1	1	45311538	45349706	+	9816	protein_coding	collagen, type III, alpha 1 [Source:MGI Symbol;Acc:MGI:88453]
ENSMUSG00000027133	2597	3427.84	2611.89	4073.34	852.353	871.79	788.727	951.157	3177.52	866.007	1.87521	1.90601e-25	3.36259e-24	Nop10	2	112261926	112263269	+	1109	protein_coding	NOP10 ribonucleoprotein [Source:MGI Symbol;Acc:MGI:1913431]
ENSMUSG00000024592	710.688	974.144	776.774	963.088	238.726	222.492	270.244	284.843	856.174	254.076	1.75126	1.99134e-25	3.51066e-24	C330018D20Rik	18	56955833	56975368	-	3233	protein_coding	RIKEN cDNA C330018D20 gene [Source:MGI Symbol;Acc:MGI:1924672]
ENSMUSG00000002870	91.8802	97.255	127.089	85.9413	485.858	466.069	554.928	353.743	100.541	465.15	-2.20634	2.0043e-25	3.53104e-24	Mcm2	6	88883474	88898780	-	6956	protein_coding	minichromosome maintenance complex component 2 [Source:MGI Symbol;Acc:MGI:105380]
ENSMUSG00000031627	584.491	495.841	616.818	548.387	1350.82	1560.35	1794.06	1604.03	561.384	1577.32	-1.48867	2.08694e-25	3.67405e-24	Irf2	8	46739732	46847458	+	7396	protein_coding	interferon regulatory factor 2 [Source:MGI Symbol;Acc:MGI:96591]
ENSMUSG00000027327	10101.3	10682.1	7831.28	10041.5	2056.07	1656.33	1437.86	2801.38	9664.04	1987.91	2.28156	2.08927e-25	3.67557e-24	1700037H04Rik	2	131146324	131160081	-	2286	protein_coding	RIKEN cDNA 1700037H04 gene [Source:MGI Symbol;Acc:MGI:1914576]
ENSMUSG00000039640	2675.6	3255.65	2515.48	3688.66	932.209	973.583	719.963	860.411	3033.84	871.541	1.79931	2.35785e-25	4.14516e-24	Mrpl12	11	120484613	120489065	+	1532	protein_coding	mitochondrial ribosomal protein L12 [Source:MGI Symbol;Acc:MGI:1926273]
ENSMUSG00000043162	1455.69	1878.14	1467	2167.63	364.814	321.377	286.747	494.904	1742.11	366.961	2.24768	2.50068e-25	4.39318e-24	Pyurf	6	57686576	57692078	-	3573	protein_coding	Pigy upstream reading frame [Source:MGI Symbol;Acc:MGI:1913709]
ENSMUSG00000026672	3784.8	3692.5	3619.83	3747.31	1363.43	1063.74	954.449	1410.77	3711.11	1198.1	1.63166	2.50889e-25	4.40451e-24	Optn	2	5020642	5064051	-	3753	protein_coding	optineurin [Source:MGI Symbol;Acc:MGI:1918898]
ENSMUSG00000020808	4.42796	0	5.47796	6.82074	154.668	145.419	186.351	94.9477	4.18166	145.347	-5.05848	2.55283e-25	4.47852e-24	Pimreg	11	72042032	72047370	+	2529	protein_coding	PICALM interacting mitotic regulator [Source:MGI Symbol;Acc:MGI:1924434]
ENSMUSG00000000555	608.845	360.322	466.722	336.944	4128.11	2552.84	5173.14	2315.71	443.208	3542.45	-2.99721	2.62541e-25	4.60263e-24	Itga5	15	103344286	103366763	-	4933	protein_coding	integrin alpha 5 (fibronectin receptor alpha) [Source:MGI Symbol;Acc:MGI:96604]
ENSMUSG00000032046	1338.35	1320.12	1262.12	1530.57	3800.29	5794.24	4273.7	4139.05	1362.79	4501.82	-1.72419	2.68813e-25	4.70929e-24	Abhd12	2	150832493	150904741	-	2823	protein_coding	abhydrolase domain containing 12 [Source:MGI Symbol;Acc:MGI:1923442]
ENSMUSG00000026822	36.5307	41.4529	41.6325	20.4622	345.48	328.648	399.521	877.216	35.0196	487.716	-3.79769	2.69598e-25	4.71976e-24	Lcn2	2	32384633	32388252	-	2623	protein_coding	lipocalin 2 [Source:MGI Symbol;Acc:MGI:96757]
ENSMUSG00000067063	137.267	127.548	67.9266	105.039	7.56527	2.90839	5.50115	7.5622	109.445	5.88425	4.23359	2.717e-25	4.75323e-24	Gm6990	19	56754999	56755346	-	348	processed_pseudogene	predicted pseudogene 6990 [Source:MGI Symbol;Acc:MGI:3648860]
ENSMUSG00000101249	12802.3	15822.3	6620.66	14308.5	1092.76	1013.57	1428.24	2143.46	12388.5	1419.51	3.12556	2.87028e-25	5.01789e-24	Gm29216	1	24615706	24616197	-	492	unprocessed_pseudogene	predicted gene 29216 [Source:MGI Symbol;Acc:MGI:5579922]
ENSMUSG00000110841	5777.38	6436.37	4711.04	7777.01	1328.97	1390.21	1069.97	1783.84	6175.45	1393.25	2.14819	3.03923e-25	5.30955e-24	Gpx4-ps2	10	45875291	45876086	+	796	transcribed_processed_pseudogene	glutathione peroxidase 4, pseudogene 2 [Source:MGI Symbol;Acc:MGI:3779731]
ENSMUSG00000006281	2236.12	2157.15	2099.15	2304.05	4659.36	5615.37	5502.52	4702.85	2199.12	5120.03	-1.21939	3.34513e-25	5.83989e-24	Tep1	14	50824059	50870560	-	9568	protein_coding	telomerase associated protein 1 [Source:MGI Symbol;Acc:MGI:109573]
ENSMUSG00000085295	0	1.59434	0	0	1019.63	869.608	1648.97	391.554	0.398586	982.44	-11.312	3.40508e-25	5.94042e-24	4930430E12Rik	4	6352105	6357530	-	1135	antisense	RIKEN cDNA 4930430E12 gene [Source:MGI Symbol;Acc:MGI:1918889]
ENSMUSG00000026811	2740.91	3619.16	2948.24	3886.46	1065.86	1168.45	931.069	1073.83	3298.69	1059.8	1.63776	3.42134e-25	5.96463e-24	St6galnac6	2	32599709	32620806	+	4815	protein_coding	ST6 (alpha-N-acetyl-neuraminyl-2,3-beta-galactosyl-1,3)-N-acetylgalactosaminide alpha-2,6-sialyltransferase 6 [Source:MGI Symbol;Acc:MGI:1355316]
ENSMUSG00000028874	23.2468	23.9152	1.09559	9.54903	1512.21	1377.12	2250.66	1520.84	14.4516	1665.21	-6.86116	3.51397e-25	6.12188e-24	Fgr	4	132974095	133001910	+	3863	protein_coding	FGR proto-oncogene, Src family tyrosine kinase [Source:MGI Symbol;Acc:MGI:95527]
ENSMUSG00000034765	80.8103	23.9152	32.8677	51.8376	489.221	404.266	741.28	498.265	47.3577	533.258	-3.4805	3.60645e-25	6.27863e-24	Dusp5	19	53529109	53542431	+	2473	protein_coding	dual specificity phosphatase 5 [Source:MGI Symbol;Acc:MGI:2685183]
ENSMUSG00000015980	365.307	513.379	440.428	506.099	88.2614	120.698	85.2678	126.037	456.303	105.066	2.11781	3.71151e-25	6.45704e-24	Lrrc27	7	139212988	139242979	+	3637	protein_coding	leucine rich repeat containing 27 [Source:MGI Symbol;Acc:MGI:1923862]
ENSMUSG00000020395	5.53495	9.56606	2.19118	4.09244	132.812	186.137	169.848	410.039	5.34616	224.709	-5.44919	3.72548e-25	6.47687e-24	Itk	11	46325150	46389515	-	5354	protein_coding	IL2 inducible T cell kinase [Source:MGI Symbol;Acc:MGI:96621]
ENSMUSG00000019763	3171.53	3482.05	2635.99	3752.77	1035.6	921.959	803.855	1136.01	3260.58	974.357	1.74275	3.76108e-25	6.53422e-24	Rmnd1	10	4401915	4432388	-	5894	protein_coding	required for meiotic nuclear division 1 homolog [Source:MGI Symbol;Acc:MGI:1913334]
ENSMUSG00000034205	290.031	216.831	298.001	257.824	1545.84	1507.27	1796.81	866.292	265.672	1429.05	-2.42515	3.97565e-25	6.90222e-24	Loxl2	14	69609068	69695834	+	5405	protein_coding	lysyl oxidase-like 2 [Source:MGI Symbol;Acc:MGI:2137913]
ENSMUSG00000073242	5.53495	4.78303	12.0515	13.6415	207.625	176.685	279.871	109.232	9.00274	193.353	-4.41233	4.57151e-25	7.93122e-24	Dnmt3aos	12	3859293	3862244	-	1385	antisense	DNA methyltransferase 3A, opposite strand [Source:MGI Symbol;Acc:MGI:3641689]
ENSMUSG00000021102	4468.92	4288.79	3833.47	4721.32	1849.29	1672.32	1446.11	1775.44	4328.12	1685.79	1.3605	5.29589e-25	9.18161e-24	Glrx5	12	105032688	105042906	+	3682	protein_coding	glutaredoxin 5 [Source:MGI Symbol;Acc:MGI:1920296]
ENSMUSG00000000738	3777.05	4231.39	4323.2	4337.99	1682.85	1324.04	1485.31	1787.2	4167.41	1569.85	1.40877	5.41685e-25	9.38484e-24	Spg7	8	123062942	123097760	+	4518	protein_coding	SPG7, paraplegin matrix AAA peptidase subunit [Source:MGI Symbol;Acc:MGI:2385906]
ENSMUSG00000025188	358.665	309.303	270.611	319.211	836.382	805.624	799.729	832.683	314.447	818.604	-1.38007	5.68719e-25	9.84641e-24	Hps1	19	42755105	42779978	-	5855	protein_coding	HPS1, biogenesis of lysosomal organelles complex 3 subunit 1 [Source:MGI Symbol;Acc:MGI:2177763]
ENSMUSG00000031708	6396.19	8129.56	7838.95	8205.35	1696.3	1435.29	1389.73	2475.36	7642.51	1749.17	2.12758	5.69728e-25	9.85709e-24	Tecr	8	83571698	83607971	-	2191	protein_coding	trans-2,3-enoyl-CoA reductase [Source:MGI Symbol;Acc:MGI:1915408]
ENSMUSG00000030532	129.518	154.651	166.53	175.975	26.0581	21.0858	22.0046	35.2903	156.669	26.1097	2.59282	5.86677e-25	1.01363e-23	Hddc3	7	80343104	80350547	+	3775	protein_coding	HD domain containing 3 [Source:MGI Symbol;Acc:MGI:1915945]
ENSMUSG00000060586	1453.48	771.662	935.635	885.332	7376.13	8984.74	6679.08	18608.1	1011.53	10412	-3.36311	5.8659e-25	1.01363e-23	H2-Eb1	17	34305877	34316199	+	1184	protein_coding	histocompatibility 2, class II antigen E beta [Source:MGI Symbol;Acc:MGI:95901]
ENSMUSG00000028944	3219.13	3960.35	3294.44	3872.82	629.598	724.189	460.721	1006.61	3586.68	705.28	2.34674	6.32672e-25	1.09235e-23	Prkag2	5	24862744	25100642	-	6480	protein_coding	protein kinase, AMP-activated, gamma 2 non-catalytic subunit [Source:MGI Symbol;Acc:MGI:1336153]
ENSMUSG00000028312	145.016	108.415	134.758	113.224	397.597	460.98	400.208	392.394	125.353	412.795	-1.71136	6.45997e-25	1.11459e-23	Smc2	4	52439243	52488260	+	5478	protein_coding	structural maintenance of chromosomes 2 [Source:MGI Symbol;Acc:MGI:106067]
ENSMUSG00000021573	2010.29	2601.97	2126.54	2721.47	275.712	213.04	167.097	487.342	2365.07	285.798	3.05002	6.53598e-25	1.12693e-23	Tppp	13	74009407	74035753	+	5102	protein_coding	tubulin polymerization promoting protein [Source:MGI Symbol;Acc:MGI:1920198]
ENSMUSG00000004069	5172.97	6568.7	5934.82	7003.53	1984.62	1804.66	1574.7	2292.19	6170	1914.04	1.68874	6.59495e-25	1.13632e-23	Dnaja3	16	4639989	4707695	+	3912	protein_coding	DnaJ heat shock protein family (Hsp40) member A3 [Source:MGI Symbol;Acc:MGI:1933786]
ENSMUSG00000024870	5329.05	5927.77	5358.54	6111.38	2616.74	2822.59	2626.8	2789.61	5681.68	2713.94	1.06568	6.95244e-25	1.19709e-23	Rab1b	19	5099207	5106996	-	1835	protein_coding	RAB1B, member RAS oncogene family [Source:MGI Symbol;Acc:MGI:1923558]
ENSMUSG00000026458	87.4522	62.1794	31.7721	47.7452	482.496	809.259	416.712	915.027	57.2872	655.873	-3.51712	7.24613e-25	1.2468e-23	Ppfia4	1	134296783	134332928	-	6572	protein_coding	protein tyrosine phosphatase, receptor type, f polypeptide (PTPRF), interacting protein (liprin), alpha 4 [Source:MGI Symbol;Acc:MGI:1915757]
ENSMUSG00000030335	5921.29	5997.92	5378.26	6408.77	1808.94	1906.45	1221.25	1959.45	5926.56	1724.02	1.78159	7.33725e-25	1.26162e-23	Mrpl51	6	125191801	125196269	+	4043	protein_coding	mitochondrial ribosomal protein L51 [Source:MGI Symbol;Acc:MGI:1913743]
ENSMUSG00000028737	2839.43	3107.38	2845.25	3295.78	427.017	361.367	244.801	696.563	3021.96	432.437	2.80584	7.36774e-25	1.26599e-23	Aldh4a1	4	139622866	139649690	+	4907	protein_coding	aldehyde dehydrogenase 4 family, member A1 [Source:MGI Symbol;Acc:MGI:2443883]
ENSMUSG00000038037	29.8887	4.78303	13.1471	15.0056	619.511	269.753	902.876	268.038	15.7061	515.045	-5.00719	7.53668e-25	1.29413e-23	Socs1	16	10782240	10785536	-	2908	protein_coding	suppressor of cytokine signaling 1 [Source:MGI Symbol;Acc:MGI:1354910]
ENSMUSG00000097203	145.016	309.303	155.574	255.096	15.1305	9.45227	20.6293	23.5269	216.247	17.1847	3.65215	7.62537e-25	1.30847e-23	4732419C18Rik	8	123744631	123754726	-	3536	lincRNA	RIKEN cDNA 4732419C18 gene [Source:MGI Symbol;Acc:MGI:3045379]
ENSMUSG00000079834	540.211	867.323	638.73	873.055	165.595	163.597	136.153	193.256	729.83	164.65	2.14777	8.08529e-25	1.38644e-23	Tmlhe	GL456233.1	159647	334183	+	2251	protein_coding	trimethyllysine hydroxylase, epsilon [Source:NCBI gene;Acc:192289]
ENSMUSG00000002846	1146.84	1355.19	1293.89	1538.76	521.163	408.629	482.038	450.371	1333.67	465.55	1.51807	8.33293e-25	1.42793e-23	Timmdc1	16	38498347	38522663	-	1784	protein_coding	translocase of inner mitochondrial membrane domain containing 1 [Source:MGI Symbol;Acc:MGI:1922139]
ENSMUSG00000075706	36096.7	42376.1	31079.7	52743.4	9776.01	9082.9	7687.17	11799.6	40574	9586.41	2.0815	8.43976e-25	1.44524e-23	Gpx4	10	80047166	80056439	+	1724	protein_coding	glutathione peroxidase 4 [Source:MGI Symbol;Acc:MGI:104767]
ENSMUSG00000115902	50.9216	35.0756	30.6765	30.0112	221.074	179.593	259.929	220.984	36.6712	220.395	-2.57911	8.90571e-25	1.52399e-23	AC113595.1	15	79889532	79893120	+	3589	antisense	novel transcript, antisense to Apobec3
ENSMUSG00000028973	4158.96	4894.64	4106.28	4527.61	869.165	753.273	567.306	1264.57	4421.87	863.578	2.35671	9.44963e-25	1.61597e-23	Abcb8	5	24393663	24410054	+	4739	protein_coding	ATP-binding cassette, sub-family B (MDR/TAP), member 8 [Source:MGI Symbol;Acc:MGI:1351667]
ENSMUSG00000026172	813.638	969.361	929.061	963.088	302.611	247.213	271.619	359.625	918.787	295.267	1.63856	9.76529e-25	1.66881e-23	Bcs1l	1	74588289	74592443	+	2192	protein_coding	BCS1-like (yeast) [Source:MGI Symbol;Acc:MGI:1914071]
ENSMUSG00000006717	3657.5	4893.04	3613.26	5029.61	877.571	870.336	550.802	1120.05	4298.35	854.689	2.33056	1.00416e-24	1.71487e-23	Acot13	13	24817948	24831540	-	744	protein_coding	acyl-CoA thioesterase 13 [Source:MGI Symbol;Acc:MGI:1914084]
ENSMUSG00000024165	123.983	110.01	87.6473	81.8489	817.889	633.302	982.642	425.164	100.872	714.749	-2.82506	1.00916e-24	1.72222e-23	Jpt2	17	24937419	24960689	-	4840	protein_coding	Jupiter microtubule associated homolog 2 [Source:MGI Symbol;Acc:MGI:1196260]
ENSMUSG00000027952	2846.07	3901.36	3202.41	3781.42	434.583	484.974	402.959	889.819	3432.82	553.084	2.63423	1.03389e-24	1.76324e-23	Pmvk	3	89454541	89469013	+	1713	protein_coding	phosphomevalonate kinase [Source:MGI Symbol;Acc:MGI:1915853]
ENSMUSG00000052212	2.21398	1.59434	0	1.36415	357.249	340.282	726.151	209.221	1.29312	408.226	-8.33685	1.06136e-24	1.80885e-23	Cd177	7	24743983	24760311	-	2840	protein_coding	CD177 antigen [Source:MGI Symbol;Acc:MGI:1916141]
ENSMUSG00000028995	410.693	331.624	361.545	357.407	987.688	1300.05	1185.5	973.003	365.317	1111.56	-1.60382	1.06247e-24	1.80951e-23	Fam126a	5	23915276	24030690	-	10117	protein_coding	family with sequence similarity 126, member A [Source:MGI Symbol;Acc:MGI:2149839]
ENSMUSG00000072704	3748.27	5211.91	4566.42	5298.35	1641.66	1522.54	1307.21	1660.32	4706.24	1532.93	1.61823	1.07431e-24	1.82845e-23	Smim10l1	6	133104909	133110899	+	3068	protein_coding	small integral membrane protein 10 like 1 [Source:MGI Symbol;Acc:MGI:1914379]
ENSMUSG00000029575	1046.11	1318.52	1450.56	1536.03	324.466	267.572	193.915	357.104	1337.81	285.764	2.22833	1.0986e-24	1.86852e-23	Mmab	5	114431034	114444060	-	3670	protein_coding	methylmalonic aciduria (cobalamin deficiency) cblB type homolog (human) [Source:MGI Symbol;Acc:MGI:1924947]
ENSMUSG00000056899	1392.59	1868.57	1200.77	2089.87	112.638	99.6123	83.8925	268.878	1637.95	141.255	3.53732	1.15907e-24	1.97003e-23	Immp2l	12	41024090	41955588	+	1832	protein_coding	IMP2 inner mitochondrial membrane peptidase-like (S. cerevisiae) [Source:MGI Symbol;Acc:MGI:2135611]
ENSMUSG00000091498	4847.51	10651.8	6518.77	10062	1291.98	1111.73	947.573	1554.45	8020.01	1226.43	2.70918	1.17847e-24	2.00087e-23	Mpc1-ps	12	110858565	110858894	-	330	processed_pseudogene	mitochondrial pyruvate carrier 1, pseudogene [Source:MGI Symbol;Acc:MGI:3781628]
ENSMUSG00000030413	11.0699	6.37738	12.0515	5.45659	108.435	110.519	171.911	171.41	8.73884	140.569	-3.96534	1.17881e-24	2.00087e-23	Pglyrp1	7	18871331	18890459	+	1837	protein_coding	peptidoglycan recognition protein 1 [Source:MGI Symbol;Acc:MGI:1345092]
ENSMUSG00000006818	19683.4	24916.4	19546.4	24948.9	6030.36	4950.81	5803.71	7936.11	22273.8	6180.25	1.84962	1.19508e-24	2.02712e-23	Sod2	17	13006846	13040063	+	10008	protein_coding	superoxide dismutase 2, mitochondrial [Source:MGI Symbol;Acc:MGI:98352]
ENSMUSG00000058126	159.407	161.029	201.589	125.502	717.019	780.903	970.265	571.366	161.881	759.888	-2.22846	1.25052e-24	2.11971e-23	Tpm3-rs7	14	113314608	113316754	+	2147	protein_coding	tropomyosin 3, related sequence 7 [Source:MGI Symbol;Acc:MGI:99705]
ENSMUSG00000061518	33987.9	32149.9	27126.8	36085.8	6803.7	7057.21	5478.46	10424.9	32337.6	7441.07	2.11968	1.26326e-24	2.13987e-23	Cox5b	1	36691449	36693681	+	1587	protein_coding	cytochrome c oxidase subunit 5B [Source:MGI Symbol;Acc:MGI:88475]
ENSMUSG00000017631	1110.31	564.398	884.142	823.945	3558.2	3536.6	4655.35	3514.74	845.699	3816.22	-2.17235	1.26735e-24	2.14535e-23	Abr	11	76416734	76622314	-	9730	protein_coding	active BCR-related gene [Source:MGI Symbol;Acc:MGI:107771]
ENSMUSG00000026179	3214.7	3757.87	3176.12	4081.53	959.108	896.511	741.28	1241.88	3557.55	959.695	1.89051	1.27684e-24	2.15995e-23	Pnkd	1	74284930	74353694	+	7832	protein_coding	paroxysmal nonkinesiogenic dyskinesia [Source:MGI Symbol;Acc:MGI:1930773]
ENSMUSG00000046410	318.813	176.972	173.103	189.617	1000.3	1438.93	1041.78	1062.91	214.626	1135.98	-2.40075	1.33991e-24	2.26511e-23	Kcnk6	7	29221926	29232515	-	4151	protein_coding	potassium inwardly-rectifying channel, subfamily K, member 6 [Source:MGI Symbol;Acc:MGI:1891291]
ENSMUSG00000035944	1672.66	1902.05	1610.52	2164.9	288.321	369.365	213.857	474.738	1837.53	336.57	2.44941	1.39675e-24	2.35961e-23	Ttc38	15	85832306	85858822	+	3842	protein_coding	tetratricopeptide repeat domain 38 [Source:MGI Symbol;Acc:MGI:2146198]
ENSMUSG00000030879	2551.61	2667.34	2459.6	2776.04	1237.34	1012.85	1195.81	1148.61	2613.65	1148.65	1.18601	1.43154e-24	2.41513e-23	Mrpl17	7	105803206	105811099	-	7605	protein_coding	mitochondrial ribosomal protein L17 [Source:MGI Symbol;Acc:MGI:1351608]
ENSMUSG00000036672	114.02	87.6889	109.559	90.0337	487.539	381.726	603.751	389.874	100.325	465.723	-2.20903	1.4312e-24	2.41513e-23	Cenpt	8	105844673	105853278	-	3646	protein_coding	centromere protein T [Source:MGI Symbol;Acc:MGI:2443939]
ENSMUSG00000100594	192.616	330.029	259.655	350.586	34.464	47.9884	37.8204	56.2964	283.222	44.1423	2.68001	1.44639e-24	2.43854e-23	2810414N06Rik	1	151748949	151755018	-	1381	lincRNA	RIKEN cDNA 2810414N06 gene [Source:MGI Symbol;Acc:MGI:1919065]
ENSMUSG00000029576	688.548	819.493	940.017	953.539	202.581	166.505	141.655	252.073	850.399	190.704	2.15899	1.47561e-24	2.48615e-23	Radil	5	142484839	142551098	-	4803	protein_coding	Ras association and DIL domains [Source:MGI Symbol;Acc:MGI:2443088]
ENSMUSG00000037921	275.641	175.378	162.147	126.866	1391.17	1212.8	1828.44	899.062	185.008	1332.87	-2.84642	1.48142e-24	2.49425e-23	Ddx60	8	61928087	62038244	+	8684	protein_coding	DEAD (Asp-Glu-Ala-Asp) box polypeptide 60 [Source:MGI Symbol;Acc:MGI:2384570]
ENSMUSG00000027699	15.4979	9.56606	9.86032	9.54903	115.16	136.694	121.025	99.9891	11.1183	118.217	-3.39173	1.48632e-24	2.50083e-23	Ect2	3	27097222	27153878	-	5386	protein_coding	ect2 oncogene [Source:MGI Symbol;Acc:MGI:95281]
ENSMUSG00000049191	115.127	63.7738	87.6473	100.947	429.539	627.485	398.833	617.58	91.8737	518.359	-2.48869	1.51816e-24	2.55269e-23	Rtl5	X	102066544	102071304	-	4761	protein_coding	retrotransposon Gag like 5 [Source:MGI Symbol;Acc:MGI:3045324]
ENSMUSG00000031969	2370.07	3180.72	2479.32	3158	723.744	720.553	627.131	972.163	2797.03	760.898	1.87819	1.57658e-24	2.64737e-23	Acad8	9	26974135	26999566	-	4143	protein_coding	acyl-Coenzyme A dehydrogenase family, member 8 [Source:MGI Symbol;Acc:MGI:1914198]
ENSMUSG00000023341	108.485	74.9342	48.206	40.9244	1398.73	698.013	1855.26	583.13	68.1374	1133.78	-4.05496	1.57618e-24	2.64737e-23	Mx2	16	97535308	97560900	+	3614	polymorphic_pseudogene	MX dynamin-like GTPase 2 [Source:MGI Symbol;Acc:MGI:97244]
ENSMUSG00000116114	278.962	511.784	531.362	476.088	52.1163	71.9826	48.135	88.2257	449.549	65.1149	2.7885	1.62326e-24	2.72393e-23	Gm35853	15	101322888	101405834	+	3542	antisense	predicted gene, 35853 [Source:MGI Symbol;Acc:MGI:5595012]
ENSMUSG00000024989	13.2839	11.1604	5.47796	13.6415	111.798	141.057	118.962	108.392	10.8909	120.052	-3.48075	1.6331e-24	2.73862e-23	Cep55	19	38055025	38074425	+	2778	protein_coding	centrosomal protein 55 [Source:MGI Symbol;Acc:MGI:1921357]
ENSMUSG00000021993	1788.9	2385.14	2330.32	2675.09	496.786	416.627	428.402	710.847	2294.86	513.165	2.16144	1.65192e-24	2.76832e-23	Mipep	14	60784573	60905478	+	5389	protein_coding	mitochondrial intermediate peptidase [Source:MGI Symbol;Acc:MGI:1917728]
ENSMUSG00000041028	26453.7	45295.3	29576.6	44553.1	9135.48	8142.76	8759.2	9456.11	36469.7	8873.39	2.03911	1.7221e-24	2.884e-23	Ghitm	14	37120092	37135272	-	3756	protein_coding	growth hormone inducible transmembrane protein [Source:MGI Symbol;Acc:MGI:1913342]
ENSMUSG00000023004	1677.09	1428.53	1479.05	1747.47	5142.7	5329.62	6604.82	4105.44	1583.04	5295.64	-1.74205	1.78582e-24	2.98872e-23	Tuba1b	15	98931425	98934565	-	1875	protein_coding	tubulin, alpha 1B [Source:MGI Symbol;Acc:MGI:107804]
ENSMUSG00000033031	44.2796	22.3208	20.8162	24.5547	189.132	210.858	179.475	182.333	27.9928	190.449	-2.74911	1.8317e-24	3.06345e-23	Cip2a	16	48994185	49019709	+	5688	protein_coding	cell proliferation regulating inhibitor of protein phosphatase 2A [Source:MGI Symbol;Acc:MGI:2146335]
ENSMUSG00000000563	17864.6	27569.4	21262.1	26120.7	6945.75	6997.59	5484.64	7234.51	23204.2	6665.62	1.79955	1.84214e-24	3.07887e-23	Atp5f1	3	105942698	105960099	-	4105	protein_coding	ATP synthase, H+ transporting, mitochondrial F0 complex, subunit B1 [Source:MGI Symbol;Acc:MGI:1100495]
ENSMUSG00000022426	2031.33	2420.21	1991.78	2493.66	670.787	813.622	699.333	883.937	2234.25	766.92	1.54225	1.88247e-24	3.14418e-23	Josd1	15	79674251	79687919	-	3440	protein_coding	Josephin domain containing 1 [Source:MGI Symbol;Acc:MGI:1921408]
ENSMUSG00000041926	842.42	934.286	983.841	1129.51	2461.23	3017.45	2888.1	2468.64	972.515	2708.86	-1.47845	2.02588e-24	3.38146e-23	Rnpep	1	135262712	135284084	-	6977	protein_coding	arginyl aminopeptidase (aminopeptidase B) [Source:MGI Symbol;Acc:MGI:2384902]
ENSMUSG00000113598	91.8802	100.444	83.2649	111.86	3.36234	9.45227	3.43822	10.0829	96.8622	6.58394	3.88368	2.10031e-24	3.50335e-23	Gm48287	13	94645899	94647344	-	645	lincRNA	predicted gene, 48287 [Source:MGI Symbol;Acc:MGI:6097724]
ENSMUSG00000031987	5066.69	7624.15	7646.13	7873.86	2028.33	1472.37	1349.16	1936.76	7052.71	1696.66	2.05564	2.14378e-24	3.57348e-23	Egln1	8	124908587	124949324	-	3594	protein_coding	egl-9 family hypoxia-inducible factor 1 [Source:MGI Symbol;Acc:MGI:1932286]
ENSMUSG00000039531	290.031	291.765	237.743	286.471	922.962	839.07	1235.7	863.772	276.503	965.375	-1.8057	2.16555e-24	3.60739e-23	Zup1	10	33919142	33951269	-	9072	protein_coding	zinc finger containing ubiquitin peptidase 1 [Source:MGI Symbol;Acc:MGI:1919830]
ENSMUSG00000027523	4401.39	6410.86	6321.56	6186.41	1798.01	1581.44	1367.72	1943.49	5830.06	1672.66	1.80147	2.43427e-24	4.05233e-23	Gnas	2	174284320	174346744	+	11186	protein_coding	GNAS (guanine nucleotide binding protein, alpha stimulating) complex locus [Source:MGI Symbol;Acc:MGI:95777]
ENSMUSG00000027357	6440.47	9210.53	6140.79	9775.48	1086.04	1106.64	662.201	1688.89	7891.82	1135.94	2.79667	2.43839e-24	4.05648e-23	Crls1	2	132846666	132866785	+	2082	protein_coding	cardiolipin synthase 1 [Source:MGI Symbol;Acc:MGI:1913836]
ENSMUSG00000029020	7362.59	8591.92	9774.86	8969.27	3057.21	2262	2148.89	3003.03	8674.66	2617.78	1.72867	2.44915e-24	4.0717e-23	Mfn2	4	147873599	147904704	-	5194	protein_coding	mitofusin 2 [Source:MGI Symbol;Acc:MGI:2442230]
ENSMUSG00000056973	28115.3	31942.7	20635.5	32603.1	2691.55	2800.05	2985.06	6364.01	28324.2	3710.17	2.93253	2.46428e-24	4.09412e-23	Ces1d	8	93166068	93197838	-	2369	protein_coding	carboxylesterase 1D [Source:MGI Symbol;Acc:MGI:2148202]
ENSMUSG00000090150	4984.78	5835.3	4658.45	5954.5	919.6	855.794	631.257	1469.59	5358.26	969.06	2.46745	2.49554e-24	4.14332e-23	Acad11	9	104063377	104127725	+	9798	protein_coding	acyl-Coenzyme A dehydrogenase family, member 11 [Source:MGI Symbol;Acc:MGI:2143169]
ENSMUSG00000050856	16309.3	17984.2	11967.1	19958.8	2904.22	3337.38	2492.02	4601.18	16554.9	3333.7	2.3121	2.50956e-24	4.16385e-23	Atp5k	5	108433244	108434448	-	616	protein_coding	ATP synthase, H+ transporting, mitochondrial F1F0 complex, subunit E [Source:MGI Symbol;Acc:MGI:106636]
ENSMUSG00000074417	4.42796	4.78303	3.28677	1.36415	120.204	176.685	140.279	95.7879	3.46548	133.239	-5.2681	2.88516e-24	4.78388e-23	Gm14548	7	3884242	3898120	-	2128	protein_coding	predicted gene 14548 [Source:MGI Symbol;Acc:MGI:3709645]
ENSMUSG00000028229	1982.62	3120.13	2276.64	2784.23	405.162	546.777	237.925	478.94	2540.9	417.201	2.60663	2.89234e-24	4.79262e-23	Rmdn1	4	19575162	19606932	+	1963	protein_coding	regulator of microtubule dynamics 1 [Source:MGI Symbol;Acc:MGI:1913552]
ENSMUSG00000015217	676.371	919.936	805.259	1096.77	273.19	221.765	235.174	232.748	874.585	240.719	1.86061	3.03494e-24	5.02558e-23	Hmgb3	X	71555918	71560676	+	2234	protein_coding	high mobility group box 3 [Source:MGI Symbol;Acc:MGI:1098219]
ENSMUSG00000046993	19.9258	33.4812	43.8236	35.4678	219.393	275.57	218.671	181.493	33.1746	223.782	-2.75691	3.06564e-24	5.07306e-23	Gm5637	X	60045111	60046229	-	1119	processed_pseudogene	predicted pseudogene 5637 [Source:MGI Symbol;Acc:MGI:3648120]
ENSMUSG00000032254	39.8517	11.1604	13.1471	16.3698	199.219	303.2	248.927	232.748	20.1322	246.023	-3.58214	3.10309e-24	5.13165e-23	Kif23	9	61915905	61946774	-	7901	protein_coding	kinesin family member 23 [Source:MGI Symbol;Acc:MGI:1919069]
ENSMUSG00000024359	29362.9	42849.6	31537.7	41295.5	11690.9	10671.6	10552.6	12724.7	36261.4	11409.9	1.66812	3.3278e-24	5.49964e-23	Hspa9	18	34937414	34954357	-	3932	protein_coding	heat shock protein 9 [Source:MGI Symbol;Acc:MGI:96245]
ENSMUSG00000021091	98.5221	35.0756	54.7796	69.5715	391.713	428.26	426.339	377.27	64.4872	405.895	-2.63978	3.38171e-24	5.58505e-23	Serpina3n	12	104406729	104414329	+	2064	protein_coding	serine (or cysteine) peptidase inhibitor, clade A, member 3N [Source:MGI Symbol;Acc:MGI:105045]
ENSMUSG00000026683	9.96291	1.59434	2.19118	2.7283	119.363	197.77	202.167	112.593	4.11918	157.973	-5.18865	3.42052e-24	5.64544e-23	Nuf2	1	169497934	169531464	-	6341	protein_coding	NUF2, NDC80 kinetochore complex component [Source:MGI Symbol;Acc:MGI:1914227]
ENSMUSG00000024304	412.907	613.822	537.935	706.628	133.653	134.513	129.277	159.647	567.823	139.272	2.02671	3.63602e-24	5.99716e-23	Cdh2	18	16588877	16809246	-	8066	protein_coding	cadherin 2 [Source:MGI Symbol;Acc:MGI:88355]
ENSMUSG00000087331	202.579	269.444	247.604	336.944	25.2176	26.1755	10.3147	39.4915	264.143	25.2998	3.39334	3.82197e-24	6.29973e-23	1810021B22Rik	15	89071196	89075852	-	896	antisense	RIKEN cDNA 1810021B22 gene [Source:MGI Symbol;Acc:MGI:1916370]
ENSMUSG00000024158	3241.27	3627.13	3047.93	4152.47	1103.69	1052.11	706.21	1044.42	3517.2	976.608	1.84876	4.06006e-24	6.68777e-23	Hagh	17	24840143	24864450	+	1908	protein_coding	hydroxyacyl glutathione hydrolase [Source:MGI Symbol;Acc:MGI:95745]
ENSMUSG00000037405	358.665	212.048	181.868	197.801	1961.09	1160.45	2377.87	1412.45	237.596	1727.96	-2.86078	4.1243e-24	6.78914e-23	Icam1	9	21015985	21028817	+	4360	protein_coding	intercellular adhesion molecule 1 [Source:MGI Symbol;Acc:MGI:96392]
ENSMUSG00000030621	1372.67	1820.74	1898.66	1968.47	295.045	85.7975	150.594	232.748	1765.13	191.046	3.20951	4.18276e-24	6.88085e-23	Me3	7	89632392	89854359	+	14624	protein_coding	malic enzyme 3, NADP(+)-dependent, mitochondrial [Source:MGI Symbol;Acc:MGI:1916679]
ENSMUSG00000003273	474.899	502.218	448.097	515.648	107.595	74.1639	88.0184	147.043	485.215	104.205	2.22264	4.22868e-24	6.95183e-23	Car11	7	45699843	45704682	+	1926	protein_coding	carbonic anhydrase 11 [Source:MGI Symbol;Acc:MGI:1336193]
ENSMUSG00000029465	2163.06	1989.74	1938.1	2125.34	4277.74	4492.01	5052.12	4249.12	2054.06	4517.74	-1.13716	4.505e-24	7.40123e-23	Arpc3	5	122391878	122414184	+	2762	protein_coding	actin related protein 2/3 complex, subunit 3 [Source:MGI Symbol;Acc:MGI:1928375]
ENSMUSG00000026547	1494.44	953.418	1284.03	1028.57	5730.27	5710.62	6528.49	3713.88	1190.11	5420.82	-2.18658	4.53739e-24	7.44957e-23	Tagln2	1	172500047	172507380	+	2082	protein_coding	transgelin 2 [Source:MGI Symbol;Acc:MGI:1312985]
ENSMUSG00000046603	717.33	792.389	927.966	949.447	307.654	237.034	242.738	289.044	846.783	269.118	1.65522	4.56829e-24	7.4954e-23	Tcaim	9	122805539	122836334	+	4620	protein_coding	T cell activation inhibitor, mitochondrial [Source:MGI Symbol;Acc:MGI:1196217]
ENSMUSG00000070501	7.74893	0	5.47796	0	133.653	104.702	155.407	122.676	3.30672	129.11	-5.12611	4.59485e-24	7.53406e-23	Ifi214	1	173519717	173535957	-	8107	protein_coding	interferon activated gene 214 [Source:MGI Symbol;Acc:MGI:3584522]
ENSMUSG00000032640	184.867	189.727	178.581	145.964	489.221	655.115	637.445	741.096	174.785	630.719	-1.85139	4.64028e-24	7.60358e-23	Chsy1	7	66109515	66173798	+	4176	protein_coding	chondroitin sulfate synthase 1 [Source:MGI Symbol;Acc:MGI:2681120]
ENSMUSG00000043131	2049.04	2204.98	1773.76	2293.13	5205.74	6362.1	6529.86	5157.42	2080.23	5813.78	-1.4833	4.66086e-24	7.63231e-23	Mob1a	6	83326016	83343776	+	4794	protein_coding	MOB kinase activator 1A [Source:MGI Symbol;Acc:MGI:2442631]
ENSMUSG00000066151	896.662	766.879	787.73	868.962	1944.27	2560.11	2187.39	2045.16	830.058	2184.23	-1.39547	4.84078e-24	7.92176e-23	Fkbp15	4	62300342	62360548	-	7515	protein_coding	FK506 binding protein 15 [Source:MGI Symbol;Acc:MGI:2444782]
ENSMUSG00000020079	1088.17	1227.64	1285.13	1499.2	474.09	463.888	505.418	484.821	1275.04	482.054	1.40272	4.86124e-24	7.95006e-23	Supv3l1	10	62429209	62449738	-	2969	protein_coding	suppressor of var1, 3-like 1 (S. cerevisiae) [Source:MGI Symbol;Acc:MGI:2441711]
ENSMUSG00000086784	4269.66	4065.58	3189.27	4376.19	825.455	929.958	664.264	1250.28	3975.17	917.49	2.11554	5.33102e-24	8.71266e-23	Isoc2a	7	4877153	4896973	+	2244	protein_coding	isochorismatase domain containing 2a [Source:MGI Symbol;Acc:MGI:3609243]
ENSMUSG00000053886	238.003	422.501	301.288	350.586	75.6527	50.1697	63.9508	65.5391	328.094	63.8281	2.36063	5.5e-24	8.98297e-23	Sh2d4a	8	68276567	68347699	+	2723	protein_coding	SH2 domain containing 4A [Source:MGI Symbol;Acc:MGI:1919531]
ENSMUSG00000020153	15626.3	14100.4	12493	15810.5	3553.99	2994.19	2511.27	4744.86	14507.5	3451.08	2.07182	5.56592e-24	9.08473e-23	Ndufs7	10	80249121	80256794	+	1718	protein_coding	NADH:ubiquinone oxidoreductase core subunit S7 [Source:MGI Symbol;Acc:MGI:1922656]
ENSMUSG00000043008	90.7732	79.7172	50.3972	42.2886	526.206	1076.83	429.09	1037.7	65.794	767.457	-3.54446	5.57529e-24	9.09411e-23	Klhl6	16	19946496	19983037	-	2609	protein_coding	kelch-like 6 [Source:MGI Symbol;Acc:MGI:2686922]
ENSMUSG00000070476	606.631	586.719	477.678	564.757	215.19	195.589	213.857	207.54	558.946	208.044	1.42504	5.59038e-24	9.11279e-23	Fam217b	2	178414524	178424428	+	4559	protein_coding	family with sequence similarity 217, member B [Source:MGI Symbol;Acc:MGI:1918782]
ENSMUSG00000009281	678.585	601.068	534.648	687.53	1580.3	2301.99	2014.8	2272.86	625.458	2042.49	-1.7076	5.78795e-24	9.42873e-23	Rarres2	6	48569696	48572789	-	2656	protein_coding	retinoic acid receptor responder (tazarotene induced) 2 [Source:MGI Symbol;Acc:MGI:1918910]
ENSMUSG00000036504	257.929	234.369	210.353	342.401	36.1452	29.811	15.8158	44.533	261.263	31.5762	3.05778	5.80967e-24	9.45795e-23	Phpt1	2	25573430	25575224	-	1074	protein_coding	phosphohistidine phosphatase 1 [Source:MGI Symbol;Acc:MGI:1922704]
ENSMUSG00000021725	79.7033	78.1229	174.199	70.9357	635.482	753.273	695.895	887.298	100.74	742.987	-2.87444	5.81344e-24	9.45796e-23	Parp8	13	116854820	117025537	-	8882	protein_coding	poly (ADP-ribose) polymerase family, member 8 [Source:MGI Symbol;Acc:MGI:1098713]
ENSMUSG00000015461	835.778	786.012	757.053	815.76	1777	1694.14	1970.1	1667.89	798.651	1777.28	-1.15418	5.85435e-24	9.51835e-23	Atf6b	17	34647146	34655074	+	2757	protein_coding	activating transcription factor 6 beta [Source:MGI Symbol;Acc:MGI:105121]
ENSMUSG00000036046	2733.16	2884.17	2719.26	2691.46	5149.42	5838.59	5309.3	5328.83	2757.01	5406.54	-0.971884	5.87899e-24	9.55222e-23	5031439G07Rik	15	84943936	84988551	-	9604	protein_coding	RIKEN cDNA 5031439G07 gene [Source:MGI Symbol;Acc:MGI:2444899]
ENSMUSG00000030269	2001.44	2093.37	2053.14	2544.14	630.439	655.115	654.637	881.417	2173.02	705.402	1.62339	6.6603e-24	1.08147e-22	Mtmr14	6	113237843	113281392	+	3006	protein_coding	myotubularin related protein 14 [Source:MGI Symbol;Acc:MGI:1916075]
ENSMUSG00000029605	176.011	73.3398	109.559	103.675	955.745	641.3	1186.87	697.403	115.646	870.33	-2.90461	7.0632e-24	1.14615e-22	Oas1b	5	120812635	120824163	+	1992	polymorphic_pseudogene	2'-5' oligoadenylate synthetase 1B [Source:MGI Symbol;Acc:MGI:97430]
ENSMUSG00000014686	9.96291	4.78303	0	2.7283	100.87	134.513	157.47	141.161	4.36856	133.504	-4.9247	7.16164e-24	1.16137e-22	Ceacam16	7	19852097	19861299	-	1635	protein_coding	carcinoembryonic antigen-related cell adhesion molecule 16 [Source:MGI Symbol;Acc:MGI:2685615]
ENSMUSG00000107096	613.273	596.285	417.42	557.936	113.479	125.788	99.7083	164.688	546.228	125.916	2.11825	7.38053e-24	1.19532e-22	Gm43597	5	150599932	150607003	-	4620	lincRNA	predicted gene 43597 [Source:MGI Symbol;Acc:MGI:5663734]
ENSMUSG00000030867	35.4237	17.5378	29.581	24.5547	199.219	180.32	211.794	142.001	26.7743	183.334	-2.75055	7.37973e-24	1.19532e-22	Plk1	7	122159439	122169873	+	2199	protein_coding	polo like kinase 1 [Source:MGI Symbol;Acc:MGI:97621]
ENSMUSG00000107689	2604.75	2581.24	1704.74	2739.21	173.161	124.334	125.839	404.998	2407.48	207.083	3.54067	7.4551e-24	1.20662e-22	Gm44386	6	86513891	86516273	-	429	lincRNA	predicted gene, 44386 [Source:MGI Symbol;Acc:MGI:5690778]
ENSMUSG00000037466	17.7118	20.7265	23.0074	10.9132	139.537	127.242	122.401	128.557	18.0897	129.434	-2.83037	7.55028e-24	1.22124e-22	Tedc1	12	113156421	113166048	+	4299	protein_coding	tubulin epsilon and delta complex 1 [Source:MGI Symbol;Acc:MGI:2144738]
ENSMUSG00000024997	8051.14	13515.3	9713.51	13805.2	2629.35	2283.09	2287.1	3187.89	11271.3	2596.86	2.1178	7.87761e-24	1.27336e-22	Prdx3	19	60864051	60874556	-	1478	protein_coding	peroxiredoxin 3 [Source:MGI Symbol;Acc:MGI:88034]
ENSMUSG00000103847	4.42796	1.59434	1.09559	10.9132	303.451	224.673	356.887	96.6281	4.50777	245.41	-5.78391	8.12617e-24	1.31269e-22	Gm20056	16	32408536	32409054	+	519	processed_pseudogene	predicted gene, 20056 [Source:MGI Symbol;Acc:MGI:5012241]
ENSMUSG00000024084	59.7775	39.8586	52.5884	32.7395	369.017	515.512	575.558	236.949	46.241	424.259	-3.18835	8.15158e-24	1.31595e-22	Qpct	17	79051906	79090378	+	2539	protein_coding	glutaminyl-peptide cyclotransferase (glutaminyl cyclase) [Source:MGI Symbol;Acc:MGI:1917786]
ENSMUSG00000029994	824.708	1087.34	967.407	1040.84	5260.38	5565.2	7543.45	3134.11	980.075	5375.79	-2.45603	8.20054e-24	1.323e-22	Anxa4	6	86736840	86793584	-	4645	protein_coding	annexin A4 [Source:MGI Symbol;Acc:MGI:88030]
ENSMUSG00000039114	205.9	242.34	208.162	308.297	54.638	56.7136	38.508	45.3732	241.175	48.8082	2.30425	8.30487e-24	1.33897e-22	Nrn1	13	36725361	36735131	-	2249	protein_coding	neuritin 1 [Source:MGI Symbol;Acc:MGI:1915654]
ENSMUSG00000040950	273.427	176.972	186.25	223.72	36.9857	37.082	50.198	30.2488	215.092	38.6286	2.47369	8.67777e-24	1.3982e-22	Mgl2	11	70130329	70137550	+	2094	protein_coding	macrophage galactose N-acetyl-galactosamine specific lectin 2 [Source:MGI Symbol;Acc:MGI:2385729]
ENSMUSG00000059824	2748.66	4046.45	4947.69	4513.96	1159.17	967.039	975.766	1103.24	4064.19	1051.3	1.95092	8.72232e-24	1.40447e-22	Dbp	7	45705088	45710203	+	2993	protein_coding	D site albumin promoter binding protein [Source:MGI Symbol;Acc:MGI:94866]
ENSMUSG00000038578	78.5963	39.8586	29.581	49.1093	371.539	453.709	556.304	306.689	49.2863	422.06	-3.09266	8.98474e-24	1.4458e-22	Susd1	4	59314683	59438633	-	4766	protein_coding	sushi domain containing 1 [Source:MGI Symbol;Acc:MGI:3651543]
ENSMUSG00000038880	1062.71	1186.19	1178.86	1274.11	462.322	362.094	317.691	424.324	1175.47	391.608	1.58683	9.06888e-24	1.4584e-22	Mrps34	17	24895116	24897502	+	2064	protein_coding	mitochondrial ribosomal protein S34 [Source:MGI Symbol;Acc:MGI:1930188]
ENSMUSG00000027951	872.308	561.209	649.685	545.659	3554.83	2780.42	4585.89	2496.37	657.216	3354.38	-2.35051	1.03612e-23	1.66516e-22	Adar	3	89715022	89753446	+	8118	protein_coding	adenosine deaminase, RNA-specific [Source:MGI Symbol;Acc:MGI:1889575]
ENSMUSG00000003865	6293.24	6630.88	7340.46	6438.78	1399.57	894.33	654.637	1576.3	6675.84	1131.21	2.56154	1.04142e-23	1.67261e-22	Gys1	7	45434844	45456619	+	4789	protein_coding	glycogen synthase 1, muscle [Source:MGI Symbol;Acc:MGI:101805]
ENSMUSG00000026860	3809.15	4111.81	3400.71	4294.34	1159.17	1071.01	964.764	1518.32	3904	1178.32	1.72846	1.06617e-23	1.71127e-22	Sh3glb2	2	30344809	30359337	-	3990	protein_coding	SH3-domain GRB2-like endophilin B2 [Source:MGI Symbol;Acc:MGI:2385131]
ENSMUSG00000059883	437.261	384.237	357.163	338.309	935.571	1191.71	1016.34	1092.32	379.242	1058.98	-1.48073	1.0907e-23	1.74952e-22	Irak4	15	94543643	94581815	+	5021	protein_coding	interleukin-1 receptor-associated kinase 4 [Source:MGI Symbol;Acc:MGI:2182474]
ENSMUSG00000027863	12.1769	12.7548	9.86032	10.9132	136.175	230.49	136.841	381.471	11.4263	221.244	-4.28056	1.09578e-23	1.75654e-22	Cd2	3	101275899	101287939	-	1741	protein_coding	CD2 antigen [Source:MGI Symbol;Acc:MGI:88320]
ENSMUSG00000028700	2098.85	2549.36	2337.99	2755.58	1033.92	897.238	1013.59	962.92	2435.44	976.916	1.31744	1.11231e-23	1.78189e-22	Pomgnt1	4	116123840	116159849	+	5463	protein_coding	protein O-linked mannose beta 1,2-N-acetylglucosaminyltransferase [Source:MGI Symbol;Acc:MGI:1915523]
ENSMUSG00000025034	541.318	508.596	642.016	493.821	1880.39	1886.09	2087.69	1381.36	546.438	1808.88	-1.72582	1.11302e-23	1.78189e-22	Trim8	19	46501648	46516444	+	3230	protein_coding	tripartite motif-containing 8 [Source:MGI Symbol;Acc:MGI:1933302]
ENSMUSG00000007338	1194.44	1313.74	1166.8	1444.63	547.221	519.148	561.805	499.105	1279.9	531.82	1.26589	1.12582e-23	1.80124e-22	Mrpl49	19	6053630	6057751	-	1722	protein_coding	mitochondrial ribosomal protein L49 [Source:MGI Symbol;Acc:MGI:108180]
ENSMUSG00000074419	4.42796	0	1.09559	0	160.552	209.404	245.489	168.049	1.38089	195.873	-6.97212	1.13422e-23	1.81353e-22	Gm15448	7	3816781	3825687	-	2182	protein_coding	predicted gene 15448 [Source:MGI Symbol;Acc:MGI:3705216]
ENSMUSG00000042962	231.361	258.284	220.214	231.905	70.6092	50.1697	41.9462	59.6574	235.441	55.5956	2.08747	1.2813e-23	2.04739e-22	Gm5436	12	84258331	84258973	-	643	processed_pseudogene	predicted pseudogene 5436 [Source:MGI Symbol;Acc:MGI:3643291]
ENSMUSG00000025656	472.685	848.191	691.318	682.074	117.682	125.061	65.3261	135.279	673.567	110.837	2.60461	1.29343e-23	2.06545e-22	Arhgef9	X	95048935	95196856	-	8776	protein_coding	CDC42 guanine nucleotide exchange factor (GEF) 9 [Source:MGI Symbol;Acc:MGI:2442233]
ENSMUSG00000040048	13304.9	12419.9	11365.7	13061.7	3327.88	3287.93	2347.61	4390.28	12538.1	3338.43	1.90921	1.32036e-23	2.10577e-22	Ndufb10	17	24722060	24724478	-	1217	protein_coding	NADH:ubiquinone oxidoreductase subunit B10 [Source:MGI Symbol;Acc:MGI:1915592]
ENSMUSG00000025731	575.635	749.342	690.222	866.234	222.755	221.765	169.16	215.103	720.358	207.196	1.79761	1.31981e-23	2.10577e-22	Mettl26	17	25875464	25886007	+	1109	protein_coding	methyltransferase like 26 [Source:MGI Symbol;Acc:MGI:1915597]
ENSMUSG00000027983	905.518	793.983	729.664	931.713	229.48	209.404	178.1	294.926	840.219	227.977	1.88377	1.35334e-23	2.15701e-22	Cyp2u1	3	131288441	131303227	-	5242	protein_coding	cytochrome P450, family 2, subfamily u, polypeptide 1 [Source:MGI Symbol;Acc:MGI:1918769]
[truncated: 28,223 more rows]

## Sheet: GO Eto_CL
Category	GOID	Description	GeneRatio	BgRatio	pvalue	padj	geneID	geneName	Count	Up	Up_Gene_names	Down	Down_Gene_names
[truncated: 880 more rows]

[truncated: 1 more sheets: DEG_Eto]
