# Supplementary material for: Purinergic adipocyte-macrophage crosstalk promotes degeneration of thermogenic brown adipose tissue
Source: EMBO Rep. 2025 Nov 19;26(24):6460–93. doi: 10.1038/s44319-025-00642-y (PMC12715258; doi:10.1038/s44319-025-00642-y)
Supplement: Supplementary file 3 — Data Set EV2 [file 44319_2025_642_MOESM3_ESM.xlsx]

## Sheet: P2RX4 continuous traits
P2RX4 Variants	Variant type	Phenotype	Ancestry	Category	p-value	Model	Consequence type	Transcript	cDNA change	Amino acid change	Exon rank	No. samples	No. AA genotypes	No. AB genotypes	No. BB genotypes	AAF	Proportion AB or BB genotypes	Proportion BB genotypes	Effect size	Effect size standard error	Effect size LCI	Effect size UCI
12-121229105-C-T	snv	47#Hand grip strength (right)	South Asian	Chapter XXI Factors influencing health status and contact with health services	0.00795821132599847	dominant	splice_region_variant	ENST00000337233	c.884+6C>T		'8/11'	9957	9917	40	0	0.00200863713970071	0.00401727427940143	0	-0.310574811658897	0.117004924340623	-0.53992814052869	-0.0812214827891052
12-121229105-C-T	snv	46#Hand grip strength (left)	South Asian	Chapter XXI Factors influencing health status and contact with health services	0.00312761678079886	dominant	splice_region_variant	ENST00000337233	c.884+6C>T		'8/11'	9944	9904	40	0	0.00201126307320998	0.00402252614641995	0	-0.340725158049354	0.11527996618869	-0.56669725582204	-0.114753060276667
12-121228843-A-G	snv	5159#3mm asymmetry index (right)	East Asian	Chapter VII Diseases of the eye and adnexa	0.00604428478768218	dominant	missense_variant	ENST00000337233	c.724A>G	p.Ser242Gly	'7/12'	759	432	282	45	0.245059288537549	0.430830039525692	0.0592885375494071	-0.191953553636934	0.0697214180060412	-0.328824437872026	-0.055082669401842
12-121228843-A-G	snv	30710#C-reactive protein	East Asian	Chapter XVIII Symptoms signs and abnormal clinical and laboratory findings not elsewhere classified	0.00620073580392564	dominant	missense_variant	ENST00000337233	c.724A>G	p.Ser242Gly	'7/12'	2384	1340	900	144	0.249161073825503	0.437919463087248	0.0604026845637584	0.113734310047608	0.0415177167045827	0.0323196769978554	0.195148943097361
12-121228843-A-G	snv	28516#ELM-ISOS thickness of inner subfield (left)	East Asian	Chapter VII Diseases of the eye and adnexa	0.00205991155426962	dominant	missense_variant	ENST00000337233	c.724A>G	p.Ser242Gly	'7/12'	522	285	206	31	0.256704980842912	0.454022988505747	0.0593869731800766	-0.281313760724522	0.0908302613598392	-0.459754731815003	-0.102872789634042
12-121228843-A-G	snv	25855#Volume of grey matter in Temporal Fusiform Cortex anterior division (right)	East Asian	Chapter VI Diseases of the nervous system	0.0088280356410933	dominant	missense_variant	ENST00000337233	c.724A>G	p.Ser242Gly	'7/12'	179	98	67	14	0.26536312849162	0.452513966480447	0.0782122905027933	-0.35263963553487	0.133154542975642	-0.615435100917437	-0.0898441701523025
12-121228843-A-G	snv	25854#Volume of grey matter in Temporal Fusiform Cortex anterior division (left)	East Asian	Chapter VI Diseases of the nervous system	0.00163512249669879	dominant	missense_variant	ENST00000337233	c.724A>G	p.Ser242Gly	'7/12'	179	98	67	14	0.26536312849162	0.452513966480447	0.0782122905027933	-0.460695844860172	0.143994096866497	-0.744884388883757	-0.176507300836587
12-121228843-A-G	snv	25845#Volume of grey matter in Cuneal Cortex (right)	East Asian	Chapter VI Diseases of the nervous system	0.00262108900592091	dominant	missense_variant	ENST00000337233	c.724A>G	p.Ser242Gly	'7/12'	179	98	67	14	0.26536312849162	0.452513966480447	0.0782122905027933	-0.402510606370983	0.131849861640846	-0.662731136412317	-0.142290076329649
12-121228843-A-G	snv	25565#Weighted-mean MO in tract superior thalamic radiation (left)	East Asian	Chapter VI Diseases of the nervous system	0.00146146655197796	dominant	missense_variant	ENST00000337233	c.724A>G	p.Ser242Gly	'7/12'	167	89	65	13	0.272455089820359	0.467065868263473	0.0778443113772455	-0.431959087507017	0.13342821137283	-0.69542971881531	-0.168488456198724
12-121228843-A-G	snv	25395#Mean OD in body of corpus callosum on FA skeleton	East Asian	Chapter VI Diseases of the nervous system	0.000433056255571505	dominant	missense_variant	ENST00000337233	c.724A>G	p.Ser242Gly	'7/12'	167	89	65	13	0.272455089820359	0.467065868263473	0.0778443113772455	-0.490287517661029	0.13646901025147	-0.759762585302492	-0.220812450019565
12-121228843-A-G	snv	25357#Mean ICVF in superior cerebellar peduncle on FA skeleton (left)	East Asian	Chapter VI Diseases of the nervous system	0.00229206915106262	dominant	missense_variant	ENST00000337233	c.724A>G	p.Ser242Gly	'7/12'	167	89	65	13	0.272455089820359	0.467065868263473	0.0778443113772455	-0.407241942631672	0.131436215497029	-0.666779129838745	-0.147704755424598
12-121228843-A-G	snv	25356#Mean ICVF in superior cerebellar peduncle on FA skeleton (right)	East Asian	Chapter VI Diseases of the nervous system	0.000952782401495485	dominant	missense_variant	ENST00000337233	c.724A>G	p.Ser242Gly	'7/12'	167	89	65	13	0.272455089820359	0.467065868263473	0.0778443113772455	-0.443386487856215	0.131743929647588	-0.703531295001202	-0.183241680711229
12-121228843-A-G	snv	25355#Mean ICVF in inferior cerebellar peduncle on FA skeleton (left)	East Asian	Chapter VI Diseases of the nervous system	0.00438673405630363	dominant	missense_variant	ENST00000337233	c.724A>G	p.Ser242Gly	'7/12'	167	89	65	13	0.272455089820359	0.467065868263473	0.0778443113772455	-0.412853967297434	0.142891659195747	-0.695011355676091	-0.130696578918777
12-121228843-A-G	snv	25158#Mean MO in corticospinal tract on FA skeleton (right)	East Asian	Chapter VI Diseases of the nervous system	0.00991859160368791	dominant	missense_variant	ENST00000337233	c.724A>G	p.Ser242Gly	'7/12'	167	89	65	13	0.272455089820359	0.467065868263473	0.0778443113772455	-0.450779461879851	0.172762409432389	-0.791920369122516	-0.109638554637186
12-121228843-A-G	snv	25155#Mean MO in body of corpus callosum on FA skeleton	East Asian	Chapter VI Diseases of the nervous system	0.000648328474554286	dominant	missense_variant	ENST00000337233	c.724A>G	p.Ser242Gly	'7/12'	167	89	65	13	0.272455089820359	0.467065868263473	0.0778443113772455	0.456716526159539	0.131323584706464	0.197401742484594	0.716031309834483
12-121228843-A-G	snv	25059#Mean FA in body of corpus callosum on FA skeleton	East Asian	Chapter VI Diseases of the nervous system	0.00245656168599084	dominant	missense_variant	ENST00000337233	c.724A>G	p.Ser242Gly	'7/12'	167	89	65	13	0.272455089820359	0.467065868263473	0.0778443113772455	0.446380632406749	0.145089895874102	0.159882551760303	0.732878713053195
12-121228843-A-G	snv	24471#Median magnetic susceptibility in putamen (left)	East Asian	Chapter VI Diseases of the nervous system	0.00937538111453357	dominant	missense_variant	ENST00000337233	c.724A>G	p.Ser242Gly	'7/12'	156	83	61	12	0.272435897435897	0.467948717948718	0.0769230769230769	-0.370056969214065	0.140622103210332	-0.647883204643331	-0.0922307337848001
12-121228843-A-G	snv	23127#Trunk fat percentage	East Asian	Chapter XXI Factors influencing health status and contact with health services	0.00489666020764633	dominant	missense_variant	ENST00000337233	c.724A>G	p.Ser242Gly	'7/12'	2485	1400	933	152	0.248893360160966	0.436619718309859	0.0611670020120724	0.0973359648270364	0.0345618310772032	0.0295629576485532	0.16510897200552
12-121228843-A-G	snv	23123#Arm fat percentage (left)	East Asian	Chapter XXI Factors influencing health status and contact with health services	0.00754120959680534	dominant	missense_variant	ENST00000337233	c.724A>G	p.Ser242Gly	'7/12'	2485	1400	933	152	0.248893360160966	0.436619718309859	0.0611670020120724	0.075727387342829	0.028318384849193	0.0201972826044457	0.131257492081212
12-121228843-A-G	snv	23115#Leg fat percentage (left)	East Asian	Chapter XXI Factors influencing health status and contact with health services	0.00321413485476991	dominant	missense_variant	ENST00000337233	c.724A>G	p.Ser242Gly	'7/12'	2486	1400	934	152	0.248994368463395	0.436846339501207	0.0611423974255833	0.060913530797611	0.020653165232234	0.0204143212169422	0.10141274037828
12-121228843-A-G	snv	23112#Leg fat mass (right)	East Asian	Chapter XXI Factors influencing health status and contact with health services	0.00428294955944217	dominant	missense_variant	ENST00000337233	c.724A>G	p.Ser242Gly	'7/12'	2487	1400	935	152	0.249095295536791	0.437072778447929	0.0611178126256534	0.0764338547047284	0.026732881439721	0.0240128169017749	0.128854892507682
12-121228843-A-G	snv	23111#Leg fat percentage (right)	East Asian	Chapter XXI Factors influencing health status and contact with health services	0.000172927873677865	dominant	missense_variant	ENST00000337233	c.724A>G	p.Ser242Gly	'7/12'	2487	1400	935	152	0.249095295536791	0.437072778447929	0.0611178126256534	0.078841218131866	0.0209610640474584	0.0377382516110444	0.119944184652688
12-121228843-A-G	snv	23099#Body fat percentage	East Asian	Chapter XXI Factors influencing health status and contact with health services	0.00163339929576975	dominant	missense_variant	ENST00000337233	c.724A>G	p.Ser242Gly	'7/12'	2483	1398	933	152	0.249093838099074	0.436971405557793	0.0612162706403544	0.0891907205018341	0.028284447062754	0.0337271432284882	0.14465429777518
12-121228843-A-G	snv	20023#Mean time to correctly identify matches	East Asian	Chapter XVIII Symptoms signs and abnormal clinical and laboratory findings not elsewhere classified	0.00308410461918376	dominant	missense_variant	ENST00000337233	c.724A>G	p.Ser242Gly	'7/12'	2353	1334	881	138	0.24585635359116	0.433064173395665	0.0586485337866553	0.127808962198043	0.0431451166806522	0.0432024927672201	0.212415431628867
12-121228843-A-G	snv	5201#logMAR final (right)	Ashkenazi Jewish	Chapter VII Diseases of the eye and adnexa	0.00934856435803208	dominant	missense_variant	ENST00000337233	c.724A>G	p.Ser242Gly	'7/12'	561	430	120	11	0.126559714795009	0.233511586452763	0.0196078431372549	0.233679121288871	0.0895969965703345	0.0576898235180586	0.409668419059684
12-121228843-A-G	snv	5089#Astigmatism angle (left)	Ashkenazi Jewish	Chapter VII Diseases of the eye and adnexa	0.00700425479223537	dominant	missense_variant	ENST00000337233	c.724A>G	p.Ser242Gly	'7/12'	542	418	113	11	0.124538745387454	0.228782287822878	0.0202952029520295	0.272803944604682	0.100775562515798	0.0748421247947306	0.470765764414633
12-121228843-A-G	snv	5079#logMAR in round (right)	Ashkenazi Jewish	Chapter VII Diseases of the eye and adnexa	0.0053583530263873	dominant	missense_variant	ENST00000337233	c.724A>G	p.Ser242Gly	'7/12'	566	433	121	12	0.128091872791519	0.234982332155477	0.0212014134275618	0.257254795836841	0.0920231036221386	0.0765035624566182	0.438006029217065
12-121228843-A-G	snv	4120#Heel broadband ultrasound attenuation (right)	Ashkenazi Jewish	Chapter XIII Diseases of the musculoskeletal system and connective tissue	0.00781060071472006	dominant	missense_variant	ENST00000337233	c.724A>G	p.Ser242Gly	'7/12'	659	494	151	14	0.135811836115326	0.250379362670713	0.0212443095599393	-0.210751859248115	0.0789814017067936	-0.365839136272941	-0.0556645822232885
12-121228843-A-G	snv	3761#Age hay fever rhinitis or eczema diagnosed	Ashkenazi Jewish	Chapter X Diseases of the respiratory system	0.0015026639738642	dominant	missense_variant	ENST00000337233	c.724A>G	p.Ser242Gly	'7/12'	654	496	149	9	0.127675840978593	0.241590214067278	0.0137614678899083	-0.292663803288151	0.0918091119407682	-0.472942041274003	-0.112385565302299
12-121228843-A-G	snv	25816#Volume of grey matter in Superior Parietal Lobule (left)	Ashkenazi Jewish	Chapter VI Diseases of the nervous system	0.0030192820343002	dominant	missense_variant	ENST00000337233	c.724A>G	p.Ser242Gly	'7/12'	243	184	55	4	0.12962962962963	0.242798353909465	0.0164609053497942	0.437166685528597	0.145895060384999	0.149762256947554	0.72457111410964
12-121228843-A-G	snv	25797#Volume of grey matter in Temporal Pole (right)	Ashkenazi Jewish	Chapter VI Diseases of the nervous system	0.00384446271683039	dominant	missense_variant	ENST00000337233	c.724A>G	p.Ser242Gly	'7/12'	243	184	55	4	0.12962962962963	0.242798353909465	0.0164609053497942	0.371855318404253	0.127382747299393	0.120919024865215	0.62279161194329
12-121228843-A-G	snv	25796#Volume of grey matter in Temporal Pole (left)	Ashkenazi Jewish	Chapter VI Diseases of the nervous system	0.00344534888096028	dominant	missense_variant	ENST00000337233	c.724A>G	p.Ser242Gly	'7/12'	243	184	55	4	0.12962962962963	0.242798353909465	0.0164609053497942	0.351039442770047	0.118817780105057	0.116975615617519	0.585103269922575
12-121228843-A-G	snv	25720#Weighted-mean ISOVF in tract middle cerebellar peduncle	Ashkenazi Jewish	Chapter VI Diseases of the nervous system	0.00532082274902927	dominant	missense_variant	ENST00000337233	c.724A>G	p.Ser242Gly	'7/12'	227	171	52	4	0.13215859030837	0.246696035242291	0.0176211453744493	-0.430421987023608	0.15292560012813	-0.731786191257302	-0.129057782789913
12-121228843-A-G	snv	25688#Weighted-mean OD in tract forceps minor	Ashkenazi Jewish	Chapter VI Diseases of the nervous system	0.00101786716406267	dominant	missense_variant	ENST00000337233	c.724A>G	p.Ser242Gly	'7/12'	227	171	52	4	0.13215859030837	0.246696035242291	0.0176211453744493	-0.516833695392565	0.155228065232096	-0.822735273115402	-0.210932117669728
12-121228843-A-G	snv	25585#Weighted-mean L1 in tract middle cerebellar peduncle	Ashkenazi Jewish	Chapter VI Diseases of the nervous system	0.0052514066189669	dominant	missense_variant	ENST00000337233	c.724A>G	p.Ser242Gly	'7/12'	227	171	52	4	0.13215859030837	0.246696035242291	0.0176211453744493	-0.422718843404537	0.149955874360284	-0.718230730942599	-0.127206955866474
12-121228843-A-G	snv	25558#Weighted-mean MO in tract middle cerebellar peduncle	Ashkenazi Jewish	Chapter VI Diseases of the nervous system	0.00682827659006649	dominant	missense_variant	ENST00000337233	c.724A>G	p.Ser242Gly	'7/12'	227	171	52	4	0.13215859030837	0.246696035242291	0.0176211453744493	-0.408682106344934	0.149670220375398	-0.703631067297983	-0.113733145391885
12-121228843-A-G	snv	25531#Weighted-mean MD in tract middle cerebellar peduncle	Ashkenazi Jewish	Chapter VI Diseases of the nervous system	0.00880245276650714	dominant	missense_variant	ENST00000337233	c.724A>G	p.Ser242Gly	'7/12'	227	171	52	4	0.13215859030837	0.246696035242291	0.0176211453744493	-0.389186945942076	0.147256670411105	-0.679379623030567	-0.0989942688535865
12-121228843-A-G	snv	23431#Average Diameter for VLDL Particles	Ashkenazi Jewish	NMR Metabolomics	0.00755202278270858	dominant	missense_variant	ENST00000337233	c.724A>G	p.Ser242Gly	'7/12'	650	490	145	15	0.134615384615385	0.246153846153846	0.0230769230769231	0.215489349683442	0.080409317425153	0.0575941560673068	0.373384543299577
12-121228843-A-G	snv	5086#Cylindrical power (left)	Admixed American	Chapter VII Diseases of the eye and adnexa	0.00419583202255312	dominant	missense_variant	ENST00000337233	c.724A>G	p.Ser242Gly	'7/12'	320	189	115	16	0.2296875	0.409375	0.05	0.345535418455715	0.119810174579225	0.109808957620863	0.581261879290568
12-121228843-A-G	snv	49#Hip circumference	Admixed American	Chapter XXI Factors influencing health status and contact with health services	0.00363776950135242	dominant	missense_variant	ENST00000337233	c.724A>G	p.Ser242Gly	'7/12'	805	475	299	31	0.224223602484472	0.409937888198758	0.0385093167701863	-0.215755575619503	0.0739755005111143	-0.360964306735856	-0.07054684450315
12-121228843-A-G	snv	25820#Volume of grey matter in Supramarginal Gyrus posterior division (left)	Admixed American	Chapter VI Diseases of the nervous system	0.00646057505187027	dominant	missense_variant	ENST00000337233	c.724A>G	p.Ser242Gly	'7/12'	47	27	17	3	0.24468085106383	0.425531914893617	0.0638297872340426	0.634068006075816	0.221468042606186	0.187435132173666	108070087997797
12-121228843-A-G	snv	25794#Volume of grey matter in Precentral Gyrus (left)	Admixed American	Chapter VI Diseases of the nervous system	0.00943855574256276	dominant	missense_variant	ENST00000337233	c.724A>G	p.Ser242Gly	'7/12'	47	27	17	3	0.24468085106383	0.425531914893617	0.0638297872340426	0.650985253832429	0.239541761999756	0.167903251018233	113406725664662
12-121228843-A-G	snv	21002#Weight	Admixed American	Chapter XXI Factors influencing health status and contact with health services	0.00638766420683471	dominant	missense_variant	ENST00000337233	c.724A>G	p.Ser242Gly	'7/12'	800	472	297	31	0.224375	0.41	0.03875	-0.17564422968183	0.0642342445425031	-0.301732755502484	-0.0495557038611768
12-121229057-C-T	snv	30030#Haematocrit percentage	South Asian	Chapter XVIII Symptoms signs and abnormal clinical and laboratory findings not elsewhere classified	0.00262855126681227	dominant	missense_variant	ENST00000337233	c.842C>T	p.Thr281Ile	'8/12'	9635	9607	28	0	0.00145303580695381	0.00290607161390763	0	-0.507821959356295	0.16877209990365	-0.838650773199437	-0.176993145513152
12-121229057-C-T	snv	30020#Haemoglobin concentration	South Asian	Chapter XVIII Symptoms signs and abnormal clinical and laboratory findings not elsewhere classified	0.00388763454407264	dominant	missense_variant	ENST00000337233	c.842C>T	p.Thr281Ile	'8/12'	9635	9607	28	0	0.00145303580695381	0.00290607161390763	0	-0.491092063250501	0.170055268520982	-0.82443615747396	-0.157747969027042
12-121228843-A-G	snv	28513#Average INL-ELM thickness (right)	South Asian	Chapter VII Diseases of the eye and adnexa	0.00769285809077954	dominant	missense_variant	ENST00000337233	c.724A>G	p.Ser242Gly	'7/12'	2168	1462	632	74	0.179889298892989	0.325645756457565	0.0341328413284133	0.126220976587427	0.0473134958472177	0.033436333096468	0.219005620078387
12-121228843-A-G	snv	28511#INL-ELM thickness of the outer subfield (right)	South Asian	Chapter VII Diseases of the eye and adnexa	0.00584467893855621	dominant	missense_variant	ENST00000337233	c.724A>G	p.Ser242Gly	'7/12'	2168	1462	632	74	0.179889298892989	0.325645756457565	0.0341328413284133	0.131860311264354	0.0477908757222834	0.0381394967988214	0.225581125729886
12-121228843-A-G	snv	28509#INL-ELM thickness of the inner subfield (right)	South Asian	Chapter VII Diseases of the eye and adnexa	0.00767691677540709	dominant	missense_variant	ENST00000337233	c.724A>G	p.Ser242Gly	'7/12'	2205	1487	644	74	0.179591836734694	0.32562358276644	0.0335600907029478	0.119502140781715	0.0447839308574156	0.0316789543109129	0.207325327252517
12-121228843-A-G	snv	27801#Overall macular thickness (right)	South Asian	Chapter VII Diseases of the eye and adnexa	0.00628022838636308	dominant	missense_variant	ENST00000337233	c.724A>G	p.Ser242Gly	'7/12'	2168	1462	632	74	0.179889298892989	0.325645756457565	0.0341328413284133	0.125189216101867	0.0457653953525982	0.0354404918535964	0.214937940350138
12-121228843-A-G	snv	25885#Volume of grey matter in Pallidum (right)	South Asian	Chapter VI Diseases of the nervous system	0.00482426348753087	dominant	missense_variant	ENST00000337233	c.724A>G	p.Ser242Gly	'7/12'	535	364	159	12	0.171028037383178	0.319626168224299	0.0224299065420561	0.244969523780026	0.0865477486428186	0.0749515289039513	0.414987518656102
12-121228843-A-G	snv	25884#Volume of grey matter in Pallidum (left)	South Asian	Chapter VI Diseases of the nervous system	0.00882558075901906	dominant	missense_variant	ENST00000337233	c.724A>G	p.Ser242Gly	'7/12'	535	364	159	12	0.171028037383178	0.319626168224299	0.0224299065420561	0.224539751667182	0.0854263718396581	0.0567246359943622	0.392354867340001
12-121228843-A-G	snv	25793#Volume of grey matter in Inferior Frontal Gyrus pars opercularis (right)	South Asian	Chapter VI Diseases of the nervous system	0.0017452381008495	dominant	missense_variant	ENST00000337233	c.724A>G	p.Ser242Gly	'7/12'	535	364	159	12	0.171028037383178	0.319626168224299	0.0224299065420561	0.275346131454716	0.0875096245831112	0.103438587500213	0.44725367540922
12-121228843-A-G	snv	25743#Inverted temporal signal-to-noise ratio in pre-processed rfMRI	South Asian	Chapter VI Diseases of the nervous system	0.000654034983920191	dominant	missense_variant	ENST00000337233	c.724A>G	p.Ser242Gly	'7/12'	508	344	152	12	0.173228346456693	0.322834645669291	0.0236220472440945	-0.303354476634481	0.0884517401496566	-0.477134018675002	-0.129574934593959
12-121228843-A-G	snv	25714#Weighted-mean ISOVF in tract forceps major	South Asian	Chapter VI Diseases of the nervous system	0.00497924645719773	dominant	missense_variant	ENST00000337233	c.724A>G	p.Ser242Gly	'7/12'	497	337	149	11	0.172032193158954	0.321931589537223	0.0221327967806841	0.271122134028244	0.0961057044649946	0.082294844529097	0.45994942352739
12-121228843-A-G	snv	25705#Weighted-mean ISOVF in tract acoustic radiation (right)	South Asian	Chapter VI Diseases of the nervous system	0.00836363221306742	dominant	missense_variant	ENST00000337233	c.724A>G	p.Ser242Gly	'7/12'	497	337	149	11	0.172032193158954	0.321931589537223	0.0221327967806841	0.250992636735461	0.0947963714160772	0.0647379084807798	0.437247364990141
12-121228843-A-G	snv	25633#Weighted-mean L3 in tract forceps major	South Asian	Chapter VI Diseases of the nervous system	0.00199563287353241	dominant	missense_variant	ENST00000337233	c.724A>G	p.Ser242Gly	'7/12'	497	337	149	11	0.172032193158954	0.321931589537223	0.0221327967806841	0.281620726641932	0.0906260127914808	0.103559867000001	0.459681586283863
12-121228843-A-G	snv	25624#Weighted-mean L3 in tract acoustic radiation (right)	South Asian	Chapter VI Diseases of the nervous system	0.00282432631607383	dominant	missense_variant	ENST00000337233	c.724A>G	p.Ser242Gly	'7/12'	497	337	149	11	0.172032193158954	0.321931589537223	0.0221327967806841	0.292058458111994	0.0973097974732006	0.100865381687814	0.483251534536174
12-121228843-A-G	snv	25606#Weighted-mean L2 in tract forceps major	South Asian	Chapter VI Diseases of the nervous system	0.000900490906332662	dominant	missense_variant	ENST00000337233	c.724A>G	p.Ser242Gly	'7/12'	497	337	149	11	0.172032193158954	0.321931589537223	0.0221327967806841	0.300361540610258	0.0899217894394068	0.123684330227383	0.477038750993132
12-121228843-A-G	snv	25597#Weighted-mean L2 in tract acoustic radiation (right)	South Asian	Chapter VI Diseases of the nervous system	0.00143601729179639	dominant	missense_variant	ENST00000337233	c.724A>G	p.Ser242Gly	'7/12'	497	337	149	11	0.172032193158954	0.321931589537223	0.0221327967806841	0.307245922337745	0.0958513550397223	0.118918375417118	0.495573469258371
12-121228843-A-G	snv	25525#Weighted-mean MD in tract forceps major	South Asian	Chapter VI Diseases of the nervous system	0.0051215096504097	dominant	missense_variant	ENST00000337233	c.724A>G	p.Ser242Gly	'7/12'	497	337	149	11	0.172032193158954	0.321931589537223	0.0221327967806841	0.264621372008206	0.0941081626736819	0.0797188277072198	0.449523916309191
12-121228843-A-G	snv	25516#Weighted-mean MD in tract acoustic radiation (right)	South Asian	Chapter VI Diseases of the nervous system	0.00402264395103962	dominant	missense_variant	ENST00000337233	c.724A>G	p.Ser242Gly	'7/12'	497	337	149	11	0.172032193158954	0.321931589537223	0.0221327967806841	0.274359067777788	0.0949350449376099	0.0878318755175407	0.460886260038035
12-121228843-A-G	snv	25498#Weighted-mean FA in tract forceps major	South Asian	Chapter VI Diseases of the nervous system	0.00488349788794665	dominant	missense_variant	ENST00000337233	c.724A>G	p.Ser242Gly	'7/12'	497	337	149	11	0.172032193158954	0.321931589537223	0.0221327967806841	-0.246894510731773	0.0873218593960781	-0.418463410991933	-0.0753256104716141
12-121228843-A-G	snv	25485#Mean ISOVF in uncinate fasciculus on FA skeleton (left)	South Asian	Chapter VI Diseases of the nervous system	0.00337765463011694	dominant	missense_variant	ENST00000337233	c.724A>G	p.Ser242Gly	'7/12'	497	337	149	11	0.172032193158954	0.321931589537223	0.0221327967806841	0.277368287069478	0.094169379479943	0.092345464751049	0.462391109387908
12-121228843-A-G	snv	24441#Mean relative head motion from rfMRI	South Asian	Chapter VI Diseases of the nervous system	0.0070858469919534	dominant	missense_variant	ENST00000337233	c.724A>G	p.Ser242Gly	'7/12'	541	369	157	15	0.172828096118299	0.317929759704251	0.0277264325323475	-0.231232645178722	0.0855414934384129	-0.399269621470595	-0.0631956688868485
12-121228843-A-G	snv	23305#Head bone area	South Asian	Chapter XIII Diseases of the musculoskeletal system and connective tissue	0.00755878347257548	dominant	missense_variant	ENST00000337233	c.724A>G	p.Ser242Gly	'7/12'	603	412	175	16	0.171641791044776	0.316749585406302	0.0265339966832504	0.212412897304504	0.0792506725356795	0.0567699457610809	0.368055848847927
12-121228843-A-G	snv	23130#Trunk predicted mass	South Asian	Chapter XXI Factors influencing health status and contact with health services	0.00376268039922261	dominant	missense_variant	ENST00000337233	c.724A>G	p.Ser242Gly	'7/12'	9823	6831	2725	267	0.16588618548305	0.304591265397536	0.0271811055685636	-0.0410120925474872	0.0141513989282685	-0.0687517441712524	-0.0132724409237219
12-121228843-A-G	snv	23129#Trunk fat-free mass	South Asian	Chapter XXI Factors influencing health status and contact with health services	0.00344245752345037	dominant	missense_variant	ENST00000337233	c.724A>G	p.Ser242Gly	'7/12'	9826	6832	2727	267	0.165937309179727	0.304701811520456	0.0271728068389986	-0.0417842186147593	0.0142807995571371	-0.069777521023589	-0.0137909162059297
12-121228843-A-G	snv	23101#Whole body fat-free mass	South Asian	Chapter XXI Factors influencing health status and contact with health services	0.00816315884147741	dominant	missense_variant	ENST00000337233	c.724A>G	p.Ser242Gly	'7/12'	9831	6837	2727	267	0.165852914250839	0.304546841623436	0.0271589868782423	-0.0383442746258113	0.0144925938654302	-0.0667527356297033	-0.00993581362191931
12-121222114-G-A	snv	30710#C-reactive protein	Ashkenazi Jewish	Chapter XVIII Symptoms signs and abnormal clinical and laboratory findings not elsewhere classified	0.00513873420491165	dominant	synonymous_variant	ENST00000337233	c.375G>A	p.Val125Val	'4/12'	2512	2321	188	3	0.0386146496815287	0.0760350318471338	0.00119426751592357	0.210126589788399	0.0750272350202631	0.0630049107240156	0.357248268852783
12-121222114-G-A	snv	50#Standing height	East Asian	Chapter XXI Factors influencing health status and contact with health services	0.0053854545392232	dominant	synonymous_variant	ENST00000337233	c.375G>A	p.Val125Val	'4/12'	2516	2206	301	9	0.0633942766295707	0.123211446740859	0.00357710651828299	0.115451133823666	0.0414479316170728	0.034175519663648	0.196726747983684
12-121222114-G-A	snv	47#Hand grip strength (right)	East Asian	Chapter XXI Factors influencing health status and contact with health services	0.0042357597063685	dominant	synonymous_variant	ENST00000337233	c.375G>A	p.Val125Val	'4/12'	2514	2205	300	9	0.0632458233890215	0.12291169451074	0.0035799522673031	0.116269471564964	0.0406158015596119	0.0366255579716139	0.195913385158313
12-121222114-G-A	snv	4233#Mean signal-to-noise ratio (SNR) (left)	East Asian	Chapter VI Diseases of the nervous system	0.00582986398048343	dominant	synonymous_variant	ENST00000337233	c.375G>A	p.Val125Val	'4/12'	1004	886	116	2	0.0597609561752988	0.117529880478088	0.00199203187250996	-0.256096739445717	0.0926831762296722	-0.437972558296324	-0.0742209205951102
12-121222114-G-A	snv	3064#Peak expiratory flow (PEF)	East Asian	Chapter X Diseases of the respiratory system	0.0094660233101531	dominant	synonymous_variant	ENST00000337233	c.375G>A	p.Val125Val	'4/12'	2341	2055	277	9	0.0630072618539086	0.122170012815036	0.00384451089278086	0.135332180870885	0.0521130480501562	0.0331395570603793	0.23752480468139
12-121222114-G-A	snv	3063#Forced expiratory volume in 1-second (FEV1)	East Asian	Chapter X Diseases of the respiratory system	0.00101758399041559	dominant	synonymous_variant	ENST00000337233	c.375G>A	p.Val125Val	'4/12'	2341	2055	277	9	0.0630072618539086	0.122170012815036	0.00384451089278086	0.150329826661869	0.0456961515255853	0.060720605993227	0.239939047330511
12-121222114-G-A	snv	3062#Forced vital capacity (FVC)	East Asian	Chapter X Diseases of the respiratory system	0.000193301743854712	dominant	synonymous_variant	ENST00000337233	c.375G>A	p.Val125Val	'4/12'	2341	2055	277	9	0.0630072618539086	0.122170012815036	0.00384451089278086	0.171702508014153	0.0459889355784236	0.0815191437924299	0.261885872235877
12-121222114-G-A	snv	23648#Triglycerides to Total Lipids in Small HDL percentage	East Asian	NMR Metabolomics	0.000530526934341253	dominant	synonymous_variant	ENST00000337233	c.375G>A	p.Val125Val	'4/12'	588	525	62	1	0.054421768707483	0.107142857142857	0.00170068027210884	0.44809685641843	0.128606871601259	0.195508538906712	0.700685173930147
12-121222114-G-A	snv	23646#Cholesteryl Esters to Total Lipids in Small HDL percentage	East Asian	NMR Metabolomics	0.00358585562782574	dominant	synonymous_variant	ENST00000337233	c.375G>A	p.Val125Val	'4/12'	588	525	62	1	0.054421768707483	0.107142857142857	0.00170068027210884	-0.449203165675975	0.153608684668929	-0.750895903650429	-0.147510427701521
12-121222114-G-A	snv	23645#Cholesterol to Total Lipids in Small HDL percentage	East Asian	NMR Metabolomics	0.00959442913374372	dominant	synonymous_variant	ENST00000337233	c.375G>A	p.Val125Val	'4/12'	588	525	62	1	0.054421768707483	0.107142857142857	0.00170068027210884	-0.39085720280597	0.150405628049927	-0.686259027455069	-0.095455378156871
12-121222114-G-A	snv	23643#Triglycerides to Total Lipids in Medium HDL percentage	East Asian	NMR Metabolomics	0.000914704040923261	dominant	synonymous_variant	ENST00000337233	c.375G>A	p.Val125Val	'4/12'	588	525	62	1	0.054421768707483	0.107142857142857	0.00170068027210884	0.438955588998142	0.13171453275306	0.180263718138483	0.697647459857801
12-121222114-G-A	snv	23641#Cholesteryl Esters to Total Lipids in Medium HDL percentage	East Asian	NMR Metabolomics	0.00368318054275463	dominant	synonymous_variant	ENST00000337233	c.375G>A	p.Val125Val	'4/12'	588	525	62	1	0.054421768707483	0.107142857142857	0.00170068027210884	-0.403753548354785	0.138467825705265	-0.675709118760374	-0.131797977949197
12-121222114-G-A	snv	23640#Cholesterol to Total Lipids in Medium HDL percentage	East Asian	NMR Metabolomics	0.00842714767996007	dominant	synonymous_variant	ENST00000337233	c.375G>A	p.Val125Val	'4/12'	588	525	62	1	0.054421768707483	0.107142857142857	0.00170068027210884	-0.342395667450461	0.12952642821685	-0.596790025770861	-0.0880013091300607
12-121222114-G-A	snv	23638#Triglycerides to Total Lipids in Large HDL percentage	East Asian	NMR Metabolomics	0.00229672962897029	dominant	synonymous_variant	ENST00000337233	c.375G>A	p.Val125Val	'4/12'	588	525	62	1	0.054421768707483	0.107142857142857	0.00170068027210884	0.399531115285629	0.130463274944507	0.143296757781989	0.65576547278927
12-121222114-G-A	snv	23628#Triglycerides to Total Lipids in Small LDL percentage	East Asian	NMR Metabolomics	0.00832663886764886	dominant	synonymous_variant	ENST00000337233	c.375G>A	p.Val125Val	'4/12'	588	525	62	1	0.054421768707483	0.107142857142857	0.00170068027210884	0.364182495628587	0.137554449479942	0.0940208275327042	0.634344163724469
12-121222114-G-A	snv	23627#Free Cholesterol to Total Lipids in Small LDL percentage	East Asian	NMR Metabolomics	0.00657201138021379	dominant	synonymous_variant	ENST00000337233	c.375G>A	p.Val125Val	'4/12'	588	525	62	1	0.054421768707483	0.107142857142857	0.00170068027210884	-0.398192910831136	0.145987786610875	-0.684917943002275	-0.111467878659996
12-121222114-G-A	snv	23622#Free Cholesterol to Total Lipids in Medium LDL percentage	East Asian	NMR Metabolomics	0.00639785756081123	dominant	synonymous_variant	ENST00000337233	c.375G>A	p.Val125Val	'4/12'	588	525	62	1	0.054421768707483	0.107142857142857	0.00170068027210884	-0.372980079656053	0.136296211684197	-0.640670525461091	-0.105289633851014
12-121222114-G-A	snv	23619#Phospholipids to Total Lipids in Medium LDL percentage	East Asian	NMR Metabolomics	0.00875093892512988	dominant	synonymous_variant	ENST00000337233	c.375G>A	p.Val125Val	'4/12'	588	525	62	1	0.054421768707483	0.107142857142857	0.00170068027210884	-0.337732758161146	0.128391209842883	-0.589897508564657	-0.0855680077576361
12-121222114-G-A	snv	23589#Phospholipids to Total Lipids in Large VLDL percentage	East Asian	NMR Metabolomics	0.000397890370706776	dominant	synonymous_variant	ENST00000337233	c.375G>A	p.Val125Val	'4/12'	588	525	62	1	0.054421768707483	0.107142857142857	0.00170068027210884	0.445303718456027	0.125010974254241	0.19977786696591	0.690829569946145
12-121222114-G-A	snv	23584#Phospholipids to Total Lipids in Very Large VLDL percentage	East Asian	NMR Metabolomics	0.00706782037811844	dominant	synonymous_variant	ENST00000337233	c.375G>A	p.Val125Val	'4/12'	582	519	62	1	0.0549828178694158	0.108247422680412	0.00171821305841924	0.367633524247443	0.135995238309515	0.100528442415562	0.634738606079325
12-121222114-G-A	snv	23578#Triglycerides in Small HDL	East Asian	NMR Metabolomics	0.00248773815746412	dominant	synonymous_variant	ENST00000337233	c.375G>A	p.Val125Val	'4/12'	588	525	62	1	0.054421768707483	0.107142857142857	0.00170068027210884	0.393266327540467	0.129448065188747	0.139025876901491	0.647506778179442
12-121222114-G-A	snv	23571#Triglycerides in Medium HDL	East Asian	NMR Metabolomics	0.00252265552472128	dominant	synonymous_variant	ENST00000337233	c.375G>A	p.Val125Val	'4/12'	588	525	62	1	0.054421768707483	0.107142857142857	0.00170068027210884	0.431605757852484	0.142267879670955	0.152186750807029	0.71102476489794
12-121222114-G-A	snv	23564#Triglycerides in Large HDL	East Asian	NMR Metabolomics	0.00241269358616905	dominant	synonymous_variant	ENST00000337233	c.375G>A	p.Val125Val	'4/12'	588	525	62	1	0.054421768707483	0.107142857142857	0.00170068027210884	0.447057048339056	0.146701611052283	0.158930040422694	0.735184056255419
12-121222114-G-A	snv	23557#Triglycerides in Very Large HDL	East Asian	NMR Metabolomics	0.000325958383309502	dominant	synonymous_variant	ENST00000337233	c.375G>A	p.Val125Val	'4/12'	588	525	62	1	0.054421768707483	0.107142857142857	0.00170068027210884	0.510412356570513	0.141182459451498	0.23312515215436	0.787699560986666
12-121222114-G-A	snv	23550#Triglycerides in Small LDL	East Asian	NMR Metabolomics	0.000648124790135936	dominant	synonymous_variant	ENST00000337233	c.375G>A	p.Val125Val	'4/12'	588	525	62	1	0.054421768707483	0.107142857142857	0.00170068027210884	0.436722709688991	0.127355359426515	0.186592405117235	0.686853014260747
12-121222114-G-A	snv	23543#Triglycerides in Medium LDL	East Asian	NMR Metabolomics	0.00031857673152323	dominant	synonymous_variant	ENST00000337233	c.375G>A	p.Val125Val	'4/12'	588	525	62	1	0.054421768707483	0.107142857142857	0.00170068027210884	0.476382243828526	0.131548939357145	0.218015604091781	0.734748883565271
12-121222114-G-A	snv	23536#Triglycerides in Large LDL	East Asian	NMR Metabolomics	0.000405199057483124	dominant	synonymous_variant	ENST00000337233	c.375G>A	p.Val125Val	'4/12'	588	525	62	1	0.054421768707483	0.107142857142857	0.00170068027210884	0.492747295194871	0.138519857688837	0.220689532184614	0.764805058205129
12-121222114-G-A	snv	23529#Triglycerides in IDL	East Asian	NMR Metabolomics	0.000273608637771765	dominant	synonymous_variant	ENST00000337233	c.375G>A	p.Val125Val	'4/12'	588	525	62	1	0.054421768707483	0.107142857142857	0.00170068027210884	0.521174742957747	0.142343226958564	0.241607751248881	0.800741734666613
12-121222114-G-A	snv	23522#Triglycerides in Very Small VLDL	East Asian	NMR Metabolomics	0.000170800500865736	dominant	synonymous_variant	ENST00000337233	c.375G>A	p.Val125Val	'4/12'	588	525	62	1	0.054421768707483	0.107142857142857	0.00170068027210884	0.522554483883715	0.138125739586739	0.251270782376317	0.793838185391113
12-121222114-G-A	snv	23521#Free Cholesterol in Very Small VLDL	East Asian	NMR Metabolomics	0.0012912733922585	dominant	synonymous_variant	ENST00000337233	c.375G>A	p.Val125Val	'4/12'	588	525	62	1	0.054421768707483	0.107142857142857	0.00170068027210884	0.425227640810117	0.131501901725542	0.16695338459906	0.683501897021174
12-121222114-G-A	snv	23519#Cholesterol in Very Small VLDL	East Asian	NMR Metabolomics	0.00522291814568551	dominant	synonymous_variant	ENST00000337233	c.375G>A	p.Val125Val	'4/12'	588	525	62	1	0.054421768707483	0.107142857142857	0.00170068027210884	0.353889659151154	0.126230804234935	0.105968019639465	0.601811298662843
12-121222114-G-A	snv	23518#Phospholipids in Very Small VLDL	East Asian	NMR Metabolomics	0.000672020506153665	dominant	synonymous_variant	ENST00000337233	c.375G>A	p.Val125Val	'4/12'	588	525	62	1	0.054421768707483	0.107142857142857	0.00170068027210884	0.463460827311989	0.135549410321112	0.19723712506014	0.729684529563837
12-121222114-G-A	snv	23517#Total Lipids in Very Small VLDL	East Asian	NMR Metabolomics	0.000695262393386434	dominant	synonymous_variant	ENST00000337233	c.375G>A	p.Val125Val	'4/12'	588	525	62	1	0.054421768707483	0.107142857142857	0.00170068027210884	0.452094593262875	0.132591533762578	0.191680262267984	0.712508924257767
12-121222114-G-A	snv	23516#Concentration of Very Small VLDL Particles	East Asian	NMR Metabolomics	0.000680889352517187	dominant	synonymous_variant	ENST00000337233	c.375G>A	p.Val125Val	'4/12'	588	525	62	1	0.054421768707483	0.107142857142857	0.00170068027210884	0.444217674479701	0.130059826355821	0.188775703875376	0.699659645084027
12-121222114-G-A	snv	23515#Triglycerides in Small VLDL	East Asian	NMR Metabolomics	0.00138247322045522	dominant	synonymous_variant	ENST00000337233	c.375G>A	p.Val125Val	'4/12'	588	525	62	1	0.054421768707483	0.107142857142857	0.00170068027210884	0.409532630858977	0.127432297071045	0.159251218108139	0.659814043609815
12-121222114-G-A	snv	23513#Cholesteryl Esters in Small VLDL	East Asian	NMR Metabolomics	0.00216984140384702	dominant	synonymous_variant	ENST00000337233	c.375G>A	p.Val125Val	'4/12'	588	525	62	1	0.054421768707483	0.107142857142857	0.00170068027210884	0.388587288976261	0.126179066886316	0.140767263396064	0.636407314556459
12-121222114-G-A	snv	23510#Total Lipids in Small VLDL	East Asian	NMR Metabolomics	0.00127716791108178	dominant	synonymous_variant	ENST00000337233	c.375G>A	p.Val125Val	'4/12'	588	525	62	1	0.054421768707483	0.107142857142857	0.00170068027210884	0.407659708834744	0.125944655211873	0.160300075842559	0.65501934182693
12-121222114-G-A	snv	23509#Concentration of Small VLDL Particles	East Asian	NMR Metabolomics	0.000740007817545395	dominant	synonymous_variant	ENST00000337233	c.375G>A	p.Val125Val	'4/12'	588	525	62	1	0.054421768707483	0.107142857142857	0.00170068027210884	0.431401682949793	0.127171292608478	0.18163289193714	0.681170473962446
12-121222114-G-A	snv	23499#Cholesteryl Esters in Large VLDL	East Asian	NMR Metabolomics	0.00921268242548815	dominant	synonymous_variant	ENST00000337233	c.375G>A	p.Val125Val	'4/12'	588	525	62	1	0.054421768707483	0.107142857142857	0.00170068027210884	0.330580392085757	0.126525332617534	0.082080288704339	0.579080495467174
12-121222114-G-A	snv	23447#Monounsaturated Fatty Acids	East Asian	NMR Metabolomics	0.00940889008675766	dominant	synonymous_variant	ENST00000337233	c.375G>A	p.Val125Val	'4/12'	588	525	62	1	0.054421768707483	0.107142857142857	0.00170068027210884	0.326704354925641	0.125392030142438	0.0804300965698615	0.57297861328142
12-121222114-G-A	snv	23428#Concentration of VLDL Particles	East Asian	NMR Metabolomics	0.0013560048553666	dominant	synonymous_variant	ENST00000337233	c.375G>A	p.Val125Val	'4/12'	588	525	62	1	0.054421768707483	0.107142857142857	0.00170068027210884	0.408396640935822	0.126855941355324	0.159247210626587	0.657546071245057
12-121222114-G-A	snv	23424#Total Lipids in VLDL	East Asian	NMR Metabolomics	0.00742493217328028	dominant	synonymous_variant	ENST00000337233	c.375G>A	p.Val125Val	'4/12'	588	525	62	1	0.054421768707483	0.107142857142857	0.00170068027210884	0.332403302999953	0.123728688451496	0.0893959049132319	0.575410701086674
12-121222114-G-A	snv	23420#Free Cholesterol in VLDL	East Asian	NMR Metabolomics	0.0065783144800876	dominant	synonymous_variant	ENST00000337233	c.375G>A	p.Val125Val	'4/12'	588	525	62	1	0.054421768707483	0.107142857142857	0.00170068027210884	0.340562401857386	0.124873623803039	0.0953063113757321	0.58581849233904
12-121222114-G-A	snv	23416#Cholesteryl Esters in VLDL	East Asian	NMR Metabolomics	0.00624916220793221	dominant	synonymous_variant	ENST00000337233	c.375G>A	p.Val125Val	'4/12'	588	525	62	1	0.054421768707483	0.107142857142857	0.00170068027210884	0.345662119667862	0.125953204586048	0.0982856954108565	0.593038543924867
12-121222114-G-A	snv	23412#Phospholipids in VLDL	East Asian	NMR Metabolomics	0.00436526703245131	dominant	synonymous_variant	ENST00000337233	c.375G>A	p.Val125Val	'4/12'	588	525	62	1	0.054421768707483	0.107142857142857	0.00170068027210884	0.356740472068953	0.124662074030207	0.111899872614523	0.601581071523383
12-121222114-G-A	snv	23410#Triglycerides in HDL	East Asian	NMR Metabolomics	0.000900609046348112	dominant	synonymous_variant	ENST00000337233	c.375G>A	p.Val125Val	'4/12'	588	525	62	1	0.054421768707483	0.107142857142857	0.00170068027210884	0.476385669951526	0.142757384058976	0.196005259458141	0.756766080444911
12-121222114-G-A	snv	23409#Triglycerides in LDL	East Asian	NMR Metabolomics	0.000350265942789655	dominant	synonymous_variant	ENST00000337233	c.375G>A	p.Val125Val	'4/12'	588	525	62	1	0.054421768707483	0.107142857142857	0.00170068027210884	0.488148206479033	0.135741018172187	0.221548179819925	0.754748233138142
12-121222114-G-A	snv	23407#Total Triglycerides	East Asian	NMR Metabolomics	0.00451606955679405	dominant	synonymous_variant	ENST00000337233	c.375G>A	p.Val125Val	'4/12'	588	525	62	1	0.054421768707483	0.107142857142857	0.00170068027210884	0.3598237839627	0.126221878042864	0.111919675799134	0.607727892126266
12-121222114-G-A	snv	23403#VLDL Cholesterol	East Asian	NMR Metabolomics	0.00593162714553744	dominant	synonymous_variant	ENST00000337233	c.375G>A	p.Val125Val	'4/12'	588	525	62	1	0.054421768707483	0.107142857142857	0.00170068027210884	0.346665680339024	0.125527669443545	0.100125021732398	0.593206338945649
12-121222114-G-A	snv	23512#Cholesterol in Small VLDL	East Asian	NMR Metabolomics	0.00434356346916989	dominant	synonymous_variant	ENST00000337233	c.375G>A	p.Val125Val	'4/12'	588	525	62	1	0.054421768707483	0.107142857142857	0.00170068027210884	0.362829235684925	0.126718836797932	0.113949083440259	0.611709387929592
12-121222114-G-A	snv	23511#Phospholipids in Small VLDL	East Asian	NMR Metabolomics	0.00488033529344591	dominant	synonymous_variant	ENST00000337233	c.375G>A	p.Val125Val	'4/12'	588	525	62	1	0.054421768707483	0.107142857142857	0.00170068027210884	0.357777706737256	0.126619252785586	0.109093140916676	0.606462272557836
12-121222114-G-A	snv	30720#Cystatin C	South Asian	Chapter XVIII Symptoms signs and abnormal clinical and laboratory findings not elsewhere classified	0.00829141487223226	dominant	synonymous_variant	ENST00000337233	c.375G>A	p.Val125Val	'4/12'	9514	7406	1951	157	0.119035106159344	0.22156821526172	0.0165019970569687	0.0610478536407664	0.0231196332297955	0.0157284372562786	0.106367270025254
12-121222114-G-A	snv	30040#Mean corpuscular volume	South Asian	Chapter XVIII Symptoms signs and abnormal clinical and laboratory findings not elsewhere classified	0.00254596463191625	dominant	synonymous_variant	ENST00000337233	c.375G>A	p.Val125Val	'4/12'	9623	7501	1969	153	0.118206380546607	0.220513353424088	0.0158994076691261	-0.0777294826112115	0.0257500292916441	-0.128204963971039	-0.0272540012513837
12-121222114-G-A	snv	25340#Mean L3 in uncinate fasciculus on FA skeleton (right)	South Asian	Chapter VI Diseases of the nervous system	0.00878974582661624	dominant	synonymous_variant	ENST00000337233	c.375G>A	p.Val125Val	'4/12'	497	388	101	8	0.117706237424547	0.219315895372233	0.0160965794768612	0.282673233520625	0.107455206437837	0.0715465840966197	0.493799882944629
12-121222114-G-A	snv	25148#Mean MD in uncinate fasciculus on FA skeleton (right)	South Asian	Chapter VI Diseases of the nervous system	0.00374594034292838	dominant	synonymous_variant	ENST00000337233	c.375G>A	p.Val125Val	'4/12'	497	388	101	8	0.117706237424547	0.219315895372233	0.0160965794768612	0.310042996133451	0.106445835698686	0.100899545748822	0.51918644651808
12-121222114-G-A	snv	22427#Body surface area	South Asian	Chapter IX Diseases of the circulatory system	0.00417441573212889	dominant	synonymous_variant	ENST00000337233	c.375G>A	p.Val125Val	'4/12'	437	345	86	6	0.112128146453089	0.210526315789474	0.0137299771167048	-0.242678529478755	0.0842641360819131	-0.408296129354365	-0.0770609296031456
12-121222114-G-A	snv	22407#Visceral adipose tissue volume (VAT)	South Asian	Chapter XXI Factors influencing health status and contact with health services	0.00997175634824258	dominant	synonymous_variant	ENST00000337233	c.375G>A	p.Val125Val	'4/12'	501	394	100	7	0.11377245508982	0.213572854291417	0.0139720558882236	-0.200098695981979	0.0773553760006416	-0.352082563736753	-0.0481148282272049
12-121222114-G-A	snv	22406#Posterior thigh fat-free muscle volume (left)	South Asian	Chapter XXI Factors influencing health status and contact with health services	0.00516400112898004	dominant	synonymous_variant	ENST00000337233	c.375G>A	p.Val125Val	'4/12'	498	391	100	7	0.114457831325301	0.214859437751004	0.0140562248995984	-0.207933580808614	0.0740199010312626	-0.353366234683752	-0.0625009269334773
12-121222114-G-A	snv	21138#B2-B4 BMD (bine mineral density)	South Asian	Chapter XIII Diseases of the musculoskeletal system and connective tissue	0.00613967018772251	dominant	synonymous_variant	ENST00000337233	c.375G>A	p.Val125Val	'4/12'	284	223	53	8	0.121478873239437	0.214788732394366	0.028169014084507	-0.310580815239649	0.112480636410675	-0.531995854766983	-0.0891657757123164
12-121222114-G-A	snv	21088#Liver PDFF (fat fraction)	South Asian	Chapter XI Diseases of the digestive system	0.00337119578918338	dominant	synonymous_variant	ENST00000337233	c.375G>A	p.Val125Val	'4/12'	324	256	64	4	0.111111111111111	0.209876543209877	0.0123456790123457	-0.368261630254387	0.124672928406769	-0.613543769693585	-0.12297949081519
12-121222114-G-A	snv	21086#Subcutaneous fat volume	South Asian	Chapter XVIII Symptoms signs and abnormal clinical and laboratory findings not elsewhere classified	0.00514556657010135	dominant	synonymous_variant	ENST00000337233	c.375G>A	p.Val125Val	'4/12'	428	343	80	5	0.105140186915888	0.198598130841122	0.0116822429906542	-0.262290095544703	0.0932616957071391	-0.445602924874661	-0.0789772662147446
12-121222114-G-A	snv	21085#Visceral fat volume	South Asian	Chapter XVIII Symptoms signs and abnormal clinical and laboratory findings not elsewhere classified	0.00109062089964681	dominant	synonymous_variant	ENST00000337233	c.375G>A	p.Val125Val	'4/12'	428	343	80	5	0.105140186915888	0.198598130841122	0.0116822429906542	-0.27825545865193	0.0846108271953499	-0.444564359723525	-0.111946557580335
12-121222114-G-A	snv	12681#Augmentation index for PWA	South Asian	Chapter IX Diseases of the circulatory system	0.00550236950011243	dominant	synonymous_variant	ENST00000337233	c.375G>A	p.Val125Val	'4/12'	655	506	135	14	0.124427480916031	0.227480916030534	0.0213740458015267	-0.241115672010907	0.0865653235203911	-0.411096613405204	-0.07113473061661
12-121217260-G-A	snv	30150#Eosinophill count	East Asian	Chapter XVIII Symptoms signs and abnormal clinical and laboratory findings not elsewhere classified	0.00333228065599287	dominant	synonymous_variant	ENST00000337233	c.261G>A	p.Ala87Ala	'2/12'	2441	2409	32	0	0.00655469070053257	0.0131093814010651	0	-0.562687827204549	0.191507950646776	-0.938223025611806	-0.187152628797291
12-121217260-G-A	snv	30130#Monocyte count	East Asian	Chapter XVIII Symptoms signs and abnormal clinical and laboratory findings not elsewhere classified	0.00144386060217569	dominant	synonymous_variant	ENST00000337233	c.261G>A	p.Ala87Ala	'2/12'	2441	2409	32	0	0.00655469070053257	0.0131093814010651	0	-0.541692767300904	0.169842451207412	-0.874743266754013	-0.208642267847795
12-121222171-G-C	snv	50#Standing height	East Asian	Chapter XXI Factors influencing health status and contact with health services	0.00433252127289082	dominant	splice_region_variant	ENST00000314442	n.4561+5G>C		'3/3'	2517	2458	59	0	0.011720301946762	0.023440603893524	0	-0.257426883151215	0.0901520605328083	-0.434206818752166	-0.0806469475502645
12-121222171-G-C	snv	30600#Albumin	East Asian	Chapter XVIII Symptoms signs and abnormal clinical and laboratory findings not elsewhere classified	0.00627757652846375	dominant	splice_region_variant	ENST00000314442	n.4561+5G>C		'3/3'	2181	2126	55	0	0.0126088950022925	0.0252177900045851	0	0.37445669558146	0.136883875611803	0.106019985760449	0.64289340540247
12-121222171-G-C	snv	30300#High light scatter reticulocyte count	East Asian	Chapter XVIII Symptoms signs and abnormal clinical and laboratory findings not elsewhere classified	0.00425660990824197	dominant	splice_region_variant	ENST00000314442	n.4561+5G>C		'3/3'	2391	2333	58	0	0.0121288163948139	0.0242576327896278	0	0.367491137574934	0.128437754170275	0.115630056257238	0.61935221889263
12-121222171-G-C	snv	30290#High light scatter reticulocyte percentage	East Asian	Chapter XVIII Symptoms signs and abnormal clinical and laboratory findings not elsewhere classified	0.00908637814426942	dominant	splice_region_variant	ENST00000314442	n.4561+5G>C		'3/3'	2391	2333	58	0	0.0121288163948139	0.0242576327896278	0	0.334573117417432	0.128143695861005	0.0832886721848305	0.585857562650032
12-121222171-G-C	snv	30280#Immature reticulocyte fraction	East Asian	Chapter XVIII Symptoms signs and abnormal clinical and laboratory findings not elsewhere classified	0.00114117819116194	dominant	splice_region_variant	ENST00000314442	n.4561+5G>C		'3/3'	2391	2333	58	0	0.0121288163948139	0.0242576327896278	0	0.422171971648179	0.129614340834903	0.168003652933415	0.676340290362942
12-121222171-G-C	snv	30120#Lymphocyte count	East Asian	Chapter XVIII Symptoms signs and abnormal clinical and laboratory findings not elsewhere classified	0.00641847343762281	dominant	splice_region_variant	ENST00000314442	n.4561+5G>C		'3/3'	2441	2383	58	0	0.0118803768947153	0.0237607537894306	0	0.350794855214805	0.128592438515877	0.0986330689879642	0.602956641441647
12-121222171-G-C	snv	20015#Sitting height	East Asian	Chapter XXI Factors influencing health status and contact with health services	0.00328715524976234	dominant	splice_region_variant	ENST00000314442	n.4561+5G>C		'3/3'	2506	2447	59	0	0.0117717478052674	0.0235434956105347	0	-0.292789398406346	0.0995083733740465	-0.48791662012347	-0.0976621766892207
12-121232989-A-G	snv	50#Standing height	East Asian	Chapter XXI Factors influencing health status and contact with health services	0.00519578262436514	dominant	splice_region_variant	ENST00000337233	c.1045-8A>G		'10/11'	2517	2206	303	8	0.0633690901867302	0.123559793404847	0.00317838696861343	0.115758196492113	0.0413852308282004	0.0346055484283752	0.19691084455585
12-121232989-A-G	snv	47#Hand grip strength (right)	East Asian	Chapter XXI Factors influencing health status and contact with health services	0.00449444919864538	dominant	splice_region_variant	ENST00000337233	c.1045-8A>G		'10/11'	2515	2205	302	8	0.063220675944334	0.123260437375746	0.00318091451292247	0.115332077414562	0.0405561089928091	0.0358052308257538	0.19485892400337
12-121232989-A-G	snv	4233#Mean signal-to-noise ratio (SNR) (left)	East Asian	Chapter VI Diseases of the nervous system	0.00360611671571812	dominant	splice_region_variant	ENST00000337233	c.1045-8A>G		'10/11'	1005	884	120	1	0.0606965174129353	0.120398009950249	0.00099502487562189	-0.267957412027049	0.0918414653502811	-0.448181290550687	-0.0877335335034103
12-121232989-A-G	snv	3064#Peak expiratory flow (PEF)	East Asian	Chapter X Diseases of the respiratory system	0.00546905003636086	dominant	splice_region_variant	ENST00000337233	c.1045-8A>G		'10/11'	2342	2054	280	8	0.0631938514090521	0.122971818958155	0.00341588385994876	0.144500582110277	0.0519671072798622	0.0425941677578686	0.246406996462686
12-121232989-A-G	snv	3063#Forced expiratory volume in 1-second (FEV1)	East Asian	Chapter X Diseases of the respiratory system	0.000750282607317019	dominant	splice_region_variant	ENST00000337233	c.1045-8A>G		'10/11'	2342	2054	280	8	0.0631938514090521	0.122971818958155	0.00341588385994876	0.153807223045975	0.0455728688268503	0.0644397770404394	0.243174669051511
12-121232989-A-G	snv	3062#Forced vital capacity (FVC)	East Asian	Chapter X Diseases of the respiratory system	0.000123027427845073	dominant	splice_region_variant	ENST00000337233	c.1045-8A>G		'10/11'	2342	2054	280	8	0.0631938514090521	0.122971818958155	0.00341588385994876	0.176452592260721	0.0458736792480378	0.0864952632882928	0.266409921233149
12-121232989-A-G	snv	23648#Triglycerides to Total Lipids in Small HDL percentage	East Asian	NMR Metabolomics	0.00110887410235456	dominant	splice_region_variant	ENST00000337233	c.1045-8A>G		'10/11'	588	526	61	1	0.0535714285714286	0.105442176870748	0.00170068027210884	0.425176921799457	0.129719713245985	0.170402945036421	0.679950898562493
12-121232989-A-G	snv	23646#Cholesteryl Esters to Total Lipids in Small HDL percentage	East Asian	NMR Metabolomics	0.00743501788282435	dominant	splice_region_variant	ENST00000337233	c.1045-8A>G		'10/11'	588	526	61	1	0.0535714285714286	0.105442176870748	0.00170068027210884	-0.416158938165779	0.154931079519548	-0.720448905092661	-0.111868971238896
12-121232989-A-G	snv	23643#Triglycerides to Total Lipids in Medium HDL percentage	East Asian	NMR Metabolomics	0.00180889805272518	dominant	splice_region_variant	ENST00000337233	c.1045-8A>G		'10/11'	588	526	61	1	0.0535714285714286	0.105442176870748	0.00170068027210884	0.416370283123237	0.132841727200165	0.155464563614919	0.677276002631555
12-121232989-A-G	snv	23641#Cholesteryl Esters to Total Lipids in Medium HDL percentage	East Asian	NMR Metabolomics	0.00726619851019094	dominant	splice_region_variant	ENST00000337233	c.1045-8A>G		'10/11'	588	526	61	1	0.0535714285714286	0.105442176870748	0.00170068027210884	-0.376194083344871	0.139649114736754	-0.650469746022698	-0.101918420667043
12-121232989-A-G	snv	23638#Triglycerides to Total Lipids in Large HDL percentage	East Asian	NMR Metabolomics	0.00332366819303744	dominant	splice_region_variant	ENST00000337233	c.1045-8A>G		'10/11'	588	526	61	1	0.0535714285714286	0.105442176870748	0.00170068027210884	0.387734597635941	0.131513982939442	0.129436613505416	0.646032581766465
12-121232989-A-G	snv	23619#Phospholipids to Total Lipids in Medium LDL percentage	East Asian	NMR Metabolomics	0.0081092270706194	dominant	splice_region_variant	ENST00000337233	c.1045-8A>G		'10/11'	588	526	61	1	0.0535714285714286	0.105442176870748	0.00170068027210884	-0.343591347695818	0.129335274199526	-0.597610272954048	-0.0895724224375878
12-121232989-A-G	snv	23589#Phospholipids to Total Lipids in Large VLDL percentage	East Asian	NMR Metabolomics	0.000661139749942767	dominant	splice_region_variant	ENST00000337233	c.1045-8A>G		'10/11'	588	526	61	1	0.0535714285714286	0.105442176870748	0.00170068027210884	0.431542010512894	0.126047089167207	0.183981193710609	0.679102827315179
12-121232989-A-G	snv	23584#Phospholipids to Total Lipids in Very Large VLDL percentage	East Asian	NMR Metabolomics	0.00624568444648064	dominant	splice_region_variant	ENST00000337233	c.1045-8A>G		'10/11'	582	520	61	1	0.0541237113402062	0.106529209621993	0.00171821305841924	0.375978703369776	0.136985617568129	0.106928440690351	0.645028966049201
12-121232989-A-G	snv	23578#Triglycerides in Small HDL	East Asian	NMR Metabolomics	0.00389758757691159	dominant	splice_region_variant	ENST00000337233	c.1045-8A>G		'10/11'	588	526	61	1	0.0535714285714286	0.105442176870748	0.00170068027210884	0.378195923639814	0.130506643561721	0.121876388680892	0.634515458598737
12-121232989-A-G	snv	23571#Triglycerides in Medium HDL	East Asian	NMR Metabolomics	0.00409540558924318	dominant	splice_region_variant	ENST00000337233	c.1045-8A>G		'10/11'	588	526	61	1	0.0535714285714286	0.105442176870748	0.00170068027210884	0.413408459394565	0.143439208827374	0.131688921613943	0.695127997175187
12-121232989-A-G	snv	23564#Triglycerides in Large HDL	East Asian	NMR Metabolomics	0.00411350909112894	dominant	splice_region_variant	ENST00000337233	c.1045-8A>G		'10/11'	588	526	61	1	0.0535714285714286	0.105442176870748	0.00170068027210884	0.426116333013258	0.14792079667183	0.135594802622772	0.716637863403745
12-121232989-A-G	snv	23557#Triglycerides in Very Large HDL	East Asian	NMR Metabolomics	0.000632113973411432	dominant	splice_region_variant	ENST00000337233	c.1045-8A>G		'10/11'	588	526	61	1	0.0535714285714286	0.105442176870748	0.00170068027210884	0.489257262427859	0.142387914996995	0.209602501875076	0.768912022980641
12-121232989-A-G	snv	23550#Triglycerides in Small LDL	East Asian	NMR Metabolomics	0.00106607558048624	dominant	splice_region_variant	ENST00000337233	c.1045-8A>G		'10/11'	588	526	61	1	0.0535714285714286	0.105442176870748	0.00170068027210884	0.422329937519468	0.128408333587496	0.170131555492799	0.674528319546137
12-121232989-A-G	snv	23543#Triglycerides in Medium LDL	East Asian	NMR Metabolomics	0.000544430480517252	dominant	splice_region_variant	ENST00000337233	c.1045-8A>G		'10/11'	588	526	61	1	0.0535714285714286	0.105442176870748	0.00170068027210884	0.461229669628928	0.132645409950227	0.200709523949154	0.721749815308703
12-121232989-A-G	snv	23536#Triglycerides in Large LDL	East Asian	NMR Metabolomics	0.000708092780567686	dominant	splice_region_variant	ENST00000337233	c.1045-8A>G		'10/11'	588	526	61	1	0.0535714285714286	0.105442176870748	0.00170068027210884	0.475549936581964	0.13967913224969	0.201215318476685	0.749884554687243
12-121232989-A-G	snv	23529#Triglycerides in IDL	East Asian	NMR Metabolomics	0.000520248696474396	dominant	splice_region_variant	ENST00000337233	c.1045-8A>G		'10/11'	588	526	61	1	0.0535714285714286	0.105442176870748	0.00170068027210884	0.500944188298728	0.143554315769763	0.218998576525715	0.782889800071741
12-121232989-A-G	snv	23522#Triglycerides in Very Small VLDL	East Asian	NMR Metabolomics	0.000331918961535988	dominant	splice_region_variant	ENST00000337233	c.1045-8A>G		'10/11'	588	526	61	1	0.0535714285714286	0.105442176870748	0.00170068027210884	0.502960716094295	0.139306367512572	0.229358220748897	0.776563211439693
12-121232989-A-G	snv	23521#Free Cholesterol in Very Small VLDL	East Asian	NMR Metabolomics	0.00158891006566725	dominant	splice_region_variant	ENST00000337233	c.1045-8A>G		'10/11'	588	526	61	1	0.0535714285714286	0.105442176870748	0.00170068027210884	0.42048821615204	0.132527723308521	0.16019921108281	0.680777221221271
12-121232989-A-G	snv	23517#Total Lipids in Very Small VLDL	East Asian	NMR Metabolomics	0.000973897843949627	dominant	splice_region_variant	ENST00000337233	c.1045-8A>G		'10/11'	588	526	61	1	0.0535714285714286	0.105442176870748	0.00170068027210884	0.44303594588284	0.133653673291668	0.180535536334951	0.70553635543073
12-121232989-A-G	snv	23516#Concentration of Very Small VLDL Particles	East Asian	NMR Metabolomics	0.000919858300505801	dominant	splice_region_variant	ENST00000337233	c.1045-8A>G		'10/11'	588	526	61	1	0.0535714285714286	0.105442176870748	0.00170068027210884	0.436679193729483	0.131094166576151	0.179205743370343	0.694152644088622
12-121232989-A-G	snv	23515#Triglycerides in Small VLDL	East Asian	NMR Metabolomics	0.00204425664697863	dominant	splice_region_variant	ENST00000337233	c.1045-8A>G		'10/11'	588	526	61	1	0.0535714285714286	0.105442176870748	0.00170068027210884	0.397935814493141	0.128463492321388	0.145629098816673	0.650242530169609
12-121232989-A-G	snv	23513#Cholesteryl Esters in Small VLDL	East Asian	NMR Metabolomics	0.00227054408023019	dominant	splice_region_variant	ENST00000337233	c.1045-8A>G		'10/11'	588	526	61	1	0.0535714285714286	0.105442176870748	0.00170068027210884	0.389768814059769	0.127130761393346	0.140079627747156	0.639458000372382
12-121232989-A-G	snv	23512#Cholesterol in Small VLDL	East Asian	NMR Metabolomics	0.00424153449156513	dominant	splice_region_variant	ENST00000337233	c.1045-8A>G		'10/11'	588	526	61	1	0.0535714285714286	0.105442176870748	0.00170068027210884	0.366500360061691	0.127660790312528	0.115770178728659	0.617230541394724
12-121232989-A-G	snv	23511#Phospholipids in Small VLDL	East Asian	NMR Metabolomics	0.00482115824373314	dominant	splice_region_variant	ENST00000337233	c.1045-8A>G		'10/11'	588	526	61	1	0.0535714285714286	0.105442176870748	0.00170068027210884	0.36094890537588	0.12756276508922	0.110411248951672	0.611486561800089
12-121232989-A-G	snv	23510#Total Lipids in Small VLDL	East Asian	NMR Metabolomics	0.00153828197777843	dominant	splice_region_variant	ENST00000337233	c.1045-8A>G		'10/11'	588	526	61	1	0.0535714285714286	0.105442176870748	0.00170068027210884	0.40391749992407	0.126922845195857	0.15463666817178	0.653198331676361
12-121232989-A-G	snv	23509#Concentration of Small VLDL Particles	East Asian	NMR Metabolomics	0.000915734512888691	dominant	splice_region_variant	ENST00000337233	c.1045-8A>G		'10/11'	588	526	61	1	0.0535714285714286	0.105442176870748	0.00170068027210884	0.427084564100761	0.128164752220904	0.175364584252751	0.67880454394877
12-121232989-A-G	snv	23499#Cholesteryl Esters in Large VLDL	East Asian	NMR Metabolomics	0.00940870844252249	dominant	splice_region_variant	ENST00000337233	c.1045-8A>G		'10/11'	588	526	61	1	0.0535714285714286	0.105442176870748	0.00170068027210884	0.332131424928143	0.12747466033881	0.0817668092629051	0.582496040593381
12-121232989-A-G	snv	23428#Concentration of VLDL Particles	East Asian	NMR Metabolomics	0.00162975525633147	dominant	splice_region_variant	ENST00000337233	c.1045-8A>G		'10/11'	588	526	61	1	0.0535714285714286	0.105442176870748	0.00170068027210884	0.404657763124291	0.127840750600364	0.153574133598658	0.655741392649924
12-121232989-A-G	snv	23424#Total Lipids in VLDL	East Asian	NMR Metabolomics	0.0092243940084713	dominant	splice_region_variant	ENST00000337233	c.1045-8A>G		'10/11'	588	526	61	1	0.0535714285714286	0.105442176870748	0.00170068027210884	0.325742082520559	0.124694505160314	0.08083778721157	0.570646377829547
12-121232989-A-G	snv	23420#Free Cholesterol in VLDL	East Asian	NMR Metabolomics	0.00719750869100635	dominant	splice_region_variant	ENST00000337233	c.1045-8A>G		'10/11'	588	526	61	1	0.0535714285714286	0.105442176870748	0.00170068027210884	0.339354298523377	0.125823934330399	0.0922317654929615	0.586476831553792
12-121232989-A-G	snv	23416#Cholesteryl Esters in VLDL	East Asian	NMR Metabolomics	0.00587976078873841	dominant	splice_region_variant	ENST00000337233	c.1045-8A>G		'10/11'	588	526	61	1	0.0535714285714286	0.105442176870748	0.00170068027210884	0.3507750392123	0.1268822183566	0.101573999969119	0.599976078455481
12-121232989-A-G	snv	23412#Phospholipids in VLDL	East Asian	NMR Metabolomics	0.00525387887612665	dominant	splice_region_variant	ENST00000337233	c.1045-8A>G		'10/11'	588	526	61	1	0.0535714285714286	0.105442176870748	0.00170068027210884	0.351961041059914	0.125629473857449	0.1052204350842	0.598701647035628
12-121232989-A-G	snv	23410#Triglycerides in HDL	East Asian	NMR Metabolomics	0.00154321520818156	dominant	splice_region_variant	ENST00000337233	c.1045-8A>G		'10/11'	588	526	61	1	0.0535714285714286	0.105442176870748	0.00170068027210884	0.45795775453235	0.143946575972748	0.175241730234212	0.740673778830487
12-121232989-A-G	snv	23409#Triglycerides in LDL	East Asian	NMR Metabolomics	0.000609363408129663	dominant	splice_region_variant	ENST00000337233	c.1045-8A>G		'10/11'	588	526	61	1	0.0535714285714286	0.105442176870748	0.00170068027210884	0.47170387928719	0.136876225664761	0.20287426608262	0.74053349249176
12-121232989-A-G	snv	23407#Total Triglycerides	East Asian	NMR Metabolomics	0.00646586156310118	dominant	splice_region_variant	ENST00000337233	c.1045-8A>G		'10/11'	588	526	61	1	0.0535714285714286	0.105442176870748	0.00170068027210884	0.347736368653053	0.127235470161658	0.0978415307194396	0.597631206586666
12-121232989-A-G	snv	23403#VLDL Cholesterol	East Asian	NMR Metabolomics	0.00595663802836513	dominant	splice_region_variant	ENST00000337233	c.1045-8A>G		'10/11'	588	526	61	1	0.0535714285714286	0.105442176870748	0.00170068027210884	0.349081659831347	0.126466261771546	0.100697573622391	0.597465746040303
12-121232989-A-G	snv	20011#Interpolated Age of participant when operation took place	East Asian	Chapter XXI Factors influencing health status and contact with health services	0.00760819740532536	dominant	splice_region_variant	ENST00000337233	c.1045-8A>G		'10/11'	1461	1291	164	6	0.0602327173169062	0.116358658453114	0.00410677618069815	-0.167469220961143	0.0626590721081061	-0.290380849765628	-0.0445575921566573
12-121232989-A-G	snv	23519#Cholesterol in Very Small VLDL	East Asian	NMR Metabolomics	0.00542312117965799	dominant	splice_region_variant	ENST00000337233	c.1045-8A>G		'10/11'	588	526	61	1	0.0535714285714286	0.105442176870748	0.00170068027210884	0.354987638386481	0.12718123196237	0.105199326141055	0.604775950631908
12-121232989-A-G	snv	23518#Phospholipids in Very Small VLDL	East Asian	NMR Metabolomics	0.0010141473838046	dominant	splice_region_variant	ENST00000337233	c.1045-8A>G		'10/11'	588	526	61	1	0.0535714285714286	0.105442176870748	0.00170068027210884	0.451394183640929	0.136651425536787	0.183006085616648	0.71978228166521
12-121222984-T-C	snv	28500#Average retinal nerve fibre layer thickness (left)	East Asian	Chapter VII Diseases of the eye and adnexa	0.00404822736586614	dominant	synonymous_variant	ENST00000337233	c.465T>C	p.Ser155Ser	'5/12'	515	220	241	54	0.338834951456311	0.572815533980583	0.104854368932039	0.265980172671367	0.0921156634137185	0.085008153882385	0.446952191460349
12-121222984-T-C	snv	25899#Volume of grey matter in VI Cerebellum (right)	East Asian	Chapter VI Diseases of the nervous system	0.00266412926828734	dominant	synonymous_variant	ENST00000337233	c.465T>C	p.Ser155Ser	'5/12'	179	80	78	21	0.335195530726257	0.553072625698324	0.11731843575419	-0.338633227454651	0.111113260683075	-0.557927743427154	-0.119338711482148
12-121222984-T-C	snv	25897#Volume of grey matter in VI Cerebellum (left)	East Asian	Chapter VI Diseases of the nervous system	0.00416099019639203	dominant	synonymous_variant	ENST00000337233	c.465T>C	p.Ser155Ser	'5/12'	179	80	78	21	0.335195530726257	0.553072625698324	0.11731843575419	-0.295798911068127	0.101863719338383	-0.496838416975384	-0.0947594051608702
12-121222984-T-C	snv	25668#Weighted-mean ICVF in tract medial lemniscus (right)	East Asian	Chapter VI Diseases of the nervous system	0.00649215165404978	dominant	synonymous_variant	ENST00000337233	c.465T>C	p.Ser155Ser	'5/12'	167	74	73	20	0.338323353293413	0.55688622754491	0.119760479041916	-0.419563699019388	0.15216149305313	-0.720025529565099	-0.119101868473677
12-121222984-T-C	snv	25565#Weighted-mean MO in tract superior thalamic radiation (left)	East Asian	Chapter VI Diseases of the nervous system	0.000486494367188911	dominant	synonymous_variant	ENST00000337233	c.465T>C	p.Ser155Ser	'5/12'	167	74	73	20	0.338323353293413	0.55688622754491	0.119760479041916	-0.477076937164121	0.134016983513203	-0.741710172436935	-0.212443701891308
12-121222984-T-C	snv	25479#Mean ISOVF in fornix cres+stria terminalis on FA skeleton (left)	East Asian	Chapter VI Diseases of the nervous system	0.00835762473959596	dominant	synonymous_variant	ENST00000337233	c.465T>C	p.Ser155Ser	'5/12'	167	74	73	20	0.338323353293413	0.55688622754491	0.119760479041916	-0.402116567494062	0.150615635957517	-0.699525910558281	-0.104707224429842
12-121222984-T-C	snv	25395#Mean OD in body of corpus callosum on FA skeleton	East Asian	Chapter VI Diseases of the nervous system	0.0000917612108246644	dominant	synonymous_variant	ENST00000337233	c.465T>C	p.Ser155Ser	'5/12'	167	74	73	20	0.338323353293413	0.55688622754491	0.119760479041916	-0.548368361278343	0.136702666343078	-0.818304811991135	-0.278431910565551
12-121222984-T-C	snv	25394#Mean OD in genu of corpus callosum on FA skeleton	East Asian	Chapter VI Diseases of the nervous system	0.0036339886244877	dominant	synonymous_variant	ENST00000337233	c.465T>C	p.Ser155Ser	'5/12'	167	74	73	20	0.338323353293413	0.55688622754491	0.119760479041916	-0.448352613782438	0.151929286173287	-0.748355922906053	-0.148349304658822
12-121222984-T-C	snv	25383#Mean ICVF in fornix cres+stria terminalis on FA skeleton (left)	East Asian	Chapter VI Diseases of the nervous system	0.00765136729555219	dominant	synonymous_variant	ENST00000337233	c.465T>C	p.Ser155Ser	'5/12'	167	74	73	20	0.338323353293413	0.55688622754491	0.119760479041916	-0.381179681865618	0.141143282965806	-0.659884683493919	-0.102474680237317
12-121222984-T-C	snv	25357#Mean ICVF in superior cerebellar peduncle on FA skeleton (left)	East Asian	Chapter VI Diseases of the nervous system	0.00116240111731926	dominant	synonymous_variant	ENST00000337233	c.465T>C	p.Ser155Ser	'5/12'	167	74	73	20	0.338323353293413	0.55688622754491	0.119760479041916	-0.437564040472362	0.132337702400852	-0.698881325915203	-0.176246755029521
12-121222984-T-C	snv	25356#Mean ICVF in superior cerebellar peduncle on FA skeleton (right)	East Asian	Chapter VI Diseases of the nervous system	0.000924929086770228	dominant	synonymous_variant	ENST00000337233	c.465T>C	p.Ser155Ser	'5/12'	167	74	73	20	0.338323353293413	0.55688622754491	0.119760479041916	-0.449236586910018	0.133135987983328	-0.712130186718578	-0.186342987101459
12-121222984-T-C	snv	25355#Mean ICVF in inferior cerebellar peduncle on FA skeleton (left)	East Asian	Chapter VI Diseases of the nervous system	0.000452726787040744	dominant	synonymous_variant	ENST00000337233	c.465T>C	p.Ser155Ser	'5/12'	167	74	73	20	0.338323353293413	0.55688622754491	0.119760479041916	-0.51045247914175	0.142578345818448	-0.791991191211513	-0.228913767071987
12-121222984-T-C	snv	25353#Mean ICVF in medial lemniscus on FA skeleton (left)	East Asian	Chapter VI Diseases of the nervous system	0.00434091086645117	dominant	synonymous_variant	ENST00000337233	c.465T>C	p.Ser155Ser	'5/12'	167	74	73	20	0.338323353293413	0.55688622754491	0.119760479041916	-0.461779664202457	0.159633357799269	-0.776995622840427	-0.146563705564488
12-121222984-T-C	snv	25251#Mean L2 in body of corpus callosum on FA skeleton	East Asian	Chapter VI Diseases of the nervous system	0.00980844669070419	dominant	synonymous_variant	ENST00000337233	c.465T>C	p.Ser155Ser	'5/12'	167	74	73	20	0.338323353293413	0.55688622754491	0.119760479041916	-0.377924934904335	0.144620022271722	-0.66349519156678	-0.0923546782418901
12-121222984-T-C	snv	25250#Mean L2 in genu of corpus callosum on FA skeleton	East Asian	Chapter VI Diseases of the nervous system	0.00406348088908821	dominant	synonymous_variant	ENST00000337233	c.465T>C	p.Ser155Ser	'5/12'	167	74	73	20	0.338323353293413	0.55688622754491	0.119760479041916	-0.432377313136862	0.148352941512373	-0.725318684039976	-0.139435942233748
12-121222984-T-C	snv	25155#Mean MO in body of corpus callosum on FA skeleton	East Asian	Chapter VI Diseases of the nervous system	0.00177200823973777	dominant	synonymous_variant	ENST00000337233	c.465T>C	p.Ser155Ser	'5/12'	167	74	73	20	0.338323353293413	0.55688622754491	0.119760479041916	0.42430668641036	0.133495420337336	0.160703342626003	0.687910030194717
12-121222984-T-C	snv	25059#Mean FA in body of corpus callosum on FA skeleton	East Asian	Chapter VI Diseases of the nervous system	0.00171599199641118	dominant	synonymous_variant	ENST00000337233	c.465T>C	p.Ser155Ser	'5/12'	167	74	73	20	0.338323353293413	0.55688622754491	0.119760479041916	0.466614163778894	0.14635105089117	0.17762577538489	0.755602552172898
12-121222984-T-C	snv	25058#Mean FA in genu of corpus callosum on FA skeleton	East Asian	Chapter VI Diseases of the nervous system	0.00191176632687249	dominant	synonymous_variant	ENST00000337233	c.465T>C	p.Ser155Ser	'5/12'	167	74	73	20	0.338323353293413	0.55688622754491	0.119760479041916	0.474138294711129	0.150282333098199	0.177387099679159	0.7708894897431
12-121222984-T-C	snv	24472#Median magnetic susceptibility in putamen (right)	East Asian	Chapter VI Diseases of the nervous system	0.000925350685666034	dominant	synonymous_variant	ENST00000337233	c.465T>C	p.Ser155Ser	'5/12'	156	68	69	19	0.342948717948718	0.564102564102564	0.121794871794872	-0.505438651924205	0.149596018482059	-0.800994597264549	-0.209882706583861
12-121222984-T-C	snv	24471#Median magnetic susceptibility in putamen (left)	East Asian	Chapter VI Diseases of the nervous system	0.00346142228315259	dominant	synonymous_variant	ENST00000337233	c.465T>C	p.Ser155Ser	'5/12'	156	68	69	19	0.342948717948718	0.564102564102564	0.121794871794872	-0.420076370321384	0.141437125131527	-0.699512839611389	-0.140639901031379
12-121222984-T-C	snv	23619#Phospholipids to Total Lipids in Medium LDL percentage	East Asian	NMR Metabolomics	0.00568042982105059	dominant	synonymous_variant	ENST00000337233	c.465T>C	p.Ser155Ser	'5/12'	588	268	256	64	0.326530612244898	0.54421768707483	0.108843537414966	-0.222011688438894	0.0799766897640323	-0.379088656847601	-0.0649347200301876
12-121222984-T-C	snv	23452#Omega-6 Fatty Acids to Total Fatty Acids percentage	East Asian	NMR Metabolomics	0.00360025572168894	dominant	synonymous_variant	ENST00000337233	c.465T>C	p.Ser155Ser	'5/12'	588	268	256	64	0.326530612244898	0.54421768707483	0.108843537414966	-0.251127208963205	0.0859121946252772	-0.419861712990481	-0.0823927049359282
12-121222984-T-C	snv	23111#Leg fat percentage (right)	East Asian	Chapter XXI Factors influencing health status and contact with health services	0.0037140210538063	dominant	synonymous_variant	ENST00000337233	c.465T>C	p.Ser155Ser	'5/12'	2485	1116	1121	248	0.325352112676056	0.550905432595573	0.0997987927565392	0.0607977060622021	0.0209341324793794	0.019747534049293	0.101847878075111
12-121222984-T-C	snv	22678#Maximum carotid IMT (intima-medial thickness) at 210 degrees	East Asian	Chapter IX Diseases of the circulatory system	0.00942068269030126	dominant	synonymous_variant	ENST00000337233	c.465T>C	p.Ser155Ser	'5/12'	199	86	90	23	0.341708542713568	0.5678391959799	0.115577889447236	-0.360325142621245	0.137402349553178	-0.631310613063825	-0.089339672178664
12-121232989-A-G	snv	30720#Cystatin C	South Asian	Chapter XVIII Symptoms signs and abnormal clinical and laboratory findings not elsewhere classified	0.00308030026531664	dominant	splice_region_variant	ENST00000337233	c.1045-8A>G		'10/11'	9525	7482	1901	142	0.114698162729659	0.214488188976378	0.0149081364829396	0.0692089357956988	0.0233784963559192	0.023382099164917	0.115035772426481
12-121232989-A-G	snv	30040#Mean corpuscular volume	South Asian	Chapter XVIII Symptoms signs and abnormal clinical and laboratory findings not elsewhere classified	0.0050076116600626	dominant	splice_region_variant	ENST00000337233	c.1045-8A>G		'10/11'	9633	7574	1921	138	0.114035087719298	0.213744420222153	0.0143257552164435	-0.0730490110484298	0.0260221051888237	-0.124057811809816	-0.0220402102870433
12-121232989-A-G	snv	25496#Weighted-mean FA in tract corticospinal tract (left)	South Asian	Chapter VI Diseases of the nervous system	0.00903243789459314	dominant	splice_region_variant	ENST00000337233	c.1045-8A>G		'10/11'	498	392	100	6	0.112449799196787	0.21285140562249	0.0120481927710843	-0.287555767067392	0.10970428236406	-0.503100299056623	-0.0720112350781616
12-121232989-A-G	snv	25340#Mean L3 in uncinate fasciculus on FA skeleton (right)	South Asian	Chapter VI Diseases of the nervous system	0.00577043252410757	dominant	splice_region_variant	ENST00000337233	c.1045-8A>G		'10/11'	498	392	100	6	0.112449799196787	0.21285140562249	0.0120481927710843	0.300158657139853	0.108257298335569	0.0874571271601701	0.512860187119537
12-121232989-A-G	snv	25148#Mean MD in uncinate fasciculus on FA skeleton (right)	South Asian	Chapter VI Diseases of the nervous system	0.00170526592691282	dominant	splice_region_variant	ENST00000337233	c.1045-8A>G		'10/11'	498	392	100	6	0.112449799196787	0.21285140562249	0.0120481927710843	0.338038167363611	0.107158057864193	0.127496400593171	0.54857993413405
12-121232989-A-G	snv	22427#Body surface area	South Asian	Chapter IX Diseases of the circulatory system	0.00284841131781679	dominant	splice_region_variant	ENST00000337233	c.1045-8A>G		'10/11'	438	348	85	5	0.108447488584475	0.205479452054795	0.0114155251141553	-0.254530201343273	0.0848222240720718	-0.421243622921488	-0.0878167797650587
12-121232989-A-G	snv	22407#Visceral adipose tissue volume (VAT)	South Asian	Chapter XXI Factors influencing health status and contact with health services	0.00349196589324241	dominant	splice_region_variant	ENST00000337233	c.1045-8A>G		'10/11'	502	398	98	6	0.109561752988048	0.207171314741036	0.0119521912350598	-0.228802371489479	0.077962350045845	-0.381978039828292	-0.0756267031506655
12-121232989-A-G	snv	22406#Posterior thigh fat-free muscle volume (left)	South Asian	Chapter XXI Factors influencing health status and contact with health services	0.00819740848330029	dominant	splice_region_variant	ENST00000337233	c.1045-8A>G		'10/11'	499	395	98	6	0.110220440881764	0.208416833667335	0.0120240480961924	-0.198391246329003	0.0747366403232828	-0.345231405065673	-0.0515510875923325
12-121232989-A-G	snv	21138#B2-B4 BMD (bine mineral density)	South Asian	Chapter XIII Diseases of the musculoskeletal system and connective tissue	0.00507907755806407	dominant	splice_region_variant	ENST00000337233	c.1045-8A>G		'10/11'	286	224	57	5	0.117132867132867	0.216783216783217	0.0174825174825175	-0.314735563972676	0.111445429942206	-0.534106074527364	-0.0953650534179871
12-121232989-A-G	snv	21088#Liver PDFF (fat fraction)	South Asian	Chapter XI Diseases of the digestive system	0.00239378978133556	dominant	splice_region_variant	ENST00000337233	c.1045-8A>G		'10/11'	325	260	62	3	0.104615384615385	0.2	0.00923076923076923	-0.386571015125098	0.126297378080308	-0.635046166403761	-0.138095863846436
12-121232989-A-G	snv	21086#Subcutaneous fat volume	South Asian	Chapter XVIII Symptoms signs and abnormal clinical and laboratory findings not elsewhere classified	0.00239221540622133	dominant	splice_region_variant	ENST00000337233	c.1045-8A>G		'10/11'	429	347	78	4	0.1002331002331	0.191142191142191	0.00932400932400932	-0.288264602979557	0.0943579583914569	-0.473730969327922	-0.102798236631192
12-121232989-A-G	snv	21085#Visceral fat volume	South Asian	Chapter XVIII Symptoms signs and abnormal clinical and laboratory findings not elsewhere classified	0.000281369336702306	dominant	splice_region_variant	ENST00000337233	c.1045-8A>G		'10/11'	429	347	78	4	0.1002331002331	0.191142191142191	0.00932400932400932	-0.312885405841295	0.0854313289172374	-0.480805933337856	-0.144964878344734
12-121232989-A-G	snv	30710#C-reactive protein	Ashkenazi Jewish	Chapter XVIII Symptoms signs and abnormal clinical and laboratory findings not elsewhere classified	0.00513873420491165	dominant	splice_region_variant	ENST00000337233	c.1045-8A>G		'10/11'	2512	2321	188	3	0.0386146496815287	0.0760350318471338	0.00119426751592357	0.210126589788399	0.0750272350202631	0.0630049107240156	0.357248268852783
12-121222721-ATTC-A	indel	5208#logMAR final (left)	Admixed American	Chapter VII Diseases of the eye and adnexa	0.000124851287863341	dominant	splice_region_variant	ENST00000543318	c.428-6_428-4delCTT		'4/12'	327	269	56	2	0.091743119266055	0.17737003058104	0.00611620795107034	-0.565387434643497	0.145584011390301	-0.851800044109648	-0.278974825177346
12-121222721-ATTC-A	indel	5086#Cylindrical power (left)	Admixed American	Chapter VII Diseases of the eye and adnexa	0.00852197437907106	dominant	splice_region_variant	ENST00000543318	c.428-6_428-4delCTT		'4/12'	319	261	56	2	0.0940438871473354	0.181818181818182	0.00626959247648903	-0.406737068561031	0.153642673775734	-0.709032644686647	-0.104441492435415
12-121222721-ATTC-A	indel	5078#logMAR in round (left)	Admixed American	Chapter VII Diseases of the eye and adnexa	0.00213112008946515	dominant	splice_region_variant	ENST00000543318	c.428-6_428-4delCTT		'4/12'	333	275	56	2	0.0900900900900901	0.174174174174174	0.00600600600600601	-0.440941773831761	0.142429927698968	-0.721130024931638	-0.160753522731884
12-121222721-ATTC-A	indel	5089#Astigmatism angle (left)	Admixed American	Chapter VII Diseases of the eye and adnexa	0.00753130454762448	dominant	splice_region_variant	ENST00000543318	c.428-6_428-4delCTT		'4/12'	319	261	56	2	0.0940438871473354	0.181818181818182	0.00626959247648903	0.345519914761975	0.128457381223326	0.0927769943857327	0.598262835138217
12-121222984-T-C	snv	25823#Volume of grey matter in Angular Gyrus (right)	Admixed American	Chapter VI Diseases of the nervous system	0.00507042086669924	dominant	synonymous_variant	ENST00000337233	c.465T>C	p.Ser155Ser	'5/12'	47	15	21	11	0.457446808510638	0.680851063829787	0.234042553191489	0.83012271007683	0.281020983785508	0.263389884257268	139685553589639
12-121222984-T-C	snv	25574#Weighted-mean L1 in tract cingulate gyrus part of cingulum (right)	Admixed American	Chapter VI Diseases of the nervous system	0.0033304470322107	dominant	synonymous_variant	ENST00000337233	c.465T>C	p.Ser155Ser	'5/12'	44	14	20	10	0.454545454545455	0.681818181818182	0.227272727272727	-0.99927166379649	0.320061726781854	-164614054317423	-0.352402784418754
12-121222984-T-C	snv	25234#Mean L1 in cingulum cingulate gyrus on FA skeleton (right)	Admixed American	Chapter VI Diseases of the nervous system	0.00595674969994525	dominant	synonymous_variant	ENST00000337233	c.465T>C	p.Ser155Ser	'5/12'	44	14	20	10	0.454545454545455	0.681818181818182	0.227272727272727	-0.917309234683423	0.315772113726456	-155550848268096	-0.279109986685888
12-121222721-ATTC-A	indel	5265#Corneal resistance factor (left)	Ashkenazi Jewish	Chapter VII Diseases of the eye and adnexa	0.00537637399150166	dominant	splice_region_variant	ENST00000543318	c.428-6_428-4delCTT		'4/12'	525	383	131	11	0.145714285714286	0.270476190476191	0.020952380952381	0.281354452534486	0.10065254644115	0.0836197365181191	0.479089168550853
12-121222721-ATTC-A	indel	5264#Corneal hysteresis (left)	Ashkenazi Jewish	Chapter VII Diseases of the eye and adnexa	0.00101417532362063	dominant	splice_region_variant	ENST00000543318	c.428-6_428-4delCTT		'4/12'	525	383	131	11	0.145714285714286	0.270476190476191	0.020952380952381	0.318379146772236	0.0963246380819063	0.129146726630323	0.507611566914149
12-121222721-ATTC-A	indel	4195#Pulse wave reflection index	Ashkenazi Jewish	Chapter IX Diseases of the circulatory system	0.00706991314744224	dominant	splice_region_variant	ENST00000543318	c.428-6_428-4delCTT		'4/12'	683	501	169	13	0.142752562225476	0.266471449487555	0.0190336749633968	0.223011262373415	0.082543470790426	0.0609401383864024	0.385082386360428
12-121222984-T-C	snv	5156#3mm asymmetry index (left)	Ashkenazi Jewish	Chapter VII Diseases of the eye and adnexa	0.00126121052219171	dominant	synonymous_variant	ENST00000337233	c.465T>C	p.Ser155Ser	'5/12'	494	171	238	85	0.412955465587045	0.653846153846154	0.172064777327935	-0.310933495938925	0.095863103875184	-0.499286964727232	-0.122580027150618
12-121222984-T-C	snv	30880#Urate	Ashkenazi Jewish	Chapter XVIII Symptoms signs and abnormal clinical and laboratory findings not elsewhere classified	0.00286691004085501	dominant	synonymous_variant	ENST00000337233	c.465T>C	p.Ser155Ser	'5/12'	2508	957	1168	383	0.385566188197767	0.618421052631579	0.152711323763955	0.102093853124183	0.034206810324643	0.0350173141766913	0.169170392071675
12-121222984-T-C	snv	25826#Volume of grey matter in Lateral Occipital Cortex inferior division (left)	Ashkenazi Jewish	Chapter VI Diseases of the nervous system	0.00379346460509494	dominant	synonymous_variant	ENST00000337233	c.465T>C	p.Ser155Ser	'5/12'	243	104	100	39	0.366255144032922	0.57201646090535	0.160493827160494	-0.403320600214889	0.137957767192667	-0.675089042160042	-0.131552158269735
12-121222984-T-C	snv	25431#Mean OD in fornix cres+stria terminalis on FA skeleton (left)	Ashkenazi Jewish	Chapter VI Diseases of the nervous system	0.000920455000540422	dominant	synonymous_variant	ENST00000337233	c.465T>C	p.Ser155Ser	'5/12'	227	96	95	36	0.36784140969163	0.577092511013216	0.158590308370044	0.378456144771613	0.112674909763271	0.156412324185257	0.600499965357969
12-121222984-T-C	snv	25430#Mean OD in fornix cres+stria terminalis on FA skeleton (right)	Ashkenazi Jewish	Chapter VI Diseases of the nervous system	0.00419435456801286	dominant	synonymous_variant	ENST00000337233	c.465T>C	p.Ser155Ser	'5/12'	227	96	95	36	0.36784140969163	0.577092511013216	0.158590308370044	0.367358735022465	0.126983273249385	0.117118009717303	0.617599460327628
12-121222984-T-C	snv	25095#Mean FA in fornix cres+stria terminalis on FA skeleton (left)	Ashkenazi Jewish	Chapter VI Diseases of the nervous system	0.00430753322571049	dominant	synonymous_variant	ENST00000337233	c.465T>C	p.Ser155Ser	'5/12'	227	96	95	36	0.36784140969163	0.577092511013216	0.158590308370044	-0.331083154534673	0.114788932613523	-0.55729299319429	-0.104873315875056
12-121217193-C-T	snv	3064#Peak expiratory flow (PEF)	South Asian	Chapter X Diseases of the respiratory system	0.00261126266795207	dominant	missense_variant	ENST00000337233	c.194C>T	p.Thr65Met	'2/12'	9130	9099	31	0	0.00169769989047097	0.00339539978094195	0	-0.482626317292486	0.160289259129132	-0.796829164349562	-0.168423470235411
12-121217193-C-T	snv	3063#Forced expiratory volume in 1-second (FEV1)	South Asian	Chapter X Diseases of the respiratory system	0.00930289923754684	dominant	missense_variant	ENST00000337233	c.194C>T	p.Thr65Met	'2/12'	9130	9099	31	0	0.00169769989047097	0.00339539978094195	0	-0.354727906930024	0.13636715505019	-0.622038072281312	-0.0874177415787372
12-121222721-ATTC-A	indel	24477#Median magnetic susceptibility in amygdala (left)	South Asian	Chapter VI Diseases of the nervous system	0.006739374997784	dominant	splice_region_variant	ENST00000543318	c.428-6_428-4delCTT		'4/12'	459	370	86	3	0.100217864923747	0.193899782135076	0.0065359477124183	-0.30785325134446	0.113101241181992	-0.530118841039357	-0.0855876616495626
12-121222721-ATTC-A	indel	23328#Femur neck BMC (bone mineral content) (right)	South Asian	Chapter XIII Diseases of the musculoskeletal system and connective tissue	0.00407628485557559	dominant	splice_region_variant	ENST00000543318	c.428-6_428-4delCTT		'4/12'	594	468	118	8	0.112794612794613	0.212121212121212	0.0134680134680135	0.223411057778853	0.0774792556826064	0.0712423494116796	0.375579766146027
12-121222721-ATTC-A	indel	22416#Total lean tissue volume	South Asian	Chapter XXI Factors influencing health status and contact with health services	0.00742120717471021	dominant	splice_region_variant	ENST00000543318	c.428-6_428-4delCTT		'4/12'	103	82	20	1	0.106796116504854	0.203883495145631	0.00970873786407767	0.412772805906183	0.150997883874338	0.113160245069044	0.712385366743322
12-121222984-T-C	snv	28513#Average INL-ELM thickness (right)	South Asian	Chapter VII Diseases of the eye and adnexa	0.00438256861632064	dominant	synonymous_variant	ENST00000337233	c.465T>C	p.Ser155Ser	'5/12'	2168	488	1059	621	0.530673431734317	0.774907749077491	0.286439114391144	0.15133789929872	0.0530594888346096	0.047285014024099	0.255390784573341
12-121222984-T-C	snv	28509#INL-ELM thickness of the inner subfield (right)	South Asian	Chapter VII Diseases of the eye and adnexa	0.000209881903967917	dominant	synonymous_variant	ENST00000337233	c.465T>C	p.Ser155Ser	'5/12'	2205	496	1078	631	0.530612244897959	0.775056689342404	0.286167800453515	0.186364019421334	0.0501918849319246	0.0879356058072681	0.284792433035401
12-121222984-T-C	snv	25689#Weighted-mean OD in tract inferior fronto-occipital fasciculus (left)	South Asian	Chapter VI Diseases of the nervous system	0.00507162891849413	dominant	synonymous_variant	ENST00000337233	c.465T>C	p.Ser155Ser	'5/12'	498	111	248	139	0.528112449799197	0.77710843373494	0.279116465863454	0.301823685996798	0.107217579366026	0.0911649727044967	0.512482399289099
12-121222984-T-C	snv	25635#Weighted-mean L3 in tract inferior fronto-occipital fasciculus (left)	South Asian	Chapter VI Diseases of the nervous system	0.00822162088206569	dominant	synonymous_variant	ENST00000337233	c.465T>C	p.Ser155Ser	'5/12'	498	111	248	139	0.528112449799197	0.77710843373494	0.279116465863454	0.263227395000056	0.0991982033002251	0.0683249732918181	0.458129816708293
12-121222984-T-C	snv	25434#Mean OD in superior fronto-occipital fasciculus on FA skeleton (right)	South Asian	Chapter VI Diseases of the nervous system	0.00228041262464194	dominant	synonymous_variant	ENST00000337233	c.465T>C	p.Ser155Ser	'5/12'	498	111	248	139	0.528112449799197	0.77710843373494	0.279116465863454	-0.331813698574286	0.108186744645975	-0.544376606235168	-0.119250790913404
12-121222984-T-C	snv	25242#Mean L1 in superior fronto-occipital fasciculus on FA skeleton (right)	South Asian	Chapter VI Diseases of the nervous system	0.00654417051063315	dominant	synonymous_variant	ENST00000337233	c.465T>C	p.Ser155Ser	'5/12'	498	111	248	139	0.528112449799197	0.77710843373494	0.279116465863454	0.263973447580038	0.096665649862007	0.0740469304929801	0.453899964667097
12-121222984-T-C	snv	25191#Mean MO in fornix cres+stria terminalis on FA skeleton (left)	South Asian	Chapter VI Diseases of the nervous system	0.00647614355119848	dominant	synonymous_variant	ENST00000337233	c.465T>C	p.Ser155Ser	'5/12'	498	111	248	139	0.528112449799197	0.77710843373494	0.279116465863454	0.277628716606745	0.101536177512138	0.0781326952098712	0.477124738003619
12-121222984-T-C	snv	25080#Mean FA in superior corona radiata on FA skeleton (right)	South Asian	Chapter VI Diseases of the nervous system	0.00952832032634242	dominant	synonymous_variant	ENST00000337233	c.465T>C	p.Ser155Ser	'5/12'	498	111	248	139	0.528112449799197	0.77710843373494	0.279116465863454	-0.25842646012875	0.0992932103594417	-0.453515549592095	-0.063337370665406
12-121222984-T-C	snv	25057#Mean FA in pontine crossing tract on FA skeleton	South Asian	Chapter VI Diseases of the nervous system	0.00401072446739848	dominant	synonymous_variant	ENST00000337233	c.465T>C	p.Ser155Ser	'5/12'	498	111	248	139	0.528112449799197	0.77710843373494	0.279116465863454	-0.309091467608368	0.106919237430718	-0.51916400530722	-0.0990189299095154
12-121222984-T-C	snv	24464#90th percentile of mean (across time) in-plane displacement from rfMRI	South Asian	Chapter VI Diseases of the nervous system	0.00704826866300987	dominant	synonymous_variant	ENST00000337233	c.465T>C	p.Ser155Ser	'5/12'	542	120	270	152	0.529520295202952	0.77859778597786	0.280442804428044	-0.251488332331181	0.092973873374327	-0.434124645227736	-0.0688520194346254
12-121222984-T-C	snv	24463#Median of mean (across time) in-plane displacement from rfMRI	South Asian	Chapter VI Diseases of the nervous system	0.0046938485572223	dominant	synonymous_variant	ENST00000337233	c.465T>C	p.Ser155Ser	'5/12'	542	120	270	152	0.529520295202952	0.77859778597786	0.280442804428044	-0.264315839559005	0.0930955647471195	-0.447191200941242	-0.0814404781767669
12-121222984-T-C	snv	24458#Median of mean (across space) in-plane displacement from rfMRI	South Asian	Chapter VI Diseases of the nervous system	0.00366435798476387	dominant	synonymous_variant	ENST00000337233	c.465T>C	p.Ser155Ser	'5/12'	542	120	270	152	0.529520295202952	0.77859778597786	0.280442804428044	-0.269780475825521	0.0924380761477376	-0.451364277663077	-0.0881966739879649
12-121222984-T-C	snv	24457#Mean of mean (across space) in-plane displacement from rfMRI	South Asian	Chapter VI Diseases of the nervous system	0.00466006698147259	dominant	synonymous_variant	ENST00000337233	c.465T>C	p.Ser155Ser	'5/12'	542	120	270	152	0.529520295202952	0.77859778597786	0.280442804428044	-0.263476781995238	0.0927236489350408	-0.44562155821241	-0.0813320057780664
12-121222984-T-C	snv	23474#3-Hydroxybutyrate	South Asian	NMR Metabolomics	0.0077446269542969	dominant	synonymous_variant	ENST00000337233	c.465T>C	p.Ser155Ser	'5/12'	2410	519	1212	679	0.533195020746888	0.784647302904564	0.281742738589212	-0.117467951242043	0.0440739667692906	-0.203894816374302	-0.0310410861097845
12-121222984-T-C	snv	23356#Posterior thigh muscle fat infiltration (MFI) (right)	South Asian	Chapter XVIII Symptoms signs and abnormal clinical and laboratory findings not elsewhere classified	0.00233180301023979	dominant	synonymous_variant	ENST00000337233	c.465T>C	p.Ser155Ser	'5/12'	500	111	252	137	0.526	0.778	0.274	-0.283953493848765	0.0927896374592019	-0.466262702645292	-0.101644285052238
12-121222984-T-C	snv	23355#Posterior thigh muscle fat infiltration (MFI) (left)	South Asian	Chapter XVIII Symptoms signs and abnormal clinical and laboratory findings not elsewhere classified	0.00222178106907734	dominant	synonymous_variant	ENST00000337233	c.465T>C	p.Ser155Ser	'5/12'	499	110	252	137	0.527054108216433	0.779559118236473	0.274549098196393	-0.288102089839862	0.0936935438103602	-0.472188165775342	-0.104016013904383
12-121222984-T-C	snv	21085#Visceral fat volume	South Asian	Chapter XVIII Symptoms signs and abnormal clinical and laboratory findings not elsewhere classified	0.00620589949859013	dominant	synonymous_variant	ENST00000337233	c.465T>C	p.Ser155Ser	'5/12'	429	91	223	115	0.527972027972028	0.787878787878788	0.268065268065268	-0.22739330457679	0.0826755533941115	-0.389897185915901	-0.0648894232376792
12-121222984-T-C	snv	21084#Lung volume	South Asian	Chapter X Diseases of the respiratory system	0.000394997629296448	dominant	synonymous_variant	ENST00000337233	c.465T>C	p.Ser155Ser	'5/12'	429	91	223	115	0.527972027972028	0.787878787878788	0.268065268065268	0.366387453557593	0.102576027089748	0.16476796810983	0.568006939005356
12-121228843-A-G	snv	51#Seated height	African	Chapter XXI Factors influencing health status and contact with health services	0.00311976246978105	dominant	missense_variant	ENST00000337233	c.724A>G	p.Ser242Gly	'7/12'	8552	6796	1674	82	0.107460243217961	0.20533208606174	0.00958840037418148	0.0647722867470166	0.0219082408473895	0.0218268428225562	0.107717730671477
12-121228843-A-G	snv	28504#Average ganglion cell-inner plexiform layer thickness (left)	African	Chapter VII Diseases of the eye and adnexa	0.00942721872997959	dominant	missense_variant	ENST00000337233	c.724A>G	p.Ser242Gly	'7/12'	2165	1718	423	24	0.108775981524249	0.206466512702079	0.0110854503464203	0.141919703795579	0.0546162943545832	0.0348137449843556	0.249025662606801
12-121228843-A-G	snv	23557#Triglycerides in Very Large HDL	African	NMR Metabolomics	0.0033982672632594	dominant	missense_variant	ENST00000337233	c.724A>G	p.Ser242Gly	'7/12'	1994	1594	377	23	0.106068204613842	0.200601805416249	0.0115346038114343	0.177118162721054	0.0603934579943998	0.0586771222806469	0.295559203161462
12-121228843-A-G	snv	23550#Triglycerides in Small LDL	African	NMR Metabolomics	0.00330934585860794	dominant	missense_variant	ENST00000337233	c.724A>G	p.Ser242Gly	'7/12'	1994	1594	377	23	0.106068204613842	0.200601805416249	0.0115346038114343	0.168218009486637	0.0571976175607656	0.0560445132242138	0.280391505749059
12-121228843-A-G	snv	23543#Triglycerides in Medium LDL	African	NMR Metabolomics	0.00131012169706914	dominant	missense_variant	ENST00000337233	c.724A>G	p.Ser242Gly	'7/12'	1994	1594	377	23	0.106068204613842	0.200601805416249	0.0115346038114343	0.189438840666521	0.0588624131753396	0.0740004191744636	0.304877262158577
12-121228843-A-G	snv	23536#Triglycerides in Large LDL	African	NMR Metabolomics	0.000666905936171316	dominant	missense_variant	ENST00000337233	c.724A>G	p.Ser242Gly	'7/12'	1994	1594	377	23	0.106068204613842	0.200601805416249	0.0115346038114343	0.207000149018901	0.0607355591829221	0.0878881945084918	0.326112103529309
12-121228843-A-G	snv	23529#Triglycerides in IDL	African	NMR Metabolomics	0.0010010423953814	dominant	missense_variant	ENST00000337233	c.724A>G	p.Ser242Gly	'7/12'	1994	1594	377	23	0.106068204613842	0.200601805416249	0.0115346038114343	0.206507753437344	0.06267062633399	0.0836008288373638	0.329414678037324
12-121228843-A-G	snv	23522#Triglycerides in Very Small VLDL	African	NMR Metabolomics	0.00323847550528142	dominant	missense_variant	ENST00000337233	c.724A>G	p.Ser242Gly	'7/12'	1994	1594	377	23	0.106068204613842	0.200601805416249	0.0115346038114343	0.182477109953689	0.0619043759034095	0.061072922591313	0.303881297316065
12-121228843-A-G	snv	23521#Free Cholesterol in Very Small VLDL	African	NMR Metabolomics	0.00313995647828636	dominant	missense_variant	ENST00000337233	c.724A>G	p.Ser242Gly	'7/12'	1994	1594	377	23	0.106068204613842	0.200601805416249	0.0115346038114343	0.175707227432681	0.0594146255713306	0.0591858308486643	0.292228624016698
12-121228843-A-G	snv	23520#Cholesteryl Esters in Very Small VLDL	African	NMR Metabolomics	0.00847156283058548	dominant	missense_variant	ENST00000337233	c.724A>G	p.Ser242Gly	'7/12'	1994	1594	377	23	0.106068204613842	0.200601805416249	0.0115346038114343	0.142143699298834	0.0539383475096238	0.0363621426396926	0.247925255957976
12-121228843-A-G	snv	23519#Cholesterol in Very Small VLDL	African	NMR Metabolomics	0.00566717152229682	dominant	missense_variant	ENST00000337233	c.724A>G	p.Ser242Gly	'7/12'	1994	1594	377	23	0.106068204613842	0.200601805416249	0.0115346038114343	0.153939356431471	0.0555847691267848	0.0449289088325491	0.262949804030393
12-121228843-A-G	snv	23518#Phospholipids in Very Small VLDL	African	NMR Metabolomics	0.00204298949243991	dominant	missense_variant	ENST00000337233	c.724A>G	p.Ser242Gly	'7/12'	1994	1594	377	23	0.106068204613842	0.200601805416249	0.0115346038114343	0.189678589580435	0.0614246600843976	0.0692152001555567	0.310141979005313
12-121228843-A-G	snv	23517#Total Lipids in Very Small VLDL	African	NMR Metabolomics	0.00167937362203353	dominant	missense_variant	ENST00000337233	c.724A>G	p.Ser242Gly	'7/12'	1994	1594	377	23	0.106068204613842	0.200601805416249	0.0115346038114343	0.189546982134341	0.0602491400305526	0.071388971849185	0.307704992419498
12-121228843-A-G	snv	23516#Concentration of Very Small VLDL Particles	African	NMR Metabolomics	0.0016933013721562	dominant	missense_variant	ENST00000337233	c.724A>G	p.Ser242Gly	'7/12'	1994	1594	377	23	0.106068204613842	0.200601805416249	0.0115346038114343	0.188151287165982	0.0598517073288599	0.0707727047237862	0.305529869608177
12-121228843-A-G	snv	23513#Cholesteryl Esters in Small VLDL	African	NMR Metabolomics	0.00910972248743881	dominant	missense_variant	ENST00000337233	c.724A>G	p.Ser242Gly	'7/12'	1994	1594	377	23	0.106068204613842	0.200601805416249	0.0115346038114343	0.147943432839468	0.056673166760458	0.0367984668270266	0.259088398851909
12-121228843-A-G	snv	23512#Cholesterol in Small VLDL	African	NMR Metabolomics	0.0098492408979463	dominant	missense_variant	ENST00000337233	c.724A>G	p.Ser242Gly	'7/12'	1994	1594	377	23	0.106068204613842	0.200601805416249	0.0115346038114343	0.146484320309799	0.0566985365186943	0.0352896002236389	0.25767904039596
12-121228843-A-G	snv	23511#Phospholipids in Small VLDL	African	NMR Metabolomics	0.00783298049042733	dominant	missense_variant	ENST00000337233	c.724A>G	p.Ser242Gly	'7/12'	1994	1594	377	23	0.106068204613842	0.200601805416249	0.0115346038114343	0.150103693016024	0.0563900098856045	0.039514042032383	0.260693343999665
12-121228843-A-G	snv	23510#Total Lipids in Small VLDL	African	NMR Metabolomics	0.00471519700451839	dominant	missense_variant	ENST00000337233	c.724A>G	p.Ser242Gly	'7/12'	1994	1594	377	23	0.106068204613842	0.200601805416249	0.0115346038114343	0.158508384516026	0.0560285173826905	0.048627677010344	0.268389092021707
12-121228843-A-G	snv	23509#Concentration of Small VLDL Particles	African	NMR Metabolomics	0.00504456683190751	dominant	missense_variant	ENST00000337233	c.724A>G	p.Ser242Gly	'7/12'	1994	1594	377	23	0.106068204613842	0.200601805416249	0.0115346038114343	0.157732188848111	0.0561864447891176	0.0475417609364048	0.267922616759818
12-121228843-A-G	snv	23452#Omega-6 Fatty Acids to Total Fatty Acids percentage	African	NMR Metabolomics	0.00468406174154193	dominant	missense_variant	ENST00000337233	c.724A>G	p.Ser242Gly	'7/12'	1991	1591	377	23	0.106228026117529	0.200904068307383	0.0115519839276745	-0.153544471742446	0.0542330148943774	-0.259904015072884	-0.0471849284120081
12-121228843-A-G	snv	23448#Saturated Fatty Acids	African	NMR Metabolomics	0.00342248105737133	dominant	missense_variant	ENST00000337233	c.724A>G	p.Ser242Gly	'7/12'	1991	1591	377	23	0.106228026117529	0.200904068307383	0.0115519839276745	0.160252870179194	0.0546839585213303	0.0530089548785841	0.267496785479803
12-121228843-A-G	snv	23444#Omega-3 Fatty Acids	African	NMR Metabolomics	0.0083279693281324	dominant	missense_variant	ENST00000337233	c.724A>G	p.Ser242Gly	'7/12'	1991	1591	377	23	0.106228026117529	0.200904068307383	0.0115519839276745	0.138777241656277	0.0525448241575856	0.0357285081004668	0.241825975212087
12-121228843-A-G	snv	23442#Total Fatty Acids	African	NMR Metabolomics	0.00517375983680777	dominant	missense_variant	ENST00000337233	c.724A>G	p.Ser242Gly	'7/12'	1991	1591	377	23	0.106228026117529	0.200904068307383	0.0115519839276745	0.150590477028202	0.053799290509343	0.0450815360036353	0.256099418052768
12-121228843-A-G	snv	23437#Phosphatidylcholines	African	NMR Metabolomics	0.00930917566057807	dominant	missense_variant	ENST00000337233	c.724A>G	p.Ser242Gly	'7/12'	1991	1591	377	23	0.106228026117529	0.200904068307383	0.0115519839276745	0.144079539935825	0.0553507376877125	0.0355279649416361	0.252631114930014
12-121228843-A-G	snv	23428#Concentration of VLDL Particles	African	NMR Metabolomics	0.0041667472371786	dominant	missense_variant	ENST00000337233	c.724A>G	p.Ser242Gly	'7/12'	1994	1594	377	23	0.106068204613842	0.200601805416249	0.0115346038114343	0.162457339492159	0.0566335084739366	0.0513901495977556	0.273524529386562
12-121228843-A-G	snv	23423#Total Lipids in Lipoprotein Particles	African	NMR Metabolomics	0.00813282653797365	dominant	missense_variant	ENST00000337233	c.724A>G	p.Ser242Gly	'7/12'	1994	1594	377	23	0.106068204613842	0.200601805416249	0.0115346038114343	0.145884346693806	0.0550679695712328	0.0378874240542332	0.253881269333379
12-121228843-A-G	snv	23412#Phospholipids in VLDL	African	NMR Metabolomics	0.00865329416710033	dominant	missense_variant	ENST00000337233	c.724A>G	p.Ser242Gly	'7/12'	1994	1594	377	23	0.106068204613842	0.200601805416249	0.0115346038114343	0.14227157059465	0.0541355459912696	0.0361032767935229	0.248439864395778
12-121228843-A-G	snv	23410#Triglycerides in HDL	African	NMR Metabolomics	0.00733223501606392	dominant	missense_variant	ENST00000337233	c.724A>G	p.Ser242Gly	'7/12'	1994	1594	377	23	0.106068204613842	0.200601805416249	0.0115346038114343	0.163452390700397	0.0608959216003156	0.0440259403456642	0.282878841055131
12-121228843-A-G	snv	23409#Triglycerides in LDL	African	NMR Metabolomics	0.000868966799119768	dominant	missense_variant	ENST00000337233	c.724A>G	p.Ser242Gly	'7/12'	1994	1594	377	23	0.106068204613842	0.200601805416249	0.0115346038114343	0.200003029757044	0.0599727025327104	0.0823871567488126	0.317618902765275
12-121228843-A-G	snv	20015#Sitting height	African	Chapter XXI Factors influencing health status and contact with health services	0.00735778625308581	dominant	missense_variant	ENST00000337233	c.724A>G	p.Ser242Gly	'7/12'	8552	6796	1674	82	0.107460243217961	0.20533208606174	0.00958840037418148	0.0553686131285833	0.0206534330416286	0.0148828955981158	0.0958543306590508
12-121232447-C-T	snv	28512#Average INL-ELM thickness (left)	African	Chapter VII Diseases of the eye and adnexa	0.00224704240170751	dominant	synonymous_variant	ENST00000337233	c.918C>T	p.Asn306Asn	'9/12'	2166	2135	30	1	0.00738688827331487	0.0143120960295476	0.000461680517082179	-0.541179147432797	0.176906170612154	-0.888103089008075	-0.194255205857518
12-121232447-C-T	snv	28511#INL-ELM thickness of the outer subfield (right)	African	Chapter VII Diseases of the eye and adnexa	0.0077684019437746	dominant	synonymous_variant	ENST00000337233	c.918C>T	p.Asn306Asn	'9/12'	2175	2144	30	1	0.00735632183908046	0.0142528735632184	0.000459770114942529	-0.480464737796604	0.180323883598792	-0.834090204763457	-0.126839270829751
12-121232447-C-T	snv	28510#INL-ELM thickness of the outer subfield (left)	African	Chapter VII Diseases of the eye and adnexa	0.00332417255470293	dominant	synonymous_variant	ENST00000337233	c.918C>T	p.Asn306Asn	'9/12'	2166	2135	30	1	0.00738688827331487	0.0143120960295476	0.000461680517082179	-0.522396630267414	0.177726866475848	-0.87093000718846	-0.173863253346368
12-121232447-C-T	snv	28508#INL-ELM thickness of the inner subfield (left)	African	Chapter VII Diseases of the eye and adnexa	0.00335920091169669	dominant	synonymous_variant	ENST00000337233	c.918C>T	p.Asn306Asn	'9/12'	2198	2166	31	1	0.00750682438580528	0.0145586897179254	0.000454959053685168	-0.499013757092531	0.169963121405121	-0.832319226747745	-0.165708287437317
12-121232447-C-T	snv	23642#Free Cholesterol to Total Lipids in Medium HDL percentage	African	NMR Metabolomics	0.00956388551874154	dominant	synonymous_variant	ENST00000337233	c.918C>T	p.Asn306Asn	'9/12'	1994	1969	25	0	0.00626880641925777	0.0125376128385155	0	0.516554252715862	0.199155407688019	0.125979271927549	0.907129233504175
12-121232447-C-T	snv	23606#Cholesteryl Esters to Total Lipids in Very Small VLDL percentage	African	NMR Metabolomics	0.00714268131996943	dominant	synonymous_variant	ENST00000337233	c.918C>T	p.Asn306Asn	'9/12'	1994	1969	25	0	0.00626880641925777	0.0125376128385155	0	0.565190264558066	0.20988132076409	0.153580086472041	0.97680044264409
12-121232447-C-T	snv	23605#Cholesterol to Total Lipids in Very Small VLDL percentage	African	NMR Metabolomics	0.00599608969299415	dominant	synonymous_variant	ENST00000337233	c.918C>T	p.Asn306Asn	'9/12'	1994	1969	25	0	0.00626880641925777	0.0125376128385155	0	0.574157284484279	0.208712344328686	0.164839652476216	0.983474916492342
12-121232447-C-T	snv	23475#Acetate	African	NMR Metabolomics	0.00655444336666748	dominant	synonymous_variant	ENST00000337233	c.918C>T	p.Asn306Asn	'9/12'	1993	1968	25	0	0.00627195183140993	0.0125439036628199	0	-0.564132208641984	0.207283968189198	-0.970648695463328	-0.15761572182064
12-121222114-G-A	snv	51#Seated height	African	Chapter XXI Factors influencing health status and contact with health services	0.00478321337006597	dominant	synonymous_variant	ENST00000337233	c.375G>A	p.Val125Val	'4/12'	8553	8472	80	1	0.00479363965859932	0.009470361276745	0.000116918040453642	0.257688511271488	0.091313450833736	0.0786920941385168	0.43668492840446
12-121222114-G-A	snv	30870#Triglycerides	African	Chapter XVIII Symptoms signs and abnormal clinical and laboratory findings not elsewhere classified	0.000488274102555964	dominant	synonymous_variant	ENST00000337233	c.375G>A	p.Val125Val	'4/12'	8123	8045	77	1	0.00486273544257048	0.00960236365874677	0.000123107226394189	0.387754143082827	0.111151424490427	0.169868872422021	0.605639413743634
12-121222114-G-A	snv	30790#Lipoprotein A	African	Chapter XVIII Symptoms signs and abnormal clinical and laboratory findings not elsewhere classified	0.00127413397608427	dominant	synonymous_variant	ENST00000337233	c.375G>A	p.Val125Val	'4/12'	6778	6710	67	1	0.00508999704927707	0.0100324579521983	0.000147536146355857	-0.277980386129697	0.0862463740445423	-0.447050382049245	-0.108910390210148
12-121222114-G-A	snv	3063#Forced expiratory volume in 1-second (FEV1)	African	Chapter X Diseases of the respiratory system	0.00176667565325127	dominant	synonymous_variant	ENST00000337233	c.375G>A	p.Val125Val	'4/12'	7817	7746	70	1	0.00460534731994371	0.00908276832544454	0.000127926314442881	0.296742046063623	0.0948674116644932	0.110776526793588	0.482707565333659
12-121222114-G-A	snv	30620#Alanine aminotransferase	African	Chapter XVIII Symptoms signs and abnormal clinical and laboratory findings not elsewhere classified	0.00698990569939761	dominant	synonymous_variant	ENST00000337233	c.375G>A	p.Val125Val	'4/12'	8128	8050	77	1	0.00485974409448819	0.00959645669291339	0.000123031496062992	0.289974481258822	0.107477096250197	0.0792918547000474	0.500657107817597
12-121222114-G-A	snv	3062#Forced vital capacity (FVC)	African	Chapter X Diseases of the respiratory system	0.00188531074592069	dominant	synonymous_variant	ENST00000337233	c.375G>A	p.Val125Val	'4/12'	7817	7746	70	1	0.00460534731994371	0.00908276832544454	0.000127926314442881	0.298428191524792	0.0959950023936317	0.110252292612379	0.486604090437206
12-121222114-G-A	snv	30140#Neutrophill count	African	Chapter XVIII Symptoms signs and abnormal clinical and laboratory findings not elsewhere classified	0.00494975649856552	dominant	synonymous_variant	ENST00000337233	c.375G>A	p.Val125Val	'4/12'	8181	8110	70	1	0.0044004400440044	0.00867864564234201	0.000122234445666789	0.364711126574811	0.129741946075928	0.110383939405883	0.619038313743739
12-121222114-G-A	snv	30100#Mean platelet (thrombocyte) volume	African	Chapter XVIII Symptoms signs and abnormal clinical and laboratory findings not elsewhere classified	0.00141928694491324	dominant	synonymous_variant	ENST00000337233	c.375G>A	p.Val125Val	'4/12'	8208	8136	71	1	0.00444688109161793	0.0087719298245614	0.000121832358674464	-0.382003790965775	0.119683353120084	-0.616613465325848	-0.147394116605702
12-121222114-G-A	snv	30090#Platelet crit	African	Chapter XVIII Symptoms signs and abnormal clinical and laboratory findings not elsewhere classified	0.00105468203332626	dominant	synonymous_variant	ENST00000337233	c.375G>A	p.Val125Val	'4/12'	8208	8136	71	1	0.00444688109161793	0.0087719298245614	0.000121832358674464	0.377600449706037	0.11523839417686	0.151704020279595	0.603496879132479
12-121222114-G-A	snv	30080#Platelet count	African	Chapter XVIII Symptoms signs and abnormal clinical and laboratory findings not elsewhere classified	0.0000215309555680116	dominant	synonymous_variant	ENST00000337233	c.375G>A	p.Val125Val	'4/12'	8208	8136	71	1	0.00444688109161793	0.0087719298245614	0.000121832358674464	0.511964556177026	0.120437871134203	0.275875835475282	0.74805327687877
12-121222114-G-A	snv	30060#Mean corpuscular haemoglobin concentration	African	Chapter XVIII Symptoms signs and abnormal clinical and laboratory findings not elsewhere classified	0.00873933214182262	dominant	synonymous_variant	ENST00000337233	c.375G>A	p.Val125Val	'4/12'	8208	8136	71	1	0.00444688109161793	0.0087719298245614	0.000121832358674464	0.334248970949297	0.127443848484405	0.0844267608201983	0.584071181078396
12-121222114-G-A	snv	30000#White blood cell (leukocyte) count	African	Chapter XVIII Symptoms signs and abnormal clinical and laboratory findings not elsewhere classified	0.00344851819989076	dominant	synonymous_variant	ENST00000337233	c.375G>A	p.Val125Val	'4/12'	8208	8136	71	1	0.00444688109161793	0.0087719298245614	0.000121832358674464	0.370819161806868	0.126754354493163	0.122348534471377	0.619289789142358
12-121222114-G-A	snv	20015#Sitting height	African	Chapter XXI Factors influencing health status and contact with health services	0.0000501520649851075	dominant	synonymous_variant	ENST00000337233	c.375G>A	p.Val125Val	'4/12'	8553	8472	80	1	0.00479363965859932	0.009470361276745	0.000116918040453642	0.349048542109568	0.0860364086932389	0.180396402052803	0.517700682166334
12-121228838-G-A	snv	30600#Albumin	African	Chapter XVIII Symptoms signs and abnormal clinical and laboratory findings not elsewhere classified	0.00373463686218799	dominant	missense_variant	ENST00000337233	c.719G>A	p.Gly240Glu	'7/12'	7515	7475	40	0	0.00266134397870925	0.0053226879574185	0	-0.477835091774955	0.16473348127529	-0.800758819721899	-0.154911363828011
12-121228838-G-A	snv	23110#Impedance of arm (left)	African	Chapter XXI Factors influencing health status and contact with health services	0.00313088788544788	dominant	missense_variant	ENST00000337233	c.719G>A	p.Gly240Glu	'7/12'	8445	8403	42	0	0.0024866785079929	0.00497335701598579	0	0.352826482170346	0.119382140808981	0.118808229722853	0.586844734617838
12-121228838-G-A	snv	23104#Body mass index (BMI)	African	Chapter XXI Factors influencing health status and contact with health services	0.00351242763001626	dominant	missense_variant	ENST00000337233	c.719G>A	p.Gly240Glu	'7/12'	8445	8403	42	0	0.0024866785079929	0.00497335701598579	0	-0.440032818659685	0.150709258675371	-0.735459899325793	-0.144605737993576
12-121228838-G-A	snv	21001#Body mass index (BMI)	African	Chapter XXI Factors influencing health status and contact with health services	0.00990999634780474	dominant	missense_variant	ENST00000337233	c.719G>A	p.Gly240Glu	'7/12'	8565	8522	43	0	0.00251021599532983	0.00502043199065966	0	-0.384089946921804	0.148899174870837	-0.675968233007931	-0.0922116608356779
12-121222724-C-A	snv	5160#3mm regularity index (right)	African	Chapter VII Diseases of the eye and adnexa	0.00868425320626438	dominant	splice_region_variant	ENST00000543318	c.428-6C>A		'4/12'	3738	3698	40	0	0.00535045478865704	0.0107009095773141	0	-0.425761715466241	0.162156237844305	-0.743685154851875	-0.107838276080608
12-121223001-T-C	snv	5160#3mm regularity index (right)	African	Chapter VII Diseases of the eye and adnexa	0.00884234387038327	dominant	missense_variant	ENST00000337233	c.482T>C	p.Val161Ala	'5/12'	3749	3709	40	0	0.00533475593491598	0.010669511869832	0	-0.424777268796804	0.162161930423872	-0.742711566250904	-0.106842971342705
12-121232422-A-C	snv	4244#Mean signal-to-noise ratio (SNR) (right)	African	Chapter VI Diseases of the nervous system	0.00927548025268015	dominant	missense_variant	ENST00000337233	c.893A>C	p.Lys298Thr	'9/12'	4410	4376	34	0	0.00385487528344671	0.00770975056689342	0	-0.450476372745895	0.173068601242614	-0.789777806514291	-0.111174938977499
12-121210251-G-A	snv	30770#IGF-1	African	Chapter XVIII Symptoms signs and abnormal clinical and laboratory findings not elsewhere classified	0.00264410464099948	dominant	synonymous_variant	ENST00000337233	c.87G>A	p.Gly29Gly	'1/12'	8075	8009	66	0	0.00408668730650155	0.0081733746130031	0	0.380781177965317	0.126619873673787	0.132573563564292	0.628988792366341
12-121210251-G-A	snv	28525#ISOS-RPE thickness of inner subfield (right)	African	Chapter VII Diseases of the eye and adnexa	0.00886739687397606	dominant	synonymous_variant	ENST00000337233	c.87G>A	p.Gly29Gly	'1/12'	2213	2192	21	0	0.00474469046543154	0.00948938093086308	0	0.58837204454873	0.224616513443842	0.147890419559403	102885366953806
12-121210251-G-A	snv	28512#Average INL-ELM thickness (left)	African	Chapter VII Diseases of the eye and adnexa	0.00827643544069028	dominant	synonymous_variant	ENST00000337233	c.87G>A	p.Gly29Gly	'1/12'	2165	2145	20	0	0.0046189376443418	0.0092378752886836	0	-0.581220565610894	0.219907978749925	-101247382423246	-0.149967306989327
12-121210251-G-A	snv	28508#INL-ELM thickness of the inner subfield (left)	African	Chapter VII Diseases of the eye and adnexa	0.00735578087484108	dominant	synonymous_variant	ENST00000337233	c.87G>A	p.Gly29Gly	'1/12'	2197	2176	21	0	0.00477924442421484	0.00955848884842968	0	-0.561977979254612	0.209474772838337	-0.97276771138958	-0.151188247119644
12-121210251-G-A	snv	27823#Overall average retinal pigment epithelium thickness (right)	African	Chapter VII Diseases of the eye and adnexa	0.00897552314832717	dominant	synonymous_variant	ENST00000337233	c.87G>A	p.Gly29Gly	'1/12'	2174	2154	20	0	0.00459981600735971	0.00919963201471941	0	-0.567375944298724	0.216941276036622	-0.992810325104061	-0.141941563493387
12-121232989-A-G	snv	51#Seated height	African	Chapter XXI Factors influencing health status and contact with health services	0.0015633956852155	dominant	splice_region_variant	ENST00000337233	c.1045-8A>G		'10/11'	8554	8470	83	1	0.00496843581949965	0.00981996726677578	0.000116904372223521	0.283692910334927	0.0896721251532527	0.107913890850358	0.459471929819496
12-121232989-A-G	snv	30870#Triglycerides	African	Chapter XVIII Symptoms signs and abnormal clinical and laboratory findings not elsewhere classified	0.000762974138376115	dominant	splice_region_variant	ENST00000337233	c.1045-8A>G		'10/11'	8124	8043	80	1	0.00504677498769079	0.00997045790251108	0.000123092072870507	0.367381273775389	0.109106933415583	0.153503733377731	0.581258814173046
12-121232989-A-G	snv	30790#Lipoprotein A	African	Chapter XVIII Symptoms signs and abnormal clinical and laboratory findings not elsewhere classified	0.00109108198544015	dominant	splice_region_variant	ENST00000337233	c.1045-8A>G		'10/11'	6779	6707	71	1	0.00538427496680926	0.0106210355509662	0.000147514382652309	-0.273935456421083	0.0838407999593634	-0.438289766850385	-0.10958114599178
12-121232989-A-G	snv	3063#Forced expiratory volume in 1-second (FEV1)	African	Chapter X Diseases of the respiratory system	0.00435923814327709	dominant	splice_region_variant	ENST00000337233	c.1045-8A>G		'10/11'	7818	7744	73	1	0.00479662317728319	0.00946533640317217	0.000127909951394218	0.265064118591275	0.0929476579564615	0.0828618340470292	0.447266403135521
12-121232989-A-G	snv	3062#Forced vital capacity (FVC)	African	Chapter X Diseases of the respiratory system	0.00134726770203296	dominant	splice_region_variant	ENST00000337233	c.1045-8A>G		'10/11'	7818	7744	73	1	0.00479662317728319	0.00946533640317217	0.000127909951394218	0.301572268392827	0.0940393491852284	0.117229976878299	0.485914559907355
12-121232989-A-G	snv	30140#Neutrophill count	African	Chapter XVIII Symptoms signs and abnormal clinical and laboratory findings not elsewhere classified	0.00108482683458426	dominant	splice_region_variant	ENST00000337233	c.1045-8A>G		'10/11'	8182	8108	73	1	0.00458323148374481	0.00904424346125642	0.000122219506233195	0.415417577877292	0.127088885828986	0.166291067555848	0.664544088198736
12-121232989-A-G	snv	30100#Mean platelet (thrombocyte) volume	African	Chapter XVIII Symptoms signs and abnormal clinical and laboratory findings not elsewhere classified	0.0015499450520256	dominant	splice_region_variant	ENST00000337233	c.1045-8A>G		'10/11'	8209	8134	74	1	0.00462906565964186	0.00913631380192472	0.000121817517358996	-0.371361400584004	0.117288234912127	-0.601276032709509	-0.141446768458498
12-121232989-A-G	snv	30090#Platelet crit	African	Chapter XVIII Symptoms signs and abnormal clinical and laboratory findings not elsewhere classified	0.00057852528164685	dominant	splice_region_variant	ENST00000337233	c.1045-8A>G		'10/11'	8209	8134	74	1	0.00462906565964186	0.00913631380192472	0.000121817517358996	0.388839711670849	0.11294173014386	0.167445329215539	0.610234094126159
12-121232989-A-G	snv	30080#Platelet count	African	Chapter XVIII Symptoms signs and abnormal clinical and laboratory findings not elsewhere classified	0.0000114614105587533	dominant	splice_region_variant	ENST00000337233	c.1045-8A>G		'10/11'	8209	8134	74	1	0.00462906565964186	0.00913631380192472	0.000121817517358996	0.518224837628332	0.118038654602608	0.28683919293958	0.749610482317083
12-121232989-A-G	snv	30000#White blood cell (leukocyte) count	African	Chapter XVIII Symptoms signs and abnormal clinical and laboratory findings not elsewhere classified	0.00129748358402309	dominant	splice_region_variant	ENST00000337233	c.1045-8A>G		'10/11'	8209	8134	74	1	0.00462906565964186	0.00913631380192472	0.000121817517358996	0.399637443668227	0.124201724807406	0.156170621187336	0.643104266149119
12-121232989-A-G	snv	20015#Sitting height	African	Chapter XXI Factors influencing health status and contact with health services	0.0000346006565830798	dominant	splice_region_variant	ENST00000337233	c.1045-8A>G		'10/11'	8554	8470	83	1	0.00496843581949965	0.00981996726677578	0.000116904372223521	0.350071616904737	0.0844959511059385	0.184439148504615	0.51570408530486
12-121222721-ATTC-A	indel	5162#6mm regularity index (left)	African	Chapter VII Diseases of the eye and adnexa	0.00140597308883661	dominant	splice_region_variant	ENST00000543318	c.428-6_428-4delCTT		'4/12'	1782	1693	89	0	0.0249719416386083	0.0499438832772166	0	-0.351143331687533	0.109785216942221	-0.566464980364394	-0.135821683010671
12-121222721-ATTC-A	indel	4195#Pulse wave reflection index	African	Chapter IX Diseases of the circulatory system	0.00175150624457611	dominant	splice_region_variant	ENST00000543318	c.428-6_428-4delCTT		'4/12'	4881	4672	208	1	0.0215119852489244	0.042819094447859	0.000204876049989756	0.217334628257108	0.0694103879079383	0.0812589969528181	0.353410259561398
12-121222721-ATTC-A	indel	4080#Systolic blood pressure automated reading	African	Chapter IX Diseases of the circulatory system	0.000788197385185351	dominant	splice_region_variant	ENST00000543318	c.428-6_428-4delCTT		'4/12'	8554	8163	381	10	0.023439326630816	0.0457096095393968	0.00116904372223521	-0.163233214802203	0.0486086385996506	-0.25851788455798	-0.0679485450464262
12-121222721-ATTC-A	indel	3761#Age hay fever rhinitis or eczema diagnosed	African	Chapter X Diseases of the respiratory system	0.0053613679694381	dominant	splice_region_variant	ENST00000543318	c.428-6_428-4delCTT		'4/12'	1805	1717	86	2	0.0249307479224377	0.0487534626038781	0.00110803324099723	-0.243203304497491	0.087236341963806	-0.414298376259061	-0.0721082327359216
12-121222721-ATTC-A	indel	30860#Total protein	African	Chapter XVIII Symptoms signs and abnormal clinical and laboratory findings not elsewhere classified	0.00415150809475561	dominant	splice_region_variant	ENST00000543318	c.428-6_428-4delCTT		'4/12'	7512	7168	338	6	0.0232960596379127	0.0457933972310969	0.000798722044728434	-0.161098947549113	0.0561850118228786	-0.271237302548723	-0.0509605925495043
12-121222721-ATTC-A	indel	30730#Gamma glutamyltransferase	African	Chapter XVIII Symptoms signs and abnormal clinical and laboratory findings not elsewhere classified	0.0090880263881566	dominant	splice_region_variant	ENST00000543318	c.428-6_428-4delCTT		'4/12'	8123	7750	364	9	0.0235134802412902	0.0459189954450326	0.0011079650375477	-0.113308351239749	0.0434239414936097	-0.198430402431356	-0.028186300048142
12-121222721-ATTC-A	indel	3064#Peak expiratory flow (PEF)	African	Chapter X Diseases of the respiratory system	0.00170894072350907	dominant	splice_region_variant	ENST00000543318	c.428-6_428-4delCTT		'4/12'	7816	7451	357	8	0.0238613101330604	0.0466990788126919	0.00102354145342886	0.156735281044676	0.04995178537834	0.0588164095628539	0.254654152526499
12-121222721-ATTC-A	indel	30200#Neutrophill percentage	African	Chapter XVIII Symptoms signs and abnormal clinical and laboratory findings not elsewhere classified	0.00620436808980985	dominant	splice_region_variant	ENST00000543318	c.428-6_428-4delCTT		'4/12'	8180	7801	369	10	0.0237775061124694	0.0463325183374083	0.00122249388753056	0.156233654930659	0.0570718400382486	0.0443583420861286	0.268108967775189
12-121222721-ATTC-A	indel	30180#Lymphocyte percentage	African	Chapter XVIII Symptoms signs and abnormal clinical and laboratory findings not elsewhere classified	0.00122960656295759	dominant	splice_region_variant	ENST00000543318	c.428-6_428-4delCTT		'4/12'	8180	7801	369	10	0.0237775061124694	0.0463325183374083	0.00122249388753056	-0.184969487967834	0.0572120126293412	-0.297119574719604	-0.0728194012160631
12-121222721-ATTC-A	indel	30150#Eosinophill count	African	Chapter XVIII Symptoms signs and abnormal clinical and laboratory findings not elsewhere classified	0.00896846885303102	dominant	splice_region_variant	ENST00000543318	c.428-6_428-4delCTT		'4/12'	8180	7801	369	10	0.0237775061124694	0.0463325183374083	0.00122249388753056	0.150938130640777	0.0577448699520538	0.0377435080962228	0.264132753185331
12-121222721-ATTC-A	indel	30140#Neutrophill count	African	Chapter XVIII Symptoms signs and abnormal clinical and laboratory findings not elsewhere classified	0.00134389238937432	dominant	splice_region_variant	ENST00000543318	c.428-6_428-4delCTT		'4/12'	8180	7801	369	10	0.0237775061124694	0.0463325183374083	0.00122249388753056	0.183616702684984	0.0572452557289715	0.0714014510082947	0.295831954361673
12-121222721-ATTC-A	indel	30060#Mean corpuscular haemoglobin concentration	African	Chapter XVIII Symptoms signs and abnormal clinical and laboratory findings not elsewhere classified	0.00298944363586146	dominant	splice_region_variant	ENST00000543318	c.428-6_428-4delCTT		'4/12'	8207	7826	371	10	0.0238211283051054	0.046423784574144	0.00121847203606677	0.167766723614253	0.0564926373501506	0.0570268492261365	0.27850659800237
12-121222721-ATTC-A	indel	23646#Cholesteryl Esters to Total Lipids in Small HDL percentage	African	NMR Metabolomics	0.00172718262814116	dominant	splice_region_variant	ENST00000543318	c.428-6_428-4delCTT		'4/12'	1994	1891	103	0	0.025827482447342	0.0516549648946841	0	-0.355761017292167	0.11337939212265	-0.57811578241843	-0.133406252165905
12-121222721-ATTC-A	indel	23645#Cholesterol to Total Lipids in Small HDL percentage	African	NMR Metabolomics	0.00865705718635494	dominant	splice_region_variant	ENST00000543318	c.428-6_428-4delCTT		'4/12'	1994	1891	103	0	0.025827482447342	0.0516549648946841	0	-0.291955926453463	0.111097994303881	-0.509836512748327	-0.0740753401585994
12-121222721-ATTC-A	indel	23628#Triglycerides to Total Lipids in Small LDL percentage	African	NMR Metabolomics	0.00249571875977428	dominant	splice_region_variant	ENST00000543318	c.428-6_428-4delCTT		'4/12'	1994	1891	103	0	0.025827482447342	0.0516549648946841	0	0.329636135182073	0.108872800852311	0.116119502142039	0.543152768222108
12-121222721-ATTC-A	indel	23627#Free Cholesterol to Total Lipids in Small LDL percentage	African	NMR Metabolomics	0.00213644792473569	dominant	splice_region_variant	ENST00000543318	c.428-6_428-4delCTT		'4/12'	1994	1891	103	0	0.025827482447342	0.0516549648946841	0	-0.362571604221984	0.117924584557612	-0.593840204370721	-0.131303004073248
12-121222721-ATTC-A	indel	23625#Cholesterol to Total Lipids in Small LDL percentage	African	NMR Metabolomics	0.000484042392304988	dominant	splice_region_variant	ENST00000543318	c.428-6_428-4delCTT		'4/12'	1994	1891	103	0	0.025827482447342	0.0516549648946841	0	-0.346159829453989	0.099038069464927	-0.540389012219497	-0.151930646688482
12-121222721-ATTC-A	indel	23623#Triglycerides to Total Lipids in Medium LDL percentage	African	NMR Metabolomics	0.00188572841479245	dominant	splice_region_variant	ENST00000543318	c.428-6_428-4delCTT		'4/12'	1994	1891	103	0	0.025827482447342	0.0516549648946841	0	0.345229080280882	0.110940886274199	0.127656607465772	0.562801553095992
12-121222721-ATTC-A	indel	23622#Free Cholesterol to Total Lipids in Medium LDL percentage	African	NMR Metabolomics	0.00396641644563282	dominant	splice_region_variant	ENST00000543318	c.428-6_428-4delCTT		'4/12'	1994	1891	103	0	0.025827482447342	0.0516549648946841	0	-0.305941775302138	0.106075477877478	-0.513972419385922	-0.0979111312183552
12-121222721-ATTC-A	indel	23618#Triglycerides to Total Lipids in Large LDL percentage	African	NMR Metabolomics	0.00432908185970881	dominant	splice_region_variant	ENST00000543318	c.428-6_428-4delCTT		'4/12'	1994	1891	103	0	0.025827482447342	0.0516549648946841	0	0.315838733371272	0.110571904677144	0.098989891321975	0.53268757542057
12-121222721-ATTC-A	indel	23614#Phospholipids to Total Lipids in Large LDL percentage	African	NMR Metabolomics	0.00199303518935571	dominant	splice_region_variant	ENST00000543318	c.428-6_428-4delCTT		'4/12'	1994	1891	103	0	0.025827482447342	0.0516549648946841	0	-0.299764361576447	0.0968427393384834	-0.489688157750078	-0.109840565402816
12-121222721-ATTC-A	indel	23613#Triglycerides to Total Lipids in IDL percentage	African	NMR Metabolomics	0.00482736118524965	dominant	splice_region_variant	ENST00000543318	c.428-6_428-4delCTT		'4/12'	1994	1891	103	0	0.025827482447342	0.0516549648946841	0	0.305952661714017	0.108436043175535	0.0932925789589903	0.518612744469043
12-121222721-ATTC-A	indel	23611#Cholesteryl Esters to Total Lipids in IDL percentage	African	NMR Metabolomics	0.00361880510972717	dominant	splice_region_variant	ENST00000543318	c.428-6_428-4delCTT		'4/12'	1994	1891	103	0	0.025827482447342	0.0516549648946841	0	-0.292375611932533	0.100366716073257	-0.489210479020386	-0.0955407448446799
12-121222721-ATTC-A	indel	23610#Cholesterol to Total Lipids in IDL percentage	African	NMR Metabolomics	0.00535557046783923	dominant	splice_region_variant	ENST00000543318	c.428-6_428-4delCTT		'4/12'	1994	1891	103	0	0.025827482447342	0.0516549648946841	0	-0.290035868045178	0.104033935079573	-0.494062726601233	-0.0860090094891231
12-121222721-ATTC-A	indel	23603#Triglycerides to Total Lipids in Small VLDL percentage	African	NMR Metabolomics	0.00815938390771694	dominant	splice_region_variant	ENST00000543318	c.428-6_428-4delCTT		'4/12'	1994	1891	103	0	0.025827482447342	0.0516549648946841	0	0.290041249676613	0.109529591629732	0.0752365469414028	0.504845952411822
12-121222721-ATTC-A	indel	23600#Cholesterol to Total Lipids in Small VLDL percentage	African	NMR Metabolomics	0.00829494335088159	dominant	splice_region_variant	ENST00000543318	c.428-6_428-4delCTT		'4/12'	1994	1891	103	0	0.025827482447342	0.0516549648946841	0	-0.285792774334927	0.108153740251684	-0.497899216792963	-0.0736863318768904
12-121222721-ATTC-A	indel	23596#Cholesteryl Esters to Total Lipids in Medium VLDL percentage	African	NMR Metabolomics	0.00606795908884588	dominant	splice_region_variant	ENST00000543318	c.428-6_428-4delCTT		'4/12'	1994	1891	103	0	0.025827482447342	0.0516549648946841	0	-0.298794811469978	0.108770138853081	-0.512110108232768	-0.0854795147071883
12-121222721-ATTC-A	indel	23595#Cholesterol to Total Lipids in Medium VLDL percentage	African	NMR Metabolomics	0.00946220199404568	dominant	splice_region_variant	ENST00000543318	c.428-6_428-4delCTT		'4/12'	1994	1891	103	0	0.025827482447342	0.0516549648946841	0	-0.279674242306507	0.107674262172497	-0.490840353072118	-0.0685081315408963
12-121222721-ATTC-A	indel	23592#Free Cholesterol to Total Lipids in Large VLDL percentage	African	NMR Metabolomics	0.00678532753652919	dominant	splice_region_variant	ENST00000543318	c.428-6_428-4delCTT		'4/12'	1992	1889	103	0	0.0258534136546185	0.0517068273092369	0	-0.355315526878912	0.13111086601951	-0.612444649928654	-0.0981864038291709
12-121222721-ATTC-A	indel	23591#Cholesteryl Esters to Total Lipids in Large VLDL percentage	African	NMR Metabolomics	0.00791249791137952	dominant	splice_region_variant	ENST00000543318	c.428-6_428-4delCTT		'4/12'	1992	1889	103	0	0.0258534136546185	0.0517068273092369	0	-0.294020137729978	0.110597370409172	-0.510919054869966	-0.0771212205899892
12-121222721-ATTC-A	indel	23590#Cholesterol to Total Lipids in Large VLDL percentage	African	NMR Metabolomics	0.00228354985994788	dominant	splice_region_variant	ENST00000543318	c.428-6_428-4delCTT		'4/12'	1992	1889	103	0	0.0258534136546185	0.0517068273092369	0	-0.358464119325207	0.117352324308151	-0.588610568306129	-0.128317670344285
12-121222721-ATTC-A	indel	23588#Triglycerides to Total Lipids in Very Large VLDL percentage	African	NMR Metabolomics	0.000104925184586302	dominant	splice_region_variant	ENST00000543318	c.428-6_428-4delCTT		'4/12'	1928	1827	101	0	0.0261929460580913	0.0523858921161826	0	0.459675726980649	0.118259364494957	0.227745729004289	0.691605724957009
12-121222721-ATTC-A	indel	23586#Cholesteryl Esters to Total Lipids in Very Large VLDL percentage	African	NMR Metabolomics	0.0000937498935794711	dominant	splice_region_variant	ENST00000543318	c.428-6_428-4delCTT		'4/12'	1928	1827	101	0	0.0261929460580913	0.0523858921161826	0	-0.419836345199246	0.107251832858086	-0.630178397044091	-0.209494293354401
12-121222721-ATTC-A	indel	23585#Cholesterol to Total Lipids in Very Large VLDL percentage	African	NMR Metabolomics	0.000102314277609606	dominant	splice_region_variant	ENST00000543318	c.428-6_428-4delCTT		'4/12'	1928	1827	101	0	0.0261929460580913	0.0523858921161826	0	-0.424718717995939	0.109093108636267	-0.638671875729365	-0.210765560262513
12-121222721-ATTC-A	indel	23557#Triglycerides in Very Large HDL	African	NMR Metabolomics	0.00241691451272698	dominant	splice_region_variant	ENST00000543318	c.428-6_428-4delCTT		'4/12'	1994	1891	103	0	0.025827482447342	0.0516549648946841	0	0.331643524973214	0.109184968200653	0.117514682817209	0.545772367129219
12-121222721-ATTC-A	indel	23550#Triglycerides in Small LDL	African	NMR Metabolomics	0.00391429957723737	dominant	splice_region_variant	ENST00000543318	c.428-6_428-4delCTT		'4/12'	1994	1891	103	0	0.025827482447342	0.0516549648946841	0	0.298844890441067	0.103464906486794	0.0959339861755471	0.501755794706587
12-121222721-ATTC-A	indel	23522#Triglycerides in Very Small VLDL	African	NMR Metabolomics	0.00858961300097081	dominant	splice_region_variant	ENST00000543318	c.428-6_428-4delCTT		'4/12'	1994	1891	103	0	0.025827482447342	0.0516549648946841	0	0.294685300777178	0.112022831947927	0.0749909628536288	0.514379638700727
12-121222721-ATTC-A	indel	23515#Triglycerides in Small VLDL	African	NMR Metabolomics	0.00796770277635541	dominant	splice_region_variant	ENST00000543318	c.428-6_428-4delCTT		'4/12'	1994	1891	103	0	0.025827482447342	0.0516549648946841	0	0.273793263752457	0.103080223827383	0.0716367824978568	0.475949745007056
12-121222721-ATTC-A	indel	23501#Triglycerides in Large VLDL	African	NMR Metabolomics	0.00315962971937663	dominant	splice_region_variant	ENST00000543318	c.428-6_428-4delCTT		'4/12'	1994	1891	103	0	0.025827482447342	0.0516549648946841	0	0.271977964921057	0.0920283611867895	0.0914959191670334	0.45246001067508
12-121222721-ATTC-A	indel	23494#Triglycerides in Very Large VLDL	African	NMR Metabolomics	0.00316267098005981	dominant	splice_region_variant	ENST00000543318	c.428-6_428-4delCTT		'4/12'	1994	1891	103	0	0.025827482447342	0.0516549648946841	0	0.259803789907803	0.0879178910212068	0.0873830206442897	0.432224559171316
12-121222721-ATTC-A	indel	23487#Triglycerides in Chylomicrons and Extremely Large VLDL	African	NMR Metabolomics	0.00528332963308825	dominant	splice_region_variant	ENST00000543318	c.428-6_428-4delCTT		'4/12'	1994	1891	103	0	0.025827482447342	0.0516549648946841	0	0.243364175143701	0.0871551083506597	0.0724393422966439	0.414289007990759
12-121222721-ATTC-A	indel	23456#Linoleic Acid to Total Fatty Acids percentage	African	NMR Metabolomics	0.00776115332594667	dominant	splice_region_variant	ENST00000543318	c.428-6_428-4delCTT		'4/12'	1991	1888	103	0	0.0258663987945756	0.0517327975891512	0	-0.24685669720987	0.0926291791981964	-0.428517208206372	-0.0651961862133686
12-121222721-ATTC-A	indel	23455#Saturated Fatty Acids to Total Fatty Acids percentage	African	NMR Metabolomics	0.000720556198274253	dominant	splice_region_variant	ENST00000543318	c.428-6_428-4delCTT		'4/12'	1991	1888	103	0	0.0258663987945756	0.0517327975891512	0	0.34255082898179	0.101138909675295	0.144201386913099	0.540900271050482
12-121222721-ATTC-A	indel	23453#Polyunsaturated Fatty Acids to Total Fatty Acids percentage	African	NMR Metabolomics	0.00239469730846047	dominant	splice_region_variant	ENST00000543318	c.428-6_428-4delCTT		'4/12'	1991	1888	103	0	0.0258663987945756	0.0517327975891512	0	-0.305892966518426	0.100614479742592	-0.503213918316758	-0.108572014720094
12-121222721-ATTC-A	indel	23452#Omega-6 Fatty Acids to Total Fatty Acids percentage	African	NMR Metabolomics	0.00021354304804074	dominant	splice_region_variant	ENST00000543318	c.428-6_428-4delCTT		'4/12'	1991	1888	103	0	0.0258663987945756	0.0517327975891512	0	-0.363276193770108	0.0979367408197947	-0.555345674862976	-0.17120671267724
12-121222721-ATTC-A	indel	23435#Triglycerides to Phosphoglycerides ratio	African	NMR Metabolomics	0.00380711006117626	dominant	splice_region_variant	ENST00000543318	c.428-6_428-4delCTT		'4/12'	1991	1888	103	0	0.0258663987945756	0.0517327975891512	0	0.267864345894133	0.0924584038563917	0.0865387524271436	0.449189939361122
12-121222721-ATTC-A	indel	23408#Triglycerides in VLDL	African	NMR Metabolomics	0.00503435740134772	dominant	splice_region_variant	ENST00000543318	c.428-6_428-4delCTT		'4/12'	1994	1891	103	0	0.025827482447342	0.0516549648946841	0	0.271633060964315	0.0967369778082175	0.0819166797342759	0.461349442194353
12-121222721-ATTC-A	indel	23407#Total Triglycerides	African	NMR Metabolomics	0.00490417493162035	dominant	splice_region_variant	ENST00000543318	c.428-6_428-4delCTT		'4/12'	1994	1891	103	0	0.025827482447342	0.0516549648946841	0	0.286167125909941	0.101606861094657	0.0869001399882033	0.485434111831679
12-121222721-ATTC-A	indel	23126#Arm predicted mass (left)	African	Chapter XXI Factors influencing health status and contact with health services	0.00179665941220105	dominant	splice_region_variant	ENST00000543318	c.428-6_428-4delCTT		'4/12'	8437	8048	380	9	0.0235865829086168	0.0461064359369444	0.0010667298802892	-0.100173221789019	0.0320766685774291	-0.163051361644813	-0.0372950819332252
12-121222721-ATTC-A	indel	23125#Arm fat-free mass (left)	African	Chapter XXI Factors influencing health status and contact with health services	0.00183544694425151	dominant	splice_region_variant	ENST00000543318	c.428-6_428-4delCTT		'4/12'	8437	8048	380	9	0.0235865829086168	0.0461064359369444	0.0010667298802892	-0.100946873603049	0.0323897348814928	-0.164438700220095	-0.0374550469860022
12-121222721-ATTC-A	indel	23124#Arm fat mass (left)	African	Chapter XXI Factors influencing health status and contact with health services	0.00550668648133352	dominant	splice_region_variant	ENST00000543318	c.428-6_428-4delCTT		'4/12'	8439	8050	380	9	0.0235809930086503	0.0460955089465577	0.00106647707074298	-0.135689567601462	0.0488705198455253	-0.231487772756893	-0.0398913624460313
12-121222721-ATTC-A	indel	23122#Arm predicted mass (right)	African	Chapter XXI Factors influencing health status and contact with health services	0.00959225256468603	dominant	splice_region_variant	ENST00000543318	c.428-6_428-4delCTT		'4/12'	8440	8051	380	9	0.0235781990521327	0.0460900473933649	0.00106635071090047	-0.0833946725712911	0.0321889780249268	-0.146492963276276	-0.0202963818663067
12-121222721-ATTC-A	indel	23121#Arm fat-free mass (right)	African	Chapter XXI Factors influencing health status and contact with health services	0.00717801349697018	dominant	splice_region_variant	ENST00000543318	c.428-6_428-4delCTT		'4/12'	8440	8051	380	9	0.0235781990521327	0.0460900473933649	0.00106635071090047	-0.0867409899663241	0.0322561968341357	-0.149971046021579	-0.023510933911069
12-121222721-ATTC-A	indel	23120#Arm fat mass (right)	African	Chapter XXI Factors influencing health status and contact with health services	0.00336772463401012	dominant	splice_region_variant	ENST00000543318	c.428-6_428-4delCTT		'4/12'	8440	8051	380	9	0.0235781990521327	0.0460900473933649	0.00106635071090047	-0.14175866412479	0.048334826939378	-0.236506778185268	-0.0470105500643115
12-121222721-ATTC-A	indel	23118#Leg predicted mass (left)	African	Chapter XXI Factors influencing health status and contact with health services	0.00299112254124597	dominant	splice_region_variant	ENST00000543318	c.428-6_428-4delCTT		'4/12'	8441	8052	380	9	0.0235754057576117	0.0460845871342258	0.00106622438099751	-0.0965860217312241	0.0325258880495827	-0.160344737621339	-0.0328273058411089
12-121222721-ATTC-A	indel	23117#Leg fat-free mass (left)	African	Chapter XXI Factors influencing health status and contact with health services	0.00275051131104684	dominant	splice_region_variant	ENST00000543318	c.428-6_428-4delCTT		'4/12'	8441	8052	380	9	0.0235754057576117	0.0460845871342258	0.00106622438099751	-0.0982035782174947	0.0327868612943479	-0.16247386565771	-0.0339332907772794
12-121222721-ATTC-A	indel	23114#Leg predicted mass (right)	African	Chapter XXI Factors influencing health status and contact with health services	0.0015210695034572	dominant	splice_region_variant	ENST00000543318	c.428-6_428-4delCTT		'4/12'	8444	8055	380	9	0.023567029843676	0.0460682141165325	0.00106584557081952	-0.103632561834362	0.0326744278895455	-0.167682448966092	-0.0395826747026314
12-121222721-ATTC-A	indel	23113#Leg fat-free mass (right)	African	Chapter XXI Factors influencing health status and contact with health services	0.0015100020307798	dominant	splice_region_variant	ENST00000543318	c.428-6_428-4delCTT		'4/12'	8444	8055	380	9	0.023567029843676	0.0460682141165325	0.00106584557081952	-0.104638586314578	0.0329695507857112	-0.169266986657108	-0.0400101859720489
12-121222721-ATTC-A	indel	23110#Impedance of arm (left)	African	Chapter XXI Factors influencing health status and contact with health services	0.00582013690756532	dominant	splice_region_variant	ENST00000543318	c.428-6_428-4delCTT		'4/12'	8445	8056	380	9	0.0235642391947898	0.0460627590290113	0.00106571936056838	0.110530880390796	0.0400699351030835	0.0319839878240768	0.189077772957516
12-121222721-ATTC-A	indel	23108#Impedance of leg (left)	African	Chapter XXI Factors influencing health status and contact with health services	0.00741568489625836	dominant	splice_region_variant	ENST00000543318	c.428-6_428-4delCTT		'4/12'	8445	8056	380	9	0.0235642391947898	0.0460627590290113	0.00106571936056838	0.143885208782361	0.0537240968172546	0.0385728130898549	0.249197604474866
12-121222721-ATTC-A	indel	23107#Impedance of leg (right)	African	Chapter XXI Factors influencing health status and contact with health services	0.0038547212694557	dominant	splice_region_variant	ENST00000543318	c.428-6_428-4delCTT		'4/12'	8445	8056	380	9	0.0235642391947898	0.0460627590290113	0.00106571936056838	0.154658283563903	0.0535036344554004	0.0497780481283837	0.259538518999423
12-121222721-ATTC-A	indel	23106#Impedance of whole body	African	Chapter XXI Factors influencing health status and contact with health services	0.00673926036287765	dominant	splice_region_variant	ENST00000543318	c.428-6_428-4delCTT		'4/12'	8445	8056	380	9	0.0235642391947898	0.0460627590290113	0.00106571936056838	0.119848804424254	0.0442225194567241	0.0331618288686165	0.206535779979892
12-121222721-ATTC-A	indel	23105#Basal metabolic rate	African	Chapter XXI Factors influencing health status and contact with health services	0.0036260120618282	dominant	splice_region_variant	ENST00000543318	c.428-6_428-4delCTT		'4/12'	8445	8056	380	9	0.0235642391947898	0.0460627590290113	0.00106571936056838	-0.0974682908377791	0.033496524820483	-0.163129688333541	-0.0318068933420175
12-121222721-ATTC-A	indel	23104#Body mass index (BMI)	African	Chapter XXI Factors influencing health status and contact with health services	0.0019818579027022	dominant	splice_region_variant	ENST00000543318	c.428-6_428-4delCTT		'4/12'	8445	8056	380	9	0.0235642391947898	0.0460627590290113	0.00106571936056838	-0.156516889907385	0.0505887700886303	-0.255683276850905	-0.0573505029638642
12-121222721-ATTC-A	indel	23102#Whole body water mass	African	Chapter XXI Factors influencing health status and contact with health services	0.00352395047413226	dominant	splice_region_variant	ENST00000543318	c.428-6_428-4delCTT		'4/12'	8445	8056	380	9	0.0235642391947898	0.0460627590290113	0.00106571936056838	-0.0931231190164231	0.0319054162764707	-0.155665553839872	-0.0305806841929745
12-121222721-ATTC-A	indel	23101#Whole body fat-free mass	African	Chapter XXI Factors influencing health status and contact with health services	0.00307065035288158	dominant	splice_region_variant	ENST00000543318	c.428-6_428-4delCTT		'4/12'	8443	8054	380	9	0.0235698211536184	0.0460736704962691	0.00106597181096767	-0.0942432760148288	0.0318235490671629	-0.156625233165411	-0.0318613188642462
12-121222721-ATTC-A	indel	23098#Weight	African	Chapter XXI Factors influencing health status and contact with health services	0.00577555231728416	dominant	splice_region_variant	ENST00000543318	c.428-6_428-4delCTT		'4/12'	8445	8056	380	9	0.0235642391947898	0.0460627590290113	0.00106571936056838	-0.130111244787117	0.0471252963894975	-0.222488374501905	-0.0377341150723287
12-121222721-ATTC-A	indel	21002#Weight	African	Chapter XXI Factors influencing health status and contact with health services	0.0049680761003354	dominant	splice_region_variant	ENST00000543318	c.428-6_428-4delCTT		'4/12'	8580	8184	386	10	0.0236596736596737	0.0461538461538462	0.00116550116550117	-0.13120172440781	0.0466939182399483	-0.222733040599781	-0.0396704082158399
12-121222721-ATTC-A	indel	21001#Body mass index (BMI)	African	Chapter XXI Factors influencing health status and contact with health services	0.00181507227228571	dominant	splice_region_variant	ENST00000543318	c.428-6_428-4delCTT		'4/12'	8564	8170	384	10	0.0235871088276506	0.0460065390004671	0.00116767865483419	-0.156745350909705	0.0502403360691919	-0.255228525441862	-0.0582621763775486
12-121222984-T-C	snv	30770#IGF-1	African	Chapter XVIII Symptoms signs and abnormal clinical and laboratory findings not elsewhere classified	0.00268167436530325	dominant	synonymous_variant	ENST00000337233	c.465T>C	p.Ser155Ser	'5/12'	8072	2719	3930	1423	0.419722497522299	0.663156590683845	0.176288404360753	0.0724353415291265	0.0241211340013416	0.0251516941259727	0.11971898893228
12-121222984-T-C	snv	28504#Average ganglion cell-inner plexiform layer thickness (left)	African	Chapter VII Diseases of the eye and adnexa	0.00302943718353179	dominant	synonymous_variant	ENST00000337233	c.465T>C	p.Ser155Ser	'5/12'	2167	746	1048	373	0.413936317489617	0.655745269958468	0.172127365020766	0.137966001318905	0.0464830434519411	0.0468099019081696	0.229122100729641
12-121222984-T-C	snv	28501#Average retinal nerve fibre layer thickness (right)	African	Chapter VII Diseases of the eye and adnexa	0.00267506486123338	dominant	synonymous_variant	ENST00000337233	c.465T>C	p.Ser155Ser	'5/12'	2175	758	1040	377	0.412413793103448	0.651494252873563	0.173333333333333	0.132445596000066	0.0440564647910784	0.046048344434006	0.218842847566126
12-121222984-T-C	snv	28500#Average retinal nerve fibre layer thickness (left)	African	Chapter VII Diseases of the eye and adnexa	0.00426195293529352	dominant	synonymous_variant	ENST00000337233	c.465T>C	p.Ser155Ser	'5/12'	2167	746	1048	373	0.413936317489617	0.655745269958468	0.172127365020766	0.126978620754366	0.0443806636040781	0.0399454171821757	0.214011824326556
12-121222984-T-C	snv	25174#Mean MO in anterior corona radiata on FA skeleton (right)	African	Chapter VI Diseases of the nervous system	0.00438768252963193	dominant	synonymous_variant	ENST00000337233	c.465T>C	p.Ser155Ser	'5/12'	286	102	144	40	0.391608391608392	0.643356643356643	0.13986013986014	0.339065951598613	0.118057040027889	0.106681069069795	0.57145083412743
12-121222984-T-C	snv	23494#Triglycerides in Very Large VLDL	African	NMR Metabolomics	0.0087372925501646	dominant	synonymous_variant	ENST00000337233	c.465T>C	p.Ser155Ser	'5/12'	1993	679	955	359	0.419719016557953	0.659307576517812	0.180130456598093	0.107854661249018	0.0410911860961022	0.027268377818441	0.188440944679596
12-121222984-T-C	snv	23489#Total Lipids in Very Large VLDL	African	NMR Metabolomics	0.00887905864846382	dominant	synonymous_variant	ENST00000337233	c.465T>C	p.Ser155Ser	'5/12'	1993	679	955	359	0.419719016557953	0.659307576517812	0.180130456598093	0.106177931614714	0.0405373902861889	0.0266777289313797	0.185678134298049
12-121222984-T-C	snv	23483#Phospholipids in Chylomicrons and Extremely Large VLDL	African	NMR Metabolomics	0.00401574032763191	dominant	synonymous_variant	ENST00000337233	c.465T>C	p.Ser155Ser	'5/12'	1993	679	955	359	0.419719016557953	0.659307576517812	0.180130456598093	0.118039372080334	0.0409818980760706	0.0376674196582901	0.198411324502377
12-121222984-T-C	snv	23031#E7 antigen for Human Papillomavirus type-16	African	Chapter I Certain infectious and parasitic diseases	0.00125627573829974	dominant	synonymous_variant	ENST00000337233	c.465T>C	p.Ser155Ser	'5/12'	153	56	79	18	0.375816993464052	0.633986928104575	0.117647058823529	-0.51856656496997	0.157685751455311	-0.830155687779487	-0.206977442160454
12-121222984-T-C	snv	23023#HTLV-1 env antigen for Human T-Lymphotropic Virus 1	African	Chapter I Certain infectious and parasitic diseases	0.00418372357969054	dominant	synonymous_variant	ENST00000337233	c.465T>C	p.Ser155Ser	'5/12'	153	56	79	18	0.375816993464052	0.633986928104575	0.117647058823529	-0.433531326721757	0.149039979239396	-0.728036289701325	-0.139026363742189
12-121210171-G-T	snv	30100#Mean platelet (thrombocyte) volume	European	Chapter XVIII Symptoms signs and abnormal clinical and laboratory findings not elsewhere classified	0.0000282187248846869	dominant	missense_variant	ENST00000337233	c.7G>T	p.Gly3Cys	'1/12'	442825	437921	4889	15	0.00555411279850957	0.0110743521707221	0.00003387342629707	-0.0598707834846569	0.0142977444846163	-0.0878939243304391	-0.0318476426388747
12-121210171-G-T	snv	25812#Volume of grey matter in Inferior Temporal Gyrus temporooccipital part (left)	European	Chapter VI Diseases of the nervous system	0.00189079102379201	dominant	missense_variant	ENST00000337233	c.7G>T	p.Gly3Cys	'1/12'	44006	43445	559	2	0.00639685497432168	0.0127482616006908	0.0000454483479525519	0.125782516417894	0.0404828257169546	0.0464354534185601	0.205129579417227
12-121210171-G-T	snv	25470#Mean ISOVF in sagittal stratum on FA skeleton (right)	European	Chapter VI Diseases of the nervous system	0.00476270355228001	dominant	missense_variant	ENST00000337233	c.7G>T	p.Gly3Cys	'1/12'	41859	41325	532	2	0.006402446307843	0.0127571131656275	0.0000477794500585298	0.121940257292418	0.0431981611531316	0.0372709687649691	0.206609545819866
12-121210171-G-T	snv	20154#Forced expiratory volume in 1-second (FEV1) predicted percentage	European	Chapter X Diseases of the respiratory system	0.00866463200469985	dominant	missense_variant	ENST00000337233	c.7G>T	p.Gly3Cys	'1/12'	266598	263675	2915	8	0.00549704048792564	0.0109640732488616	0.0000300077269896998	-0.0487028576350544	0.0185532587649407	-0.085066741706023	-0.0123389735640858
12-121210171-G-T	snv	1072#943#EPGN#Q6UW88#OID31373#v1#OncologyII	European	Proteomics	0.00369339068710939	dominant	missense_variant	ENST00000337233	c.7G>T	p.Gly3Cys	'1/12'	46647	46119	526	2	0.0056809655497674	0.0113190558878384	0.0000428752116963577	0.12697166985221	0.0437324605403008	0.0412553972249212	0.212687942479499
12-121210171-G-T	snv	1072#898#EFNB2#P52799#OID30954#v1#NeurologyII	European	Proteomics	0.00602381871591075	dominant	missense_variant	ENST00000337233	c.7G>T	p.Gly3Cys	'1/12'	45620	45104	514	2	0.00567733450241122	0.0113108285839544	0.0000438404208680403	0.121229739463567	0.0441379410031292	0.0347186685263076	0.207740810400826
12-121210171-G-T	snv	1072#889#EDN1#P05305#OID30224#v1#CardiometabolicII	European	Proteomics	0.00156973342902621	dominant	missense_variant	ENST00000337233	c.7G>T	p.Gly3Cys	'1/12'	45665	45154	509	2	0.00561699332092412	0.0111901894229716	0.0000437972188766013	0.135121988744544	0.0427376257177155	0.051355560375251	0.218888417113836
12-121210171-G-T	snv	1072#883#EDA2R#Q9HAV5#OID21451#v1#Oncology	European	Proteomics	0.0021403194534467	dominant	missense_variant	ENST00000337233	c.7G>T	p.Gly3Cys	'1/12'	46860	46336	522	2	0.00561246265471618	0.0111822449850619	0.0000426803243704652	0.104291950058746	0.0339690148846406	0.0377121838837162	0.170871716233775
12-121210171-G-T	snv	1072#749#CXCL6#P80162#OID20613#v1#Inflammation	European	Proteomics	0.00927421867083058	dominant	missense_variant	ENST00000337233	c.7G>T	p.Gly3Cys	'1/12'	46993	46466	525	2	0.00562849786138361	0.0112144361926244	0.0000425595301427872	0.112886592298427	0.0433864750232394	0.0278484726864461	0.197924711910407
12-121210171-G-T	snv	1072#743#CXCL13#O43927#OID21024#v1#Neurology	European	Proteomics	0.00165173946759673	dominant	missense_variant	ENST00000337233	c.7G>T	p.Gly3Cys	'1/12'	46956	46430	524	2	0.00562228469205213	0.0112019763182554	0.0000425930658488798	0.13616945931747	0.0432724307414754	0.0513548664272094	0.22098405220773
12-121210171-G-T	snv	1072#387#CCL19#Q99731#OID21030#v1#Neurology	European	Proteomics	0.00546030300439508	dominant	missense_variant	ENST00000337233	c.7G>T	p.Gly3Cys	'1/12'	46956	46430	524	2	0.00562228469205213	0.0112019763182554	0.0000425930658488798	0.120219685805361	0.0432651343451083	0.0354193939579773	0.205019977652744
12-121210171-G-T	snv	1072#352#CANT1#Q8WVQ1#OID20181#v1#Cardiometabolic	European	Proteomics	0.00355673998628316	dominant	missense_variant	ENST00000337233	c.7G>T	p.Gly3Cys	'1/12'	46429	45905	522	2	0.00566456309634065	0.0112860496672338	0.0000430765254474574	0.125277384269065	0.0429744173983444	0.0410468771957603	0.20950789134237
12-121210171-G-T	snv	1072#2900#XPNPEP2#O43895#OID21508#v1#Oncology	European	Proteomics	0.00549208332012011	dominant	missense_variant	ENST00000337233	c.7G>T	p.Gly3Cys	'1/12'	46614	46095	517	2	0.00558844982194191	0.0111339940790321	0.0000429055648517613	0.119438142761127	0.0430130522079054	0.0351319196075115	0.203744365914742
12-121210171-G-T	snv	1072#2744#TNPO1#Q92973#OID31330#v1#OncologyII	European	Proteomics	0.00926840613543504	dominant	missense_variant	ENST00000337233	c.7G>T	p.Gly3Cys	'1/12'	46084	45573	509	2	0.00556592309695339	0.0110884471834042	0.0000433990105025605	0.115979408191577	0.0445714379766293	0.0286186996036768	0.203340116779476
12-121210171-G-T	snv	1072#250#BCL7A#Q4VC05#OID31218#v1#OncologyII	European	Proteomics	0.00687988024826636	dominant	missense_variant	ENST00000337233	c.7G>T	p.Gly3Cys	'1/12'	45227	44725	501	1	0.00556083755278926	0.0110995644194839	0.0000221106860945895	0.121315075336593	0.0448861674773731	0.0333374482317173	0.209292702441468
12-121210171-G-T	snv	1072#2450#SIGLEC6#O43699#OID21394#v1#Oncology	European	Proteomics	0.00764774841264537	dominant	missense_variant	ENST00000337233	c.7G>T	p.Gly3Cys	'1/12'	46860	46336	522	2	0.00561246265471618	0.0111822449850619	0.0000426803243704652	0.116275716486549	0.0435921651450629	0.0308344350046447	0.201716997968453
12-121210171-G-T	snv	1072#2442#SHISA5#Q8N114#OID30387#v1#CardiometabolicII	European	Proteomics	0.00479806650329394	dominant	missense_variant	ENST00000337233	c.7G>T	p.Gly3Cys	'1/12'	46831	46306	523	2	0.00562661484913839	0.0112105229442036	0.0000427067540731567	0.114409783186573	0.0405647718254387	0.034902235632196	0.19391733074095
12-121210171-G-T	snv	1072#2427#SFRP4#Q6FHJ7#OID30648#v1#InflammationII	European	Proteomics	0.0081342147631887	dominant	missense_variant	ENST00000337233	c.7G>T	p.Gly3Cys	'1/12'	45867	45353	512	2	0.00562495912093662	0.0112063139076024	0.0000436043342708265	0.114534806311803	0.043276811968832	0.029711574196476	0.199358038427131
12-121210171-G-T	snv	1072#2266#REG3G#Q6UW15#OID31408#v1#OncologyII	European	Proteomics	0.00557657643569479	dominant	missense_variant	ENST00000337233	c.7G>T	p.Gly3Cys	'1/12'	46647	46119	526	2	0.0056809655497674	0.0113190558878384	0.0000428752116963577	0.120227816997965	0.0433750279038077	0.0352121176505008	0.205243516345429
12-121210171-G-T	snv	1072#2263#REG1A#P05451#OID20415#v1#Cardiometabolic	European	Proteomics	0.00610296104209327	dominant	missense_variant	ENST00000337233	c.7G>T	p.Gly3Cys	'1/12'	46272	45759	511	2	0.00556492047026279	0.0110866182572614	0.000043222683264177	0.117406279118619	0.0428126957315973	0.0334927415257496	0.201319816711489
12-121210171-G-T	snv	1072#225#B2M#P61769#OID30725#v1#InflammationII	European	Proteomics	0.00935606487637216	dominant	missense_variant	ENST00000337233	c.7G>T	p.Gly3Cys	'1/12'	46911	46385	524	2	0.00562767794333952	0.0112127219628659	0.0000426339238131781	0.107586550015782	0.0413974452363235	0.0264469539463546	0.18872614608521
12-121210171-G-T	snv	1072#2212#PXN#P49023#OID20822#v1#Neurology	European	Proteomics	0.000572537982402404	dominant	missense_variant	ENST00000337233	c.7G>T	p.Gly3Cys	'1/12'	45475	44966	507	2	0.00561847168774052	0.011192963166575	0.0000439802089059923	-0.152538623665499	0.0442841184673378	-0.239336212121809	-0.06574103520919
12-121210171-G-T	snv	1072#2167#PSAPL1#Q6NUJ1#OID31473#v1#OncologyII	European	Proteomics	0.00633733088159807	dominant	missense_variant	ENST00000337233	c.7G>T	p.Gly3Cys	'1/12'	46653	46123	528	2	0.00570166977471974	0.0113604698518852	0.0000428696975542838	0.116271596728879	0.0425915636128515	0.0327914993146427	0.199751694143115
12-121210171-G-T	snv	1072#212#ATP6V1F#Q16864#OID20843#v1#Neurology	European	Proteomics	0.00229882792718821	dominant	missense_variant	ENST00000337233	c.7G>T	p.Gly3Cys	'1/12'	45401	44892	507	2	0.0056276293473712	0.0112112068016123	0.0000440518931301073	0.133712348690553	0.0438572409895278	0.047751443262779	0.219673254118327
12-121210171-G-T	snv	1072#1884#NPC2#P61916#OID30418#v1#CardiometabolicII	European	Proteomics	0.00078422543549522	dominant	missense_variant	ENST00000337233	c.7G>T	p.Gly3Cys	'1/12'	46082	45564	516	2	0.00564211622759429	0.0112408315611302	0.0000434008940584176	0.139790479509317	0.0416225564457309	0.0582096242900195	0.221371334728615
12-121210171-G-T	snv	1072#1836#NECTIN2#Q92692#OID20222#v1#Cardiometabolic	European	Proteomics	0.00312220060272138	dominant	missense_variant	ENST00000337233	c.7G>T	p.Gly3Cys	'1/12'	46502	45975	525	2	0.005687927400972	0.0113328458991011	0.0000430089028428885	0.125591617017748	0.042492793128103	0.0423051041985946	0.208878129836901
12-121210171-G-T	snv	1072#1346#IGFBP4#P22692#OID21158#v1#Neurology	European	Proteomics	0.0042495021624512	dominant	missense_variant	ENST00000337233	c.7G>T	p.Gly3Cys	'1/12'	45975	45457	516	2	0.0056552474170745	0.0112669929309407	0.0000435019032082654	0.11627595594177	0.0406678159455372	0.0365664020116834	0.195985509871857
12-121210171-G-T	snv	1072#1294#HS3ST3B1#Q9Y662#OID21303#v1#Oncology	European	Proteomics	0.00447376236833523	dominant	missense_variant	ENST00000337233	c.7G>T	p.Gly3Cys	'1/12'	46269	45747	520	2	0.00566253863277789	0.0112818517798094	0.0000432254857463961	0.124226339810893	0.0436984675001727	0.0385766758761691	0.209876003745617
12-121210171-G-T	snv	1072#1275#HLA-E#P13747#OID20532#v1#Inflammation	European	Proteomics	0.00891897428795065	dominant	missense_variant	ENST00000337233	c.7G>T	p.Gly3Cys	'1/12'	46419	45895	522	2	0.00566578340765635	0.0112884810099313	0.0000430858053814171	0.110259223092149	0.0421600301410998	0.0276249268769361	0.192893519307363
12-121210171-G-T	snv	1072#1103#GABARAP#O95166#OID31414#v1#OncologyII	European	Proteomics	0.0020696109225697	dominant	missense_variant	ENST00000337233	c.7G>T	p.Gly3Cys	'1/12'	46647	46119	526	2	0.0056809655497674	0.0113190558878384	0.0000428752116963577	0.133670450956056	0.0433962560238741	0.0486131441777612	0.21872775773435
12-121222967-G-A	snv	6364#Vocabulary level	European	Chapter XVIII Symptoms signs and abnormal clinical and laboratory findings not elsewhere classified	0.00420474837856462	dominant	missense_variant	ENST00000337233	c.448G>A	p.Val150Ile	'5/12'	45641	45584	57	0	0.000624438553055367	0.00124887710611073	0	-0.370055150982247	0.12927589894987	-0.623437977099334	-0.11667232486516
12-121222967-G-A	snv	51#Seated height	European	Chapter XXI Factors influencing health status and contact with health services	0.00108050788598513	dominant	missense_variant	ENST00000337233	c.448G>A	p.Val150Ile	'5/12'	455261	454571	690	0	0.00075780706012595	0.0015156141202519	0	0.0962638237714319	0.0294501860275581	0.0385423663588151	0.153985281184049
12-121222967-G-A	snv	25676#Weighted-mean ICVF in tract uncinate fasciculus (right)	European	Chapter VI Diseases of the nervous system	0.00608336921557002	dominant	missense_variant	ENST00000337233	c.448G>A	p.Val150Ile	'5/12'	41862	41810	52	0	0.000621088337872056	0.00124217667574411	0	-0.360128484791586	0.131271185912397	-0.617422721296713	-0.102834248286458
12-121222967-G-A	snv	25671#Weighted-mean ICVF in tract superior longitudinal fasciculus (left)	European	Chapter VI Diseases of the nervous system	0.00477446011832222	dominant	missense_variant	ENST00000337233	c.448G>A	p.Val150Ile	'5/12'	41862	41810	52	0	0.000621088337872056	0.00124217667574411	0	-0.37439506329667	0.132669147612829	-0.63442933361711	-0.11436079297623
12-121222967-G-A	snv	25388#Mean ICVF in uncinate fasciculus on FA skeleton (right)	European	Chapter VI Diseases of the nervous system	0.00705587531569313	dominant	missense_variant	ENST00000337233	c.448G>A	p.Val150Ile	'5/12'	41863	41811	52	0	0.000621073501660177	0.00124214700332035	0	-0.359504200108306	0.133429983207275	-0.621029723732371	-0.0979786764842423
12-121222967-G-A	snv	25180#Mean MO in posterior thalamic radiation on FA skeleton (right)	European	Chapter VI Diseases of the nervous system	0.00889722181395191	dominant	missense_variant	ENST00000337233	c.448G>A	p.Val150Ile	'5/12'	41866	41814	52	0	0.000621028997277027	0.00124205799455405	0	-0.35564435958685	0.13594443974481	-0.622098269418629	-0.08919044975507
12-121222967-G-A	snv	20015#Sitting height	European	Chapter XXI Factors influencing health status and contact with health services	0.000463988005332801	dominant	missense_variant	ENST00000337233	c.448G>A	p.Val150Ile	'5/12'	455261	454571	690	0	0.00075780706012595	0.0015156141202519	0	0.0998239641229242	0.0285149885314483	0.0439354649942914	0.155712463251557
12-121222967-G-A	snv	1072#715#CTAG1A_CTAG1B#P78358#OID31299#v1#OncologyII	European	Proteomics	0.00978702359199472	dominant	missense_variant	ENST00000337233	c.448G>A	p.Val150Ile	'5/12'	46016	45943	73	0	0.000793202364394993	0.00158640472878999	0	-0.302791417737043	0.117207812248396	-0.532520553538643	-0.0730622819354422
12-121222967-G-A	snv	1072#708#CSRP3#P50461#OID30176#v1#CardiometabolicII	European	Proteomics	0.00604094955365595	dominant	missense_variant	ENST00000337233	c.448G>A	p.Val150Ile	'5/12'	45290	45221	69	0	0.0007617575623758	0.0015235151247516	0	0.323439836694994	0.117799546366839	0.0925507953780598	0.554328878011928
12-121222967-G-A	snv	1072#517#CELA2A#P08217#OID30411#v1#CardiometabolicII	European	Proteomics	0.00949355979578439	dominant	missense_variant	ENST00000337233	c.448G>A	p.Val150Ile	'5/12'	46832	46760	72	0	0.000768705158865733	0.00153741031773147	0	0.302674379190245	0.116688938317933	0.0739623492746655	0.531386409105825
12-121222967-G-A	snv	1072#485#CDH15#P55291#OID21005#v1#Neurology	European	Proteomics	0.00419344039881898	dominant	missense_variant	ENST00000337233	c.448G>A	p.Val150Ile	'5/12'	46883	46811	72	0	0.000767868950365804	0.00153573790073161	0	0.285562375843944	0.0997294011074455	0.0900912930100562	0.481033458677833
12-121222967-G-A	snv	1072#432#CD276#Q5ZPR3#OID20680#v1#Inflammation	European	Proteomics	0.00723221077066994	dominant	missense_variant	ENST00000337233	c.448G>A	p.Val150Ile	'5/12'	46454	46384	70	0	0.000753433504111594	0.00150686700822319	0	0.306738048554503	0.11419554785635	0.0829130533897233	0.530563043719282
12-121222967-G-A	snv	1072#323#CA11#O75493#OID21195#v1#Oncology	European	Proteomics	0.000819833967478094	dominant	missense_variant	ENST00000337233	c.448G>A	p.Val150Ile	'5/12'	45385	45314	71	0	0.000782196761044398	0.0015643935220888	0	0.395216750864856	0.118107887467804	0.163723368898114	0.626710132831597
12-121222967-G-A	snv	1072#2845#VAT1#Q99536#OID21382#v1#Oncology	European	Proteomics	0.0094390649924219	dominant	missense_variant	ENST00000337233	c.448G>A	p.Val150Ile	'5/12'	46270	46200	70	0	0.00075642965204236	0.00151285930408472	0	-0.307206772723141	0.118345943259359	-0.539166629494467	-0.0752469159518153
12-121222967-G-A	snv	1072#2766#TPRKB#Q9Y3C4#OID31234#v1#OncologyII	European	Proteomics	0.00824084753951773	dominant	missense_variant	ENST00000337233	c.448G>A	p.Val150Ile	'5/12'	45228	45158	70	0	0.000773856902803573	0.00154771380560715	0	-0.315879931996325	0.119553855026907	-0.550207455627755	-0.0815524083648948
12-121222967-G-A	snv	1072#2571#STAB2#Q8WWQ8#OID30401#v1#CardiometabolicII	European	Proteomics	0.0076647703970014	dominant	missense_variant	ENST00000337233	c.448G>A	p.Val150Ile	'5/12'	46832	46760	72	0	0.000768705158865733	0.00153741031773147	0	0.306118472436752	0.11479702606772	0.0811146182694959	0.531122326604007
12-121222967-G-A	snv	1072#2381#SELE#P16581#OID20290#v1#Cardiometabolic	European	Proteomics	0.00327857143053981	dominant	missense_variant	ENST00000337233	c.448G>A	p.Val150Ile	'5/12'	47120	47047	73	0	0.000774617996604414	0.00154923599320883	0	0.337030296583429	0.11461721066222	0.11237891876394	0.561681674402919
12-121222967-G-A	snv	1072#2161#PRSS8#Q16651#OID20763#v1#Inflammation	European	Proteomics	0.00501791054943648	dominant	missense_variant	ENST00000337233	c.448G>A	p.Val150Ile	'5/12'	46309	46239	70	0	0.000755792610507677	0.00151158522101535	0	0.306373738159927	0.109184593469941	0.0923702716532354	0.520377204666618
12-121222967-G-A	snv	1072#2148#PRL#P01236#OID21033#v1#Neurology	European	Proteomics	0.0083494682169159	dominant	missense_variant	ENST00000337233	c.448G>A	p.Val150Ile	'5/12'	46957	46885	72	0	0.000766658858104223	0.00153331771620845	0	-0.300573310820932	0.113952238266754	-0.523921353133595	-0.0772252685082693
12-121222967-G-A	snv	1072#2038#PGM2#Q96G03#OID30904#v1#NeurologyII	European	Proteomics	0.0099799810429102	dominant	missense_variant	ENST00000337233	c.448G>A	p.Val150Ile	'5/12'	45621	45548	73	0	0.000800070143135837	0.00160014028627167	0	0.301418208037409	0.116981562026912	0.0721324739282107	0.530703942146607
12-121222967-G-A	snv	1072#1980#PBXIP1#Q96AQ6#OID31435#v1#OncologyII	European	Proteomics	0.0042067633992207	dominant	missense_variant	ENST00000337233	c.448G>A	p.Val150Ile	'5/12'	46654	46582	72	0	0.000771638016032923	0.00154327603206585	0	-0.326754277445967	0.114155253387747	-0.550500269832511	-0.103008285059423
12-121222967-G-A	snv	1072#1786#MYBPC2#Q14324#OID30199#v1#CardiometabolicII	European	Proteomics	0.00661561705413393	dominant	missense_variant	ENST00000337233	c.448G>A	p.Val150Ile	'5/12'	45666	45598	68	0	0.000744536416590023	0.00148907283318005	0	-0.31229443773005	0.114994966505831	-0.537686406920589	-0.086902468539511
12-121222967-G-A	snv	1072#1634#LTO1#Q8WV07#OID20434#v1#Inflammation	European	Proteomics	0.00380917369215816	dominant	missense_variant	ENST00000337233	c.448G>A	p.Val150Ile	'5/12'	45654	45582	72	0	0.00078853988697595	0.0015770797739519	0	0.34193975080195	0.118167150124552	0.11033024948899	0.573549252114909
12-121222967-G-A	snv	1072#1586#LIFR#P42702#OID20606#v1#Inflammation	European	Proteomics	0.000887513922226992	dominant	missense_variant	ENST00000337233	c.448G>A	p.Val150Ile	'5/12'	46420	46348	72	0	0.000775527789745799	0.0015510555794916	0	0.387410434895724	0.116543577456312	0.15898326195822	0.615837607833228
12-121222967-G-A	snv	1072#1530#KRT14#P02533#OID20800#v1#Neurology	European	Proteomics	0.00998910208434321	dominant	missense_variant	ENST00000337233	c.448G>A	p.Val150Ile	'5/12'	44053	43985	68	0	0.000771797607427417	0.00154359521485483	0	0.312208561083345	0.121184014536942	0.0746857282903257	0.549731393876364
12-121222967-G-A	snv	1072#122#ANGPTL4#Q9BY76#OID20703#v1#Inflammation	European	Proteomics	0.000997303714676827	dominant	missense_variant	ENST00000337233	c.448G>A	p.Val150Ile	'5/12'	46608	46538	70	0	0.000750944043940954	0.00150188808788191	0	-0.380734867136525	0.115672312455183	-0.60745432364079	-0.154015410632259
12-121222967-G-A	snv	1072#455#CD58#P19256#OID20716#v1#Inflammation	European	Proteomics	0.00204664988074524	dominant	missense_variant	ENST00000337233	c.448G>A	p.Val150Ile	'5/12'	46384	46314	70	0	0.000754570541566057	0.00150914108313211	0	0.362090168710739	0.117426293884081	0.131932853574208	0.59224748384727
12-121233093-G-A	snv	23126#Arm predicted mass (left)	European	Chapter XXI Factors influencing health status and contact with health services	0.00608350753567954	dominant	splice_donor_variant	ENST00000337233	c.1140+1G>A		'11/11'	450998	450977	21	0	0.0000232816996971162	0.0000465633993942324	0	0.373530204021355	0.136162934887302	0.106655039381125	0.640405368661584
12-121233093-G-A	snv	23125#Arm fat-free mass (left)	European	Chapter XXI Factors influencing health status and contact with health services	0.00845496573761116	dominant	splice_donor_variant	ENST00000337233	c.1140+1G>A		'11/11'	451015	450994	21	0	0.0000232808221456049	0.0000465616442912098	0	0.360037168758807	0.136722027133698	0.0920662005378273	0.628008136979786
12-121216994-C-G	snv	30120#Lymphocyte count	European	Chapter XVIII Symptoms signs and abnormal clinical and laboratory findings not elsewhere classified	0.00472214739907257	dominant	synonymous_variant	ENST00000359949	c.174C>G	p.Ser58Ser	'2/13'	442072	442031	41	0	0.0000463725366003728	0.0000927450732007456	0	0.436326588086829	0.154429182779854	0.133650122960208	0.739003053213451
12-121216994-C-G	snv	30100#Mean platelet (thrombocyte) volume	European	Chapter XVIII Symptoms signs and abnormal clinical and laboratory findings not elsewhere classified	0.00498476903020293	dominant	synonymous_variant	ENST00000359949	c.174C>G	p.Ser58Ser	'2/13'	442862	442821	41	0	0.0000462898148859013	0.0000925796297718025	0	0.436687103496391	0.155513662716434	0.131885092421156	0.741489114571627
12-121228843-A-G	snv	47#Hand grip strength (right)	European	Chapter XXI Factors influencing health status and contact with health services	0.00490146810819422	dominant	missense_variant	ENST00000337233	c.724A>G	p.Ser242Gly	'7/12'	457085	358817	92286	5982	0.114037870417975	0.214988459476903	0.013087281359047	0.00699090792747724	0.00248481441327805	0.00212074827285256	0.0118610675821019
12-121228843-A-G	snv	3146#Speed of sound through heel	European	Chapter XIII Diseases of the musculoskeletal system and connective tissue	0.00733820845400612	dominant	missense_variant	ENST00000337233	c.724A>G	p.Ser242Gly	'7/12'	262209	205800	52985	3424	0.11409410050761	0.215129915449126	0.0130582855660942	0.0123854893247205	0.00461953087983556	0.00333133337987914	0.0214396452695619
12-121228843-A-G	snv	30830#SHBG	European	Chapter XVIII Symptoms signs and abnormal clinical and laboratory findings not elsewhere classified	0.00876323238720678	dominant	missense_variant	ENST00000337233	c.724A>G	p.Ser242Gly	'7/12'	394517	309807	79557	5153	0.113889895745937	0.214718250417599	0.0130615410742756	-0.00919474925613874	0.00350788192050092	-0.0160700925758714	-0.00231940593640607
12-121228843-A-G	snv	30730#Gamma glutamyltransferase	European	Chapter XVIII Symptoms signs and abnormal clinical and laboratory findings not elsewhere classified	4.07643e+06	dominant	missense_variant	ENST00000337233	c.724A>G	p.Ser242Gly	'7/12'	434804	341248	87877	5679	0.11411463555993	0.215168213723885	0.0130610573959761	-0.0188260644859461	0.00343065139524859	-0.0255500363818498	-0.0121020925900424
12-121228843-A-G	snv	30710#C-reactive protein	European	Chapter XVIII Symptoms signs and abnormal clinical and laboratory findings not elsewhere classified	7.27371	dominant	missense_variant	ENST00000337233	c.724A>G	p.Ser242Gly	'7/12'	434087	340683	87743	5661	0.114107310285726	0.215173456012274	0.0130411645591782	-0.0273292449815076	0.00365213906202494	-0.0344873259686672	-0.0201711639943479
12-121228843-A-G	snv	30610#Alkaline phosphatase	European	Chapter XVIII Symptoms signs and abnormal clinical and laboratory findings not elsewhere classified	0.000402866922364171	dominant	missense_variant	ENST00000337233	c.724A>G	p.Ser242Gly	'7/12'	435045	341433	87931	5681	0.114118079738878	0.215177740233769	0.0130584192439863	0.0127628074661006	0.00360712039081184	0.00569296174258897	0.0198326531896123
12-121228843-A-G	snv	30220#Basophill percentage	European	Chapter XVIII Symptoms signs and abnormal clinical and laboratory findings not elsewhere classified	0.0089535176555876	dominant	missense_variant	ENST00000337233	c.724A>G	p.Ser242Gly	'7/12'	441831	346879	89161	5791	0.114006260312201	0.214905699237944	0.0131068213864577	0.00956371949797226	0.00365888351597076	0.00239241993759854	0.016735019058346
12-121228843-A-G	snv	30110#Platelet distribution width	European	Chapter XVIII Symptoms signs and abnormal clinical and laboratory findings not elsewhere classified	0.0000218034819773391	dominant	missense_variant	ENST00000337233	c.724A>G	p.Ser242Gly	'7/12'	442614	347493	89326	5795	0.11400000903722	0.214907345904106	0.0130926721703335	-0.0152285976223714	0.00358689662059746	-0.0222588050398692	-0.00819839020487368
12-121228843-A-G	snv	30100#Mean platelet (thrombocyte) volume	European	Chapter XVIII Symptoms signs and abnormal clinical and laboratory findings not elsewhere classified	38624.9	dominant	missense_variant	ENST00000337233	c.724A>G	p.Ser242Gly	'7/12'	442614	347493	89326	5795	0.11400000903722	0.214907345904106	0.0130926721703335	-0.0228078753984067	0.00364364726433222	-0.0299493123378932	-0.0156664384589203
12-121228843-A-G	snv	30080#Platelet count	European	Chapter XVIII Symptoms signs and abnormal clinical and laboratory findings not elsewhere classified	0.0000510041669305411	dominant	missense_variant	ENST00000337233	c.724A>G	p.Ser242Gly	'7/12'	442619	347497	89327	5795	0.113999850887558	0.214907177504807	0.0130925242703092	0.0142944759692126	0.00352861408959803	0.00737850052599482	0.0212104514124304
12-121228843-A-G	snv	30050#Mean corpuscular haemoglobin	European	Chapter XVIII Symptoms signs and abnormal clinical and laboratory findings not elsewhere classified	0.000514489199719335	dominant	missense_variant	ENST00000337233	c.724A>G	p.Ser242Gly	'7/12'	442619	347497	89327	5795	0.113999850887558	0.214907177504807	0.0130925242703092	0.0122768293905836	0.00353481013913328	0.00534870988022145	0.0192049489009458
12-121228843-A-G	snv	30040#Mean corpuscular volume	European	Chapter XVIII Symptoms signs and abnormal clinical and laboratory findings not elsewhere classified	0.00443877828097394	dominant	missense_variant	ENST00000337233	c.724A>G	p.Ser242Gly	'7/12'	442620	347496	89329	5795	0.114001852604943	0.214911210519181	0.0130924946907053	0.0101101614418697	0.00355342947728529	0.00314554859956284	0.0170747742841765
12-121228843-A-G	snv	28525#ISOS-RPE thickness of inner subfield (right)	European	Chapter VII Diseases of the eye and adnexa	0.00710724177409913	dominant	missense_variant	ENST00000337233	c.724A>G	p.Ser242Gly	'7/12'	57448	45198	11506	744	0.113093580281298	0.213236318061551	0.0129508425010444	-0.0271676559744474	0.0100924703304914	-0.0469489511357475	-0.00738636081314744
12-121228843-A-G	snv	25885#Volume of grey matter in Pallidum (right)	European	Chapter VI Diseases of the nervous system	0.00706861947579651	dominant	missense_variant	ENST00000337233	c.724A>G	p.Ser242Gly	'7/12'	43986	34482	8913	591	0.114752421224935	0.216068749147456	0.0134360933024144	0.0302698431073914	0.0112371878900663	0.00824475343515052	0.0522949327796323
12-121228843-A-G	snv	25884#Volume of grey matter in Pallidum (left)	European	Chapter VI Diseases of the nervous system	0.00252683698344959	dominant	missense_variant	ENST00000337233	c.724A>G	p.Ser242Gly	'7/12'	43986	34482	8913	591	0.114752421224935	0.216068749147456	0.0134360933024144	0.0341412434789238	0.0113039890011191	0.0119852224317219	0.0562972645261258
12-121228843-A-G	snv	25797#Volume of grey matter in Temporal Pole (right)	European	Chapter VI Diseases of the nervous system	0.00541679357344674	dominant	missense_variant	ENST00000337233	c.724A>G	p.Ser242Gly	'7/12'	43986	34482	8913	591	0.114752421224935	0.216068749147456	0.0134360933024144	-0.0290361980169754	0.0104398660668598	-0.0494985226250775	-0.00857387340887338
12-121228843-A-G	snv	25796#Volume of grey matter in Temporal Pole (left)	European	Chapter VI Diseases of the nervous system	0.00813267572701429	dominant	missense_variant	ENST00000337233	c.724A>G	p.Ser242Gly	'7/12'	43986	34482	8913	591	0.114752421224935	0.216068749147456	0.0134360933024144	-0.0271529754370189	0.010259445624717	-0.0472616727447879	-0.0070442781292499
12-121228843-A-G	snv	25728#Weighted-mean ISOVF in tract superior thalamic radiation (right)	European	Chapter VI Diseases of the nervous system	0.00678662434420257	dominant	missense_variant	ENST00000337233	c.724A>G	p.Ser242Gly	'7/12'	41838	32804	8471	563	0.114692384913237	0.215928103637841	0.0134566661886323	0.0305921526297988	0.0112999932971463	0.00844393193744438	0.0527403733221531
12-121228843-A-G	snv	25706#Weighted-mean ISOVF in tract anterior thalamic radiation (left)	European	Chapter VI Diseases of the nervous system	0.00522149697050204	dominant	missense_variant	ENST00000337233	c.724A>G	p.Ser242Gly	'7/12'	41838	32804	8471	563	0.114692384913237	0.215928103637841	0.0134566661886323	0.0312447487345904	0.0111860506998267	0.0093198578907886	0.0531696395783922
12-121228843-A-G	snv	25559#Weighted-mean MO in tract medial lemniscus (left)	European	Chapter VI Diseases of the nervous system	0.00732671580017576	dominant	missense_variant	ENST00000337233	c.724A>G	p.Ser242Gly	'7/12'	41840	32805	8472	563	0.114698852772467	0.215941682600382	0.0134560229445507	-0.0314436346939052	0.0117250482089294	-0.0544249717771976	-0.00846229761061273
12-121228843-A-G	snv	25466#Mean ISOVF in posterior corona radiata on FA skeleton (right)	European	Chapter VI Diseases of the nervous system	0.0024588002983584	dominant	missense_variant	ENST00000337233	c.724A>G	p.Ser242Gly	'7/12'	41839	32805	8471	563	0.11468964363393	0.215922942708956	0.0134563445589044	0.0347868269355771	0.0114862971186846	0.0122734469134065	0.0573002069577477
12-121228843-A-G	snv	25464#Mean ISOVF in superior corona radiata on FA skeleton (right)	European	Chapter VI Diseases of the nervous system	0.00328772757845155	dominant	missense_variant	ENST00000337233	c.724A>G	p.Ser242Gly	'7/12'	41839	32805	8471	563	0.11468964363393	0.215922942708956	0.0134563445589044	0.033348557819858	0.011344433619978	0.0111132331905312	0.0555838824491848
12-121228843-A-G	snv	25457#Mean ISOVF in anterior limb of internal capsule on FA skeleton (left)	European	Chapter VI Diseases of the nervous system	0.0011773594411157	dominant	missense_variant	ENST00000337233	c.724A>G	p.Ser242Gly	'7/12'	41839	32805	8471	563	0.11468964363393	0.215922942708956	0.0134563445589044	0.0372946186336392	0.0114946048197484	0.0147649553454843	0.0598242819217941
12-121228843-A-G	snv	25456#Mean ISOVF in anterior limb of internal capsule on FA skeleton (right)	European	Chapter VI Diseases of the nervous system	0.000429612952232229	dominant	missense_variant	ENST00000337233	c.724A>G	p.Ser242Gly	'7/12'	41839	32805	8471	563	0.11468964363393	0.215922942708956	0.0134563445589044	0.0406940450259381	0.0115559724051753	0.0180441000005546	0.0633439900513216
12-121228843-A-G	snv	25430#Mean OD in fornix cres+stria terminalis on FA skeleton (right)	European	Chapter VI Diseases of the nervous system	0.0000357397664770502	dominant	missense_variant	ENST00000337233	c.724A>G	p.Ser242Gly	'7/12'	41839	32805	8471	563	0.11468964363393	0.215922942708956	0.0134563445589044	0.046643581864582	0.0112832689763344	0.0245281412023893	0.0687590225267747
12-121228843-A-G	snv	25426#Mean OD in cingulum cingulate gyrus on FA skeleton (right)	European	Chapter VI Diseases of the nervous system	0.00587040580139215	dominant	missense_variant	ENST00000337233	c.724A>G	p.Ser242Gly	'7/12'	41839	32805	8471	563	0.11468964363393	0.215922942708956	0.0134563445589044	-0.0320529117527789	0.011634134169225	-0.0548560554529896	-0.00924976805256817
12-121228843-A-G	snv	25341#Mean L3 in uncinate fasciculus on FA skeleton (left)	European	Chapter VI Diseases of the nervous system	0.00941232860911719	dominant	missense_variant	ENST00000337233	c.724A>G	p.Ser242Gly	'7/12'	41842	32807	8472	563	0.114693370297787	0.215931360833612	0.0134553797619617	-0.0302798309148696	0.0116603364574974	-0.0531343315948464	-0.00742533023489287
12-121228843-A-G	snv	25300#Mean L3 in splenium of corpus callosum on FA skeleton	European	Chapter VI Diseases of the nervous system	0.00165602418185319	dominant	missense_variant	ENST00000337233	c.724A>G	p.Ser242Gly	'7/12'	41842	32807	8472	563	0.114693370297787	0.215931360833612	0.0134553797619617	-0.0355811441032912	0.0113097501523172	-0.0577484883723584	-0.0134137998342241
12-121228843-A-G	snv	25234#Mean L1 in cingulum cingulate gyrus on FA skeleton (right)	European	Chapter VI Diseases of the nervous system	0.00511984159112916	dominant	missense_variant	ENST00000337233	c.724A>G	p.Ser242Gly	'7/12'	41842	32807	8472	563	0.114693370297787	0.215931360833612	0.0134553797619617	0.0331746238587918	0.0118500134892473	0.00994835227264051	0.056400895444943
12-121228843-A-G	snv	25190#Mean MO in fornix cres+stria terminalis on FA skeleton (right)	European	Chapter VI Diseases of the nervous system	0.00609499761140926	dominant	missense_variant	ENST00000337233	c.724A>G	p.Ser242Gly	'7/12'	41842	32807	8472	563	0.114693370297787	0.215931360833612	0.0134553797619617	-0.0309501498592993	0.0112842832469073	-0.0530675784669163	-0.00883272125168234
12-121228843-A-G	snv	25094#Mean FA in fornix cres+stria terminalis on FA skeleton (right)	European	Chapter VI Diseases of the nervous system	0.00637386080703128	dominant	missense_variant	ENST00000337233	c.724A>G	p.Ser242Gly	'7/12'	41842	32807	8472	563	0.114693370297787	0.215931360833612	0.0134553797619617	-0.0284774239001667	0.0104387881578451	-0.048937664642037	-0.00801718315829647
12-121228843-A-G	snv	24486#Total volume of deep white matter hyperintensities	European	Chapter VI Diseases of the nervous system	0.00546206552589917	dominant	missense_variant	ENST00000337233	c.724A>G	p.Ser242Gly	'7/12'	42703	33491	8637	575	0.114593822448072	0.215722548767066	0.0134650961290776	0.030668417458177	0.011037436612484	0.00903482598102529	0.0523020089353288
12-121228843-A-G	snv	23612#Free Cholesterol to Total Lipids in IDL percentage	European	NMR Metabolomics	0.00310541902296921	dominant	missense_variant	ENST00000337233	c.724A>G	p.Ser242Gly	'7/12'	109645	86071	22160	1414	0.113949564503625	0.215002964111451	0.0128961648958001	-0.0215539363466213	0.00728870101304001	-0.0358396855315289	-0.00726818716171364
12-121228843-A-G	snv	23450#Docosahexaenoic Acid	European	NMR Metabolomics	0.00632557971810996	dominant	missense_variant	ENST00000337233	c.724A>G	p.Ser242Gly	'7/12'	109568	86010	22144	1414	0.113956629672897	0.215008031542056	0.0129052278037383	-0.0190380280377539	0.00697245755483	-0.0327039446977045	-0.00537211137780324
12-121228843-A-G	snv	23108#Impedance of leg (left)	European	Chapter XXI Factors influencing health status and contact with health services	0.00854976732139003	dominant	missense_variant	ENST00000337233	c.724A>G	p.Ser242Gly	'7/12'	450941	354013	91033	5895	0.114009371514234	0.214946079420589	0.0130726636078777	-0.00860375565817315	0.0032719340570434	-0.0150166457826727	-0.00219086553367358
12-121228843-A-G	snv	23107#Impedance of leg (right)	European	Chapter XXI Factors influencing health status and contact with health services	0.00741433165064357	dominant	missense_variant	ENST00000337233	c.724A>G	p.Ser242Gly	'7/12'	450947	354018	91034	5895	0.11400896335933	0.214945437046926	0.0130724896717353	-0.00869645778568479	0.00324779473541679	-0.0150620355819661	-0.00233087998940344
12-121228843-A-G	snv	23012#p101 k antigen for Human Herpesvirus-6	European	Chapter I Certain infectious and parasitic diseases	0.00303860456161265	dominant	missense_variant	ENST00000337233	c.724A>G	p.Ser242Gly	'7/12'	8772	6753	1897	122	0.12203602371181	0.230164158686731	0.0139078887368901	0.0745596325283327	0.0251497061414182	0.0252603088381506	0.123858956218515
12-121228843-A-G	snv	20023#Mean time to correctly identify matches	European	Chapter XVIII Symptoms signs and abnormal clinical and laboratory findings not elsewhere classified	0.00154076305694703	dominant	missense_variant	ENST00000337233	c.724A>G	p.Ser242Gly	'7/12'	455625	357640	92031	5954	0.114062002743484	0.215056241426612	0.0130677640603567	-0.0105939645894308	0.00334520177968827	-0.0171504570160686	-0.00403747216279295
12-121228843-A-G	snv	1072#932#ENPP5#Q9UJA9#OID20736#v1#Inflammation	European	Proteomics	0.00869003264517386	dominant	missense_variant	ENST00000337233	c.724A>G	p.Ser242Gly	'7/12'	46654	36746	9325	583	0.112434089252797	0.212371929523728	0.0124962489818665	0.0274027014539837	0.0104426072901306	0.00693503604311594	0.0478703668648516
12-121228843-A-G	snv	1072#915#EIF5#P55010#OID30156#v1#CardiometabolicII	European	Proteomics	0.00756271565276792	dominant	missense_variant	ENST00000337233	c.724A>G	p.Ser242Gly	'7/12'	45260	35642	9053	565	0.112494476358816	0.212505523641184	0.0124834290764472	0.0306548880121629	0.0114764459014158	0.00816086557653126	0.0531489104477946
12-121228843-A-G	snv	1072#745#CXCL16#Q9H2A7#OID20282#v1#Cardiometabolic	European	Proteomics	0.00244491543198161	dominant	missense_variant	ENST00000337233	c.724A>G	p.Ser242Gly	'7/12'	47013	37038	9384	591	0.112373173377576	0.212175355752664	0.0125709910024887	0.0331150556716286	0.010928192262918	0.0116956407477863	0.0545344705954709
12-121228843-A-G	snv	1072#732#CTSS#P25774#OID21056#v1#Neurology	European	Proteomics	0.00320528335295181	dominant	missense_variant	ENST00000337233	c.724A>G	p.Ser242Gly	'7/12'	36516	28774	7289	453	0.112211085551539	0.212016650235513	0.0124055208675649	0.0372811059643083	0.0126482614924511	0.0124901468424905	0.062072065086126
12-121228843-A-G	snv	1072#588#CLEC4C#Q8WTT0#OID20547#v1#Inflammation	European	Proteomics	0.00945284539531146	dominant	missense_variant	ENST00000337233	c.724A>G	p.Ser242Gly	'7/12'	46390	36525	9283	582	0.112599698210821	0.21265358913559	0.012545807286053	0.0291575279437384	0.011234590099979	0.00713756120708132	0.0511774946803955
12-121228843-A-G	snv	1072#467#CD82#P27701#OID31256#v1#OncologyII	European	Proteomics	0.00793930160849423	dominant	missense_variant	ENST00000337233	c.724A>G	p.Ser242Gly	'7/12'	46055	36259	9218	578	0.112626207795028	0.212702203886657	0.0125502117033981	0.030298027907962	0.0114127340948536	0.00792889199456701	0.0526671638213569
12-121228843-A-G	snv	1072#401#CCL7#P80098#OID20523#v1#Inflammation	European	Proteomics	0.00332190328049246	dominant	missense_variant	ENST00000337233	c.724A>G	p.Ser242Gly	'7/12'	46390	36525	9283	582	0.112599698210821	0.21265358913559	0.012545807286053	0.032067283594812	0.0109205467997101	0.0106628464826671	0.0534717207069569
12-121228843-A-G	snv	1072#388#CCL2#P13500#OID21004#v1#Neurology	European	Proteomics	0.003491079054187	dominant	missense_variant	ENST00000337233	c.724A>G	p.Ser242Gly	'7/12'	46105	36316	9212	577	0.11241730831797	0.212319705021147	0.0125149116147923	0.0322712774956209	0.0110481213693418	0.0106167887995012	0.0539257661917406
12-121228843-A-G	snv	1072#380#CCL11#P51671#OID20668#v1#Inflammation	European	Proteomics	0.00149770726958954	dominant	missense_variant	ENST00000337233	c.724A>G	p.Ser242Gly	'7/12'	46964	36987	9388	589	0.112490418192658	0.212439315220169	0.0125415211651478	0.0338078967647482	0.0106471008467604	0.0129394245218516	0.0546763690076448
12-121228843-A-G	snv	1072#32#ADA2#Q9NZK5#OID20394#v1#Cardiometabolic	European	Proteomics	0.00337605527621197	dominant	missense_variant	ENST00000337233	c.724A>G	p.Ser242Gly	'7/12'	46243	36398	9262	583	0.112752200333023	0.2128970871267	0.0126073135393465	0.0321997141072507	0.010984422907409	0.0106700770694774	0.053729351145024
12-121228843-A-G	snv	1072#2900#XPNPEP2#O43895#OID21508#v1#Oncology	European	Proteomics	0.00136097738483063	dominant	missense_variant	ENST00000337233	c.724A>G	p.Ser242Gly	'7/12'	46585	36685	9319	581	0.112493291832135	0.212514757969303	0.0124718256949662	-0.0353804578903781	0.0110460542455234	-0.0570308891305118	-0.0137300266502443
12-121228843-A-G	snv	1072#2699#TMED10#P49755#OID30068#v1#CardiometabolicII	European	Proteomics	0.00717391739496529	dominant	missense_variant	ENST00000337233	c.724A>G	p.Ser242Gly	'7/12'	45260	35642	9053	565	0.112494476358816	0.212505523641184	0.0124834290764472	-0.030977360107873	0.0115209572308703	-0.0535586254802108	-0.00839609473553514
12-121228843-A-G	snv	1072#2673#THPO#P40225#OID20098#v1#Cardiometabolic	European	Proteomics	0.00489324912685946	dominant	missense_variant	ENST00000337233	c.724A>G	p.Ser242Gly	'7/12'	45699	36013	9110	576	0.112278168012429	0.211952121490623	0.0126042145342349	0.0317767076098825	0.0112918971808966	0.00964440938779854	0.0539090058319664
12-121228843-A-G	snv	1072#2544#SPINT2#O43291#OID20720#v1#Inflammation	European	Proteomics	0.0041796399294632	dominant	missense_variant	ENST00000337233	c.724A>G	p.Ser242Gly	'7/12'	46654	36746	9325	583	0.112434089252797	0.212371929523728	0.0124962489818665	0.0317956767042432	0.0111002259321012	0.0100390689863595	0.0535522844221269
12-121228843-A-G	snv	1072#2467#SLAMF7#Q9NQ25#OID20602#v1#Inflammation	European	Proteomics	0.000851437332418595	dominant	missense_variant	ENST00000337233	c.724A>G	p.Ser242Gly	'7/12'	46390	36525	9283	582	0.112599698210821	0.21265358913559	0.012545807286053	0.0375567615396154	0.0112589468945702	0.0154890551166913	0.0596244679625395
12-121228843-A-G	snv	1072#2451#SIGLEC7#Q9Y286#OID20190#v1#Cardiometabolic	European	Proteomics	0.00666844541111258	dominant	missense_variant	ENST00000337233	c.724A>G	p.Ser242Gly	'7/12'	46548	36653	9307	588	0.112604193520667	0.212576265360488	0.0126321216808456	0.0294141074205287	0.010841570969944	0.00816446601426444	0.050663748826793
12-121228843-A-G	snv	1072#2399#SERPINA3#P01011#OID30786#v1#InflammationII	European	Proteomics	0.00751485740580828	dominant	missense_variant	ENST00000337233	c.724A>G	p.Ser242Gly	'7/12'	46729	36787	9350	592	0.112713732371761	0.212758672344797	0.0126687923987246	-0.0299000058155759	0.0111849310511117	-0.0518226359113862	-0.00797737571976555
12-121228843-A-G	snv	1072#2328#S100A11#P31949#OID20130#v1#Cardiometabolic	European	Proteomics	0.00770387666313724	dominant	missense_variant	ENST00000337233	c.724A>G	p.Ser242Gly	'7/12'	46186	36367	9236	583	0.112609881782358	0.21259689083272	0.0126228727319967	0.0296673190077724	0.0111326340802599	0.00784718509709328	0.0514874529184516
12-121228843-A-G	snv	1072#2284#RICTOR#Q6R327#OID30433#v1#InflammationII	European	Proteomics	0.00963767943613507	dominant	missense_variant	ENST00000337233	c.724A>G	p.Ser242Gly	'7/12'	45518	35887	9063	568	0.112032602486928	0.2115866250714	0.0124785799024562	0.0297033879991822	0.0114743623433181	0.00721345278357839	0.052193323214786
12-121228843-A-G	snv	1072#224#AZU1#P20160#OID20309#v1#Cardiometabolic	European	Proteomics	0.00209224641765098	dominant	missense_variant	ENST00000337233	c.724A>G	p.Ser242Gly	'7/12'	45139	35583	8986	570	0.112164646979331	0.211701632734443	0.0126276612242185	0.0348708908702712	0.0113327778989828	0.0126584584850536	0.0570833232554889
12-121228843-A-G	snv	1072#2212#PXN#P49023#OID20822#v1#Neurology	European	Proteomics	0.00276628849853532	dominant	missense_variant	ENST00000337233	c.724A>G	p.Ser242Gly	'7/12'	45449	35799	9081	569	0.1124227155713	0.212325903760259	0.0125195273823406	0.0341369456173603	0.0114065652407138	0.0117798929127508	0.0564939983219697
12-121228843-A-G	snv	1072#2211#PXDNL#A1KZ92#OID31405#v1#OncologyII	European	Proteomics	0.000309577225021861	dominant	missense_variant	ENST00000337233	c.724A>G	p.Ser242Gly	'7/12'	46618	36695	9338	585	0.112703247672573	0.212857694452787	0.0125488008923592	0.0405265316626174	0.011234207415264	0.0185073178059622	0.0625457455192726
12-121228843-A-G	snv	1072#2164#PRTN3#P24158#OID20329#v1#Cardiometabolic	European	Proteomics	0.00512746438350527	dominant	missense_variant	ENST00000337233	c.724A>G	p.Ser242Gly	'7/12'	45372	35755	9046	571	0.112271885744512	0.211958917393988	0.0125848540950366	0.0319247093728693	0.0114055466376358	0.00956965213557929	0.0542797666101593
12-121228843-A-G	snv	1072#2095#PODXL#O00592#OID21358#v1#Oncology	European	Proteomics	0.00874085284967094	dominant	missense_variant	ENST00000337233	c.724A>G	p.Ser242Gly	'7/12'	46240	36407	9248	585	0.112651384083045	0.212651384083045	0.012651384083045	0.0297745535168827	0.0113550647233334	0.00751845280863409	0.0520306542251313
12-121228843-A-G	snv	1072#2082#PLXNB2#O15031#OID20317#v1#Cardiometabolic	European	Proteomics	0.00685745329783078	dominant	missense_variant	ENST00000337233	c.724A>G	p.Ser242Gly	'7/12'	46862	36922	9352	588	0.112329819469933	0.212112159105459	0.0125474798344074	0.029558796986031	0.0109322821947726	0.00813136395754273	0.0509862300145193
12-121228843-A-G	snv	1072#1978#PBK#Q96KB5#OID31158#v1#OncologyII	European	Proteomics	0.000457050615116902	dominant	missense_variant	ENST00000337233	c.724A>G	p.Ser242Gly	'7/12'	45198	35571	9056	571	0.112814726315324	0.212996150272136	0.0126333023585114	0.0403773711771811	0.0115199371758597	0.0177981043004048	0.0629566380539573
12-121228843-A-G	snv	1072#1803#MZB1#Q8WU39#OID20732#v1#Inflammation	European	Proteomics	0.00388191594609663	dominant	missense_variant	ENST00000337233	c.724A>G	p.Ser242Gly	'7/12'	46578	36684	9312	582	0.112456524539482	0.212417879685689	0.0124951693932758	0.0321797138093873	0.0111435399196211	0.0103382091071932	0.0540212185115815
12-121228843-A-G	snv	1072#1753#MPO#P05164#OID21100#v1#Neurology	European	Proteomics	0.00603926333547818	dominant	missense_variant	ENST00000337233	c.724A>G	p.Ser242Gly	'7/12'	46532	36642	9308	582	0.112524714175191	0.21254190664489	0.012507521705493	0.030950072679642	0.0112719184658604	0.00885694354110754	0.0530432018181765
12-121228843-A-G	snv	1072#1743#MNDA#P41218#OID20156#v1#Cardiometabolic	European	Proteomics	0.00805057782731749	dominant	missense_variant	ENST00000337233	c.724A>G	p.Ser242Gly	'7/12'	46477	36597	9293	587	0.112604083740345	0.212578264517934	0.0126299029627558	0.0294086264184726	0.0110973619960756	0.00765762990690719	0.051159622930038
12-121228843-A-G	snv	1072#1738#MMP8#P22894#OID21019#v1#Neurology	European	Proteomics	0.00906769064804752	dominant	missense_variant	ENST00000337233	c.724A>G	p.Ser242Gly	'7/12'	46850	36905	9359	586	0.11239060832444	0.212273212379936	0.0125080042689434	0.0291559389187993	0.0111725689663625	0.00725754015788379	0.0510543376797148
12-121228843-A-G	snv	1072#1672#MAPK13#O15264#OID31205#v1#OncologyII	European	Proteomics	0.00127450765274895	dominant	missense_variant	ENST00000337233	c.724A>G	p.Ser242Gly	'7/12'	45198	35571	9056	571	0.112814726315324	0.212996150272136	0.0126333023585114	0.0370264896490867	0.01149226510519	0.0145014604872515	0.0595515188109219
12-121228843-A-G	snv	1072#1576#LGALS3#P17931#OID20284#v1#Cardiometabolic	European	Proteomics	0.000630532818339925	dominant	missense_variant	ENST00000337233	c.724A>G	p.Ser242Gly	'7/12'	46639	36738	9315	586	0.11242736765368	0.212290143442184	0.0125645918651772	0.0366354592473943	0.0107172580642966	0.0156294740638763	0.0576414444309123
12-121228843-A-G	snv	1072#1541#LACRT#Q9GZZ8#OID31367#v1#OncologyII	European	Proteomics	0.00505918129283749	dominant	missense_variant	ENST00000337233	c.724A>G	p.Ser242Gly	'7/12'	46539	36630	9325	584	0.112733406390339	0.212918197640688	0.0125486151399901	0.0313499108516139	0.0111829185953613	0.00943122287903043	0.0532685988241973
12-121228843-A-G	snv	1072#1390#IL1RL1#Q01638#OID20250#v1#Cardiometabolic	European	Proteomics	0.00800433338239622	dominant	missense_variant	ENST00000337233	c.724A>G	p.Ser242Gly	'7/12'	46939	36980	9369	590	0.112369245190566	0.212168985278766	0.0125695051023669	0.0275561647158147	0.0103907088505563	0.00719022422820038	0.0479221052034291
12-121228843-A-G	snv	1072#1388#IL1R2#P27930#OID20757#v1#Inflammation	European	Proteomics	0.0000672530944697015	dominant	missense_variant	ENST00000337233	c.724A>G	p.Ser242Gly	'7/12'	46350	36511	9262	577	0.112362459546926	0.2122761596548	0.0124487594390507	0.0436506667144514	0.0109505462948217	0.0221874296538778	0.0651139037750249
12-121228843-A-G	snv	1072#1316#ICAM3#P32942#OID20277#v1#Cardiometabolic	European	Proteomics	0.0000723670053985216	dominant	missense_variant	ENST00000337233	c.724A>G	p.Ser242Gly	'7/12'	47090	37100	9399	591	0.112348693990231	0.212146952643873	0.0125504353365895	0.0442437712242202	0.0111481227187747	0.022393290345984	0.0660942521024563
12-121228843-A-G	snv	1072#1052#FGR#P09769#OID20828#v1#Neurology	European	Proteomics	0.00397217978068484	dominant	missense_variant	ENST00000337233	c.724A>G	p.Ser242Gly	'7/12'	45449	35799	9081	569	0.1124227155713	0.212325903760259	0.0125195273823406	0.0322590173774705	0.0111990644732548	0.0103086695394383	0.0542093652155028
12-121210228-C-T	snv	30800#Oestradiol	European	Chapter XVIII Symptoms signs and abnormal clinical and laboratory findings not elsewhere classified	0.00612526399220787	dominant	missense_variant	ENST00000337233	c.64C>T	p.Leu22Phe	'1/12'	69535	69503	32	0	0.000230099949665636	0.000460199899331272	0	-0.405610886386745	0.147974672094061	-0.69564096302824	-0.115580809745251
12-121210228-C-T	snv	25692#Weighted-mean OD in tract inferior longitudinal fasciculus (right)	European	Chapter VI Diseases of the nervous system	0.00760559675604439	dominant	missense_variant	ENST00000337233	c.64C>T	p.Leu22Phe	'1/12'	41861	41836	25	0	0.000298607295573445	0.000597214591146891	0	-0.529798921040885	0.198484221199113	-0.918832095625762	-0.140765746456008
12-121210228-C-T	snv	25574#Weighted-mean L1 in tract cingulate gyrus part of cingulum (right)	European	Chapter VI Diseases of the nervous system	0.00649081007450328	dominant	missense_variant	ENST00000337233	c.64C>T	p.Leu22Phe	'1/12'	41863	41838	25	0	0.000298593029644316	0.000597186059288632	0	0.544398078599322	0.199996717372458	0.152400380805455	0.936395776393188
12-121210228-C-T	snv	25494#Weighted-mean FA in tract parahippocampal part of cingulum (left)	European	Chapter VI Diseases of the nervous system	0.00661013457471061	dominant	missense_variant	ENST00000337233	c.64C>T	p.Leu22Phe	'1/12'	41863	41838	25	0	0.000298593029644316	0.000597186059288632	0	0.531644627098374	0.195744832971383	0.147980710570541	0.915308543626207
12-121210228-C-T	snv	25433#Mean OD in superior longitudinal fasciculus on FA skeleton (left)	European	Chapter VI Diseases of the nervous system	0.00574216887057439	dominant	missense_variant	ENST00000337233	c.64C>T	p.Leu22Phe	'1/12'	41862	41837	25	0	0.000298600162438488	0.000597200324876977	0	-0.551157535839008	0.199528871755604	-0.942238246828756	-0.16007682484926
12-121210228-C-T	snv	25430#Mean OD in fornix cres+stria terminalis on FA skeleton (right)	European	Chapter VI Diseases of the nervous system	0.000443161927675102	dominant	missense_variant	ENST00000337233	c.64C>T	p.Leu22Phe	'1/12'	41862	41837	25	0	0.000298600162438488	0.000597200324876977	0	-0.66750731336935	0.189998220495528	-103990775098216	-0.295106875756536
12-121210228-C-T	snv	25427#Mean OD in cingulum cingulate gyrus on FA skeleton (left)	European	Chapter VI Diseases of the nervous system	0.0078150816894831	dominant	missense_variant	ENST00000337233	c.64C>T	p.Leu22Phe	'1/12'	41862	41837	25	0	0.000298600162438488	0.000597200324876977	0	-0.52230662803837	0.196349638952728	-0.907155977050221	-0.137457279026519
12-121210228-C-T	snv	25241#Mean L1 in superior longitudinal fasciculus on FA skeleton (left)	European	Chapter VI Diseases of the nervous system	0.00946008734731797	dominant	missense_variant	ENST00000337233	c.64C>T	p.Leu22Phe	'1/12'	41865	41840	25	0	0.000298578765078228	0.000597157530156455	0	0.499775326268777	0.192585436791137	0.122303892045864	0.87724676049169
12-121210228-C-T	snv	25234#Mean L1 in cingulum cingulate gyrus on FA skeleton (right)	European	Chapter VI Diseases of the nervous system	0.00179530756538656	dominant	missense_variant	ENST00000337233	c.64C>T	p.Leu22Phe	'1/12'	41865	41840	25	0	0.000298578765078228	0.000597157530156455	0	0.623044898228948	0.199543063122881	0.231936372676649	101415342378125
12-121210228-C-T	snv	25193#Mean MO in superior longitudinal fasciculus on FA skeleton (left)	European	Chapter VI Diseases of the nervous system	0.00713181899996255	dominant	missense_variant	ENST00000337233	c.64C>T	p.Leu22Phe	'1/12'	41865	41840	25	0	0.000298578765078228	0.000597157530156455	0	0.531556843290231	0.197549110186468	0.144356506681093	0.918757179899369
12-121210228-C-T	snv	25094#Mean FA in fornix cres+stria terminalis on FA skeleton (right)	European	Chapter VI Diseases of the nervous system	0.000508172799411193	dominant	missense_variant	ENST00000337233	c.64C>T	p.Leu22Phe	'1/12'	41865	41840	25	0	0.000298578765078228	0.000597157530156455	0	0.611046130653588	0.17575550563003	0.266561709151401	0.955530552155775
12-121210228-C-T	snv	25093#Mean FA in cingulum hippocampus on FA skeleton (left)	European	Chapter VI Diseases of the nervous system	0.00672471776376732	dominant	missense_variant	ENST00000337233	c.64C>T	p.Leu22Phe	'1/12'	41865	41840	25	0	0.000298578765078228	0.000597157530156455	0	0.532126914303737	0.196334137960986	0.147307948353435	0.916945880254038
12-121210228-C-T	snv	23338#Femur troch bone area (right)	European	Chapter XIII Diseases of the musculoskeletal system and connective tissue	0.0067103228247921	dominant	missense_variant	ENST00000337233	c.64C>T	p.Leu22Phe	'1/12'	43643	43616	27	0	0.000309327956373302	0.000618655912746603	0	-0.386651382149355	0.142622213344921	-0.666193537036068	-0.107109227262643
12-121210228-C-T	snv	20015#Sitting height	European	Chapter XXI Factors influencing health status and contact with health services	0.00976551574374244	dominant	missense_variant	ENST00000337233	c.64C>T	p.Leu22Phe	'1/12'	455236	455018	218	0	0.000239436248451353	0.000478872496902705	0	-0.131023183036952	0.0507048924723803	-0.230403210353058	-0.0316431557208454
12-121210228-C-T	snv	1072#937#ENTPD5#O75356#OID20104#v1#Cardiometabolic	European	Proteomics	0.000314566522680764	dominant	missense_variant	ENST00000337233	c.64C>T	p.Leu22Phe	'1/12'	45726	45700	26	0	0.000284302147574684	0.000568604295149368	0	-0.693544038518602	0.192476036310788	-107080012766927	-0.316287949367929
12-121210228-C-T	snv	1072#9#ACAA1#P09110#OID21269#v1#Oncology	European	Proteomics	0.00955832411139528	dominant	missense_variant	ENST00000337233	c.64C>T	p.Leu22Phe	'1/12'	45383	45356	27	0	0.000297468214970363	0.000594936429940727	0	-0.492501339098563	0.190043333268178	-0.864989366218897	-0.120013311978229
12-121210228-C-T	snv	1072#745#CXCL16#Q9H2A7#OID20282#v1#Cardiometabolic	European	Proteomics	0.00995063136347508	dominant	missense_variant	ENST00000337233	c.64C>T	p.Leu22Phe	'1/12'	47041	47014	27	0	0.00028698369507451	0.000573967390149019	0	0.480412536127261	0.186376537343969	0.11511183239066	0.845713239863862
12-121210228-C-T	snv	1072#707#CSPG5#O95196#OID30843#v1#NeurologyII	European	Proteomics	0.00082954425329233	dominant	missense_variant	ENST00000337233	c.64C>T	p.Leu22Phe	'1/12'	45381	45356	25	0	0.000275445671095833	0.000550891342191666	0	0.668311138072776	0.199915495449363	0.276473511897083	106014876424847
12-121210228-C-T	snv	1072#654#CPA4#Q9UI42#OID30606#v1#InflammationII	European	Proteomics	0.00586857794840341	dominant	missense_variant	ENST00000337233	c.64C>T	p.Leu22Phe	'1/12'	45092	45067	25	0	0.00027721103521689	0.00055442207043378	0	-0.545817281202742	0.198106807814282	-0.934109916595747	-0.157524645809737
12-121210228-C-T	snv	1072#525#CEP152#O94986#OID31249#v1#OncologyII	European	Proteomics	0.00650951920125881	dominant	missense_variant	ENST00000337233	c.64C>T	p.Leu22Phe	'1/12'	45226	45200	26	0	0.000287445274841905	0.00057489054968381	0	0.534058937846281	0.196267738237555	0.149370940005705	0.918746935686858
12-121210228-C-T	snv	1072#298#BTNL10#A8MVZ5#OID31196#v1#OncologyII	European	Proteomics	0.00932418093581567	dominant	missense_variant	ENST00000337233	c.64C>T	p.Leu22Phe	'1/12'	45226	45200	26	0	0.000287445274841905	0.00057489054968381	0	0.510979393049816	0.19652712387557	0.125782995088808	0.896175791010824
12-121210228-C-T	snv	1072#2840#VAMP5#O95183#OID20071#v1#Cardiometabolic	European	Proteomics	0.00872235429424864	dominant	missense_variant	ENST00000337233	c.64C>T	p.Leu22Phe	'1/12'	45726	45700	26	0	0.000284302147574684	0.000568604295149368	0	-0.510009946969738	0.194447885508784	-0.891130891876425	-0.128889002063051
12-121210228-C-T	snv	1072#2673#THPO#P40225#OID20098#v1#Cardiometabolic	European	Proteomics	0.00922962340690491	dominant	missense_variant	ENST00000337233	c.64C>T	p.Leu22Phe	'1/12'	45726	45700	26	0	0.000284302147574684	0.000568604295149368	0	-0.503581225120707	0.193421712419369	-0.882690854468717	-0.124471595772698
12-121210228-C-T	snv	1072#2577#STC1#P52823#OID21014#v1#Neurology	European	Proteomics	0.00985339847555494	dominant	missense_variant	ENST00000337233	c.64C>T	p.Leu22Phe	'1/12'	46955	46928	27	0	0.000287509317431583	0.000575018634863167	0	0.479055000752247	0.185605606755506	0.11526531494015	0.842844686564343
12-121210228-C-T	snv	1072#2471#SLC16A1#P53985#OID20799#v1#Neurology	European	Proteomics	0.00875451646050958	dominant	missense_variant	ENST00000337233	c.64C>T	p.Leu22Phe	'1/12'	45474	45448	26	0	0.00028587764436821	0.000571755288736421	0	-0.50697095681022	0.193381675555791	-0.886002168916109	-0.12793974470433
12-121210228-C-T	snv	1072#2384#SELP#P16109#OID20379#v1#Cardiometabolic	European	Proteomics	0.0085463344173332	dominant	missense_variant	ENST00000337233	c.64C>T	p.Leu22Phe	'1/12'	46731	46704	27	0	0.000288887462284137	0.000577774924568274	0	-0.50081935936399	0.190440160672215	-0.874084887250876	-0.127553831477103
12-121210228-C-T	snv	1072#2253#RBP1#P09455#OID30913#v1#NeurologyII	European	Proteomics	0.00547684697450662	dominant	missense_variant	ENST00000337233	c.64C>T	p.Leu22Phe	'1/12'	45619	45596	23	0	0.000252087945812052	0.000504175891624104	0	-0.576765283227521	0.207641746309747	-0.983746430212189	-0.169784136242854
12-121210228-C-T	snv	1072#1792#MYL1#P05976#OID30120#v1#CardiometabolicII	European	Proteomics	0.00107681178930781	dominant	missense_variant	ENST00000337233	c.64C>T	p.Leu22Phe	'1/12'	45288	45261	27	0	0.000298092209856916	0.000596184419713832	0	0.618647586335795	0.189196984081311	0.247818396636245	0.989476776035345
12-121210228-C-T	snv	1072#1665#MAP1LC3A#Q9H492#OID30868#v1#NeurologyII	European	Proteomics	0.00620876182068835	dominant	missense_variant	ENST00000337233	c.64C>T	p.Leu22Phe	'1/12'	45381	45356	25	0	0.000275445671095833	0.000550891342191666	0	0.547264388502923	0.199974154516273	0.155311789600978	0.939216987404868
12-121210228-C-T	snv	1072#1592#LILRB1#Q8NHL6#OID20323#v1#Cardiometabolic	European	Proteomics	0.00363933119642159	dominant	missense_variant	ENST00000337233	c.64C>T	p.Leu22Phe	'1/12'	47118	47091	27	0	0.000286514707754998	0.000573029415509996	0	0.542747984978463	0.186640435960796	0.17693005153788	0.908565918419045
12-121210228-C-T	snv	1072#1553#LAP3#P28838#OID20436#v1#Inflammation	European	Proteomics	0.00348885933279855	dominant	missense_variant	ENST00000337233	c.64C>T	p.Leu22Phe	'1/12'	45652	45625	27	0	0.00029571541224919	0.000591430824498379	0	-0.556378414550772	0.190463983271215	-0.929690863808534	-0.18306596529301
12-121210228-C-T	snv	1072#1447#ISM2#Q6H9L7#OID30365#v1#CardiometabolicII	European	Proteomics	0.00655271384446919	dominant	missense_variant	ENST00000337233	c.64C>T	p.Leu22Phe	'1/12'	46830	46803	27	0	0.000288276745675849	0.000576553491351698	0	0.522492171957855	0.192171710560769	0.14583280135407	0.89915154256164
12-121210228-C-T	snv	1072#1240#GZMB#P10144#OID20604#v1#Inflammation	European	Proteomics	0.00775018447015524	dominant	missense_variant	ENST00000337233	c.64C>T	p.Leu22Phe	'1/12'	46418	46391	27	0	0.000290835451764402	0.000581670903528804	0	-0.497074711998282	0.186668109580906	-0.86294702798312	-0.131202396013444
12-121210228-C-T	snv	1072#1101#FZD10#Q9ULW2#OID30931#v1#NeurologyII	European	Proteomics	0.0043775482761389	dominant	missense_variant	ENST00000337233	c.64C>T	p.Leu22Phe	'1/12'	45619	45596	23	0	0.000252087945812052	0.000504175891624104	0	-0.595118326346396	0.208832977258382	-100443430506127	-0.185802347631523
12-121233515-CT-C	indel	30660#Direct bilirubin	European	Chapter XVIII Symptoms signs and abnormal clinical and laboratory findings not elsewhere classified	0.000750390754302849	dominant	splice_region_variant	ENST00000337233	c.1141-5delT		'11/11'	370200	370179	21	0	0.0000283630470016207	0.0000567260940032415	0	0.706394000387461	0.209581255437509	0.295620944862966	111716705591196
12-121233515-CT-C	indel	30840#Total bilirubin	European	Chapter XVIII Symptoms signs and abnormal clinical and laboratory findings not elsewhere classified	0.0038602220506323	dominant	splice_region_variant	ENST00000337233	c.1141-5delT		'11/11'	433452	433428	24	0	0.0000276847263364802	0.0000553694526729603	0	0.559141468090472	0.193516114335302	0.179855794443934	0.938427141737009
12-121229064-C-T	snv	49#Hip circumference	European	Chapter XXI Factors influencing health status and contact with health services	0.00490284422196908	dominant	synonymous_variant	ENST00000337233	c.849C>T	p.Asp283Asp	'8/12'	458362	458133	229	0	0.000249802557803657	0.000499605115607315	0	0.184128991982937	0.0654480165223917	0.0558528980067521	0.312405085959122
12-121229064-C-T	snv	30770#IGF-1	European	Chapter XVIII Symptoms signs and abnormal clinical and laboratory findings not elsewhere classified	0.00265383367337263	dominant	synonymous_variant	ENST00000337233	c.849C>T	p.Asp283Asp	'8/12'	432918	432703	215	0	0.000248314923380409	0.000496629846760818	0	-0.196769445975405	0.0654753719064792	-0.325099175577749	-0.0684397163730603
12-121229064-C-T	snv	25893#Volume of grey matter in I-IV Cerebellum (left)	European	Chapter VI Diseases of the nervous system	0.00848171687002341	dominant	synonymous_variant	ENST00000337233	c.849C>T	p.Asp283Asp	'8/12'	44006	43982	24	0	0.000272690087715312	0.000545380175430623	0	0.512772289364294	0.194793758682977	0.130973035770643	0.894571542957946
12-121229064-C-T	snv	25785#Volume of grey matter in Insular Cortex (right)	European	Chapter VI Diseases of the nervous system	0.00882705074426689	dominant	synonymous_variant	ENST00000337233	c.849C>T	p.Asp283Asp	'8/12'	44006	43982	24	0	0.000272690087715312	0.000545380175430623	0	0.479313540145577	0.183028090597972	0.120575206589906	0.838051873701248
12-121229064-C-T	snv	25701#Weighted-mean OD in tract superior thalamic radiation (right)	European	Chapter VI Diseases of the nervous system	0.00421920142827757	dominant	synonymous_variant	ENST00000337233	c.849C>T	p.Asp283Asp	'8/12'	41858	41835	23	0	0.000274738401261408	0.000549476802522815	0	0.54871986897785	0.191763032165025	0.172860362992365	0.924579374963336
12-121229064-C-T	snv	25593#Weighted-mean L1 in tract superior thalamic radiation (right)	European	Chapter VI Diseases of the nervous system	0.0053767549865105	dominant	synonymous_variant	ENST00000337233	c.849C>T	p.Asp283Asp	'8/12'	41860	41837	23	0	0.000274725274725275	0.00054945054945055	0	-0.517335902273842	0.185844997658973	-0.881595937823019	-0.153075866724666
12-121229064-C-T	snv	25578#Weighted-mean L1 in tract corticospinal tract (right)	European	Chapter VI Diseases of the nervous system	0.00128467616713009	dominant	synonymous_variant	ENST00000337233	c.849C>T	p.Asp283Asp	'8/12'	41860	41837	23	0	0.000274725274725275	0.00054945054945055	0	-0.653254114573741	0.202899175103261	-105094069030625	-0.255567538841234
12-121229064-C-T	snv	25566#Weighted-mean MO in tract superior thalamic radiation (right)	European	Chapter VI Diseases of the nervous system	0.00555869252965128	dominant	synonymous_variant	ENST00000337233	c.849C>T	p.Asp283Asp	'8/12'	41860	41837	23	0	0.000274725274725275	0.00054945054945055	0	-0.540758959668521	0.195016975553602	-0.922996261412857	-0.158521657924186
12-121229064-C-T	snv	25524#Weighted-mean MD in tract corticospinal tract (right)	European	Chapter VI Diseases of the nervous system	0.00862776118817771	dominant	synonymous_variant	ENST00000337233	c.849C>T	p.Asp283Asp	'8/12'	41860	41837	23	0	0.000274725274725275	0.00054945054945055	0	-0.537925966535116	0.204800442130026	-0.939339064926192	-0.13651286814404
12-121229064-C-T	snv	25155#Mean MO in body of corpus callosum on FA skeleton	European	Chapter VI Diseases of the nervous system	0.00701744032173189	dominant	synonymous_variant	ENST00000337233	c.849C>T	p.Asp283Asp	'8/12'	41862	41839	23	0	0.000274712149443409	0.000549424298886819	0	0.513911715228742	0.190609563624981	0.140313032451599	0.887510398005886
12-121229064-C-T	snv	24471#Median magnetic susceptibility in putamen (left)	European	Chapter VI Diseases of the nervous system	0.00912256511113195	dominant	synonymous_variant	ENST00000337233	c.849C>T	p.Asp283Asp	'8/12'	39571	39547	24	0	0.000303252381794749	0.000606504763589497	0	-0.498696232840506	0.191250513903933	-0.873551819039806	-0.123840646641205
12-121229064-C-T	snv	24470#Median magnetic susceptibility in caudate (right)	European	Chapter VI Diseases of the nervous system	0.00261221897868613	dominant	synonymous_variant	ENST00000337233	c.849C>T	p.Asp283Asp	'8/12'	39571	39547	24	0	0.000303252381794749	0.000606504763589497	0	-0.600015211752001	0.199325945120959	-0.990698836479819	-0.209331587024182
12-121229064-C-T	snv	1072#889#EDN1#P05305#OID30224#v1#CardiometabolicII	European	Proteomics	0.00774759402189189	dominant	synonymous_variant	ENST00000337233	c.849C>T	p.Asp283Asp	'8/12'	45662	45627	35	0	0.000383250843151855	0.00076650168630371	0	0.432594163412778	0.162446535132975	0.114196361844403	0.750991964981154
12-121229064-C-T	snv	1072#809#DHRS4L2#Q6PKH6#OID31072#v1#NeurologyII	European	Proteomics	0.00353280528051438	dominant	synonymous_variant	ENST00000337233	c.849C>T	p.Asp283Asp	'8/12'	46713	46678	35	0	0.000374628047866761	0.000749256095733522	0	0.490433353086684	0.168113922984345	0.160927577554928	0.819939128618441
12-121229064-C-T	snv	1072#757#DAAM1#Q9Y4D1#OID30664#v1#InflammationII	European	Proteomics	0.00792036747464958	dominant	synonymous_variant	ENST00000337233	c.849C>T	p.Asp283Asp	'8/12'	45864	45831	33	0	0.000359759288330717	0.000719518576661434	0	0.457552819457948	0.172299785234555	0.119842529888881	0.795263109027014
12-121229064-C-T	snv	1072#755#CYTH3#O43739#OID31208#v1#OncologyII	European	Proteomics	0.00462892833151913	dominant	synonymous_variant	ENST00000337233	c.849C>T	p.Asp283Asp	'8/12'	45224	45191	33	0	0.000364850521846807	0.000729701043693614	0	0.493414979811482	0.174233127304078	0.151915181722506	0.834914777900458
12-121229064-C-T	snv	1072#678#CRHR1#P34998#OID20055#v1#Cardiometabolic	European	Proteomics	0.00107259404693145	dominant	synonymous_variant	ENST00000337233	c.849C>T	p.Asp283Asp	'8/12'	45724	45690	34	0	0.000371795993351413	0.000743591986702826	0	0.561407567061388	0.171633466195748	0.225003246084702	0.897811888038073
12-121229064-C-T	snv	1072#67#AGBL2#Q5U5Z8#OID30793#v1#NeurologyII	European	Proteomics	0.00948226372703635	dominant	synonymous_variant	ENST00000337233	c.849C>T	p.Asp283Asp	'8/12'	45379	45344	35	0	0.00038564093523436	0.000771281870468719	0	0.439605012192758	0.169452332171423	0.107475681663096	0.77173434272242
12-121229064-C-T	snv	1072#545#CFHR5#Q9BXR6#OID30716#v1#InflammationII	European	Proteomics	0.00209811619348608	dominant	synonymous_variant	ENST00000337233	c.849C>T	p.Asp283Asp	'8/12'	46362	46329	33	0	0.000355894913938139	0.000711789827876278	0	0.528674191461665	0.171862067499758	0.191821931108351	0.865526451814979
12-121229064-C-T	snv	1072#539#CFB#P00751#OID30755#v1#InflammationII	European	Proteomics	0.00848325955885785	dominant	synonymous_variant	ENST00000337233	c.849C>T	p.Asp283Asp	'8/12'	46184	46148	36	0	0.000389745366360644	0.000779490732721289	0	0.427802725091446	0.162519376753293	0.109262248300527	0.746343201882366
12-121229064-C-T	snv	1072#382#CCL14#Q16627#OID20401#v1#Cardiometabolic	European	Proteomics	0.00782489162049315	dominant	synonymous_variant	ENST00000337233	c.849C>T	p.Asp283Asp	'8/12'	46417	46382	35	0	0.000377017041170261	0.000754034082340522	0	0.438971892708472	0.165048785907404	0.115473777685208	0.762470007731735
12-121229064-C-T	snv	1072#2850#VEGFA#P15692#OID20650#v1#Inflammation	European	Proteomics	0.00374408608971657	dominant	synonymous_variant	ENST00000337233	c.849C>T	p.Asp283Asp	'8/12'	46840	46806	34	0	0.000362937660119556	0.000725875320239112	0	0.488804123610083	0.168605437943973	0.158334994723648	0.819273252496519
12-121229064-C-T	snv	1072#2731#TNFRSF6B#O95407#OID20964#v1#Neurology	European	Proteomics	0.00865403667019307	dominant	synonymous_variant	ENST00000337233	c.849C>T	p.Asp283Asp	'8/12'	46207	46173	34	0	0.000367909624082931	0.000735819248165862	0	0.435723218159349	0.165955711395327	0.110447476891281	0.760998959427418
12-121229064-C-T	snv	1072#2666#TGM2#P21980#OID20141#v1#Cardiometabolic	European	Proteomics	0.00378180951485438	dominant	synonymous_variant	ENST00000337233	c.849C>T	p.Asp283Asp	'8/12'	46499	46463	36	0	0.000387105099034388	0.000774210198068776	0	-0.470807251659829	0.16257400783838	-0.789454749597411	-0.152159753722247
12-121229064-C-T	snv	1072#257#BGN#P21810#OID21198#v1#Oncology	European	Proteomics	0.00126063431094017	dominant	synonymous_variant	ENST00000337233	c.849C>T	p.Asp283Asp	'8/12'	45302	45267	35	0	0.000386296410754492	0.000772592821508984	0	-0.535974679567166	0.166193866061009	-0.86171737823775	-0.210231980896583
12-121229064-C-T	snv	1072#2381#SELE#P16581#OID20290#v1#Cardiometabolic	European	Proteomics	0.00123065767683834	dominant	synonymous_variant	ENST00000337233	c.849C>T	p.Asp283Asp	'8/12'	47116	47080	36	0	0.000382035826470838	0.000764071652941676	0	0.5273002374836	0.163156184362599	0.20751177390945	0.847088701057751
12-121229064-C-T	snv	1072#2309#RP2#O75695#OID21302#v1#Oncology	European	Proteomics	0.00500322452930374	dominant	synonymous_variant	ENST00000337233	c.849C>T	p.Asp283Asp	'8/12'	46266	46230	36	0	0.000389054597328492	0.000778109194656984	0	0.465233308353645	0.16574271641676	0.140375051373182	0.790091565334109
12-121229064-C-T	snv	1072#2290#RLN2#P04090#OID30601#v1#InflammationII	European	Proteomics	0.00917592968066502	dominant	synonymous_variant	ENST00000337233	c.849C>T	p.Asp283Asp	'8/12'	45726	45693	33	0	0.000360845033460176	0.000721690066920352	0	0.43807427636721	0.168131858459593	0.108533162575346	0.767615390159074
12-121229064-C-T	snv	1072#2288#RIPK4#P57078#OID30138#v1#CardiometabolicII	European	Proteomics	0.00830446821537327	dominant	synonymous_variant	ENST00000337233	c.849C>T	p.Asp283Asp	'8/12'	45286	45253	33	0	0.000364351013558274	0.000728702027116548	0	-0.458926106722979	0.173865298116122	-0.799704941050112	-0.118147272395845
12-121229064-C-T	snv	1072#2279#RGMA#Q96B86#OID21065#v1#Neurology	European	Proteomics	0.00355105682258857	dominant	synonymous_variant	ENST00000337233	c.849C>T	p.Asp283Asp	'8/12'	46953	46918	35	0	0.000372713138670586	0.000745426277341171	0	-0.486412588604378	0.166827647485647	-0.813397201791272	-0.159427975417485
12-121229064-C-T	snv	1072#21#ACRBP#Q8NEB7#OID31385#v1#OncologyII	European	Proteomics	0.00985461503757099	dominant	synonymous_variant	ENST00000337233	c.849C>T	p.Asp283Asp	'8/12'	46644	46609	35	0	0.000375182231369522	0.000750364462739045	0	0.432864893492503	0.167712383976651	0.104146127744609	0.761583659240398
12-121229064-C-T	snv	1072#2025#PEPD#P12955#OID30688#v1#InflammationII	European	Proteomics	0.000289310026308664	dominant	synonymous_variant	ENST00000337233	c.849C>T	p.Asp283Asp	'8/12'	46894	46860	34	0	0.000362519725337996	0.000725039450675993	0	-0.612136796720756	0.16886710446481	-0.943118785965174	-0.281154807476338
12-121229064-C-T	snv	1072#2006#PDGFC#Q9NRA1#OID21183#v1#Oncology	European	Proteomics	0.00167596826514306	dominant	synonymous_variant	ENST00000337233	c.849C>T	p.Asp283Asp	'8/12'	45381	45346	35	0	0.000385623939534166	0.000771247879068333	0	0.527405039296268	0.167827649903626	0.198460112855891	0.856349965736646
12-121229064-C-T	snv	1072#1710#METAP1D#Q6UB28#OID20519#v1#Inflammation	European	Proteomics	0.00824541893005744	dominant	synonymous_variant	ENST00000337233	c.849C>T	p.Asp283Asp	'8/12'	46416	46382	34	0	0.00036625301620131	0.00073250603240262	0	0.451121632727433	0.170752303750734	0.116444536336731	0.785798729118134
12-121229064-C-T	snv	1072#1610#LRIG1#Q96JA1#OID21429#v1#Oncology	European	Proteomics	0.00206884238502292	dominant	synonymous_variant	ENST00000337233	c.849C>T	p.Asp283Asp	'8/12'	46718	46683	35	0	0.000374587953251423	0.000749175906502847	0	0.508431187248095	0.1650568188049	0.184917382021916	0.831944992474274
12-121229064-C-T	snv	1072#1570#LELP1#Q5T871#OID30845#v1#NeurologyII	European	Proteomics	0.00174750006434134	dominant	synonymous_variant	ENST00000337233	c.849C>T	p.Asp283Asp	'8/12'	45379	45344	35	0	0.00038564093523436	0.000771281870468719	0	0.529460998366181	0.169141688927655	0.197940533653024	0.860981463079338
12-121229064-C-T	snv	1072#15#ACHE#P22303#OID30585#v1#InflammationII	European	Proteomics	0.00467619162899572	dominant	synonymous_variant	ENST00000337233	c.849C>T	p.Asp283Asp	'8/12'	45864	45831	33	0	0.000359759288330717	0.000719518576661434	0	-0.46814071435876	0.165498432821979	-0.792520246204676	-0.143761182512843
12-121229064-C-T	snv	1072#1301#HSDL2#Q6YN16#OID30256#v1#CardiometabolicII	European	Proteomics	0.00961561121537176	dominant	synonymous_variant	ENST00000337233	c.849C>T	p.Asp283Asp	'8/12'	45662	45627	35	0	0.000383250843151855	0.00076650168630371	0	0.431090380841189	0.166478644089249	0.104789581364542	0.757391180317837
12-121229064-C-T	snv	1072#1251#HBZ#P02008#OID30307#v1#CardiometabolicII	European	Proteomics	0.00312992413542249	dominant	synonymous_variant	ENST00000337233	c.849C>T	p.Asp283Asp	'8/12'	46847	46811	36	0	0.000384229513095823	0.000768459026191645	0	-0.484370883654572	0.163924873530676	-0.805666036466675	-0.163075730842468
12-121229064-C-T	snv	1072#1032#FGA#P02671#OID30788#v1#InflammationII	European	Proteomics	0.00213778885671903	dominant	synonymous_variant	ENST00000337233	c.849C>T	p.Asp283Asp	'8/12'	45964	45929	35	0	0.000380732747367505	0.00076146549473501	0	0.496067744929555	0.161555854182519	0.179415747435231	0.812719742423878
12-121222114-G-A	snv	90088#No-wear time bias adjusted acceleration standard deviation	European	Chapter XXI Factors influencing health status and contact with health services	0.00033374165155387	dominant	synonymous_variant	ENST00000337233	c.375G>A	p.Val125Val	'4/12'	97475	87442	9728	305	0.0530289817902026	0.102928956142601	0.00312900743780457	0.0359823629845819	0.0100293034581579	0.0163250453181353	0.0556396806510286
12-121222114-G-A	snv	90012#Overall acceleration average	European	Chapter XXI Factors influencing health status and contact with health services	0.00104516658748926	dominant	synonymous_variant	ENST00000337233	c.375G>A	p.Val125Val	'4/12'	97475	87442	9728	305	0.0530289817902026	0.102928956142601	0.00312900743780457	0.0334867919679352	0.0102150672490534	0.0134653794404853	0.0535082044953851
12-121222114-G-A	snv	50#Standing height	European	Chapter XXI Factors influencing health status and contact with health services	0.000466682196601105	dominant	synonymous_variant	ENST00000337233	c.375G>A	p.Val125Val	'4/12'	458032	411672	45076	1284	0.0520094665874873	0.10121563558878	0.00280329758619485	0.0120149744962111	0.00343362432349935	0.00528517670184399	0.0187447722905783
12-121222114-G-A	snv	48#Waist circumference	European	Chapter XXI Factors influencing health status and contact with health services	0.0000595875499933602	dominant	synonymous_variant	ENST00000337233	c.375G>A	p.Val125Val	'4/12'	458249	411881	45081	1287	0.0519968401458596	0.101185163524634	0.00280851676708514	-0.0172739119758755	0.00430290610057583	-0.0257074752374717	-0.00884034871427929
12-121222114-G-A	snv	30880#Urate	European	Chapter XVIII Symptoms signs and abnormal clinical and laboratory findings not elsewhere classified	0.000285531828330381	dominant	synonymous_variant	ENST00000337233	c.375G>A	p.Val125Val	'4/12'	434591	390603	42772	1216	0.0520075197139379	0.101217006334692	0.00279803309318417	-0.0154449901618532	0.00425702994839916	-0.0237886387796505	-0.00710134154405589
12-121222114-G-A	snv	30810#Phosphate	European	Chapter XVIII Symptoms signs and abnormal clinical and laboratory findings not elsewhere classified	0.0029850054597834	dominant	synonymous_variant	ENST00000337233	c.375G>A	p.Val125Val	'4/12'	397663	357314	39230	1119	0.0521396257635234	0.101465311079985	0.00281394044706196	-0.0150776799112096	0.00507786322542157	-0.0250301392440056	-0.00512522057841354
12-121222114-G-A	snv	30770#IGF-1	European	Chapter XVIII Symptoms signs and abnormal clinical and laboratory findings not elsewhere classified	9.23988e-07	dominant	synonymous_variant	ENST00000337233	c.375G>A	p.Val125Val	'4/12'	432767	388971	42585	1211	0.0519991126865034	0.10119995286147	0.00279827251153623	0.0452034476426095	0.00483723607029457	0.035722612643828	0.054684282641391
12-121222114-G-A	snv	30730#Gamma glutamyltransferase	European	Chapter XVIII Symptoms signs and abnormal clinical and laboratory findings not elsewhere classified	0.00142790964583677	dominant	synonymous_variant	ENST00000337233	c.375G>A	p.Val125Val	'4/12'	434887	390869	42800	1218	0.0520089126600703	0.101217097774824	0.00280072754531637	-0.0149048833962561	0.00467388682705908	-0.0240655587410635	-0.00574420805144867
12-121222114-G-A	snv	30710#C-reactive protein	European	Chapter XVIII Symptoms signs and abnormal clinical and laboratory findings not elsewhere classified	42269.7	dominant	synonymous_variant	ENST00000337233	c.375G>A	p.Val125Val	'4/12'	434171	390223	42733	1215	0.052010613329771	0.101222790098832	0.00279843656070995	-0.031073617879081	0.00497532030143301	-0.0408250936664675	-0.0213221420916945
12-121222114-G-A	snv	3064#Peak expiratory flow (PEF)	European	Chapter X Diseases of the respiratory system	0.00547922601997986	dominant	synonymous_variant	ENST00000337233	c.375G>A	p.Val125Val	'4/12'	416095	373950	40973	1172	0.0520518150903039	0.101286965716964	0.00281666446364412	0.0114859485972553	0.00413545190714785	0.0033805882218133	0.0195913089726974
12-121222114-G-A	snv	3063#Forced expiratory volume in 1-second (FEV1)	European	Chapter X Diseases of the respiratory system	0.000191093093040905	dominant	synonymous_variant	ENST00000337233	c.375G>A	p.Val125Val	'4/12'	416095	373950	40973	1172	0.0520518150903039	0.101286965716964	0.00281666446364412	0.0140176854726268	0.0037575458826942	0.00665300944922691	0.0213823614960266
12-121222114-G-A	snv	3062#Forced vital capacity (FVC)	European	Chapter X Diseases of the respiratory system	0.0000650519788967362	dominant	synonymous_variant	ENST00000337233	c.375G>A	p.Val125Val	'4/12'	416095	373950	40973	1172	0.0520518150903039	0.101286965716964	0.00281666446364412	0.0145861395997678	0.00365225611932253	0.00742782832081031	0.0217444508787252
12-121222114-G-A	snv	30260#Mean reticulocyte volume	European	Chapter XVIII Symptoms signs and abnormal clinical and laboratory findings not elsewhere classified	0.000814184254814329	dominant	synonymous_variant	ENST00000337233	c.375G>A	p.Val125Val	'4/12'	435353	391424	42719	1210	0.0518418386918202	0.100904323617846	0.00277935376579465	-0.0166303293715664	0.00496731627873428	-0.0263661174453076	-0.00689454129782512
12-121222114-G-A	snv	30140#Neutrophill count	European	Chapter XVIII Symptoms signs and abnormal clinical and laboratory findings not elsewhere classified	0.000279731854738305	dominant	synonymous_variant	ENST00000337233	c.375G>A	p.Val125Val	'4/12'	441899	397294	43379	1226	0.0518568722717182	0.100939354920468	0.00277438962296814	-0.017937267807724	0.0049367587253511	-0.0276131636123665	-0.00826137200308146
12-121222114-G-A	snv	30130#Monocyte count	European	Chapter XVIII Symptoms signs and abnormal clinical and laboratory findings not elsewhere classified	0.00124826314229831	dominant	synonymous_variant	ENST00000337233	c.375G>A	p.Val125Val	'4/12'	441899	397294	43379	1226	0.0518568722717182	0.100939354920468	0.00277438962296814	-0.0155311125671266	0.00481191414940088	-0.0249623168290235	-0.00609990830522972
12-121222114-G-A	snv	30120#Lymphocyte count	European	Chapter XVIII Symptoms signs and abnormal clinical and laboratory findings not elsewhere classified	0.0000492181162123731	dominant	synonymous_variant	ENST00000337233	c.375G>A	p.Val125Val	'4/12'	441899	397294	43379	1226	0.0518568722717182	0.100939354920468	0.00277438962296814	-0.0200424224494951	0.00493734858119868	-0.0297194743535215	-0.0103653705454686
12-121222114-G-A	snv	30100#Mean platelet (thrombocyte) volume	European	Chapter XVIII Symptoms signs and abnormal clinical and laboratory findings not elsewhere classified	0.00678467084122168	dominant	synonymous_variant	ENST00000337233	c.375G>A	p.Val125Val	'4/12'	442689	397999	43461	1229	0.0518637237428533	0.100951232129102	0.00277621535660475	-0.0134479425446796	0.00496738973274626	-0.0231838741374778	-0.0037120109518815
12-121222114-G-A	snv	30070#Red blood cell (erythrocyte) distribution width	European	Chapter XVIII Symptoms signs and abnormal clinical and laboratory findings not elsewhere classified	0.00323118168504915	dominant	synonymous_variant	ENST00000337233	c.375G>A	p.Val125Val	'4/12'	442695	398007	43459	1229	0.0518607619241238	0.10094534611866	0.00277617772958809	0.0144318172603142	0.00490068112789311	0.00482663248832375	0.0240370020323046
12-121222114-G-A	snv	30050#Mean corpuscular haemoglobin	European	Chapter XVIII Symptoms signs and abnormal clinical and laboratory findings not elsewhere classified	0.0000696225946231598	dominant	synonymous_variant	ENST00000337233	c.375G>A	p.Val125Val	'4/12'	442694	398005	43460	1229	0.0518620085205582	0.10094783304043	0.0027761840006867	-0.0191689905889633	0.00481922371669427	-0.0286145213322773	-0.00972345984564941
12-121222114-G-A	snv	30040#Mean corpuscular volume	European	Chapter XVIII Symptoms signs and abnormal clinical and laboratory findings not elsewhere classified	0.003033841651757	dominant	synonymous_variant	ENST00000337233	c.375G>A	p.Val125Val	'4/12'	442695	398007	43459	1229	0.0518607619241238	0.10094534611866	0.00277617772958809	-0.0143610958416926	0.00484467645359151	-0.0238565131689701	-0.00486567851441517
12-121222114-G-A	snv	30010#Red blood cell (erythrocyte) count	European	Chapter XVIII Symptoms signs and abnormal clinical and laboratory findings not elsewhere classified	0.00150274830618678	dominant	synonymous_variant	ENST00000337233	c.375G>A	p.Val125Val	'4/12'	442697	398007	43461	1229	0.0518627865108641	0.100949407834252	0.00277616518747586	0.013409439450409	0.00422454703710656	0.00512945676842679	0.0216894221323912
12-121222114-G-A	snv	30000#White blood cell (leukocyte) count	European	Chapter XVIII Symptoms signs and abnormal clinical and laboratory findings not elsewhere classified	0.00000240100535810468	dominant	synonymous_variant	ENST00000337233	c.375G>A	p.Val125Val	'4/12'	442692	398002	43461	1229	0.0518633722768878	0.100950548010807	0.00277619654296893	-0.0233618738833992	0.00495330369169859	-0.0330701972673945	-0.013653550499404
12-121222114-G-A	snv	27823#Overall average retinal pigment epithelium thickness (right)	European	Chapter VII Diseases of the eye and adnexa	0.00940299056602628	dominant	synonymous_variant	ENST00000337233	c.375G>A	p.Val125Val	'4/12'	56627	50837	5639	151	0.0524573083511399	0.102248044219189	0.00266657248309111	-0.035453686874071	0.0136510879084199	-0.0622098994609198	-0.00869747428722212
12-121222114-G-A	snv	25916#Volume of grey matter in IX Cerebellum (vermis)	European	Chapter VI Diseases of the nervous system	0.0068717128256739	dominant	synonymous_variant	ENST00000337233	c.375G>A	p.Val125Val	'4/12'	43995	39488	4362	145	0.0528696442777588	0.102443459484032	0.0032958290714854	-0.0417949925132832	0.0154617270407455	-0.0721002544679933	-0.0114897305585731
12-121222114-G-A	snv	25873#Volume of grey matter in Planum Temporale (right)	European	Chapter VI Diseases of the nervous system	0.00139090104829421	dominant	synonymous_variant	ENST00000337233	c.375G>A	p.Val125Val	'4/12'	43995	39488	4362	145	0.0528696442777588	0.102443459484032	0.0032958290714854	0.0456580657858226	0.0142827121406249	0.0176636941541988	0.0736524374174464
12-121222114-G-A	snv	25860#Volume of grey matter in Occipital Fusiform Gyrus (left)	European	Chapter VI Diseases of the nervous system	0.00449218357729302	dominant	synonymous_variant	ENST00000337233	c.375G>A	p.Val125Val	'4/12'	43995	39488	4362	145	0.0528696442777588	0.102443459484032	0.0032958290714854	0.0411199742179023	0.0144711972984895	0.0127561683006643	0.0694837801351404
12-121222114-G-A	snv	25855#Volume of grey matter in Temporal Fusiform Cortex anterior division (right)	European	Chapter VI Diseases of the nervous system	0.00401827333592002	dominant	synonymous_variant	ENST00000337233	c.375G>A	p.Val125Val	'4/12'	43995	39488	4362	145	0.0528696442777588	0.102443459484032	0.0032958290714854	0.0412646875244799	0.0143435788100485	0.0131510161305248	0.0693783589184349
12-121222114-G-A	snv	25849#Volume of grey matter in Parahippocampal Gyrus anterior division (right)	European	Chapter VI Diseases of the nervous system	0.00455579403572031	dominant	synonymous_variant	ENST00000337233	c.375G>A	p.Val125Val	'4/12'	43995	39488	4362	145	0.0528696442777588	0.102443459484032	0.0032958290714854	0.0396816428189663	0.013987098866013	0.0122666785006909	0.0670966071372417
12-121222114-G-A	snv	25848#Volume of grey matter in Parahippocampal Gyrus anterior division (left)	European	Chapter VI Diseases of the nervous system	0.00146074458458771	dominant	synonymous_variant	ENST00000337233	c.375G>A	p.Val125Val	'4/12'	43995	39488	4362	145	0.0528696442777588	0.102443459484032	0.0032958290714854	0.0448881443453256	0.0141043588559028	0.0172433483464718	0.0725329403441793
12-121222114-G-A	snv	25847#Volume of grey matter in Frontal Orbital Cortex (right)	European	Chapter VI Diseases of the nervous system	0.00626533217766444	dominant	synonymous_variant	ENST00000337233	c.375G>A	p.Val125Val	'4/12'	43995	39488	4362	145	0.0528696442777588	0.102443459484032	0.0032958290714854	0.0379403839497204	0.013878798742188	0.0107376898140445	0.0651430780853962
12-121222114-G-A	snv	25809#Volume of grey matter in Inferior Temporal Gyrus anterior division (right)	European	Chapter VI Diseases of the nervous system	0.00631236784748493	dominant	synonymous_variant	ENST00000337233	c.375G>A	p.Val125Val	'4/12'	43995	39488	4362	145	0.0528696442777588	0.102443459484032	0.0032958290714854	0.0409344607287698	0.01498755863244	0.0115585773477778	0.0703103441097618
12-121222114-G-A	snv	25801#Volume of grey matter in Superior Temporal Gyrus posterior division (right)	European	Chapter VI Diseases of the nervous system	0.00596170343119344	dominant	synonymous_variant	ENST00000337233	c.375G>A	p.Val125Val	'4/12'	43995	39488	4362	145	0.0528696442777588	0.102443459484032	0.0032958290714854	0.0404520313838096	0.0147097540225393	0.0116206500143381	0.0692834127532812
12-121222114-G-A	snv	25667#Weighted-mean ICVF in tract medial lemniscus (left)	European	Chapter VI Diseases of the nervous system	0.00413141437224445	dominant	synonymous_variant	ENST00000337233	c.375G>A	p.Val125Val	'4/12'	41848	37544	4164	140	0.0530969221946091	0.102848403746894	0.0033454406423246	-0.0449134166255081	0.015659599574374	-0.0756065556220172	-0.014220277628999
12-121222114-G-A	snv	25423#Mean OD in sagittal stratum on FA skeleton (left)	European	Chapter VI Diseases of the nervous system	0.00566541187927938	dominant	synonymous_variant	ENST00000337233	c.375G>A	p.Val125Val	'4/12'	41849	37545	4164	140	0.0530956534206313	0.102845946139693	0.00334536070156993	-0.0443947555379402	0.0160461850163931	-0.075845609973411	-0.0129439011024695
12-121222114-G-A	snv	25408#Mean OD in anterior limb of internal capsule on FA skeleton (right)	European	Chapter VI Diseases of the nervous system	0.0012490753479333	dominant	synonymous_variant	ENST00000337233	c.375G>A	p.Val125Val	'4/12'	41849	37545	4164	140	0.0530956534206313	0.102845946139693	0.00334536070156993	-0.0513064143065429	0.015895902500466	-0.0824627119032516	-0.0201501167098341
12-121222114-G-A	snv	25383#Mean ICVF in fornix cres+stria terminalis on FA skeleton (left)	European	Chapter VI Diseases of the nervous system	0.00224602153973785	dominant	synonymous_variant	ENST00000337233	c.375G>A	p.Val125Val	'4/12'	41849	37545	4164	140	0.0530956534206313	0.102845946139693	0.00334536070156993	-0.0481895385890467	0.0157698595794307	-0.0790987894542082	-0.0172802877238852
12-121222114-G-A	snv	25359#Mean ICVF in cerebral peduncle on FA skeleton (left)	European	Chapter VI Diseases of the nervous system	0.00142666020588764	dominant	synonymous_variant	ENST00000337233	c.375G>A	p.Val125Val	'4/12'	41849	37545	4164	140	0.0530956534206313	0.102845946139693	0.00334536070156993	-0.0506903515804477	0.0158933063523114	-0.0818415606730902	-0.0195391424878052
12-121222114-G-A	snv	25358#Mean ICVF in cerebral peduncle on FA skeleton (right)	European	Chapter VI Diseases of the nervous system	0.00935009377758715	dominant	synonymous_variant	ENST00000337233	c.375G>A	p.Val125Val	'4/12'	41849	37545	4164	140	0.0530956534206313	0.102845946139693	0.00334536070156993	-0.0408565889190955	0.0157195052331865	-0.0716671442243902	-0.0100460336138008
12-121222114-G-A	snv	25350#Mean ICVF in corticospinal tract on FA skeleton (right)	European	Chapter VI Diseases of the nervous system	0.00599114801027614	dominant	synonymous_variant	ENST00000337233	c.375G>A	p.Val125Val	'4/12'	41849	37545	4164	140	0.0530956534206313	0.102845946139693	0.00334536070156993	-0.0432089808274065	0.0157214699385411	-0.0740233869958223	-0.0123945746589907
12-121222114-G-A	snv	25345#Mean ICVF in pontine crossing tract on FA skeleton	European	Chapter VI Diseases of the nervous system	0.00057278149085076	dominant	synonymous_variant	ENST00000337233	c.375G>A	p.Val125Val	'4/12'	41849	37545	4164	140	0.0530956534206313	0.102845946139693	0.00334536070156993	-0.0548657197908061	0.0159287284254016	-0.0860863568791638	-0.0236450827024484
12-121222114-G-A	snv	25231#Mean L1 in sagittal stratum on FA skeleton (left)	European	Chapter VI Diseases of the nervous system	0.00266176699411714	dominant	synonymous_variant	ENST00000337233	c.375G>A	p.Val125Val	'4/12'	41852	37548	4164	140	0.0530918474624869	0.102838574022747	0.00334512090222689	0.0477909505874997	0.0159064664549092	0.0166139474862901	0.0789679536887092
12-121222114-G-A	snv	24170#LV radial strain AHA 13	European	Chapter IX Diseases of the circulatory system	0.00757579469961816	dominant	synonymous_variant	ENST00000337233	c.375G>A	p.Val125Val	'4/12'	1002	907	93	2	0.0484031936127745	0.094810379241517	0.00199600798403194	-0.287206591459446	0.107332328538015	-0.497829525866089	-0.0765836570528024
12-121222114-G-A	snv	24166#LV radial strain AHA 9	European	Chapter IX Diseases of the circulatory system	0.00171496208253083	dominant	synonymous_variant	ENST00000337233	c.375G>A	p.Val125Val	'4/12'	1002	907	93	2	0.0484031936127745	0.094810379241517	0.00199600798403194	-0.321187654775723	0.102154342847718	-0.521649600827216	-0.12072570872423
12-121222114-G-A	snv	24140#LV mean myocardial wall thickness global	European	Chapter IX Diseases of the circulatory system	0.00292744100821503	dominant	synonymous_variant	ENST00000337233	c.375G>A	p.Val125Val	'4/12'	1007	910	95	2	0.0491559086395233	0.0963257199602781	0.00198609731876862	-0.234379718652369	0.0785829081112357	-0.388585471410248	-0.08017396589449
12-121222114-G-A	snv	24138#LV mean myocardial wall thickness AHA 15	European	Chapter IX Diseases of the circulatory system	0.00906154712629983	dominant	synonymous_variant	ENST00000337233	c.375G>A	p.Val125Val	'4/12'	1007	910	95	2	0.0491559086395233	0.0963257199602781	0.00198609731876862	-0.22249746620567	0.0850911474130579	-0.389474545003624	-0.0555203874077148
12-121222114-G-A	snv	24137#LV mean myocardial wall thickness AHA 14	European	Chapter IX Diseases of the circulatory system	0.00368990663736204	dominant	synonymous_variant	ENST00000337233	c.375G>A	p.Val125Val	'4/12'	1007	910	95	2	0.0491559086395233	0.0963257199602781	0.00198609731876862	-0.24154317636949	0.0829942013894806	-0.404405350949333	-0.0786810017896467
12-121222114-G-A	snv	24134#LV mean myocardial wall thickness AHA 11	European	Chapter IX Diseases of the circulatory system	0.0000299436085563442	dominant	synonymous_variant	ENST00000337233	c.375G>A	p.Val125Val	'4/12'	1007	910	95	2	0.0491559086395233	0.0963257199602781	0.00198609731876862	-0.347538983704583	0.0828828010330456	-0.510182553803701	-0.184895413605465
12-121222114-G-A	snv	24133#LV mean myocardial wall thickness AHA 10	European	Chapter IX Diseases of the circulatory system	0.000153410286424961	dominant	synonymous_variant	ENST00000337233	c.375G>A	p.Val125Val	'4/12'	1007	910	95	2	0.0491559086395233	0.0963257199602781	0.00198609731876862	-0.305681310781897	0.0804425159964642	-0.463536231541681	-0.147826390022113
12-121222114-G-A	snv	24132#LV mean myocardial wall thickness AHA 9	European	Chapter IX Diseases of the circulatory system	0.00252171566925052	dominant	synonymous_variant	ENST00000337233	c.375G>A	p.Val125Val	'4/12'	1007	910	95	2	0.0491559086395233	0.0963257199602781	0.00198609731876862	-0.243086451224249	0.0802698834426685	-0.40060260960493	-0.0855702928435675
12-121222114-G-A	snv	24129#LV mean myocardial wall thickness AHA 6	European	Chapter IX Diseases of the circulatory system	0.00910250905100484	dominant	synonymous_variant	ENST00000337233	c.375G>A	p.Val125Val	'4/12'	1007	910	95	2	0.0491559086395233	0.0963257199602781	0.00198609731876862	-0.226680818892927	0.0867424884535608	-0.39689837700542	-0.0564632607804342
12-121222114-G-A	snv	24124#LV mean myocardial wall thickness AHA 1	European	Chapter IX Diseases of the circulatory system	0.000310045894223375	dominant	synonymous_variant	ENST00000337233	c.375G>A	p.Val125Val	'4/12'	1007	910	95	2	0.0491559086395233	0.0963257199602781	0.00198609731876862	-0.325957777196634	0.0900587139969074	-0.502682870707318	-0.14923268368595
12-121222114-G-A	snv	24112#LA stroke volume	European	Chapter IX Diseases of the circulatory system	0.0030444957100546	dominant	synonymous_variant	ENST00000337233	c.375G>A	p.Val125Val	'4/12'	1000	903	95	2	0.0495	0.097	0.002	-0.301470830498512	0.101488234630707	-0.500626128765064	-0.102315532231961
12-121222114-G-A	snv	24105#LV myocardial mass	European	Chapter IX Diseases of the circulatory system	0.00200726585339299	dominant	synonymous_variant	ENST00000337233	c.375G>A	p.Val125Val	'4/12'	1007	910	95	2	0.0491559086395233	0.0963257199602781	0.00198609731876862	-0.226820532491731	0.0732318729206189	-0.370525777830936	-0.083115287152525
12-121222114-G-A	snv	24104#LV cardiac output	European	Chapter IX Diseases of the circulatory system	0.00422207850255264	dominant	synonymous_variant	ENST00000337233	c.375G>A	p.Val125Val	'4/12'	1007	910	95	2	0.0491559086395233	0.0963257199602781	0.00198609731876862	-0.276180626103443	0.0963094113085462	-0.465171662773656	-0.0871895894332293
12-121222114-G-A	snv	24102#LV stroke volume	European	Chapter IX Diseases of the circulatory system	0.00630967163751618	dominant	synonymous_variant	ENST00000337233	c.375G>A	p.Val125Val	'4/12'	1007	910	95	2	0.0491559086395233	0.0963257199602781	0.00198609731876862	-0.251843636152068	0.0920141687910102	-0.432405981118016	-0.0712812911861213
12-121222114-G-A	snv	23286#Trunk tissue fat percentage	European	Chapter XIII Diseases of the musculoskeletal system and connective tissue	0.00941959396548462	dominant	synonymous_variant	ENST00000337233	c.375G>A	p.Val125Val	'4/12'	45128	40465	4512	151	0.053337174259883	0.10332831058323	0.00334603793653608	-0.0389372985891329	0.0149957867392215	-0.0683292889012265	-0.00954530827703935
12-121222114-G-A	snv	23281#Total tissue fat percentage	European	Chapter XIII Diseases of the musculoskeletal system and connective tissue	0.00482074913157379	dominant	synonymous_variant	ENST00000337233	c.375G>A	p.Val125Val	'4/12'	45128	40465	4512	151	0.053337174259883	0.10332831058323	0.00334603793653608	-0.0369369490721637	0.0131032577737262	-0.0626195512750154	-0.0112543468693121
12-121222114-G-A	snv	23264#Gynoid tissue fat percentage	European	Chapter XIII Diseases of the musculoskeletal system and connective tissue	0.00594404555817315	dominant	synonymous_variant	ENST00000337233	c.375G>A	p.Val125Val	'4/12'	45128	40465	4512	151	0.053337174259883	0.10332831058323	0.00334603793653608	-0.0304506783788904	0.0110690181957278	-0.0521461373255216	-0.00875521943225921
12-121222114-G-A	snv	23259#Arms tissue fat percentage	European	Chapter XIII Diseases of the musculoskeletal system and connective tissue	0.00225504919915549	dominant	synonymous_variant	ENST00000337233	c.375G>A	p.Val125Val	'4/12'	45128	40465	4512	151	0.053337174259883	0.10332831058323	0.00334603793653608	-0.0324135429303038	0.0106114456493654	-0.0532121521094877	-0.01161493375112
12-121222114-G-A	snv	23255#Arm tissue fat percentage (right)	European	Chapter XIII Diseases of the musculoskeletal system and connective tissue	0.000235655901119937	dominant	synonymous_variant	ENST00000337233	c.375G>A	p.Val125Val	'4/12'	23636	21195	2359	82	0.0533719749534608	0.103274665764089	0.00346928414283297	-0.0548518898436585	0.0149137944079863	-0.0840838869356789	-0.025619892751638
12-121222114-G-A	snv	23251#Arm tissue fat percentage (left)	European	Chapter XIII Diseases of the musculoskeletal system and connective tissue	0.000140932120264734	dominant	synonymous_variant	ENST00000337233	c.375G>A	p.Val125Val	'4/12'	23636	21195	2359	82	0.0533719749534608	0.103274665764089	0.00346928414283297	-0.0562722210467931	0.0147806663780405	-0.0852432786302095	-0.0273011634633766
12-121222114-G-A	snv	23128#Trunk fat mass	European	Chapter XXI Factors influencing health status and contact with health services	0.0000032539828396103	dominant	synonymous_variant	ENST00000337233	c.375G>A	p.Val125Val	'4/12'	450754	405115	44378	1261	0.0520239421058937	0.101250349414537	0.00279753479725083	-0.0227965657900177	0.00489810650487712	-0.032396703910538	-0.0131964276694973
12-121222114-G-A	snv	23127#Trunk fat percentage	European	Chapter XXI Factors influencing health status and contact with health services	1.18738e+07	dominant	synonymous_variant	ENST00000337233	c.375G>A	p.Val125Val	'4/12'	450778	405134	44383	1261	0.0520267182515562	0.101256050650209	0.0027973858529032	-0.0235305360528244	0.00444348492912837	-0.0322396298643838	-0.014821442241265
12-121222114-G-A	snv	23124#Arm fat mass (left)	European	Chapter XXI Factors influencing health status and contact with health services	0.0000233609953975785	dominant	synonymous_variant	ENST00000337233	c.375G>A	p.Val125Val	'4/12'	450848	405202	44385	1261	0.0520208584711477	0.101244765419831	0.00279695152246433	-0.0202751281424105	0.00479303552918806	-0.0296693303765164	-0.0108809259083047
12-121222114-G-A	snv	23123#Arm fat percentage (left)	European	Chapter XXI Factors influencing health status and contact with health services	1.95808e+06	dominant	synonymous_variant	ENST00000337233	c.375G>A	p.Val125Val	'4/12'	450888	405239	44388	1261	0.0520195702702223	0.101242437146254	0.00279670339419102	-0.0207234908962009	0.00369023385291864	-0.0279562357582189	-0.0134907460341828
12-121222114-G-A	snv	23120#Arm fat mass (right)	European	Chapter XXI Factors influencing health status and contact with health services	0.00000909135705589131	dominant	synonymous_variant	ENST00000337233	c.375G>A	p.Val125Val	'4/12'	450921	405270	44390	1261	0.0520179809767121	0.101239463231919	0.00279649872150554	-0.0212699013757726	0.00479291639132727	-0.0306638700992524	-0.0118759326522928
12-121222114-G-A	snv	23119#Arm fat percentage (right)	European	Chapter XXI Factors influencing health status and contact with health services	141358	dominant	synonymous_variant	ENST00000337233	c.375G>A	p.Val125Val	'4/12'	450954	405299	44394	1261	0.0520186094368827	0.10124092479499	0.00279629407877522	-0.0210124961362016	0.00370470527782641	-0.0282736045431309	-0.0137513877292723
12-121222114-G-A	snv	23116#Leg fat mass (left)	European	Chapter XXI Factors influencing health status and contact with health services	0.0000122520763228054	dominant	synonymous_variant	ENST00000337233	c.375G>A	p.Val125Val	'4/12'	450988	405332	44395	1261	0.0520157964291733	0.101235509592273	0.0027960832660736	-0.01685244356064	0.00385365880224294	-0.0244054962928558	-0.00929939082842416
12-121222114-G-A	snv	23115#Leg fat percentage (left)	European	Chapter XXI Factors influencing health status and contact with health services	2.13001e+06	dominant	synonymous_variant	ENST00000337233	c.375G>A	p.Val125Val	'4/12'	450991	405335	44395	1261	0.052015450419188	0.101234836171897	0.00279606466647893	-0.016832944633009	0.00300524107640213	-0.0227231247157578	-0.0109427645502602
12-121222114-G-A	snv	23112#Leg fat mass (right)	European	Chapter XXI Factors influencing health status and contact with health services	0.0000174601629483543	dominant	synonymous_variant	ENST00000337233	c.375G>A	p.Val125Val	'4/12'	451011	405354	44396	1261	0.0520142524239985	0.101232564172492	0.00279594067550459	-0.0167469730873312	0.0038990310472073	-0.0243889540231972	-0.00910499215146526
12-121222114-G-A	snv	23111#Leg fat percentage (right)	European	Chapter XXI Factors influencing health status and contact with health services	1.09729e+07	dominant	synonymous_variant	ENST00000337233	c.375G>A	p.Val125Val	'4/12'	451017	405360	44396	1261	0.0520135604644614	0.101231217448566	0.00279590348035662	-0.016172905278066	0.00304579492044572	-0.0221425696469723	-0.0102032409091598
12-121222114-G-A	snv	23104#Body mass index (BMI)	European	Chapter XXI Factors influencing health status and contact with health services	0.00000952798128223997	dominant	synonymous_variant	ENST00000337233	c.375G>A	p.Val125Val	'4/12'	451045	405385	44399	1261	0.0520136571738962	0.101231584431709	0.00279572991608376	-0.0215597298999587	0.00486931972997896	-0.0311034468104101	-0.0120160129895073
12-121222114-G-A	snv	23100#Whole body fat mass	European	Chapter XXI Factors influencing health status and contact with health services	0.00000459188392312518	dominant	synonymous_variant	ENST00000337233	c.375G>A	p.Val125Val	'4/12'	450307	404723	44326	1258	0.0520111834814915	0.101228717297311	0.00279364966567253	-0.0217876858983024	0.00475435992356157	-0.0311060851648501	-0.0124692866317547
12-121222114-G-A	snv	23099#Body fat percentage	European	Chapter XXI Factors influencing health status and contact with health services	152535	dominant	synonymous_variant	ENST00000337233	c.375G>A	p.Val125Val	'4/12'	450800	405167	44374	1259	0.0520097604259095	0.101226708074534	0.00279281277728483	-0.0209555577361389	0.00370318648663935	-0.0282136893657069	-0.013697426106571
12-121222114-G-A	snv	22432#Total abdominal adipose tissue index	European	Chapter XXI Factors influencing health status and contact with health services	0.00462809085531005	dominant	synonymous_variant	ENST00000337233	c.375G>A	p.Val125Val	'4/12'	38038	34151	3766	121	0.0526841579473158	0.102187286397813	0.00318102949681897	-0.0474196446234374	0.0167441743606815	-0.0802386677279661	-0.0146006215189087
12-121222114-G-A	snv	22410#Total trunk fat volume	European	Chapter XVIII Symptoms signs and abnormal clinical and laboratory findings not elsewhere classified	0.00404557669706993	dominant	synonymous_variant	ENST00000337233	c.375G>A	p.Val125Val	'4/12'	38038	34151	3766	121	0.0526841579473158	0.102187286397813	0.00318102949681897	-0.0486950228514947	0.0169388075856294	-0.0818955322072341	-0.0154945134957552
12-121222114-G-A	snv	22408#Abdominal subcutaneous adipose tissue volume (ASAT)	European	Chapter XXI Factors influencing health status and contact with health services	0.00101161435639795	dominant	synonymous_variant	ENST00000337233	c.375G>A	p.Val125Val	'4/12'	38118	34223	3774	121	0.0526785245815625	0.102182695839236	0.00317435332388898	-0.0524660465931283	0.0159591025727429	-0.0837463062102319	-0.0211857869760248
12-121222114-G-A	snv	22190#Unadjusted T/S ratio	European	Chapter XVIII Symptoms signs and abnormal clinical and laboratory findings not elsewhere classified	0.00308118264049311	dominant	synonymous_variant	ENST00000337233	c.375G>A	p.Val125Val	'4/12'	439919	395400	43295	1224	0.0519902527510746	0.101198175118601	0.00278233038354788	0.014432154706198	0.004876490963301	0.00487438175031631	0.0239899276620797
12-121222114-G-A	snv	21090#Pancreas PDFF (fat fraction)	European	Chapter XI Diseases of the digestive system	0.00751810863647652	dominant	synonymous_variant	ENST00000337233	c.375G>A	p.Val125Val	'4/12'	28096	25218	2789	89	0.0528011104783599	0.102434510250569	0.00316771070615034	-0.0486374398004944	0.0181946528349974	-0.084299840608225	-0.0129750389927638
12-121222114-G-A	snv	21086#Subcutaneous fat volume	European	Chapter XVIII Symptoms signs and abnormal clinical and laboratory findings not elsewhere classified	0.00426290086760461	dominant	synonymous_variant	ENST00000337233	c.375G>A	p.Val125Val	'4/12'	37047	33270	3661	116	0.0525413663724458	0.101951575026318	0.0031311577185737	-0.0460193487243774	0.0161008180752639	-0.0775774034193389	-0.014461294029416
12-121222114-G-A	snv	21002#Weight	European	Chapter XXI Factors influencing health status and contact with health services	0.00642095684121432	dominant	synonymous_variant	ENST00000337233	c.375G>A	p.Val125Val	'4/12'	457722	411401	45038	1283	0.0520009962378911	0.101198981040894	0.00280301143488843	-0.0116528361433554	0.00427550945874389	-0.0200327028573187	-0.00327296942939206
12-121222114-G-A	snv	21001#Body mass index (BMI)	European	Chapter XXI Factors influencing health status and contact with health services	0.00000608472352306192	dominant	synonymous_variant	ENST00000337233	c.375G>A	p.Val125Val	'4/12'	457549	411235	45031	1283	0.0520130084428116	0.101221945627681	0.00280407125794177	-0.0218676845478103	0.00483426473843781	-0.0313426943915559	-0.0123926747040646
12-121222114-G-A	snv	20257#Forced vital capacity (FVC) Z-score	European	Chapter X Diseases of the respiratory system	0.0056000069607247	dominant	synonymous_variant	ENST00000337233	c.375G>A	p.Val125Val	'4/12'	367167	329907	36213	1047	0.052165635800603	0.101479708143706	0.00285156345750027	-0.0151251855036205	0.00545967934531562	-0.0258259956631411	-0.0044243753440998
12-121222114-G-A	snv	20256#Forced expiratory volume in 1-second (FEV1) Z-score	European	Chapter X Diseases of the respiratory system	0.00575140830265432	dominant	synonymous_variant	ENST00000337233	c.375G>A	p.Val125Val	'4/12'	367167	329907	36213	1047	0.052165635800603	0.101479708143706	0.00285156345750027	-0.015089388005941	0.00546391583704071	-0.025798501564036	-0.00438027444784592
12-121222114-G-A	snv	20154#Forced expiratory volume in 1-second (FEV1) predicted percentage	European	Chapter X Diseases of the respiratory system	0.00046859041620999	dominant	synonymous_variant	ENST00000337233	c.375G>A	p.Val125Val	'4/12'	266507	239461	26300	746	0.0521412195552087	0.101483263103783	0.00279917600663397	0.0223837203279572	0.00639874807850189	0.00984234758936371	0.0349250930665506
12-121222114-G-A	snv	20151#Forced vital capacity (FVC) Best measure	European	Chapter X Diseases of the respiratory system	0.0000590130415839957	dominant	synonymous_variant	ENST00000337233	c.375G>A	p.Val125Val	'4/12'	342462	307765	33743	954	0.0520510304792941	0.101316350427201	0.00278571053138742	0.0160369222437744	0.00399248889890554	0.00821176013642301	0.0238620843511258
12-121222114-G-A	snv	20150#Forced expiratory volume in 1-second (FEV1) Best measure	European	Chapter X Diseases of the respiratory system	0.000344511267350062	dominant	synonymous_variant	ENST00000337233	c.375G>A	p.Val125Val	'4/12'	342462	307765	33743	954	0.0520510304792941	0.101316350427201	0.00278571053138742	0.0147528877424036	0.00412167877508427	0.00667451723564891	0.0228312582491583
12-121222114-G-A	snv	20022#Birth weight	European	Chapter XXI Factors influencing health status and contact with health services	0.00385174956874283	dominant	synonymous_variant	ENST00000337233	c.375G>A	p.Val125Val	'4/12'	260386	233968	25685	733	0.0521360595423717	0.101457067584279	0.00281505150046469	0.0184996770136773	0.00640109397391362	0.005953705044217	0.0310456489831375
12-121222114-G-A	snv	20015#Sitting height	European	Chapter XXI Factors influencing health status and contact with health services	0.00581650477847707	dominant	synonymous_variant	ENST00000337233	c.375G>A	p.Val125Val	'4/12'	455084	409061	44748	1275	0.05196623041021	0.101130780251558	0.00280168056886201	0.0101491480240401	0.00367994310468443	0.00293657289060025	0.0173617231574799
12-121222114-G-A	snv	1072#923#ENDOU#P21128#OID31498#v1#OncologyII	European	Proteomics	0.00300789878640811	dominant	synonymous_variant	ENST00000337233	c.375G>A	p.Val125Val	'4/12'	43662	39228	4312	122	0.0521735147267647	0.101552837707847	0.00279419174568275	0.041251934405064	0.0139031336648934	0.0140015374063648	0.0685023314037632
12-121222114-G-A	snv	1072#567#CHRDL2#Q6WN34#OID20223#v1#Cardiometabolic	European	Proteomics	0.00715131871920934	dominant	synonymous_variant	ENST00000337233	c.375G>A	p.Val125Val	'4/12'	46556	41839	4582	135	0.0521092877394965	0.101318841824899	0.00289973365409399	0.0391630656081224	0.0145596620895336	0.0106259100729031	0.0677002211433417
12-121222114-G-A	snv	1072#561#CHL1#O00533#OID20366#v1#Cardiometabolic	European	Proteomics	0.000262254294895643	dominant	synonymous_variant	ENST00000337233	c.375G>A	p.Val125Val	'4/12'	46637	41905	4596	136	0.0521903209897721	0.10146450243369	0.00291613954585415	0.0552560340523066	0.0151375335318599	0.0255862431849247	0.0849258249196884
12-121222114-G-A	snv	1072#534#CES1#P23141#OID20244#v1#Cardiometabolic	European	Proteomics	0.00424224662558001	dominant	synonymous_variant	ENST00000337233	c.375G>A	p.Val125Val	'4/12'	46648	41931	4581	136	0.0520172354656148	0.101119019036186	0.00291545189504373	-0.0426942990994331	0.0149296214261718	-0.071956578968096	-0.0134320192307703
12-121222114-G-A	snv	1072#490#CDH3#P22223#OID21008#v1#Neurology	European	Proteomics	0.0019543166455316	dominant	synonymous_variant	ENST00000337233	c.375G>A	p.Val125Val	'4/12'	46938	42162	4641	135	0.0523136904001023	0.101751246324939	0.00287613447526524	0.0459989167337224	0.0148514722647883	0.0168898150531146	0.0751080184143302
12-121222114-G-A	snv	1072#326#CA14#Q9ULX7#OID21401#v1#Oncology	European	Proteomics	0.00299268955525494	dominant	synonymous_variant	ENST00000337233	c.375G>A	p.Val125Val	'4/12'	46841	42076	4632	133	0.0522832561217737	0.101727119403941	0.00283939283960633	0.0430057729743861	0.0144866755188159	0.0146116767050169	0.0713998692437553
12-121222114-G-A	snv	1072#315#C4BPB#P20851#OID21481#v1#Oncology	European	Proteomics	0.00183358146761168	dominant	synonymous_variant	ENST00000337233	c.375G>A	p.Val125Val	'4/12'	46595	41867	4596	132	0.0521515184032622	0.101470114819187	0.0028329219873377	-0.0458015684421368	0.0146982618120278	-0.0746103808797379	-0.0169927560045358
12-121222114-G-A	snv	1072#296#BTN2A1#Q7KYR7#OID20713#v1#Inflammation	European	Proteomics	0.0016736077977631	dominant	synonymous_variant	ENST00000337233	c.375G>A	p.Val125Val	'4/12'	46664	41928	4601	135	0.0521922681296074	0.101491513800789	0.0028930224584262	0.046403691004543	0.0147643881268829	0.0174652711157338	0.0753421108933522
12-121222114-G-A	snv	1072#2891#WFDC2#Q14508#OID21505#v1#Oncology	European	Proteomics	0.00197596279994767	dominant	synonymous_variant	ENST00000337233	c.375G>A	p.Val125Val	'4/12'	44077	39614	4339	124	0.0520339406039431	0.101254622592282	0.00281325861560451	0.0436370768077298	0.0141037412903809	0.0159934924050281	0.0712806612104314
12-121222114-G-A	snv	1072#2778#TREML2#Q5T2D2#OID21120#v1#Neurology	European	Proteomics	0.00986191674906372	dominant	synonymous_variant	ENST00000337233	c.375G>A	p.Val125Val	'4/12'	46541	41818	4588	135	0.0521905416729335	0.101480415117853	0.00290066822801401	0.0389319314549489	0.0150855696171125	0.00936398904915561	0.0684998738607422
12-121222114-G-A	snv	1072#274#BOC#Q9BWV1#OID20116#v1#Cardiometabolic	European	Proteomics	0.00649446073963152	dominant	synonymous_variant	ENST00000337233	c.375G>A	p.Val125Val	'4/12'	45707	41056	4516	135	0.0523552191130461	0.101756842496773	0.00295359572931936	0.0412019794276049	0.0151375588907855	0.0115321231754966	0.0708718356797133
12-121222114-G-A	snv	1072#2722#TNFRSF13B#O14836#OID20702#v1#Inflammation	European	Proteomics	0.00966551684910011	dominant	synonymous_variant	ENST00000337233	c.375G>A	p.Val125Val	'4/12'	46512	41795	4582	135	0.0521585827313382	0.101414688682491	0.00290247678018576	0.0388148325329007	0.0149998669535369	0.00941486815427796	0.0682147969115234
12-121222114-G-A	snv	1072#2640#TDGF1#P13385#OID20816#v1#Neurology	European	Proteomics	0.0069688847675072	dominant	synonymous_variant	ENST00000337233	c.375G>A	p.Val125Val	'4/12'	45456	40822	4502	132	0.0524243224216825	0.101944737768391	0.0029039070749736	0.0417560703622247	0.0154740920369337	0.011426599351016	0.0720855413734333
12-121222114-G-A	snv	1072#2632#TBR1#Q16650#OID30923#v1#NeurologyII	European	Proteomics	0.00327243328919476	dominant	synonymous_variant	ENST00000337233	c.375G>A	p.Val125Val	'4/12'	45602	40976	4496	130	0.0521468356651024	0.101442919170212	0.00285075215999298	-0.045683075296876	0.0155327995585133	-0.0761276114035804	-0.0152385391901715
12-121222114-G-A	snv	1072#2616#TAFA5#Q7Z5A7#OID21321#v1#Oncology	European	Proteomics	0.00454906286791748	dominant	synonymous_variant	ENST00000337233	c.375G>A	p.Val125Val	'4/12'	46250	41545	4571	134	0.0523135135135135	0.10172972972973	0.0028972972972973	0.042300220190933	0.0149076587169465	0.0130809810290985	0.0715194593527676
12-121222114-G-A	snv	1072#2595#SUGP1#Q8IWZ8#OID31524#v1#OncologyII	European	Proteomics	0.00399890631050375	dominant	synonymous_variant	ENST00000337233	c.375G>A	p.Val125Val	'4/12'	46634	41902	4597	135	0.0521829566410773	0.101471029720805	0.00289488356135009	0.0436061077796014	0.0151494716666817	0.0139129179407931	0.0732992976184098
12-121222114-G-A	snv	1072#2578#STC2#O76061#OID21157#v1#Neurology	European	Proteomics	0.00786732692483128	dominant	synonymous_variant	ENST00000337233	c.375G>A	p.Val125Val	'4/12'	46475	41759	4581	135	0.052189349112426	0.10147391070468	0.00290478752017214	0.0390012874709726	0.0146741280674123	0.0102397756021676	0.0677627993397775
12-121222114-G-A	snv	1072#245#BCHE#P06276#OID30717#v1#InflammationII	European	Proteomics	0.00421627774831759	dominant	synonymous_variant	ENST00000337233	c.375G>A	p.Val125Val	'4/12'	46125	41433	4559	133	0.0523035230352304	0.101723577235772	0.00288346883468835	-0.0427771226402158	0.0149483966964291	-0.072076210944798	-0.0134780343356336
12-121222114-G-A	snv	1072#2427#SFRP4#Q6FHJ7#OID30648#v1#InflammationII	European	Proteomics	0.00958747152961231	dominant	synonymous_variant	ENST00000337233	c.375G>A	p.Val125Val	'4/12'	45849	41202	4515	132	0.0521167310083099	0.1013544461166	0.00287901590001963	0.0391127931225373	0.0150987120036789	0.0095190798163794	0.0687065064286953
12-121222114-G-A	snv	1072#2356#SCGB1A1#P11684#OID20688#v1#Inflammation	European	Proteomics	0.00989003264131544	dominant	synonymous_variant	ENST00000337233	c.375G>A	p.Val125Val	'4/12'	46506	41785	4586	135	0.052208317206382	0.101513783167763	0.00290285124500064	0.0382606676206579	0.0148311142301247	0.00919146101524349	0.0673298742260723
12-121222114-G-A	snv	1072#2345#SAT2#Q96F10#OID31306#v1#OncologyII	European	Proteomics	0.00689793001767603	dominant	synonymous_variant	ENST00000337233	c.375G>A	p.Val125Val	'4/12'	46065	41414	4523	128	0.0518723542819928	0.100966026267231	0.00277868229675459	0.0415780770115749	0.0153887212768974	0.0114159446995707	0.0717402093235792
12-121222114-G-A	snv	1072#2308#ROR1#Q01973#OID20224#v1#Cardiometabolic	European	Proteomics	0.000969693709533747	dominant	synonymous_variant	ENST00000337233	c.375G>A	p.Val125Val	'4/12'	46556	41839	4582	135	0.0521092877394965	0.101318841824899	0.00289973365409399	0.0485647970719288	0.0147193445522484	0.0197146615206407	0.0774149326232169
12-121222114-G-A	snv	1072#2212#PXN#P49023#OID20822#v1#Neurology	European	Proteomics	0.00122	dominant	synonymous_variant	ENST00000337233	c.375G>A	p.Val125Val	'4/12'	45456	40822	4502	132	0.0524243224216825	0.101944737768391	0.0029039070749736	-0.131652587241853	0.0153898382164502	-0.161816919400336	-0.101488255083369
12-121222114-G-A	snv	1072#2203#PTPRS#Q13332#OID20306#v1#Cardiometabolic	European	Proteomics	0.00187429209976797	dominant	synonymous_variant	ENST00000337233	c.375G>A	p.Val125Val	'4/12'	47099	42323	4640	136	0.0521454807957706	0.101403426824349	0.00288753476719251	0.0471446683491146	0.0151608275173767	0.0174292284948002	0.0768601082034291
12-121222114-G-A	snv	1072#2175#PSMD9#O00233#OID21304#v1#Oncology	European	Proteomics	0.0019142037756349	dominant	synonymous_variant	ENST00000337233	c.375G>A	p.Val125Val	'4/12'	46250	41545	4571	134	0.0523135135135135	0.10172972972973	0.0028972972972973	0.0464320395114318	0.0149616239917462	0.0171070275853594	0.0757570514375042
12-121222114-G-A	snv	1072#2050#PIK3IP1#Q96FE7#OID21094#v1#Neurology	European	Proteomics	0.00670143312502365	dominant	synonymous_variant	ENST00000337233	c.375G>A	p.Val125Val	'4/12'	46541	41818	4588	135	0.0521905416729335	0.101480415117853	0.00290066822801401	0.0381361122890671	0.01406484315576	0.0105688090362763	0.0657034155418578
12-121222114-G-A	snv	1072#1988#PCDH9#Q9HC56#OID31516#v1#OncologyII	European	Proteomics	0.00453944753886936	dominant	synonymous_variant	ENST00000337233	c.375G>A	p.Val125Val	'4/12'	46634	41902	4597	135	0.0521829566410773	0.101471029720805	0.00289488356135009	-0.0425060986601965	0.014976655927182	-0.0718605670786806	-0.0131516302417123
12-121222114-G-A	snv	1072#1935#OGN#P20774#OID21123#v1#Neurology	European	Proteomics	0.000626744686860989	dominant	synonymous_variant	ENST00000337233	c.375G>A	p.Val125Val	'4/12'	46541	41818	4588	135	0.0521905416729335	0.101480415117853	0.00290066822801401	0.0481292223987485	0.0140728649836408	0.020546196243158	0.0757122485543391
12-121222114-G-A	snv	1072#1912#NTproBNP#NTproBNP#OID20125#v1#Cardiometabolic	European	Proteomics	0.00735949460728451	dominant	synonymous_variant	ENST00000337233	c.375G>A	p.Val125Val	'4/12'	46556	41839	4582	135	0.0521092877394965	0.101318841824899	0.00289973365409399	0.0372186270734087	0.0138862956875069	0.0100012797609807	0.0644359743858368
12-121222114-G-A	snv	1072#1890#NPPB#P16860#OID20049#v1#Cardiometabolic	European	Proteomics	0.00562927678442307	dominant	synonymous_variant	ENST00000337233	c.375G>A	p.Val125Val	'4/12'	45707	41056	4516	135	0.0523552191130461	0.101756842496773	0.00295359572931936	0.041156281176033	0.0148645181172707	0.0120215891838687	0.0702909731681972
12-121222114-G-A	snv	1072#1887#NPHS2#Q9NP85#OID30462#v1#InflammationII	European	Proteomics	0.00597145734255838	dominant	synonymous_variant	ENST00000337233	c.375G>A	p.Val125Val	'4/12'	45527	40920	4478	129	0.0520130911327344	0.101192698838052	0.0028334834274167	-0.0427790860483035	0.0155590080932442	-0.0732749926377362	-0.0122831794588709
12-121222114-G-A	snv	1072#1817#NBL1#P41271#OID21486#v1#Oncology	European	Proteomics	0.00623972885333886	dominant	synonymous_variant	ENST00000337233	c.375G>A	p.Val125Val	'4/12'	46595	41867	4596	132	0.0521515184032622	0.101470114819187	0.0028329219873377	0.0405615477668865	0.0148303593300882	0.0114938222231003	0.0696292733106727
12-121222114-G-A	snv	1072#1763#MSLN#Q13421#OID21380#v1#Oncology	European	Proteomics	0.00360484942180478	dominant	synonymous_variant	ENST00000337233	c.375G>A	p.Val125Val	'4/12'	46183	41482	4567	134	0.0523461013792954	0.10179070220644	0.00290150055215122	0.0432847644338742	0.0148695510956051	0.0141402156854422	0.0724293131823062
12-121222114-G-A	snv	1072#1706#MERTK#Q12866#OID20657#v1#Inflammation	European	Proteomics	0.00833298047594237	dominant	synonymous_variant	ENST00000337233	c.375G>A	p.Val125Val	'4/12'	46974	42203	4636	135	0.052220377229957	0.101566824200622	0.00287393025929238	0.0381987443637939	0.0144780866805334	0.00982148442116364	0.0665760043064241
12-121222114-G-A	snv	1072#1703#MEP1A#Q16819#OID31459#v1#OncologyII	European	Proteomics	0.00469476638297352	dominant	synonymous_variant	ENST00000337233	c.375G>A	p.Val125Val	'4/12'	46634	41902	4597	135	0.0521829566410773	0.101471029720805	0.00289488356135009	-0.0415217024527121	0.0146854717350408	-0.0703054455227788	-0.0127379593826453
12-121222114-G-A	snv	1072#1654#MAG#P20916#OID30967#v1#NeurologyII	European	Proteomics	0.00994218944565774	dominant	synonymous_variant	ENST00000337233	c.375G>A	p.Val125Val	'4/12'	45602	40976	4496	130	0.0521468356651024	0.101442919170212	0.00285075215999298	-0.0400500197191059	0.0155356583831596	-0.0705001591679406	-0.00959988027027118
12-121222114-G-A	snv	1072#1619#LRRC38#Q5VT99#OID30924#v1#NeurologyII	European	Proteomics	0.000543110457184035	dominant	synonymous_variant	ENST00000337233	c.375G>A	p.Val125Val	'4/12'	45602	40976	4496	130	0.0521468356651024	0.101442919170212	0.00285075215999298	0.0521584963318075	0.0150799990331193	0.0226014565127207	0.0817155361508942
12-121222114-G-A	snv	1072#1495#KIAA2013#Q8IYS2#OID31392#v1#OncologyII	European	Proteomics	0.00681679259894788	dominant	synonymous_variant	ENST00000337233	c.375G>A	p.Val125Val	'4/12'	46628	41888	4606	134	0.0522647336364416	0.101655657544823	0.00287380972806039	-0.0415004518933151	0.0153376752418599	-0.0715625236397808	-0.0114383801468495
12-121222114-G-A	snv	1072#144#APCS#P02743#OID30778#v1#InflammationII	European	Proteomics	0.00684724097771404	dominant	synonymous_variant	ENST00000337233	c.375G>A	p.Val125Val	'4/12'	46535	41809	4591	135	0.0522295046739014	0.101557967121521	0.00290104222628129	-0.0383810401973751	0.0141925729876743	-0.0661986959272493	-0.0105633844675008
12-121222114-G-A	snv	1072#1362#IL10RB#Q08334#OID20696#v1#Inflammation	European	Proteomics	0.00716010500099562	dominant	synonymous_variant	ENST00000337233	c.375G>A	p.Val125Val	'4/12'	46664	41928	4601	135	0.0521922681296074	0.101491513800789	0.0028930224584262	0.0397360706412347	0.0147749411759642	0.0107769666195785	0.0686951746628909
12-121222114-G-A	snv	1072#1354#IGSF21#Q96ID5#OID30210#v1#CardiometabolicII	European	Proteomics	0.00471088361186336	dominant	synonymous_variant	ENST00000337233	c.375G>A	p.Val125Val	'4/12'	45647	41005	4510	132	0.0522925931605582	0.101693430017307	0.00289175630380967	0.0417247303419005	0.0147629951564922	0.0127890239599663	0.0706604367238348
12-121222114-G-A	snv	1072#1347#IGFBP6#P24592#OID20413#v1#Cardiometabolic	European	Proteomics	0.00441365565089591	dominant	synonymous_variant	ENST00000337233	c.375G>A	p.Val125Val	'4/12'	46323	41621	4566	136	0.052220279342875	0.101504652116659	0.00293590656909095	0.0376012892215829	0.0132067948751889	0.0117157702800578	0.063486808163108
12-121222114-G-A	snv	1072#1322#IDO1#P14902#OID31474#v1#OncologyII	European	Proteomics	0.00499595275596841	dominant	synonymous_variant	ENST00000337233	c.375G>A	p.Val125Val	'4/12'	46634	41902	4597	135	0.0521829566410773	0.101471029720805	0.00289488356135009	-0.0417139547041624	0.0148584219735784	-0.0708366828146684	-0.0125912265936565
12-121222114-G-A	snv	1072#1322#IDO1#P14902#OID31050#v1#NeurologyII	European	Proteomics	0.00956354438468139	dominant	synonymous_variant	ENST00000337233	c.375G>A	p.Val125Val	'4/12'	46732	41978	4618	136	0.0523196096892921	0.101729007960284	0.00291021141830009	-0.0383781777518526	0.0148102229703456	-0.0674064335176996	-0.00934992198600568
12-121222114-G-A	snv	1072#1322#IDO1#P14902#OID30563#v1#InflammationII	European	Proteomics	0.0091318517589461	dominant	synonymous_variant	ENST00000337233	c.375G>A	p.Val125Val	'4/12'	45527	40920	4478	129	0.0520130911327344	0.101192698838052	0.0028334834274167	-0.0392377559224839	0.0150498270992128	-0.0687356595583839	-0.00973985228658396
12-121222114-G-A	snv	1072#1296#HS6ST2#Q96MM7#OID30481#v1#InflammationII	European	Proteomics	0.00459356033334023	dominant	synonymous_variant	ENST00000337233	c.375G>A	p.Val125Val	'4/12'	45527	40920	4478	129	0.0520130911327344	0.101192698838052	0.0028334834274167	0.0414234443829796	0.0146146651374043	0.0127784652046707	0.0700684235612885
12-121222114-G-A	snv	1072#1292#HRG#P04196#OID30770#v1#InflammationII	European	Proteomics	0.00595634066093478	dominant	synonymous_variant	ENST00000337233	c.375G>A	p.Val125Val	'4/12'	46666	41927	4604	135	0.0522221746024943	0.101551450735011	0.00289289846997814	0.0413964401860546	0.0150516011276088	0.0118950785853031	0.0708978017868062
12-121222114-G-A	snv	1072#1237#GUSB#P08236#OID20296#v1#Cardiometabolic	European	Proteomics	0.00509136034003608	dominant	synonymous_variant	ENST00000337233	c.375G>A	p.Val125Val	'4/12'	46723	41976	4612	135	0.0522440767930141	0.101598784324637	0.00288936926139161	-0.0405527982494533	0.0144762735253194	-0.0689265083123591	-0.0121790881865474
12-121222114-G-A	snv	1072#113#AMY1A_AMY1B_AMY1C#P0DUB6_P0DTE7_P0DTE8#OID30707#v1#InflammationII	European	Proteomics	0.00971716339994793	dominant	synonymous_variant	ENST00000337233	c.375G>A	p.Val125Val	'4/12'	44249	39760	4358	131	0.0522045695947931	0.101448620307804	0.00296051888178264	0.0400176182855233	0.0154756312045212	0.00968510843051593	0.0703501281405308
12-121222114-G-A	snv	1072#1096#FUT3_FUT5#P21217_Q11128#OID21013#v1#Neurology	European	Proteomics	0.00000432696261670567	dominant	synonymous_variant	ENST00000337233	c.375G>A	p.Val125Val	'4/12'	46938	42162	4641	135	0.0523136904001023	0.101751246324939	0.00287613447526524	-0.0653868823754202	0.0142282512257953	-0.0932744617537205	-0.0374993029971199
12-121222114-G-A	snv	1072#1088#FSTL1#Q12841#OID30254#v1#CardiometabolicII	European	Proteomics	0.00508977747299972	dominant	synonymous_variant	ENST00000337233	c.375G>A	p.Val125Val	'4/12'	45647	41005	4510	132	0.0522925931605582	0.101693430017307	0.00289175630380967	0.042860288711617	0.0152994212858368	0.0128731785454387	0.0728473988777953
12-121222114-G-A	snv	1072#1507#KIT#P10721#OID20370#v1#Cardiometabolic	European	Proteomics	0.0058274688172793	dominant	synonymous_variant	ENST00000337233	c.375G>A	p.Val125Val	'4/12'	46631	41901	4594	136	0.0521755913448135	0.101434667924771	0.002916514764856	0.0406125621392245	0.0147282409501672	0.0117449907230078	0.0694801335554411
12-121217190-T-A	snv	28517#ELM-ISOS thickness of inner subfield (right)	European	Chapter VII Diseases of the eye and adnexa	0.00386602447018413	dominant	missense_variant	ENST00000337233	c.191T>A	p.Val64Asp	'2/12'	57483	57437	46	0	0.000400118295843989	0.000800236591687977	0	0.419066491137493	0.145055450238147	0.134757046062209	0.703375936212778
12-121217190-T-A	snv	28504#Average ganglion cell-inner plexiform layer thickness (left)	European	Chapter VII Diseases of the eye and adnexa	0.0055184776315866	dominant	missense_variant	ENST00000337233	c.191T>A	p.Val64Asp	'2/12'	56243	56197	46	0	0.000408939779172519	0.000817879558345038	0	0.402357437606234	0.14498285053286	0.118190156395735	0.686524718816733
12-121217190-T-A	snv	28500#Average retinal nerve fibre layer thickness (left)	European	Chapter VII Diseases of the eye and adnexa	0.00461003682185069	dominant	missense_variant	ENST00000337233	c.191T>A	p.Val64Asp	'2/12'	56243	56197	46	0	0.000408939779172519	0.000817879558345038	0	0.41177074223955	0.145337487845019	0.126908369710033	0.696633114769068
12-121217190-T-A	snv	25917#Volume of grey matter in IX Cerebellum (right)	European	Chapter VI Diseases of the nervous system	0.00602617665512637	dominant	missense_variant	ENST00000337233	c.191T>A	p.Val64Asp	'2/12'	44010	43984	26	0	0.000295387411951829	0.000590774823903658	0	0.526291582109894	0.191623552300457	0.150705990707981	0.901877173511807
12-121217190-T-A	snv	25915#Volume of grey matter in IX Cerebellum (left)	European	Chapter VI Diseases of the nervous system	0.00908046116212731	dominant	missense_variant	ENST00000337233	c.191T>A	p.Val64Asp	'2/12'	44010	43984	26	0	0.000295387411951829	0.000590774823903658	0	0.500445377144439	0.19180578005993	0.124502616073194	0.876388138215684
12-121217190-T-A	snv	25882#Volume of grey matter in Putamen (left)	European	Chapter VI Diseases of the nervous system	0.00473498538157823	dominant	missense_variant	ENST00000337233	c.191T>A	p.Val64Asp	'2/12'	44010	43984	26	0	0.000295387411951829	0.000590774823903658	0	0.545783644333319	0.193219967861772	0.167069049865126	0.924498238801513
12-121217190-T-A	snv	25726#Weighted-mean ISOVF in tract superior longitudinal fasciculus (right)	European	Chapter VI Diseases of the nervous system	0.000930762207203279	dominant	missense_variant	ENST00000337233	c.191T>A	p.Val64Asp	'2/12'	41862	41839	23	0	0.000274712149443409	0.000549424298886819	0	-0.666102577292768	0.201184957845131	-106042925123341	-0.271775903352126
12-121217190-T-A	snv	25710#Weighted-mean ISOVF in tract parahippocampal part of cingulum (left)	European	Chapter VI Diseases of the nervous system	0.00667923985486588	dominant	missense_variant	ENST00000337233	c.191T>A	p.Val64Asp	'2/12'	41862	41839	23	0	0.000274712149443409	0.000549424298886819	0	-0.545489053236992	0.201097295152752	-0.939643906489424	-0.15133419998456
12-121217190-T-A	snv	25618#Weighted-mean L2 in tract superior longitudinal fasciculus (right)	European	Chapter VI Diseases of the nervous system	0.0090810242599427	dominant	missense_variant	ENST00000337233	c.191T>A	p.Val64Asp	'2/12'	41864	41841	23	0	0.000274699025415632	0.000549398050831263	0	-0.514630699518281	0.197243746707916	-0.901232517668808	-0.128028881367754
12-121217190-T-A	snv	25591#Weighted-mean L1 in tract superior longitudinal fasciculus (right)	European	Chapter VI Diseases of the nervous system	0.000789891690075896	dominant	missense_variant	ENST00000337233	c.191T>A	p.Val64Asp	'2/12'	41864	41841	23	0	0.000274699025415632	0.000549398050831263	0	-0.658628459189257	0.196221344857261	-104322634859203	-0.274030569786489
12-121217190-T-A	snv	25537#Weighted-mean MD in tract superior longitudinal fasciculus (right)	European	Chapter VI Diseases of the nervous system	0.00192798723813801	dominant	missense_variant	ENST00000337233	c.191T>A	p.Val64Asp	'2/12'	41864	41841	23	0	0.000274699025415632	0.000549398050831263	0	-0.606823546129052	0.195667258206268	-0.990335414249716	-0.223311678008389
12-121217190-T-A	snv	25311#Mean L3 in cerebral peduncle on FA skeleton (left)	European	Chapter VI Diseases of the nervous system	0.00876083828144631	dominant	missense_variant	ENST00000337233	c.191T>A	p.Val64Asp	'2/12'	41866	41843	23	0	0.000274685902641762	0.000549371805283524	0	0.530730150787846	0.202462761021618	0.133898957317816	0.927561344257876
12-121217190-T-A	snv	1072#928#ENOPH1#Q9UHY7#OID31349#v1#OncologyII	European	Proteomics	0.00510108875763034	dominant	missense_variant	ENST00000337233	c.191T>A	p.Val64Asp	'2/12'	46646	46622	24	0	0.000257256785147708	0.000514513570295417	0	0.572336880249188	0.20435401819817	0.1717999671714	0.972873793326974
12-121217190-T-A	snv	1072#760#DAND5#Q8N907#OID30420#v1#InflammationII	European	Proteomics	0.0030146115274228	dominant	missense_variant	ENST00000337233	c.191T>A	p.Val64Asp	'2/12'	45546	45522	24	0	0.000263469898564089	0.000526939797128178	0	-0.60618105340729	0.204348807393735	-100670800444564	-0.205654102368941
12-121217190-T-A	snv	1072#678#CRHR1#P34998#OID20055#v1#Cardiometabolic	European	Proteomics	0.00123493559728753	dominant	missense_variant	ENST00000337233	c.191T>A	p.Val64Asp	'2/12'	45726	45702	24	0	0.000262432751607401	0.000524865503214801	0	-0.659892564047799	0.204244949614464	-106021591025342	-0.25956921784218
12-121217190-T-A	snv	1072#671#CREB3#O43889#OID31188#v1#OncologyII	European	Proteomics	0.00828209995064738	dominant	missense_variant	ENST00000337233	c.191T>A	p.Val64Asp	'2/12'	45226	45202	24	0	0.000265334099854066	0.000530668199708133	0	0.540895744755633	0.20484873762219	0.139388846863583	0.942402642647684
12-121217190-T-A	snv	1072#637#COL6A3#P12111#OID20292#v1#Cardiometabolic	European	Proteomics	0.00965798250341598	dominant	missense_variant	ENST00000337233	c.191T>A	p.Val64Asp	'2/12'	47118	47094	24	0	0.000254679740226665	0.00050935948045333	0	-0.508315920376334	0.19641676065493	-0.893295590542624	-0.123336250210044
12-121217190-T-A	snv	1072#627#COL15A1#P39059#OID30396#v1#CardiometabolicII	European	Proteomics	0.00186729635493678	dominant	missense_variant	ENST00000337233	c.191T>A	p.Val64Asp	'2/12'	46830	46806	24	0	0.00025624599615631	0.00051249199231262	0	-0.610431812706346	0.196233468955929	-0.995052289324128	-0.225811336088564
12-121217190-T-A	snv	1072#491#CDH4#P55283#OID30875#v1#NeurologyII	European	Proteomics	0.00257424807015822	dominant	missense_variant	ENST00000337233	c.191T>A	p.Val64Asp	'2/12'	45381	45357	24	0	0.000264427844252	0.000528855688503999	0	-0.616298358817956	0.204434997667869	-101699428293006	-0.215602434705854
12-121217190-T-A	snv	1072#424#CD207#Q9UJ71#OID21298#v1#Oncology	European	Proteomics	0.0067576293608143	dominant	missense_variant	ENST00000337233	c.191T>A	p.Val64Asp	'2/12'	45464	45441	23	0	0.000252947386943516	0.000505894773887032	0	-0.557698401875717	0.205892884859686	-0.961251788955065	-0.15414501479637
12-121217190-T-A	snv	1072#343#CALB2#P22676#OID20801#v1#Neurology	European	Proteomics	0.00841677938801007	dominant	missense_variant	ENST00000337233	c.191T>A	p.Val64Asp	'2/12'	45474	45453	21	0	0.000230901174297401	0.000461802348594801	0	-0.55994525017701	0.212503583331769	-0.976455710827394	-0.143434789526627
12-121217190-T-A	snv	1072#2915#ZHX2#Q9Y6X8#OID31140#v1#NeurologyII	European	Proteomics	0.00931027886888923	dominant	missense_variant	ENST00000337233	c.191T>A	p.Val64Asp	'2/12'	46715	46691	24	0	0.000256876806165043	0.000513753612330087	0	-0.523436988870153	0.201279058923917	-0.917946920933125	-0.128927056807181
12-121217190-T-A	snv	1072#2682#TIMD4#Q96H15#OID20375#v1#Cardiometabolic	European	Proteomics	0.00850354437628442	dominant	missense_variant	ENST00000337233	c.191T>A	p.Val64Asp	'2/12'	46731	46707	24	0	0.000256788855363677	0.000513577710727355	0	-0.527169462920964	0.200329995958639	-0.919819214050842	-0.134519711791086
12-121217190-T-A	snv	1072#2677#THY1#P04216#OID21050#v1#Neurology	European	Proteomics	0.0034454308707156	dominant	missense_variant	ENST00000337233	c.191T>A	p.Val64Asp	'2/12'	46955	46932	23	0	0.000244915344478756	0.000489830688957513	0	-0.593916440403211	0.203043468476674	-0.991884588534794	-0.195948292271628
12-121217190-T-A	snv	1072#2599#SUMF1#Q8NBK3#OID30486#v1#InflammationII	European	Proteomics	0.00914515013609708	dominant	missense_variant	ENST00000337233	c.191T>A	p.Val64Asp	'2/12'	45546	45522	24	0	0.000263469898564089	0.000526939797128178	0	-0.531034370040213	0.203719691990688	-0.930328244764355	-0.131740495316071
12-121217190-T-A	snv	1072#2401#SERPINA5#P05154#OID30763#v1#InflammationII	European	Proteomics	0.00916451822587284	dominant	missense_variant	ENST00000337233	c.191T>A	p.Val64Asp	'2/12'	46320	46296	24	0	0.000259067357512953	0.000518134715025907	0	-0.517968020470419	0.198762472529855	-0.907545492133588	-0.128390548807251
12-121217190-T-A	snv	1072#2292#RNASE10#Q5GAN6#OID30238#v1#CardiometabolicII	European	Proteomics	0.0095010134989462	dominant	missense_variant	ENST00000337233	c.191T>A	p.Val64Asp	'2/12'	45664	45641	23	0	0.000251839523475823	0.000503679046951647	0	-0.534347788583888	0.20602635421482	-0.938162730633753	-0.130532846534023
12-121228766-C-T	snv	30070#Red blood cell (erythrocyte) distribution width	European	Chapter XVIII Symptoms signs and abnormal clinical and laboratory findings not elsewhere classified	0.00657118027465211	dominant	missense_variant	ENST00000337233	c.647C>T	p.Ser216Leu	'7/12'	442837	442811	26	0	0.0000293561739421051	0.0000587123478842102	0	-0.523608712991356	0.19265606732234	-0.901208698414053	-0.14600872756866
12-121217190-T-A	snv	1072#22#ACRV1#P26436#OID30513#v1#InflammationII	European	Proteomics	0.00711846141278478	dominant	missense_variant	ENST00000337233	c.191T>A	p.Val64Asp	'2/12'	45546	45522	24	0	0.000263469898564089	0.000526939797128178	0	-0.348477227664578	0.129479358765402	-0.602258854531548	-0.0946956007976089
12-121217190-T-A	snv	1072#2184#PTGDS#P41222#OID20408#v1#Cardiometabolic	European	Proteomics	0.00505805093571688	dominant	missense_variant	ENST00000337233	c.191T>A	p.Val64Asp	'2/12'	46191	46168	23	0	0.000248966248836353	0.000497932497672707	0	-0.544168241203741	0.194106788619135	-0.924620529321841	-0.163715953085641
12-121217190-T-A	snv	1072#2171#PSMA1#P25786#OID21221#v1#Oncology	European	Proteomics	0.00430794687418827	dominant	missense_variant	ENST00000337233	c.191T>A	p.Val64Asp	'2/12'	45383	45359	24	0	0.000264416191084767	0.000528832382169535	0	-0.583398255156822	0.204354856036965	-0.983937099896264	-0.182859410417379
12-121217190-T-A	snv	1072#1891#NPPC#P23582#OID20568#v1#Inflammation	European	Proteomics	0.00724984942456991	dominant	missense_variant	ENST00000337233	c.191T>A	p.Val64Asp	'2/12'	46418	46394	24	0	0.000258520401568357	0.000517040803136714	0	-0.472937360045326	0.176123285556304	-0.81814166157287	-0.127733058517782
12-121217190-T-A	snv	1072#1880#NOS3#P29474#OID20834#v1#Neurology	European	Proteomics	0.00985194045223138	dominant	missense_variant	ENST00000337233	c.191T>A	p.Val64Asp	'2/12'	45474	45453	21	0	0.000230901174297401	0.000461802348594801	0	0.547729787775226	0.21220856027608	0.131797577086095	0.963661998464357
12-121217190-T-A	snv	1072#1516#KLK13#Q9UKR3#OID21291#v1#Oncology	European	Proteomics	0.00135387836336088	dominant	missense_variant	ENST00000337233	c.191T>A	p.Val64Asp	'2/12'	45460	45437	23	0	0.000252969643642763	0.000505939287285526	0	-0.650014154448698	0.202843790452676	-104759126806724	-0.252437040830156
12-121217190-T-A	snv	1072#1400#IL24#Q13007#OID20440#v1#Inflammation	European	Proteomics	0.00794649297223697	dominant	missense_variant	ENST00000337233	c.191T>A	p.Val64Asp	'2/12'	45652	45630	22	0	0.00024095329886971	0.00048190659773942	0	-0.566454529271872	0.213397930443689	-0.984717881283322	-0.148191177260423
12-121217190-T-A	snv	1072#1307#HSPG2#P98160#OID20383#v1#Cardiometabolic	European	Proteomics	0.00239300571149332	dominant	missense_variant	ENST00000337233	c.191T>A	p.Val64Asp	'2/12'	46190	46167	23	0	0.000248971638882875	0.00049794327776575	0	-0.601748689724975	0.198157424612545	-0.990140286848154	-0.213357092601796
12-121217190-T-A	snv	1072#1295#HS6ST1#O60243#OID21441#v1#Oncology	European	Proteomics	0.00449644188829157	dominant	missense_variant	ENST00000337233	c.191T>A	p.Val64Asp	'2/12'	46859	46835	24	0	0.000256087411169679	0.000512174822339359	0	0.569407521706255	0.200411381030952	0.176598282447153	0.962216760965356
12-121217190-T-A	snv	1072#1005#FAP#Q12884#OID20330#v1#Cardiometabolic	European	Proteomics	0.00163162520491403	dominant	missense_variant	ENST00000337233	c.191T>A	p.Val64Asp	'2/12'	47118	47094	24	0	0.000254679740226665	0.00050935948045333	0	0.622199061634048	0.197499944865478	0.235096334867519	100930178840058
12-121217189-G-A	snv	20153#Forced expiratory volume in 1-second (FEV1) predicted	European	Chapter X Diseases of the respiratory system	0.00443353515811596	dominant	missense_variant	ENST00000337233	c.190G>A	p.Val64Ile	'2/12'	266623	266595	28	0	0.0000525085982829688	0.000105017196565938	0	0.228599445850057	0.0803351953156407	0.0711446415461797	0.386054250153935
12-121233002-C-T	snv	20019#Speech-reception-threshold (SRT) estimate (left)	European	Chapter VI Diseases of the nervous system	0.00992002489093975	dominant	synonymous_variant	ENST00000337233	c.1050C>T	p.Thr350Thr	'11/12'	144108	144076	32	0	0.000111027840230938	0.000222055680461876	0	-0.438427753873716	0.170022937351648	-0.771669386606152	-0.10518612114128
12-121217260-G-A	snv	30730#Gamma glutamyltransferase	European	Chapter XVIII Symptoms signs and abnormal clinical and laboratory findings not elsewhere classified	690.086	dominant	synonymous_variant	ENST00000337233	c.261G>A	p.Ala87Ala	'2/12'	435012	419153	15700	159	0.0184109863635946	0.0364564655687659	0.000365507158423216	-0.0515893115295679	0.00752043648231798	-0.0663291371949685	-0.0368494858641672
12-121217260-G-A	snv	30710#C-reactive protein	European	Chapter XVIII Symptoms signs and abnormal clinical and laboratory findings not elsewhere classified	117208	dominant	synonymous_variant	ENST00000337233	c.261G>A	p.Ala87Ala	'2/12'	434296	418465	15672	159	0.0184091034686021	0.0364520971871719	0.000366109750032236	-0.0487091728273604	0.00800591174126024	-0.0644005152351495	-0.0330178304195712
12-121217260-G-A	snv	3062#Forced vital capacity (FVC)	European	Chapter X Diseases of the respiratory system	0.00720443137127158	dominant	synonymous_variant	ENST00000337233	c.261G>A	p.Ala87Ala	'2/12'	416218	401077	14989	152	0.0183713823044655	0.03637757136885	0.000365193240080919	-0.015814042063033	0.0058848263300925	-0.0273481232667927	-0.00427996085927334
12-121217260-G-A	snv	30100#Mean platelet (thrombocyte) volume	European	Chapter XVIII Symptoms signs and abnormal clinical and laboratory findings not elsewhere classified	716.165	dominant	synonymous_variant	ENST00000337233	c.261G>A	p.Ala87Ala	'2/12'	442817	426665	15993	159	0.0184173146017429	0.0364755643979341	0.000359064805551729	-0.054708803653354	0.00798135299797122	-0.0703520108357	-0.0390655964710079
12-121217260-G-A	snv	28537#Average INL-RPE thickness (right)	European	Chapter VII Diseases of the eye and adnexa	0.00365787431163694	dominant	synonymous_variant	ENST00000337233	c.261G>A	p.Ala87Ala	'2/12'	56641	54554	2064	23	0.0186260835790329	0.0368461008809873	0.000406066277078441	0.0636367933617473	0.0218956074926489	0.0207212741279586	0.106552312595536
12-121217260-G-A	snv	28535#INL-RPE thickness of outer subfield (right)	European	Chapter VII Diseases of the eye and adnexa	0.00083506032263427	dominant	synonymous_variant	ENST00000337233	c.261G>A	p.Ala87Ala	'2/12'	56641	54554	2064	23	0.0186260835790329	0.0368461008809873	0.000406066277078441	0.0732789338550009	0.0219326852166748	0.0302907420644397	0.116267125645562
12-121217260-G-A	snv	25017#Volume of pallidum (left)	European	Chapter VI Diseases of the nervous system	0.00921275381431388	dominant	synonymous_variant	ENST00000337233	c.261G>A	p.Ala87Ala	'2/12'	43997	42434	1554	9	0.0178648544218924	0.0355251494420074	0.000204559401777394	0.0628674951478195	0.0241410709019847	0.0155505638173939	0.110184426478245
12-121217260-G-A	snv	24384#Mean CBF in Thalamus (left)	European	Chapter IX Diseases of the circulatory system	0.00734202199080419	dominant	synonymous_variant	ENST00000337233	c.261G>A	p.Ala87Ala	'2/12'	3175	3071	104	0	0.0163779527559055	0.032755905511811	0	-0.235764065585739	0.0878847379054465	-0.408080759198317	-0.0634473719731601
12-121217260-G-A	snv	24383#Mean CBF in Thalamus (right)	European	Chapter IX Diseases of the circulatory system	0.00439407208167244	dominant	synonymous_variant	ENST00000337233	c.261G>A	p.Ala87Ala	'2/12'	3175	3071	104	0	0.0163779527559055	0.032755905511811	0	-0.245664157520216	0.0861846375485763	-0.414647443316062	-0.0766808717243691
12-121217260-G-A	snv	24382#Mean CBF in Putamen (left)	European	Chapter IX Diseases of the circulatory system	0.00803695198049372	dominant	synonymous_variant	ENST00000337233	c.261G>A	p.Ala87Ala	'2/12'	3175	3071	104	0	0.0163779527559055	0.032755905511811	0	-0.256005952920856	0.0965261958150417	-0.445266060036878	-0.066745845804834
12-121217260-G-A	snv	24381#Mean CBF in Putamen (right)	European	Chapter IX Diseases of the circulatory system	0.0000215004975925116	dominant	synonymous_variant	ENST00000337233	c.261G>A	p.Ala87Ala	'2/12'	3175	3071	104	0	0.0163779527559055	0.032755905511811	0	-0.401540118552293	0.0943667844919237	-0.586566241153852	-0.216513995950734
12-121217260-G-A	snv	24380#Mean CBF in Caudate (left)	European	Chapter IX Diseases of the circulatory system	0.00361173611137374	dominant	synonymous_variant	ENST00000337233	c.261G>A	p.Ala87Ala	'2/12'	3175	3071	104	0	0.0163779527559055	0.032755905511811	0	-0.262348200320985	0.0900798870724248	-0.438968950080912	-0.0857274505610569
12-121217260-G-A	snv	24379#Mean CBF in Caudate (right)	European	Chapter IX Diseases of the circulatory system	0.000344563627751521	dominant	synonymous_variant	ENST00000337233	c.261G>A	p.Ala87Ala	'2/12'	3175	3071	104	0	0.0163779527559055	0.032755905511811	0	-0.317181372847115	0.0885198938477082	-0.490743424578832	-0.143619321115398
12-121217260-G-A	snv	24378#Mean CBF in cerebrum in white matter (right)	European	Chapter IX Diseases of the circulatory system	0.00787134896208779	dominant	synonymous_variant	ENST00000337233	c.261G>A	p.Ala87Ala	'2/12'	3175	3071	104	0	0.0163779527559055	0.032755905511811	0	-0.242721978887714	0.0912753126194945	-0.42168661431699	-0.063757343458437
12-121217260-G-A	snv	24375#Mean CBF in whole brain in white matter	European	Chapter IX Diseases of the circulatory system	0.00875391709943231	dominant	synonymous_variant	ENST00000337233	c.261G>A	p.Ala87Ala	'2/12'	3175	3071	104	0	0.0163779527559055	0.032755905511811	0	-0.23649046441548	0.0901552850950151	-0.413259048011718	-0.0597218808192423
12-121217260-G-A	snv	24373#Mean CBF in Internal Carotid Artery vascular territory in grey matter (left)	European	Chapter IX Diseases of the circulatory system	0.00760934766425623	dominant	synonymous_variant	ENST00000337233	c.261G>A	p.Ala87Ala	'2/12'	3175	3071	104	0	0.0163779527559055	0.032755905511811	0	-0.236792803258383	0.0886652055974505	-0.41063976953676	-0.062945836980006
12-121217260-G-A	snv	24372#Mean CBF in Internal Carotid Artery vascular territory in grey matter (right)	European	Chapter IX Diseases of the circulatory system	0.00108041070014589	dominant	synonymous_variant	ENST00000337233	c.261G>A	p.Ala87Ala	'2/12'	3175	3071	104	0	0.0163779527559055	0.032755905511811	0	-0.286749096770453	0.0876448045172826	-0.458595350018515	-0.114902843522391
12-121217260-G-A	snv	24371#Mean CBF in Temporal Lobe in grey matter (left)	European	Chapter IX Diseases of the circulatory system	0.00962855556984329	dominant	synonymous_variant	ENST00000337233	c.261G>A	p.Ala87Ala	'2/12'	3175	3071	104	0	0.0163779527559055	0.032755905511811	0	-0.228844693053135	0.0883411965322488	-0.402056370746182	-0.0556330153600885
12-121217260-G-A	snv	24370#Mean CBF in Temporal Lobe in grey matter (right)	European	Chapter VI Diseases of the nervous system	0.000373743931794581	dominant	synonymous_variant	ENST00000337233	c.261G>A	p.Ala87Ala	'2/12'	3175	3071	104	0	0.0163779527559055	0.032755905511811	0	-0.30953685785634	0.0869046931799698	-0.479931965642853	-0.139141750069827
12-121217260-G-A	snv	24366#Mean CBF in Occipital Lobe in grey matter (right)	European	Chapter VI Diseases of the nervous system	0.00853669501880631	dominant	synonymous_variant	ENST00000337233	c.261G>A	p.Ala87Ala	'2/12'	3175	3071	104	0	0.0163779527559055	0.032755905511811	0	-0.228568738596287	0.0868516639844862	-0.398859871382721	-0.0582776058098531
12-121217260-G-A	snv	24365#Mean CBF in Frontal Lobe in grey matter (left)	European	Chapter VI Diseases of the nervous system	0.00469217099102746	dominant	synonymous_variant	ENST00000337233	c.261G>A	p.Ala87Ala	'2/12'	3175	3071	104	0	0.0163779527559055	0.032755905511811	0	-0.25458905823005	0.0899783813377283	-0.43101078443933	-0.078167332020769
12-121217260-G-A	snv	24364#Mean CBF in Frontal Lobe in grey matter (right)	European	Chapter VI Diseases of the nervous system	0.00106497220622701	dominant	synonymous_variant	ENST00000337233	c.261G>A	p.Ala87Ala	'2/12'	3175	3071	104	0	0.0163779527559055	0.032755905511811	0	-0.291533164686742	0.0889960408076857	-0.466028803657523	-0.117037525715961
12-121217260-G-A	snv	24361#Mean CBF in cortex in grey matter	European	Chapter VI Diseases of the nervous system	0.00557841200740012	dominant	synonymous_variant	ENST00000337233	c.261G>A	p.Ala87Ala	'2/12'	3175	3071	104	0	0.0163779527559055	0.032755905511811	0	-0.24115944162611	0.0869518318310451	-0.411646974749356	-0.0706719085028635
12-121217260-G-A	snv	24360#Mean CBF in whole brain in grey matter	European	Chapter VI Diseases of the nervous system	0.0057068427857657	dominant	synonymous_variant	ENST00000337233	c.261G>A	p.Ala87Ala	'2/12'	3175	3071	104	0	0.0163779527559055	0.032755905511811	0	-0.240023243658045	0.0867747115340472	-0.410163494822242	-0.0698829924938476
12-121217260-G-A	snv	21084#Lung volume	European	Chapter X Diseases of the respiratory system	0.000235836370296805	dominant	synonymous_variant	ENST00000337233	c.261G>A	p.Ala87Ala	'2/12'	37053	35735	1306	12	0.0179472647289018	0.0355706690416431	0.000323860416160635	-0.0882138242200856	0.0239872491950677	-0.135229504698881	-0.0411981437412905
12-121217260-G-A	snv	1072#964#ERN1#O75460#OID31391#v1#OncologyII	European	Proteomics	0.00272681649103361	dominant	synonymous_variant	ENST00000337233	c.261G>A	p.Ala87Ala	'2/12'	46638	44937	1679	22	0.0184720614091513	0.0364724044770359	0.000471718341266778	0.0727260694139297	0.0242652705290703	0.0251657782990183	0.120286360528841
12-121217260-G-A	snv	1072#949#EPHB6#O15197#OID20982#v1#Neurology	European	Proteomics	0.00688254925553789	dominant	synonymous_variant	ENST00000337233	c.261G>A	p.Ala87Ala	'2/12'	46127	44441	1666	20	0.0184924230927656	0.0365512606499447	0.000433585535586533	-0.0658053007142448	0.0243489222549761	-0.113529564188467	-0.0180810372400225
12-121217260-G-A	snv	1072#931#ENPP2#Q13822#OID20288#v1#Cardiometabolic	European	Proteomics	0.00349519686795719	dominant	synonymous_variant	ENST00000337233	c.261G>A	p.Ala87Ala	'2/12'	47110	45378	1711	21	0.0186053916365952	0.0367650180428784	0.000445765230312036	-0.057647315070245	0.0197381508962716	-0.0963343743088601	-0.0189602558316299
12-121217260-G-A	snv	1072#895#EFHD1#Q9BUP0#OID31044#v1#NeurologyII	European	Proteomics	0.00694783837316373	dominant	synonymous_variant	ENST00000337233	c.261G>A	p.Ala87Ala	'2/12'	46742	45032	1688	22	0.0185272346069916	0.0365838004364383	0.000470668777544821	-0.0618682803554579	0.0229188142750376	-0.106789494591618	-0.0169470661192974
12-121217260-G-A	snv	1072#859#DSG3#P32926#OID21460#v1#Oncology	European	Proteomics	0.00454500110346843	dominant	synonymous_variant	ENST00000337233	c.261G>A	p.Ala87Ala	'2/12'	46695	44980	1694	21	0.0185887139950744	0.0367277010386551	0.000449726951493736	-0.0654517175761705	0.0230645196331353	-0.110658517643903	-0.020244917508438
12-121217260-G-A	snv	1072#854#DRAXIN#Q8NBI3#OID20917#v1#Neurology	European	Proteomics	0.00449763561647131	dominant	synonymous_variant	ENST00000337233	c.261G>A	p.Ala87Ala	'2/12'	46201	44511	1670	20	0.0185060929417112	0.0365792948204584	0.000432891062964005	-0.0685101755179045	0.0241138693265842	-0.115773729636067	-0.0212466213997422
12-121217260-G-A	snv	1072#798#DEFB116#Q30KQ4#OID30823#v1#NeurologyII	European	Proteomics	0.009386786983598	dominant	synonymous_variant	ENST00000337233	c.261G>A	p.Ala87Ala	'2/12'	45373	43721	1632	20	0.0184250545478589	0.0364093183170608	0.000440790778656911	-0.0650060083141243	0.0250239932242085	-0.114053442713946	-0.0159585739143021
12-121217260-G-A	snv	1072#757#DAAM1#Q9Y4D1#OID30664#v1#InflammationII	European	Proteomics	0.00188725248763433	dominant	synonymous_variant	ENST00000337233	c.261G>A	p.Ala87Ala	'2/12'	45858	44178	1659	21	0.018546382310611	0.0366348292555279	0.000457935365694099	0.0764257283122977	0.0245931282194482	0.0282228099523323	0.124628646672263
12-121217260-G-A	snv	1072#703#CSH1#P0DML2#OID30667#v1#InflammationII	European	Proteomics	0.00679407174879931	dominant	synonymous_variant	ENST00000337233	c.261G>A	p.Ala87Ala	'2/12'	46888	45161	1705	22	0.0186508275038389	0.0368324518000341	0.000469203207643747	-0.0664316655873841	0.0245416655489182	-0.114533688390149	-0.0183296427846195
12-121217260-G-A	snv	1072#666#CPXM2#Q8N436#OID30322#v1#CardiometabolicII	European	Proteomics	0.00981146809498266	dominant	synonymous_variant	ENST00000337233	c.261G>A	p.Ala87Ala	'2/12'	46841	45125	1694	22	0.0185521231399842	0.0366345722764245	0.000469674003543904	-0.0609261400722612	0.0235918344052957	-0.107166481163972	-0.0146857989805506
12-121217260-G-A	snv	1072#654#CPA4#Q9UI42#OID30606#v1#InflammationII	European	Proteomics	0.00715071907054858	dominant	synonymous_variant	ENST00000337233	c.261G>A	p.Ala87Ala	'2/12'	45084	43428	1635	21	0.018598615916955	0.0367314346553101	0.000465797178599947	-0.0666764926632935	0.024788041567308	-0.115261466286758	-0.0180915190398294
12-121217260-G-A	snv	1072#51#ADGRD1#Q6QNK2#OID30588#v1#InflammationII	European	Proteomics	0.00296884390535915	dominant	synonymous_variant	ENST00000337233	c.261G>A	p.Ala87Ala	'2/12'	45858	44178	1659	21	0.018546382310611	0.0366348292555279	0.000457935365694099	0.0661601962786135	0.0222678770028994	0.0225148068981895	0.109805585659038
12-121217260-G-A	snv	1072#508#CEACAM19#Q7Z692#OID31443#v1#OncologyII	European	Proteomics	0.00750102294752564	dominant	synonymous_variant	ENST00000337233	c.261G>A	p.Ala87Ala	'2/12'	46644	44938	1684	22	0.0185232827373296	0.036574907812366	0.000471657662293114	-0.0641394987968771	0.0239876197873591	-0.111155590171669	-0.0171234074220847
12-121217260-G-A	snv	1072#504#CDSN#Q15517#OID20667#v1#Inflammation	European	Proteomics	0.00947497728789739	dominant	synonymous_variant	ENST00000337233	c.261G>A	p.Ala87Ala	'2/12'	46836	45115	1700	21	0.018596805875822	0.0367452387052695	0.000448373046374584	-0.0625099643449244	0.0240929788073581	-0.109732555937602	-0.0152873727522463
12-121217260-G-A	snv	1072#432#CD276#Q5ZPR3#OID20680#v1#Inflammation	European	Proteomics	0.0068138583583853	dominant	synonymous_variant	ENST00000337233	c.261G>A	p.Ala87Ala	'2/12'	46445	44739	1686	20	0.0185811174507482	0.0367316180428464	0.000430616858650016	-0.063731897858199	0.0235526910282306	-0.109895527536488	-0.0175682681799099
12-121217260-G-A	snv	1072#36#ADAM23#O75077#OID20651#v1#Inflammation	European	Proteomics	0.00199540939691223	dominant	synonymous_variant	ENST00000337233	c.261G>A	p.Ala87Ala	'2/12'	46984	45259	1704	21	0.018580793461604	0.0367146262557466	0.000446960667461263	-0.0754095817782443	0.0243958026657642	-0.123225708676183	-0.0275934548803059
12-121217260-G-A	snv	1072#324#CA12#O43570#OID21344#v1#Oncology	European	Proteomics	0.000934450639411148	dominant	synonymous_variant	ENST00000337233	c.261G>A	p.Ala87Ala	'2/12'	46261	44572	1668	21	0.0184820907459847	0.0365102354034716	0.000453946088497871	-0.0806880157798918	0.0243787607837758	-0.128470759596273	-0.0329052719635106
12-121217260-G-A	snv	1072#2866#VSIG10L#Q86VR7#OID30189#v1#CardiometabolicII	European	Proteomics	0.00349157745356669	dominant	synonymous_variant	ENST00000337233	c.261G>A	p.Ala87Ala	'2/12'	45280	43608	1650	22	0.0187058303886926	0.0369257950530035	0.000485865724381625	-0.0724072708034063	0.0247890944170199	-0.120994302378615	-0.0238202392281981
12-121217260-G-A	snv	1072#2855#VIM#P08670#OID20053#v1#Cardiometabolic	European	Proteomics	0.00393566485739608	dominant	synonymous_variant	ENST00000337233	c.261G>A	p.Ala87Ala	'2/12'	45719	44036	1663	20	0.0186246418338109	0.0368118287801571	0.00043745488746473	-0.0716749484212725	0.0248576193100262	-0.120396277394367	-0.0229536194481785
12-121217260-G-A	snv	1072#279#BPIFB2#Q8N4F0#OID30311#v1#CardiometabolicII	European	Proteomics	0.00464259690464358	dominant	synonymous_variant	ENST00000337233	c.261G>A	p.Ala87Ala	'2/12'	46762	45046	1694	22	0.0185834652067918	0.036696462939994	0.000470467473589667	0.067869176888774	0.0239737710482245	0.0208802323279795	0.114858121449568
12-121217260-G-A	snv	1072#2747#TOMM20#Q15388#OID30353#v1#CardiometabolicII	European	Proteomics	0.00221440899461541	dominant	synonymous_variant	ENST00000337233	c.261G>A	p.Ala87Ala	'2/12'	46841	45125	1694	22	0.0185521231399842	0.0366345722764245	0.000469674003543904	0.0744776983762767	0.0243388885114954	0.0267731202909018	0.122182276461652
12-121217260-G-A	snv	1072#2733#TNFRSF9#Q07011#OID20985#v1#Neurology	European	Proteomics	0.00352979617890315	dominant	synonymous_variant	ENST00000337233	c.261G>A	p.Ala87Ala	'2/12'	46201	44511	1670	20	0.0185060929417112	0.0365792948204584	0.000432891062964005	-0.0682099068862937	0.0233792905376098	-0.114033675299535	-0.0223861384730523
12-121217260-G-A	snv	1072#2611#SYTL4#Q96C24#OID30339#v1#CardiometabolicII	European	Proteomics	0.00953015419884643	dominant	synonymous_variant	ENST00000337233	c.261G>A	p.Ala87Ala	'2/12'	46841	45125	1694	22	0.0185521231399842	0.0366345722764245	0.000469674003543904	0.0630904594286446	0.0243354473303139	0.015392626108804	0.110788292748485
12-121217260-G-A	snv	1072#2540#SPINK5#Q9NQ38#OID21148#v1#Neurology	European	Proteomics	0.00208192071421773	dominant	synonymous_variant	ENST00000337233	c.261G>A	p.Ala87Ala	'2/12'	46552	44836	1695	21	0.0186565561092971	0.0368620037807183	0.000451108437875924	-0.0733393755228751	0.0238233705298376	-0.120033538307865	-0.0266452127378852
12-121217260-G-A	snv	1072#2531#SPACA5_SPACA5B#Q96QH8#OID30990#v1#NeurologyII	European	Proteomics	0.00318791480323031	dominant	synonymous_variant	ENST00000337233	c.261G>A	p.Ala87Ala	'2/12'	46742	45032	1688	22	0.0185272346069916	0.0365838004364383	0.000470668777544821	-0.0706674683245198	0.0239618554007221	-0.117633058561189	-0.0237018780878506
12-121217260-G-A	snv	1072#236#BAMBI#Q13145#OID21267#v1#Oncology	European	Proteomics	0.00381542675192955	dominant	synonymous_variant	ENST00000337233	c.261G>A	p.Ala87Ala	'2/12'	45375	43715	1640	20	0.0185123966942149	0.0365840220385675	0.000440771349862259	-0.0702048715935151	0.0242656323642442	-0.117765906296941	-0.0226438368900897
12-121217260-G-A	snv	1072#2335#S100G#P29377#OID31051#v1#NeurologyII	European	Proteomics	0.00279362189439731	dominant	synonymous_variant	ENST00000337233	c.261G>A	p.Ala87Ala	'2/12'	46742	45032	1688	22	0.0185272346069916	0.0365838004364383	0.000470668777544821	-0.0726714355254854	0.0243069580089202	-0.120313431967567	-0.0250294390834041
12-121217260-G-A	snv	1072#2308#ROR1#Q01973#OID20224#v1#Cardiometabolic	European	Proteomics	0.00113232549159988	dominant	synonymous_variant	ENST00000337233	c.261G>A	p.Ala87Ala	'2/12'	46567	44867	1680	20	0.0184680138295359	0.0365065389653617	0.000429488693710138	-0.0770968361852537	0.0236812745528344	-0.12351248833961	-0.0306811840308978
12-121217260-G-A	snv	1072#2273#RET#P07949#OID21346#v1#Oncology	European	Proteomics	0.00928808155318097	dominant	synonymous_variant	ENST00000337233	c.261G>A	p.Ala87Ala	'2/12'	46261	44572	1668	21	0.0184820907459847	0.0365102354034716	0.000453946088497871	-0.0624552519043235	0.0240085657817826	-0.109512407857596	-0.0153980959510512
12-121217260-G-A	snv	1072#2215#PZP#P20742#OID30730#v1#InflammationII	European	Proteomics	0.00951129606222186	dominant	synonymous_variant	ENST00000337233	c.261G>A	p.Ala87Ala	'2/12'	46902	45182	1698	22	0.0185706366466249	0.0366722101402925	0.00046906315295723	0.046625257491718	0.017979714369365	0.0113847550820963	0.0818657599013397
12-121217260-G-A	snv	1072#2149#PRND#Q9UKY0#OID31124#v1#NeurologyII	European	Proteomics	0.00728770883069245	dominant	synonymous_variant	ENST00000337233	c.261G>A	p.Ala87Ala	'2/12'	46707	45004	1681	22	0.0184661827991522	0.0364613441240071	0.000471021474297215	-0.065714216133575	0.0244880577972543	-0.113711171765752	-0.0177172605013983
12-121217260-G-A	snv	1072#2044#PHYKPL#Q8IUZ5#OID30634#v1#InflammationII	European	Proteomics	0.00493260524427558	dominant	synonymous_variant	ENST00000337233	c.261G>A	p.Ala87Ala	'2/12'	45858	44178	1659	21	0.018546382310611	0.0366348292555279	0.000457935365694099	0.0688017557600095	0.0244712085899092	0.0208378017927275	0.116765709727291
12-121217260-G-A	snv	1072#2007#PDGFRA#P16234#OID20133#v1#Cardiometabolic	European	Proteomics	0.00394937649414304	dominant	synonymous_variant	ENST00000337233	c.261G>A	p.Ala87Ala	'2/12'	46567	44867	1680	20	0.0184680138295359	0.0365065389653617	0.000429488693710138	-0.0692051129790763	0.0240102015097116	-0.116265466886311	-0.0221447590718421
12-121217260-G-A	snv	1072#1791#MYH9#P35579#OID30382#v1#CardiometabolicII	European	Proteomics	0.00859008919284129	dominant	synonymous_variant	ENST00000337233	c.261G>A	p.Ala87Ala	'2/12'	46822	45103	1697	22	0.0185916876681902	0.0367135107428132	0.000469864593567127	0.0637226478947776	0.0242470111440903	0.0161981502969237	0.111247145492632
12-121217260-G-A	snv	1072#1699#MEGF11#A6BM72#OID30099#v1#CardiometabolicII	European	Proteomics	0.00796384195848385	dominant	synonymous_variant	ENST00000337233	c.261G>A	p.Ala87Ala	'2/12'	45280	43608	1650	22	0.0187058303886926	0.0369257950530035	0.000485865724381625	-0.065775704958576	0.0247862562697474	-0.114357173718587	-0.0171942361985647
12-121217260-G-A	snv	1072#1667#MAP2#P11137#OID31138#v1#NeurologyII	European	Proteomics	0.00575606139680774	dominant	synonymous_variant	ENST00000337233	c.261G>A	p.Ala87Ala	'2/12'	46707	45004	1681	22	0.0184661827991522	0.0364613441240071	0.000471021474297215	0.0669004541692608	0.024226209310874	0.0194167254449589	0.114384182893563
12-121217260-G-A	snv	1072#1617#LRRC25#Q8N386#OID21333#v1#Oncology	European	Proteomics	0.00674713085962132	dominant	synonymous_variant	ENST00000337233	c.261G>A	p.Ala87Ala	'2/12'	46261	44572	1668	21	0.0184820907459847	0.0365102354034716	0.000453946088497871	-0.0658802275193624	0.0243172610695002	-0.113542430955612	-0.0182180240831126
12-121217260-G-A	snv	1072#1598#LMNB2#Q03252#OID31109#v1#NeurologyII	European	Proteomics	0.00875665340656859	dominant	synonymous_variant	ENST00000337233	c.261G>A	p.Ala87Ala	'2/12'	46707	45004	1681	22	0.0184661827991522	0.0364613441240071	0.000471021474297215	-0.0614922937194249	0.0234567161139633	-0.107467804391598	-0.0155167830472515
12-121217260-G-A	snv	1072#1562#LCN15#Q6UWW0#OID31032#v1#NeurologyII	European	Proteomics	0.00743801733847407	dominant	synonymous_variant	ENST00000337233	c.261G>A	p.Ala87Ala	'2/12'	46742	45032	1688	22	0.0185272346069916	0.0365838004364383	0.000470668777544821	-0.0640232204928765	0.0239188362691889	-0.110904492596824	-0.0171419483889286
12-121217260-G-A	snv	1072#1558#LAYN#Q6UX15#OID20970#v1#Neurology	European	Proteomics	0.00233145315558618	dominant	synonymous_variant	ENST00000337233	c.261G>A	p.Ala87Ala	'2/12'	46127	44441	1666	20	0.0184924230927656	0.0365512606499447	0.000433585535586533	-0.0693763045822934	0.022786904975972	-0.11403899007808	-0.0247136190865069
12-121217260-G-A	snv	1072#1553#LAP3#P28838#OID20436#v1#Inflammation	European	Proteomics	0.00402162447344738	dominant	synonymous_variant	ENST00000337233	c.261G>A	p.Ala87Ala	'2/12'	45645	43976	1649	20	0.018501478803812	0.0365647935151714	0.000438164092452624	0.0709633952424392	0.0246691333663108	0.0226114996380784	0.1193152908468
12-121217260-G-A	snv	1072#1504#KIR3DL2#P43630#OID31191#v1#OncologyII	European	Proteomics	0.00965200175105284	dominant	synonymous_variant	ENST00000337233	c.261G>A	p.Ala87Ala	'2/12'	45218	43572	1625	21	0.018432924941395	0.0364014330576319	0.000464416825158123	-0.0650929006452261	0.0251502264950683	-0.114387758823925	-0.0157980424665274
12-121217260-G-A	snv	1072#1423#IL9#P15248#OID31298#v1#OncologyII	European	Proteomics	0.00516286587548049	dominant	synonymous_variant	ENST00000337233	c.261G>A	p.Ala87Ala	'2/12'	46075	44390	1663	22	0.0185241454150841	0.0365708084644601	0.000477482365708085	-0.0696240840162256	0.0248939603751367	-0.11841663206545	-0.0208315359670018
12-121217260-G-A	snv	1072#1413#IL3RA#P26951#OID20461#v1#Inflammation	European	Proteomics	0.00808823104568607	dominant	synonymous_variant	ENST00000337233	c.261G>A	p.Ala87Ala	'2/12'	45645	43976	1649	20	0.018501478803812	0.0365647935151714	0.000438164092452624	-0.0634579202317632	0.0239601226521004	-0.110420143506463	-0.0164956969570632
12-121217260-G-A	snv	1072#14#ACE2#Q9BYF1#OID20105#v1#Cardiometabolic	European	Proteomics	0.00144626799013322	dominant	synonymous_variant	ENST00000337233	c.261G>A	p.Ala87Ala	'2/12'	45719	44036	1663	20	0.0186246418338109	0.0368118287801571	0.00043745488746473	-0.0703568461761045	0.0220869504105272	-0.113647620064884	-0.0270660722873246
12-121217260-G-A	snv	1072#1384#IL19#Q9UHD0#OID20158#v1#Cardiometabolic	European	Proteomics	0.00171808696028694	dominant	synonymous_variant	ENST00000337233	c.261G>A	p.Ala87Ala	'2/12'	45387	43727	1641	19	0.0184964857778659	0.0365743494833322	0.000418622072399586	-0.0765060063169911	0.0244017700982064	-0.124333872830839	-0.0286781398031428
12-121217260-G-A	snv	1072#1376#IL17D#Q8TAD2#OID20481#v1#Inflammation	European	Proteomics	0.000146737838400532	dominant	synonymous_variant	ENST00000337233	c.261G>A	p.Ala87Ala	'2/12'	45645	43976	1649	20	0.018501478803812	0.0365647935151714	0.000438164092452624	-0.084804199341375	0.0223354276642026	-0.128581994477588	-0.0410264042051618
12-121217260-G-A	snv	1072#1318#ICAM5#Q9UMF0#OID20145#v1#Cardiometabolic	European	Proteomics	0.00393568112497333	dominant	synonymous_variant	ENST00000337233	c.261G>A	p.Ala87Ala	'2/12'	46567	44867	1680	20	0.0184680138295359	0.0365065389653617	0.000429488693710138	-0.0693403015534675	0.0240479726188477	-0.11647468739928	-0.0222059157076553
12-121217260-G-A	snv	1072#118#ANGPT2#O15123#OID21463#v1#Oncology	European	Proteomics	0.00506961702917714	dominant	synonymous_variant	ENST00000337233	c.261G>A	p.Ala87Ala	'2/12'	46851	45133	1697	21	0.0185588354570874	0.0366694414206741	0.000448229493500672	-0.0674027665950717	0.0240491481393745	-0.114539449045748	-0.0202660841443959
12-121217260-G-A	snv	1072#1152#GGT1#P19440#OID21075#v1#Neurology	European	Proteomics	0.00622896193769354	dominant	synonymous_variant	ENST00000337233	c.261G>A	p.Ala87Ala	'2/12'	46474	44760	1693	21	0.0186663510780221	0.0368808365968068	0.000451865559237423	-0.0618967109140142	0.0226263452582618	-0.106244688188614	-0.0175487336394148
12-121217260-G-A	snv	1072#1118#GAPDH#P04406#OID30600#v1#InflammationII	European	Proteomics	0.00904072328240681	dominant	synonymous_variant	ENST00000337233	c.261G>A	p.Ala87Ala	'2/12'	45003	43346	1636	21	0.0186432015643402	0.0368197675710508	0.000466635557629491	0.0640765555683157	0.0245445387208739	0.0159688492459489	0.112184261890682
12-121217260-G-A	snv	1072#1064#FLRT2#O43155#OID20946#v1#Neurology	European	Proteomics	0.00309220387452253	dominant	synonymous_variant	ENST00000337233	c.261G>A	p.Ala87Ala	'2/12'	46201	44511	1670	20	0.0185060929417112	0.0365792948204584	0.000432891062964005	-0.0725656463665693	0.0245272182046072	-0.120639370632108	-0.024491922101031
12-121217260-G-A	snv	1072#1042#FGF5#P12034#OID20490#v1#Inflammation	European	Proteomics	0.00272409052315539	dominant	synonymous_variant	ENST00000337233	c.261G>A	p.Ala87Ala	'2/12'	45645	43976	1649	20	0.018501478803812	0.0365647935151714	0.000438164092452624	-0.0688233235524509	0.022960744805575	-0.113826750278161	-0.023819896826741
12-121217260-G-A	snv	28534#INL-RPE thickness of outer subfield (left)	European	Chapter VII Diseases of the eye and adnexa	0.00379996907210945	dominant	synonymous_variant	ENST00000337233	c.261G>A	p.Ala87Ala	'2/12'	56235	54185	2028	22	0.0184226904952432	0.0364541655552592	0.000391215435227172	0.0640745049460882	0.0221371963572029	0.0206854634243433	0.107463546467833
12-121217260-G-A	snv	28511#INL-ELM thickness of the outer subfield (right)	European	Chapter VII Diseases of the eye and adnexa	0.00600237481175949	dominant	synonymous_variant	ENST00000337233	c.261G>A	p.Ala87Ala	'2/12'	56641	54554	2064	23	0.0186260835790329	0.0368461008809873	0.000406066277078441	0.0605673112922945	0.0220424689229503	0.0173639427928977	0.103770679791691
12-121217260-G-A	snv	28503#Average inner nuclear layer thickness (right)	European	Chapter VII Diseases of the eye and adnexa	0.00827953201600275	dominant	synonymous_variant	ENST00000337233	c.261G>A	p.Ala87Ala	'2/12'	56641	54554	2064	23	0.0186260835790329	0.0368461008809873	0.000406066277078441	0.0582654416833405	0.0220656816803308	0.0150165760431967	0.101514307323484
12-121217260-G-A	snv	27801#Overall macular thickness (right)	European	Chapter VII Diseases of the eye and adnexa	0.00793141653856326	dominant	synonymous_variant	ENST00000337233	c.261G>A	p.Ala87Ala	'2/12'	56641	54554	2064	23	0.0186260835790329	0.0368461008809873	0.000406066277078441	0.058156467783474	0.0219039314150524	0.015224633612905	0.101088301954043
12-121229077-G-A	snv	30880#Urate	European	Chapter XVIII Symptoms signs and abnormal clinical and laboratory findings not elsewhere classified	0.000551750392225119	dominant	missense_variant	ENST00000337233	c.862G>A	p.Val288Ile	'8/12'	434747	434720	27	0	0.0000310525432032883	0.0000621050864065767	0	-0.562724456837435	0.162904910321814	-0.882013102901985	-0.243435810772884
12-121229077-G-A	snv	30110#Platelet distribution width	European	Chapter XVIII Symptoms signs and abnormal clinical and laboratory findings not elsewhere classified	0.00989735064628416	dominant	missense_variant	ENST00000337233	c.862G>A	p.Val288Ile	'8/12'	442850	442822	28	0	0.0000316134131195664	0.0000632268262391329	0	0.477827029252361	0.185246905473384	0.114748773929614	0.840905284575108
12-121229077-G-A	snv	30100#Mean platelet (thrombocyte) volume	European	Chapter XVIII Symptoms signs and abnormal clinical and laboratory findings not elsewhere classified	0.0000180312550057779	dominant	missense_variant	ENST00000337233	c.862G>A	p.Val288Ile	'8/12'	442850	442822	28	0	0.0000316134131195664	0.0000632268262391329	0	0.806909415731023	0.188177710796192	0.438086871829871	117573195963218
12-121228767-G-A	snv	30870#Triglycerides	European	Chapter XVIII Symptoms signs and abnormal clinical and laboratory findings not elsewhere classified	0.00684559436300917	dominant	synonymous_variant	ENST00000337233	c.648G>A	p.Ser216Ser	'7/12'	434904	434877	27	0	0.0000310413332597539	0.0000620826665195078	0	0.502259490194239	0.185727854095662	0.138238572138854	0.866280408249625
12-121228767-G-A	snv	30730#Gamma glutamyltransferase	European	Chapter XVIII Symptoms signs and abnormal clinical and laboratory findings not elsewhere classified	0.00463859725527786	dominant	synonymous_variant	ENST00000337233	c.648G>A	p.Ser216Ser	'7/12'	435027	435000	27	0	0.0000310325565999352	0.0000620651131998704	0	0.506558345302683	0.178924430081803	0.155871930673058	0.857244759932308
12-121217193-C-A	snv	20023#Mean time to correctly identify matches	European	Chapter XVIII Symptoms signs and abnormal clinical and laboratory findings not elsewhere classified	0.00195772428429673	dominant	missense_variant	ENST00000337233	c.194C>A	p.Thr65Lys	'2/12'	455879	455819	60	0	0.0000658069356123006	0.000131613871224601	0	0.37090315373103	0.119777941878556	0.136142078207563	0.605664229254497
12-121232515-G-A	snv	30520#Potassium in urine	European	Chapter XVIII Symptoms signs and abnormal clinical and laboratory findings not elsewhere classified	0.00553492921037583	dominant	splice_region_variant	ENST00000337233	c.978+8G>A		'9/11'	443762	435802	7928	32	0.00900482691172295	0.0179375430974261	0.0000721107260198034	0.0310147066836816	0.0111799149443972	0.00910241627594386	0.0529269970914194
12-121232515-G-A	snv	25763#90th percentile of BOLD effect (in group-defined mask) for faces activation	European	Chapter VI Diseases of the nervous system	0.00968000031052203	dominant	splice_region_variant	ENST00000337233	c.978+8G>A		'9/11'	36732	36055	675	2	0.00924262223674181	0.0184307960361538	0.0000544484373298486	-0.100145491242104	0.0387081946283319	-0.176014658873721	-0.024276323610488
12-121232515-G-A	snv	25556#Weighted-mean MO in tract inferior longitudinal fasciculus (left)	European	Chapter VI Diseases of the nervous system	0.00445006423025141	dominant	splice_region_variant	ENST00000337233	c.978+8G>A		'9/11'	41862	41082	778	2	0.00934021308107592	0.0186326501361617	0.0000477760259901581	0.100987126736831	0.0355024046678428	0.0314016800935397	0.170572573380122
12-121232515-G-A	snv	25177#Mean MO in superior corona radiata on FA skeleton (left)	European	Chapter VI Diseases of the nervous system	0.00355515538848266	dominant	splice_region_variant	ENST00000337233	c.978+8G>A		'9/11'	41864	41084	778	2	0.00933976686413147	0.0186317599847124	0.0000477737435505446	0.100929455739818	0.0346204027594877	0.0330727511531762	0.16878616032646
12-121232515-G-A	snv	25176#Mean MO in superior corona radiata on FA skeleton (right)	European	Chapter VI Diseases of the nervous system	0.000468163022176693	dominant	splice_region_variant	ENST00000337233	c.978+8G>A		'9/11'	41864	41084	778	2	0.00933976686413147	0.0186317599847124	0.0000477737435505446	0.121629892230514	0.034765133896375	0.0534895116257603	0.189770272835268
12-121232515-G-A	snv	25085#Mean FA in posterior thalamic radiation on FA skeleton (left)	European	Chapter VI Diseases of the nervous system	0.00829857848525377	dominant	splice_region_variant	ENST00000337233	c.978+8G>A		'9/11'	41864	41084	778	2	0.00933976686413147	0.0186317599847124	0.0000477737435505446	0.0892339686034608	0.0338033100535831	0.0229787825996517	0.15548915460727
12-121232515-G-A	snv	23127#Trunk fat percentage	European	Chapter XXI Factors influencing health status and contact with health services	0.00418631062017818	dominant	splice_region_variant	ENST00000337233	c.978+8G>A		'9/11'	450941	442887	8024	30	0.00896347859254315	0.017860429634919	0.0000665275501673168	0.0289791333692421	0.0101191713746726	0.00914586868682487	0.0488123980516592
12-121232515-G-A	snv	23123#Arm fat percentage (left)	European	Chapter XXI Factors influencing health status and contact with health services	0.00389540713943274	dominant	splice_region_variant	ENST00000337233	c.978+8G>A		'9/11'	451051	442995	8026	30	0.00896350966963825	0.0178605080135062	0.0000665113257702566	0.0242563405870394	0.00840330276760509	0.0077861256142552	0.0407265555598237
12-121232515-G-A	snv	23119#Arm fat percentage (right)	European	Chapter XXI Factors influencing health status and contact with health services	0.00290475690784144	dominant	splice_region_variant	ENST00000337233	c.978+8G>A		'9/11'	451117	443060	8027	30	0.0089633066366375	0.0178601116783451	0.0000665015949299184	0.0251207238347627	0.00843640442815477	0.00858563063186649	0.0416558170376589
12-121232515-G-A	snv	23099#Body fat percentage	European	Chapter XXI Factors influencing health status and contact with health services	0.00409125539740972	dominant	splice_region_variant	ENST00000337233	c.978+8G>A		'9/11'	450963	442907	8026	30	0.00896525879063249	0.0178639932766103	0.0000665243046547056	0.0242072321069104	0.0084314811773136	0.0076817883090982	0.0407326759047225
12-121232515-G-A	snv	22680#Mean carotid IMT (intima-medial thickness) at 240 degrees	European	Chapter IX Diseases of the circulatory system	0.00788418724717984	dominant	splice_region_variant	ENST00000337233	c.978+8G>A		'9/11'	47311	46457	852	2	0.00904652195049777	0.0180507704339371	0.0000422734670584008	0.085220009488268	0.0320725302930109	0.0223573968615739	0.148082622114962
12-121232515-G-A	snv	22678#Maximum carotid IMT (intima-medial thickness) at 210 degrees	European	Chapter IX Diseases of the circulatory system	0.000173996343724216	dominant	splice_region_variant	ENST00000337233	c.978+8G>A		'9/11'	47643	46779	862	2	0.00908842852045421	0.0181348781562874	0.0000419788846210356	0.120521466805223	0.0321017956450694	0.0576015048942058	0.18344142871624
12-121232515-G-A	snv	22677#Mean carotid IMT (intima-medial thickness) at 210 degrees	European	Chapter IX Diseases of the circulatory system	0.00186532999529296	dominant	splice_region_variant	ENST00000337233	c.978+8G>A		'9/11'	47643	46779	862	2	0.00908842852045421	0.0181348781562874	0.0000419788846210356	0.09914201926728	0.0318676962152527	0.0366808954652057	0.161603143069354
12-121232515-G-A	snv	22676#Minimum carotid IMT (intima-medial thickness) at 210 degrees	European	Chapter IX Diseases of the circulatory system	0.0060380780648245	dominant	splice_region_variant	ENST00000337233	c.978+8G>A		'9/11'	47643	46779	862	2	0.00908842852045421	0.0181348781562874	0.0000419788846210356	0.0892650570932251	0.0325093238127323	0.0255463343567848	0.152983779829665
12-121232515-G-A	snv	21087#Pancreas volume	European	Chapter XI Diseases of the digestive system	0.00970565746388549	dominant	splice_region_variant	ENST00000337233	c.978+8G>A		'9/11'	35794	35153	639	2	0.00898195228250545	0.0179080292786501	0.0000558752863608426	0.0972661666145148	0.0376084897323491	0.0235523883369738	0.170979944892056
12-121232515-G-A	snv	1072#978#EZR#P15311#OID21017#v1#Neurology	European	Proteomics	0.00929598001923964	dominant	splice_region_variant	ENST00000337233	c.978+8G>A		'9/11'	46956	46128	826	2	0.00883806116364256	0.0176335292614362	0.0000425930658488798	-0.0894716826027834	0.0343978910931636	-0.156892048858148	-0.0220513163474183
12-121232515-G-A	snv	1072#846#DPEP1#P16444#OID20897#v1#Neurology	European	Proteomics	0.0074992307347083	dominant	splice_region_variant	ENST00000337233	c.978+8G>A		'9/11'	46136	45319	815	2	0.00887593202705046	0.0177085139587307	0.0000433500953702098	0.0918354483870775	0.0343446202028274	0.0245194629844898	0.159151433789665
12-121232515-G-A	snv	1072#777#DCTPP1#Q9H773#OID20148#v1#Cardiometabolic	European	Proteomics	0.00667296337579467	dominant	splice_region_variant	ENST00000337233	c.978+8G>A		'9/11'	46576	45754	820	2	0.00884575747165922	0.0176485743730677	0.0000429405702507729	-0.0913974128367011	0.0336904173527099	-0.157431134181768	-0.0253636914916346
12-121232515-G-A	snv	1072#474#CD99L2#Q8TCZ2#OID21122#v1#Neurology	European	Proteomics	0.00424490236621373	dominant	splice_region_variant	ENST00000337233	c.978+8G>A		'9/11'	46560	45743	815	2	0.00879510309278351	0.0175472508591065	0.0000429553264604811	-0.0985736472319729	0.0344722668554398	-0.166139805887084	-0.0310074885768623
12-121232515-G-A	snv	1072#458#CD6#P30203#OID20649#v1#Inflammation	European	Proteomics	0.0053984500673607	dominant	splice_region_variant	ENST00000337233	c.978+8G>A		'9/11'	46915	46091	822	2	0.0088031546413727	0.0175636789939252	0.0000426302888202068	-0.0952828947083313	0.0342451877171732	-0.162403961641646	-0.0281618277750166
12-121232515-G-A	snv	1072#2790#TSHB#P01222#OID20129#v1#Cardiometabolic	European	Proteomics	0.000872994708788746	dominant	splice_region_variant	ENST00000337233	c.978+8G>A		'9/11'	46576	45754	820	2	0.00884575747165922	0.0176485743730677	0.0000429405702507729	-0.116874783452247	0.0351105490716202	-0.1856919841831	-0.0480575827213942
12-121232515-G-A	snv	1072#2418#SERPINI1#Q99574#OID30604#v1#InflammationII	European	Proteomics	0.0092971570667843	dominant	splice_region_variant	ENST00000337233	c.978+8G>A		'9/11'	45794	44977	815	2	0.00894221950473861	0.0178407651657422	0.0000436738437349871	-0.0891453033901085	0.0342729491761353	-0.156320825647479	-0.0219697811327383
12-121232515-G-A	snv	1072#2403#SERPINA7#P05543#OID30724#v1#InflammationII	European	Proteomics	0.00108858782517855	dominant	splice_region_variant	ENST00000337233	c.978+8G>A		'9/11'	46911	46083	826	2	0.00884653919123447	0.0176504444586558	0.0000426339238131781	-0.112501966371402	0.0344382507678232	-0.180001439845843	-0.0450024928969613
12-121232515-G-A	snv	1072#2396#SERPINA1#P01009#OID30750#v1#InflammationII	European	Proteomics	0.0065910716054042	dominant	splice_region_variant	ENST00000337233	c.978+8G>A		'9/11'	46014	45203	809	2	0.00883426783152953	0.0176250706306776	0.0000434650323814491	-0.0960734118285541	0.035360726319147	-0.165380985718714	-0.0267658379383944
12-121232515-G-A	snv	1072#232#BAG3#O95817#OID20972#v1#Neurology	European	Proteomics	0.00230534091349654	dominant	splice_region_variant	ENST00000337233	c.978+8G>A		'9/11'	46133	45317	814	2	0.00886567099473262	0.0176879890750656	0.0000433529143996705	-0.106403202866376	0.0349096918918803	-0.174826737613216	-0.0379796681195363
12-121232515-G-A	snv	1072#1845#NEO1#Q92859#OID31066#v1#NeurologyII	European	Proteomics	0.00426570660628558	dominant	splice_region_variant	ENST00000337233	c.978+8G>A		'9/11'	46751	45925	824	2	0.0088554255523946	0.0176680712712028	0.0000427798335864474	-0.0987990942966966	0.0345698694954594	-0.166556548383897	-0.0310416402094966
12-121232515-G-A	snv	1072#1820#NCAM2#O15394#OID21095#v1#Neurology	European	Proteomics	0.00749798483118713	dominant	splice_region_variant	ENST00000337233	c.978+8G>A		'9/11'	46560	45743	815	2	0.00879510309278351	0.0175472508591065	0.0000429553264604811	-0.0932315443941138	0.0348660195415009	-0.161569464203454	-0.0248936245847732
12-121232515-G-A	snv	1072#182#ARNT#P27540#OID20432#v1#Inflammation	European	Proteomics	0.00529671075807608	dominant	splice_region_variant	ENST00000337233	c.978+8G>A		'9/11'	45653	44846	805	2	0.00886031586095109	0.0176768229908221	0.0000438087310801043	0.0989884584639115	0.0354982311371618	0.029411358506073	0.16856555842175
12-121232515-G-A	snv	1072#147#APOA1#P02647#OID30769#v1#InflammationII	European	Proteomics	0.00940524131120875	dominant	splice_region_variant	ENST00000337233	c.978+8G>A		'9/11'	46911	46083	826	2	0.00884653919123447	0.0176504444586558	0.0000426339238131781	-0.0859587500966451	0.0330983708344573	-0.150832039371693	-0.0210854608215967
12-121232515-G-A	snv	1072#1343#IGFBP1#P08833#OID20246#v1#Cardiometabolic	European	Proteomics	0.00212970120505095	dominant	splice_region_variant	ENST00000337233	c.978+8G>A		'9/11'	47047	46216	829	2	0.00885284927838119	0.0176631878759538	0.0000425106808085531	-0.103720249891103	0.0337664780598401	-0.169903034125858	-0.0375374656563487
12-121232515-G-A	snv	1072#1221#GRP#P07492#OID30264#v1#CardiometabolicII	European	Proteomics	0.00339647619088187	dominant	splice_region_variant	ENST00000337233	c.978+8G>A		'9/11'	45666	44855	809	2	0.00890158980423072	0.017759383348662	0.0000437962597994131	0.102429509780899	0.034964536177357	0.0338984609853965	0.170960558576402
12-121232515-G-A	snv	1072#1079#FOSB#P53539#OID20791#v1#Neurology	European	Proteomics	0.00649843722152179	dominant	splice_region_variant	ENST00000337233	c.978+8G>A		'9/11'	45475	44673	801	1	0.00882902693787795	0.0176360637713029	0.0000219901044529962	0.0969047092089173	0.0356053148358193	0.027117716243117	0.166691702174718
12-121232514-C-T	snv	30040#Mean corpuscular volume	European	Chapter XVIII Symptoms signs and abnormal clinical and laboratory findings not elsewhere classified	0.00847175452716952	dominant	splice_region_variant	ENST00000337233	c.978+7C>T		'9/11'	442864	442841	23	0	0.0000259673398605441	0.0000519346797210882	0	-0.533086613219844	0.202488341460344	-0.929957554444982	-0.136215671994705
12-121232514-C-T	snv	30010#Red blood cell (erythrocyte) count	European	Chapter XVIII Symptoms signs and abnormal clinical and laboratory findings not elsewhere classified	0.00941206402390402	dominant	splice_region_variant	ENST00000337233	c.978+7C>T		'9/11'	442866	442843	23	0	0.0000259672225910321	0.0000519344451820641	0	0.458529534174889	0.176580007551056	0.112438133099389	0.804620935250389
12-121222129-C-A	snv	30680#Calcium	European	Chapter XVIII Symptoms signs and abnormal clinical and laboratory findings not elsewhere classified	0.00326387723647272	dominant	synonymous_variant	ENST00000337233	c.390C>A	p.Ala130Ala	'4/12'	398438	398409	29	0	0.0000363921111942134	0.0000727842223884268	0	-0.542041220548428	0.184258420865534	-0.903182186368789	-0.180900254728066
12-121216948-G-A	snv	4079#Diastolic blood pressure automated reading	European	Chapter IX Diseases of the circulatory system	0.00612852671632288	dominant	splice_region_variant	ENST00000359949	c.135-7G>A		'1/12'	431776	431736	40	0	0.0000463203142370118	0.0000926406284740236	0	0.425294012555279	0.15516934611045	0.121166830129792	0.729421194980767
12-121216948-G-A	snv	2217#Age started wearing glasses or contact lenses	European	Chapter VII Diseases of the eye and adnexa	0.00736496609800731	dominant	splice_region_variant	ENST00000359949	c.135-7G>A		'1/12'	392289	392256	33	0	0.0000420608276041388	0.0000841216552082776	0	0.457966346896569	0.170890045984474	0.123026978021418	0.792905715771721
12-121222171-G-C	snv	23123#Arm fat percentage (left)	European	Chapter XXI Factors influencing health status and contact with health services	0.00861758638915439	dominant	splice_region_variant	ENST00000314442	n.4561+5G>C		'3/3'	451066	451004	62	0	0.0000687260844311032	0.000137452168862206	0	-0.249387430044778	0.0949369185953433	-0.435460870598094	-0.0633139894914616
12-121222171-G-C	snv	23119#Arm fat percentage (right)	European	Chapter XXI Factors influencing health status and contact with health services	0.00787369004855834	dominant	splice_region_variant	ENST00000314442	n.4561+5G>C		'3/3'	451132	451070	62	0	0.000068716029898123	0.000137432059796246	0	-0.253299986391726	0.0953169123223987	-0.440118202889589	-0.0664817698938638
12-121222171-G-C	snv	23115#Leg fat percentage (left)	European	Chapter XXI Factors influencing health status and contact with health services	0.00455291701622807	dominant	splice_region_variant	ENST00000314442	n.4561+5G>C		'3/3'	451169	451107	62	0	0.0000687103945528172	0.000137420789105635	0	-0.21937271837786	0.0773232136369786	-0.370923838849589	-0.0678215979061307
12-121222171-G-C	snv	23111#Leg fat percentage (right)	European	Chapter XXI Factors influencing health status and contact with health services	0.0026815632357778	dominant	splice_region_variant	ENST00000314442	n.4561+5G>C		'3/3'	451195	451133	62	0	0.0000687064351333681	0.000137412870266736	0	-0.235264245500085	0.0783670792890279	-0.38886131051955	-0.08166718048062
12-121222171-G-C	snv	23099#Body fat percentage	European	Chapter XXI Factors influencing health status and contact with health services	0.00714434251521301	dominant	splice_region_variant	ENST00000314442	n.4561+5G>C		'3/3'	450978	450916	62	0	0.0000687394950529738	0.000137478990105948	0	-0.256240921587364	0.0952549918724453	-0.44293777607885	-0.0695440670958774
12-121229065-G-A	snv	20023#Mean time to correctly identify matches	European	Chapter XVIII Symptoms signs and abnormal clinical and laboratory findings not elsewhere classified	0.00827380611118857	dominant	missense_variant	ENST00000337233	c.850G>A	p.Val284Ile	'8/12'	455868	455819	49	0	0.0000537436275413058	0.000107487255082612	0	-0.350004742007838	0.132542471144365	-0.60978390161246	-0.0902255824032148
12-121210198-C-T	snv	4080#Systolic blood pressure automated reading	European	Chapter IX Diseases of the circulatory system	0.000960421068897743	dominant	synonymous_variant	ENST00000337233	c.34C>T	p.Leu12Leu	'1/12'	431739	431497	242	0	0.000280261917501083	0.000560523835002166	0	-0.1970116526536	0.0596662539116163	-0.313955689264198	-0.080067616043002
12-121210198-C-T	snv	4079#Diastolic blood pressure automated reading	European	Chapter IX Diseases of the circulatory system	0.00346709827201629	dominant	synonymous_variant	ENST00000337233	c.34C>T	p.Leu12Leu	'1/12'	431743	431501	242	0	0.000280259320938614	0.000560518641877228	0	-0.184441310287889	0.0631003006389156	-0.308115973671252	-0.0607666469045256
12-121210198-C-T	snv	28500#Average retinal nerve fibre layer thickness (left)	European	Chapter VII Diseases of the eye and adnexa	0.00944291216900301	dominant	synonymous_variant	ENST00000337233	c.34C>T	p.Leu12Leu	'1/12'	56239	56202	37	0	0.000328953217518092	0.000657906435036185	0	-0.420622307500206	0.162047205713751	-0.738235830594049	-0.103008784406364
12-121210198-C-T	snv	25558#Weighted-mean MO in tract middle cerebellar peduncle	European	Chapter VI Diseases of the nervous system	0.00757969590713983	dominant	synonymous_variant	ENST00000337233	c.34C>T	p.Leu12Leu	'1/12'	41862	41840	22	0	0.00026276814294587	0.00052553628589174	0	0.559733897228051	0.209609111971295	0.148895707153631	0.970572087302472
12-121210198-C-T	snv	25249#Mean L2 in pontine crossing tract on FA skeleton	European	Chapter VI Diseases of the nervous system	0.00544616491660688	dominant	synonymous_variant	ENST00000337233	c.34C>T	p.Leu12Leu	'1/12'	41864	41842	22	0	0.000262755589527995	0.000525511179055991	0	-0.587063355102407	0.21120946038409	-100103826055782	-0.173088449646994
12-121210198-C-T	snv	25210#Mean L1 in inferior cerebellar peduncle on FA skeleton (right)	European	Chapter VI Diseases of the nervous system	0.000546565849753365	dominant	synonymous_variant	ENST00000337233	c.34C>T	p.Leu12Leu	'1/12'	41864	41842	22	0	0.000262755589527995	0.000525511179055991	0	0.729947599654678	0.211144534987371	0.316099949318046	114379524999131
12-121210198-C-T	snv	25114#Mean MD in inferior cerebellar peduncle on FA skeleton (right)	European	Chapter VI Diseases of the nervous system	0.00369589051921693	dominant	synonymous_variant	ENST00000337233	c.34C>T	p.Leu12Leu	'1/12'	41864	41842	22	0	0.000262755589527995	0.000525511179055991	0	0.607317961099661	0.209190716468604	0.197299835421218	10173360867781
12-121210198-C-T	snv	23584#Phospholipids to Total Lipids in Very Large VLDL percentage	European	NMR Metabolomics	0.00964896833517703	dominant	synonymous_variant	ENST00000337233	c.34C>T	p.Leu12Leu	'1/12'	108817	108742	75	0	0.000344615271510885	0.000689230543021771	0	0.296084994408147	0.114397705987096	0.0718671167067579	0.520302872109537
12-121210198-C-T	snv	23460#Alanine	European	NMR Metabolomics	0.00970172777712824	dominant	synonymous_variant	ENST00000337233	c.34C>T	p.Leu12Leu	'1/12'	109703	109626	77	0	0.000350947558407701	0.000701895116815402	0	-0.291984347744609	0.112895320190416	-0.51325755075996	-0.0707111447292582
12-121210198-C-T	snv	1072#924#ENG#P17813#OID20287#v1#Cardiometabolic	European	Proteomics	0.00343020679298621	dominant	synonymous_variant	ENST00000337233	c.34C>T	p.Leu12Leu	'1/12'	47117	47095	22	0	0.000233461383364815	0.000466922766729631	0	0.617334489360726	0.210950102715726	0.203869259924258	103079971879719
12-121210198-C-T	snv	1072#852#DPT#Q07507#OID20278#v1#Cardiometabolic	European	Proteomics	0.0098310725566397	dominant	synonymous_variant	ENST00000337233	c.34C>T	p.Leu12Leu	'1/12'	47117	47095	22	0	0.000233461383364815	0.000466922766729631	0	0.497441505970269	0.192670864316308	0.119803846188622	0.875079165751915
12-121210198-C-T	snv	1072#821#DLL4#Q9NR61#OID30255#v1#CardiometabolicII	European	Proteomics	0.00464340552629072	dominant	synonymous_variant	ENST00000337233	c.34C>T	p.Leu12Leu	'1/12'	45663	45641	22	0	0.000240895254363489	0.000481790508726978	0	0.601449666017248	0.212457028251804	0.18503049999164	101786883204286
12-121210198-C-T	snv	1072#734#CTSZ#Q9UBR2#OID20365#v1#Cardiometabolic	European	Proteomics	0.00973413154001492	dominant	synonymous_variant	ENST00000337233	c.34C>T	p.Leu12Leu	'1/12'	46576	46554	22	0	0.000236173136379251	0.000472346272758502	0	0.536030958308858	0.20734281460157	0.129635943994778	0.942425972622938
12-121210198-C-T	snv	1072#628#COL18A1#P39060#OID20332#v1#Cardiometabolic	European	Proteomics	0.00393591541048462	dominant	synonymous_variant	ENST00000337233	c.34C>T	p.Leu12Leu	'1/12'	46742	46720	22	0	0.00023533438877241	0.000470668777544821	0	0.5742053743545	0.199142017005807	0.183884081900801	0.964526666808199
12-121210198-C-T	snv	1072#535#CES2#O00748#OID21366#v1#Oncology	European	Proteomics	0.000815585472612743	dominant	synonymous_variant	ENST00000337233	c.34C>T	p.Leu12Leu	'1/12'	46267	46245	22	0	0.000237750448483801	0.000475500896967601	0	-0.694757287864278	0.2075344941316	-110152806757827	-0.287986508150289
12-121210198-C-T	snv	1072#454#CD55#P08174#OID20377#v1#Cardiometabolic	European	Proteomics	0.00195952660397963	dominant	synonymous_variant	ENST00000337233	c.34C>T	p.Leu12Leu	'1/12'	44910	44888	22	0	0.000244934313070586	0.000489868626141171	0	0.633620846464658	0.204626067501732	0.23255031008318	103469138284614
12-121210198-C-T	snv	1072#391#CCL22#O00626#OID20765#v1#Inflammation	European	Proteomics	0.00208777783209138	dominant	synonymous_variant	ENST00000337233	c.34C>T	p.Leu12Leu	'1/12'	46001	45980	21	0	0.000228255907480272	0.000456511814960544	0	0.6619296913234	0.215077863530411	0.240373728497928	108348565414887
12-121210198-C-T	snv	1072#368#CBLIF#P27352#OID20179#v1#Cardiometabolic	European	Proteomics	0.00250389937774047	dominant	synonymous_variant	ENST00000337233	c.34C>T	p.Leu12Leu	'1/12'	46500	46478	22	0	0.000236559139784946	0.000473118279569893	0	0.629451831300994	0.20821853045067	0.221340383491126	103756327911086
12-121210198-C-T	snv	1072#320#C9#P02748#OID30698#v1#InflammationII	European	Proteomics	0.00782359155276735	dominant	synonymous_variant	ENST00000337233	c.34C>T	p.Leu12Leu	'1/12'	46896	46874	22	0	0.000234561583077448	0.000469123166154896	0	0.555173178483427	0.208734939075257	0.146049652011014	0.96429670495584
12-121210198-C-T	snv	1072#2793#TSPAN1#O60635#OID20078#v1#Cardiometabolic	European	Proteomics	0.0067708044829935	dominant	synonymous_variant	ENST00000337233	c.34C>T	p.Leu12Leu	'1/12'	45725	45703	22	0	0.000240568616730454	0.000481137233460908	0	-0.521459208021196	0.192559990435297	-0.898879848808408	-0.144038567233984
12-121210198-C-T	snv	1072#2732#TNFRSF8#P28908#OID21049#v1#Neurology	European	Proteomics	0.00338127714214238	dominant	synonymous_variant	ENST00000337233	c.34C>T	p.Leu12Leu	'1/12'	46954	46932	22	0	0.000234271840524769	0.000468543681049538	0	0.613436206971677	0.209298504045111	0.203208098024267	102366431591909
12-121210198-C-T	snv	1072#2652#TFF1#P04155#OID21154#v1#Neurology	European	Proteomics	0.00912595666083067	dominant	synonymous_variant	ENST00000337233	c.34C>T	p.Leu12Leu	'1/12'	46341	46319	22	0	0.000237370794760579	0.000474741589521158	0	0.517766489529029	0.198575096342294	0.128556282658343	0.906976696399716
12-121210198-C-T	snv	1072#2511#SNCG#O76070#OID20971#v1#Neurology	European	Proteomics	0.00226548069972447	dominant	synonymous_variant	ENST00000337233	c.34C>T	p.Leu12Leu	'1/12'	46208	46186	22	0	0.000238054016620499	0.000476108033240997	0	0.620756427651978	0.203313769686328	0.222258319023061	10192545362809
12-121210198-C-T	snv	1072#2197#PTPRF#P10586#OID20310#v1#Cardiometabolic	European	Proteomics	0.00923639947815573	dominant	synonymous_variant	ENST00000337233	c.34C>T	p.Leu12Leu	'1/12'	47117	47095	22	0	0.000233461383364815	0.000466922766729631	0	0.530033700162082	0.203601839115643	0.130971172863487	0.929096227460678
12-121210198-C-T	snv	1072#2149#PRND#Q9UKY0#OID31124#v1#NeurologyII	European	Proteomics	0.00639239769312531	dominant	synonymous_variant	ENST00000337233	c.34C>T	p.Leu12Leu	'1/12'	46714	46692	22	0	0.000235475446333005	0.00047095089266601	0	0.576817481236224	0.211515721186835	0.162243539525119	0.991391422947328
12-121210198-C-T	snv	1072#2060#PLA2G10#O15496#OID21002#v1#Neurology	European	Proteomics	0.00379687411288002	dominant	synonymous_variant	ENST00000337233	c.34C>T	p.Leu12Leu	'1/12'	46208	46186	22	0	0.000238054016620499	0.000476108033240997	0	0.597629798102095	0.206455890354472	0.192973084744776	100228651145941
12-121210198-C-T	snv	1072#2050#PIK3IP1#Q96FE7#OID21094#v1#Neurology	European	Proteomics	0.00152905717765314	dominant	synonymous_variant	ENST00000337233	c.34C>T	p.Leu12Leu	'1/12'	46558	46536	22	0	0.000236264444348984	0.000472528888697968	0	0.619132587856087	0.195353131975859	0.236237526763727	100202764894845
12-121210198-C-T	snv	1072#1901#NRP1#O14786#OID20390#v1#Cardiometabolic	European	Proteomics	0.00565589426001472	dominant	synonymous_variant	ENST00000337233	c.34C>T	p.Leu12Leu	'1/12'	46808	46786	22	0	0.000235002563664331	0.000470005127328662	0	0.576844443421325	0.208456366242988	0.168266903923345	0.985421982919305
12-121210198-C-T	snv	1072#1817#NBL1#P41271#OID21486#v1#Oncology	European	Proteomics	0.00501583508856778	dominant	synonymous_variant	ENST00000337233	c.34C>T	p.Leu12Leu	'1/12'	46612	46590	22	0	0.000235990732000343	0.000471981464000687	0	0.578427669422661	0.206128663003241	0.174412418496312	0.98244292034901
12-121210198-C-T	snv	1072#1664#MANSC4#A6NHS7#OID30141#v1#CardiometabolicII	European	Proteomics	0.00262202657340987	dominant	synonymous_variant	ENST00000337233	c.34C>T	p.Leu12Leu	'1/12'	45287	45266	21	0	0.000231854616115	0.00046370923223	0	0.644362660711449	0.214140943625599	0.224642901230748	106408242019215
12-121210198-C-T	snv	1072#1599#LMOD1#P29536#OID31416#v1#OncologyII	European	Proteomics	0.00372444780025688	dominant	synonymous_variant	ENST00000337233	c.34C>T	p.Leu12Leu	'1/12'	46570	46548	22	0	0.000236203564526519	0.000472407129053038	0	0.552264189862245	0.190386677919215	0.179103455519286	0.925424924205204
12-121210198-C-T	snv	1072#1451#ITGA5#P08648#OID21139#v1#Neurology	European	Proteomics	0.00687840029351935	dominant	synonymous_variant	ENST00000337233	c.34C>T	p.Leu12Leu	'1/12'	46558	46536	22	0	0.000236264444348984	0.000472528888697968	0	0.558668183463367	0.20670013928153	0.153532818304333	0.963803548622402
12-121210198-C-T	snv	1072#1402#IL2RA#P01589#OID20267#v1#Cardiometabolic	European	Proteomics	0.00194606103317886	dominant	synonymous_variant	ENST00000337233	c.34C>T	p.Leu12Leu	'1/12'	46204	46182	22	0	0.000238074625573543	0.000476149251147087	0	0.64333743282791	0.207627282395779	0.236384772169886	105029009348593
12-121210198-C-T	snv	1072#1346#IGFBP4#P22692#OID21158#v1#Neurology	European	Proteomics	0.00656324736328699	dominant	synonymous_variant	ENST00000337233	c.34C>T	p.Leu12Leu	'1/12'	45973	45953	20	0	0.000217518978530877	0.000435037957061754	0	0.55952852522343	0.205833677336219	0.156091304866213	0.962965745580646
12-121210198-C-T	snv	1072#1169#GKN1#Q9NS71#OID20885#v1#Neurology	European	Proteomics	0.00106707327442641	dominant	synonymous_variant	ENST00000337233	c.34C>T	p.Leu12Leu	'1/12'	44586	44565	21	0	0.000235499932714305	0.00047099986542861	0	0.705186470063735	0.215493037184127	0.282816407409021	112755653271845
12-121210198-C-T	snv	1072#1123#GAST#P01350#OID31083#v1#NeurologyII	European	Proteomics	0.00916344355074122	dominant	synonymous_variant	ENST00000337233	c.34C>T	p.Leu12Leu	'1/12'	46714	46692	22	0	0.000235475446333005	0.00047095089266601	0	0.535922238074922	0.205649037395385	0.132847083359635	0.938997392790208
12-121210198-C-T	snv	1072#1035#FGF16#O43320#OID30535#v1#InflammationII	European	Proteomics	0.00417236435754799	dominant	synonymous_variant	ENST00000337233	c.34C>T	p.Leu12Leu	'1/12'	45546	45524	22	0	0.000241514073683748	0.000483028147367497	0	-0.610209093466402	0.212989521327161	-102767198286764	-0.192746204065166
12-121217176-C-T	snv	30870#Triglycerides	European	Chapter XVIII Symptoms signs and abnormal clinical and laboratory findings not elsewhere classified	0.003365303528796	dominant	synonymous_variant	ENST00000337233	c.177C>T	p.Ser59Ser	'2/12'	434925	434904	21	0	0.0000241420934643904	0.0000482841869287808	0	-0.617524405536529	0.210597268072053	-103028861490362	-0.204760196169434
12-121217176-C-T	snv	30830#SHBG	European	Chapter XVIII Symptoms signs and abnormal clinical and laboratory findings not elsewhere classified	0.00536484201091561	dominant	synonymous_variant	ENST00000337233	c.177C>T	p.Ser59Ser	'2/12'	394729	394709	20	0	0.0000253338366322211	0.0000506676732644422	0	0.563283570190776	0.202308155342067	0.166765656079247	0.959801484302305
12-121217176-C-T	snv	30760#HDL cholesterol	European	Chapter XVIII Symptoms signs and abnormal clinical and laboratory findings not elsewhere classified	0.0000458596746370689	dominant	synonymous_variant	ENST00000337233	c.177C>T	p.Ser59Ser	'2/12'	398399	398379	20	0	0.0000251004646095999	0.0000502009292191999	0	0.823187695777316	0.201968186173097	0.427336122217711	121903926933692
12-121217176-C-T	snv	30300#High light scatter reticulocyte count	European	Chapter XVIII Symptoms signs and abnormal clinical and laboratory findings not elsewhere classified	0.00582105817547339	dominant	synonymous_variant	ENST00000337233	c.177C>T	p.Ser59Ser	'2/12'	435517	435496	21	0	0.0000241092770201852	0.0000482185540403704	0	-0.595692221057939	0.216009891882631	-101906500607721	-0.172319436038664
12-121217176-C-T	snv	30290#High light scatter reticulocyte percentage	European	Chapter XVIII Symptoms signs and abnormal clinical and laboratory findings not elsewhere classified	0.00999309692839951	dominant	synonymous_variant	ENST00000337233	c.177C>T	p.Ser59Ser	'2/12'	435518	435497	21	0	0.0000241092216624801	0.0000482184433249602	0	-0.560915862360348	0.217740132231772	-0.987679865570585	-0.13415185915011
12-121217176-C-T	snv	30250#Reticulocyte count	European	Chapter XVIII Symptoms signs and abnormal clinical and laboratory findings not elsewhere classified	0.00499619734398995	dominant	synonymous_variant	ENST00000337233	c.177C>T	p.Ser59Ser	'2/12'	435517	435496	21	0	0.0000241092770201852	0.0000482185540403704	0	-0.604267174181124	0.215249046471444	-102614872545228	-0.182385622909971
12-121217176-C-T	snv	30240#Reticulocyte percentage	European	Chapter XVIII Symptoms signs and abnormal clinical and laboratory findings not elsewhere classified	0.00645607673930785	dominant	synonymous_variant	ENST00000337233	c.177C>T	p.Ser59Ser	'2/12'	435517	435496	21	0	0.0000241092770201852	0.0000482185540403704	0	-0.593732929776866	0.217988898783872	-102098450782756	-0.166481351726177
12-121217176-C-T	snv	30150#Eosinophill count	European	Chapter XVIII Symptoms signs and abnormal clinical and laboratory findings not elsewhere classified	0.00846721355601309	dominant	synonymous_variant	ENST00000337233	c.177C>T	p.Ser59Ser	'2/12'	442066	442045	21	0	0.0000237521094135265	0.000047504218827053	0	-0.567811042453762	0.215663195330695	-0.990504295425819	-0.145117789481706
12-121232473-A-G	snv	1072#1164#GIPC2#Q8TF65#OID31153#v1#NeurologyII	European	Proteomics	0.00181792694319118	dominant	missense_variant	ENST00000337233	c.944A>G	p.Tyr315Cys	'9/12'	46706	45159	1531	16	0.0167323256112705	0.0331220828159123	0.000342568406628699	0.0761362560139628	0.024413217184273	0.028285989064074	0.123986522963852
12-121232473-A-G	snv	25698#Weighted-mean OD in tract superior longitudinal fasciculus (left)	European	Chapter VI Diseases of the nervous system	0.00696921132732858	dominant	missense_variant	ENST00000337233	c.944A>G	p.Tyr315Cys	'9/12'	41854	40446	1399	9	0.0169278921966837	0.0336407511826827	0.000215033210684761	0.0723302839439832	0.0268044277232836	0.0197930515254081	0.124867516362558
12-121232473-A-G	snv	25007#Volume of white matter (normalised for head size)	European	Chapter VI Diseases of the nervous system	0.00786614977734064	dominant	missense_variant	ENST00000337233	c.944A>G	p.Tyr315Cys	'9/12'	44007	42534	1464	9	0.0168382302815461	0.0334719476446929	0.000204512918399346	0.0668540553798589	0.0251531178426621	0.0175534942283719	0.116154616531346
12-121232473-A-G	snv	24480#Median magnetic susceptibility in accumbens (right)	European	Chapter VI Diseases of the nervous system	0.00483990043335359	dominant	missense_variant	ENST00000337233	c.944A>G	p.Tyr315Cys	'9/12'	39567	38235	1323	9	0.0169459397983168	0.0336644173174615	0.000227462279172037	0.0783821925637015	0.0278181881351492	0.0238578776230683	0.132906507504335
12-121232473-A-G	snv	24440#90th percentile of absolute head motion from rfMRI	European	Chapter VI Diseases of the nervous system	0.00863287373952318	dominant	missense_variant	ENST00000337233	c.944A>G	p.Tyr315Cys	'9/12'	44855	43366	1480	9	0.0166982499163973	0.0331958533050942	0.000200646527700368	0.0690250872897966	0.0262814943816989	0.0175129147169851	0.120537259862608
12-121232473-A-G	snv	24439#Median absolute head motion from rfMRI	European	Chapter VI Diseases of the nervous system	0.00368623654135523	dominant	missense_variant	ENST00000337233	c.944A>G	p.Tyr315Cys	'9/12'	44855	43366	1480	9	0.0166982499163973	0.0331958533050942	0.000200646527700368	0.0763950116342976	0.0263069436695539	0.0248329580277517	0.127957065240844
12-121232473-A-G	snv	24438#Mean absolute head motion from rfMRI	European	Chapter VI Diseases of the nervous system	0.00477150753285777	dominant	missense_variant	ENST00000337233	c.944A>G	p.Tyr315Cys	'9/12'	44855	43366	1480	9	0.0166982499163973	0.0331958533050942	0.000200646527700368	0.0742245275857525	0.02630015358751	0.0226757826546172	0.125773272516888
12-121232473-A-G	snv	24159#LV radial strain AHA 2	European	Chapter IX Diseases of the circulatory system	0.0098835254939556	dominant	missense_variant	ENST00000337233	c.944A>G	p.Tyr315Cys	'9/12'	1002	966	36	0	0.0179640718562874	0.0359281437125749	0	0.425315564762709	0.164542669708734	0.102426269419768	0.748204860105649
12-121232473-A-G	snv	1072#862#DTNB#O60941#OID31395#v1#OncologyII	European	Proteomics	0.00633606604223418	dominant	missense_variant	ENST00000337233	c.944A>G	p.Tyr315Cys	'9/12'	46560	45011	1533	16	0.0168062714776632	0.0332689003436426	0.000343642611683849	0.0657761320981046	0.0240939369576519	0.0185516552763822	0.113000608919827
12-121232473-A-G	snv	1072#815#DKK4#Q9UBT3#OID20934#v1#Neurology	European	Proteomics	0.00473155666625901	dominant	missense_variant	ENST00000337233	c.944A>G	p.Tyr315Cys	'9/12'	46119	44592	1511	16	0.0167284633231423	0.0331099980485266	0.000346928597757974	0.0713285174346995	0.0252499195554419	0.0218382851181484	0.120818749751251
12-121232473-A-G	snv	1072#814#DKK3#Q9UBP4#OID20264#v1#Cardiometabolic	European	Proteomics	0.00722302065885855	dominant	missense_variant	ENST00000337233	c.944A>G	p.Tyr315Cys	'9/12'	47109	45549	1544	16	0.0167271646606805	0.0331146914602305	0.00033963786113057	0.0655940772303319	0.024416180457314	0.0177380128394755	0.113450141621188
12-121232473-A-G	snv	1072#723#CTRL#P40313#OID31157#v1#NeurologyII	European	Proteomics	0.00647716280383597	dominant	missense_variant	ENST00000337233	c.944A>G	p.Tyr315Cys	'9/12'	46706	45159	1531	16	0.0167323256112705	0.0331220828159123	0.000342568406628699	0.0694445549252493	0.0255056133169387	0.0194531753899717	0.119435934460527
12-121232473-A-G	snv	1072#721#CTRB1#P17538#OID21150#v1#Neurology	European	Proteomics	0.000587190015796012	dominant	missense_variant	ENST00000337233	c.944A>G	p.Tyr315Cys	'9/12'	46550	45015	1519	16	0.0166595059076262	0.0329752953813104	0.000343716433941998	0.0886071726076213	0.0257751313600267	0.0380875293284388	0.139126815886804
12-121232473-A-G	snv	1072#655#CPB1#P15086#OID20289#v1#Cardiometabolic	European	Proteomics	0.00331225147045599	dominant	missense_variant	ENST00000337233	c.944A>G	p.Tyr315Cys	'9/12'	47109	45549	1544	16	0.0167271646606805	0.0331146914602305	0.00033963786113057	0.0741399786617872	0.0252407087373342	0.0246678269992254	0.123612130324349
12-121232473-A-G	snv	1072#653#CPA2#P48052#OID21060#v1#Neurology	European	Proteomics	0.00309125293467368	dominant	missense_variant	ENST00000337233	c.944A>G	p.Tyr315Cys	'9/12'	46794	45246	1532	16	0.0167115442150703	0.0330811642518272	0.000341924178313459	0.0757193742443013	0.0255923765016455	0.0255579400297094	0.125880808458893
12-121232473-A-G	snv	1072#652#CPA1#P15085#OID20280#v1#Cardiometabolic	European	Proteomics	0.00500343126985744	dominant	missense_variant	ENST00000337233	c.944A>G	p.Tyr315Cys	'9/12'	47109	45549	1544	16	0.0167271646606805	0.0331146914602305	0.00033963786113057	0.0713246272728985	0.0254100544505729	0.0215205555800422	0.121128698965755
12-121232473-A-G	snv	1072#554#CHCHD10#Q8WYQ3#OID31116#v1#NeurologyII	European	Proteomics	0.00252714520012506	dominant	missense_variant	ENST00000337233	c.944A>G	p.Tyr315Cys	'9/12'	46706	45159	1531	16	0.0167323256112705	0.0331220828159123	0.000342568406628699	0.0707470295944015	0.0234243399377567	0.0248349766811682	0.116659082507635
12-121232473-A-G	snv	1072#518#CELA3A#P09093#OID20298#v1#Cardiometabolic	European	Proteomics	0.00544503043456046	dominant	missense_variant	ENST00000337233	c.944A>G	p.Tyr315Cys	'9/12'	47033	45474	1543	16	0.0167435630302128	0.0331469393829864	0.000340186677439245	0.0706831011071904	0.0254293873566328	0.0208411345697752	0.120525067644606
12-121232473-A-G	snv	1072#415#CD160#O95971#OID20647#v1#Inflammation	European	Proteomics	0.00812930111490262	dominant	missense_variant	ENST00000337233	c.944A>G	p.Tyr315Cys	'9/12'	46983	45432	1535	16	0.0166762445991103	0.0330119404891131	0.00034054870910755	0.0672055261780669	0.0253915768525925	0.0174376674106062	0.116973384945528
12-121232473-A-G	snv	1072#383#CCL15#Q16663#OID20328#v1#Cardiometabolic	European	Proteomics	0.000976332127381036	dominant	missense_variant	ENST00000337233	c.944A>G	p.Tyr315Cys	'9/12'	47109	45549	1544	16	0.0167271646606805	0.0331146914602305	0.00033963786113057	0.0810283438168521	0.0245729018934568	0.0328651031601342	0.12919158447357
12-121232473-A-G	snv	1072#328#CA3#P07451#OID20271#v1#Cardiometabolic	European	Proteomics	0.0094030497971518	dominant	missense_variant	ENST00000337233	c.944A>G	p.Tyr315Cys	'9/12'	47037	45478	1543	16	0.0167421391670387	0.0331441205859217	0.000340157748155707	0.0638307063334274	0.0245772245260196	0.0156589913587103	0.112002421308144
12-121232473-A-G	snv	1072#2902#YAP1#P46937#OID31113#v1#NeurologyII	European	Proteomics	0.00344711625795179	dominant	missense_variant	ENST00000337233	c.944A>G	p.Tyr315Cys	'9/12'	46706	45159	1531	16	0.0167323256112705	0.0331220828159123	0.000342568406628699	0.0677428553241452	0.0231605920365049	0.0223477522003277	0.113137958447963
12-121232473-A-G	snv	1072#2860#VNN2#O95498#OID21310#v1#Oncology	European	Proteomics	0.00688224511633622	dominant	missense_variant	ENST00000337233	c.944A>G	p.Tyr315Cys	'9/12'	46259	44725	1518	16	0.0167534966168746	0.0331611145939169	0.000345878639832249	0.0693309801486893	0.0256533389657671	0.019050043554095	0.119611916743284
12-121232473-A-G	snv	1072#2858#VMO1#Q7Z5L0#OID21381#v1#Oncology	European	Proteomics	0.00849532948074068	dominant	missense_variant	ENST00000337233	c.944A>G	p.Tyr315Cys	'9/12'	46259	44725	1518	16	0.0167534966168746	0.0331611145939169	0.000345878639832249	0.0671734944137509	0.0255234446359263	0.0171471526916385	0.117199836135863
12-121232473-A-G	snv	1072#2814#TYRP1#P17643#OID30517#v1#InflammationII	European	Proteomics	0.000321393851859704	dominant	missense_variant	ENST00000337233	c.944A>G	p.Tyr315Cys	'9/12'	45537	44019	1502	16	0.016843445988976	0.0333355293497595	0.000351362628192459	0.0923621783590397	0.02567262115212	0.0420434274917444	0.142680929226335
12-121232473-A-G	snv	1072#2658#TG#P01266#OID31359#v1#OncologyII	European	Proteomics	0.00891075678005451	dominant	missense_variant	ENST00000337233	c.944A>G	p.Tyr315Cys	'9/12'	46637	45088	1533	16	0.0167785234899329	0.0332139717391771	0.000343075240688724	0.0662883601432665	0.0253437610658399	0.016614211509095	0.115962508777438
12-121232473-A-G	snv	1072#2571#STAB2#Q8WWQ8#OID30401#v1#CardiometabolicII	European	Proteomics	0.0000846685261233421	dominant	missense_variant	ENST00000337233	c.944A>G	p.Tyr315Cys	'9/12'	46822	45273	1533	16	0.0167122292939217	0.0330827388834309	0.000341719704412456	-0.0988643234706958	0.0251490745055337	-0.148156878492175	-0.0495717684492168
12-121232473-A-G	snv	1072#250#BCL7A#Q4VC05#OID31218#v1#OncologyII	European	Proteomics	0.00651790402721173	dominant	missense_variant	ENST00000337233	c.944A>G	p.Tyr315Cys	'9/12'	45217	43725	1476	16	0.0166751443041334	0.032996439392264	0.000353849216002831	-0.0716419396814232	0.0263326761082662	-0.123254418608649	-0.020029460754197
12-121232473-A-G	snv	1072#24#ACTA2#P62736#OID20079#v1#Cardiometabolic	European	Proteomics	0.000361189668545224	dominant	missense_variant	ENST00000337233	c.944A>G	p.Tyr315Cys	'9/12'	45718	44194	1509	15	0.0168314449450982	0.0333347915481867	0.000328098342009712	0.0812231648536478	0.022769467379851	0.0365946468301479	0.125851682877148
12-121232473-A-G	snv	1072#2394#SEPTIN8#Q92599#OID31079#v1#NeurologyII	European	Proteomics	0.00593915227646092	dominant	missense_variant	ENST00000337233	c.944A>G	p.Tyr315Cys	'9/12'	46635	45089	1530	16	0.0167470783746113	0.0331510667953254	0.000343089953897287	0.0667997813543743	0.0242798073267317	0.0192109978203363	0.114388564888412
12-121232473-A-G	snv	1072#2351#SCARB2#Q14108#OID20943#v1#Neurology	European	Proteomics	0.00413452632400343	dominant	missense_variant	ENST00000337233	c.944A>G	p.Tyr315Cys	'9/12'	45315	43824	1476	15	0.0166170142336975	0.0329030122476001	0.00033101621979477	0.0692799312107639	0.0241573845219617	0.0219310623677288	0.116628800053799
12-121232473-A-G	snv	1072#2264#REG1B#P48304#OID20266#v1#Cardiometabolic	European	Proteomics	0.00324085377742039	dominant	missense_variant	ENST00000337233	c.944A>G	p.Tyr315Cys	'9/12'	47109	45549	1544	16	0.0167271646606805	0.0331146914602305	0.00033963786113057	0.0734271486125797	0.0249406977367235	0.0245430228203333	0.122311274404826
12-121232473-A-G	snv	1072#2263#REG1A#P05451#OID20415#v1#Cardiometabolic	European	Proteomics	0.00363007884529106	dominant	missense_variant	ENST00000337233	c.944A>G	p.Tyr315Cys	'9/12'	46262	44727	1519	16	0.0167632181920367	0.0331805801737927	0.000345856210280576	0.0728221490224758	0.0250352382559619	0.0237526993527581	0.121891598692194
12-121232473-A-G	snv	1072#225#B2M#P61769#OID30725#v1#InflammationII	European	Proteomics	0.0011117090635933	dominant	missense_variant	ENST00000337233	c.944A>G	p.Tyr315Cys	'9/12'	46902	45348	1538	16	0.0167370261396103	0.0331329154407062	0.000341136838514349	0.0794311005682028	0.0243592622286499	0.0316865913045854	0.12717560983182
12-121232473-A-G	snv	1072#2248#RBFOX3#A6NFN3#OID30984#v1#NeurologyII	European	Proteomics	0.00424512897274955	dominant	missense_variant	ENST00000337233	c.944A>G	p.Tyr315Cys	'9/12'	46741	45189	1536	16	0.0167732825570698	0.0332042532252198	0.000342311888919792	0.0662343881127333	0.0231630209894918	0.0208345250868409	0.111634251138626
12-121232473-A-G	snv	1072#2215#PZP#P20742#OID30730#v1#InflammationII	European	Proteomics	0.00848950316206743	dominant	missense_variant	ENST00000337233	c.944A>G	p.Tyr315Cys	'9/12'	46902	45348	1538	16	0.0167370261396103	0.0331329154407062	0.000341136838514349	-0.0497023779973133	0.0188834046807413	-0.0867141265981354	-0.0126906293964912
12-121232473-A-G	snv	1072#2157#PRSS2#P07478#OID20364#v1#Cardiometabolic	European	Proteomics	0.00751219339602113	dominant	missense_variant	ENST00000337233	c.944A>G	p.Tyr315Cys	'9/12'	46721	45176	1529	16	0.0167055499668243	0.0330686415102417	0.000342458423407033	0.0680279637216761	0.0254466245785675	0.0181522034018399	0.117903724041512
12-121232473-A-G	snv	1072#2097#POF1B#Q8WVV4#OID30504#v1#InflammationII	European	Proteomics	0.00846991115052943	dominant	missense_variant	ENST00000337233	c.944A>G	p.Tyr315Cys	'9/12'	45537	44019	1502	16	0.016843445988976	0.0333355293497595	0.000351362628192459	0.0676564666468587	0.0256969980429462	0.0172899366810003	0.118022996612717
12-121232473-A-G	snv	1072#2096#PODXL2#Q9NZ53#OID21487#v1#Oncology	European	Proteomics	0.00466094607547391	dominant	missense_variant	ENST00000337233	c.944A>G	p.Tyr315Cys	'9/12'	46604	45069	1520	15	0.0166294738649043	0.0329370869453266	0.000321860784482019	0.0725357641941236	0.0256335971115494	0.0222935316754643	0.122777996712783
12-121232473-A-G	snv	1072#2090#PNLIPRP1#P54315#OID31122#v1#NeurologyII	European	Proteomics	0.00305645480818693	dominant	missense_variant	ENST00000337233	c.944A>G	p.Tyr315Cys	'9/12'	46706	45159	1531	16	0.0167323256112705	0.0331220828159123	0.000342568406628699	0.0757209598378926	0.0255627743717576	0.0256175437892961	0.125824375886489
12-121232473-A-G	snv	1072#2089#PNLIP#P16233#OID30693#v1#InflammationII	European	Proteomics	0.00112945795285625	dominant	missense_variant	ENST00000337233	c.944A>G	p.Tyr315Cys	'9/12'	46887	45326	1545	16	0.0168170281741208	0.0332928103738776	0.000341245974363896	0.0831352980005378	0.0255304286921587	0.0330952849727591	0.133175311028316
12-121232473-A-G	snv	1072#2062#PLA2G1B#P04054#OID20252#v1#Cardiometabolic	European	Proteomics	0.00200208248874573	dominant	missense_variant	ENST00000337233	c.944A>G	p.Tyr315Cys	'9/12'	47035	45477	1542	16	0.0167322206867227	0.0331242691612629	0.000340172212182417	0.0777748323724912	0.0251690624740936	0.0284431064191796	0.127106558325803
12-121232473-A-G	snv	1072#2007#PDGFRA#P16234#OID20133#v1#Cardiometabolic	European	Proteomics	0.00749189647728494	dominant	missense_variant	ENST00000337233	c.944A>G	p.Tyr315Cys	'9/12'	46567	45025	1526	16	0.0167285846200099	0.0331135782850516	0.00034359095496811	0.0673036375545675	0.0251671352425725	0.0179756762349745	0.11663159887416
12-121232473-A-G	snv	1072#1907#NT5C1A#Q9BXI3#OID31102#v1#NeurologyII	European	Proteomics	0.00272106156269112	dominant	missense_variant	ENST00000337233	c.944A>G	p.Tyr315Cys	'9/12'	46706	45159	1531	16	0.0167323256112705	0.0331220828159123	0.000342568406628699	0.0716079521011306	0.0238870756850134	0.0247889302756741	0.118426973926587
12-121232473-A-G	snv	1072#1829#NDST1#P52848#OID31369#v1#OncologyII	European	Proteomics	0.00696757502948494	dominant	missense_variant	ENST00000337233	c.944A>G	p.Tyr315Cys	'9/12'	46637	45088	1533	16	0.0167785234899329	0.0332139717391771	0.000343075240688724	0.0696511266622071	0.0258109584551791	0.0190612641961682	0.120240989128246
12-121232473-A-G	snv	1072#1684#MB#P02144#OID20263#v1#Cardiometabolic	European	Proteomics	0.00145682528349505	dominant	missense_variant	ENST00000337233	c.944A>G	p.Tyr315Cys	'9/12'	47109	45549	1544	16	0.0167271646606805	0.0331146914602305	0.00033963786113057	0.0700323711005629	0.0219996700887865	0.0269127017408459	0.11315204046028
12-121232473-A-G	snv	1072#1672#MAPK13#O15264#OID31205#v1#OncologyII	European	Proteomics	0.00658845657262867	dominant	missense_variant	ENST00000337233	c.944A>G	p.Tyr315Cys	'9/12'	45217	43725	1476	16	0.0166751443041334	0.032996439392264	0.000353849216002831	0.0714842337236676	0.0263091540018659	0.019917858512445	0.12305060893489
12-121232473-A-G	snv	1072#163#AREG#P15514#OID21357#v1#Oncology	European	Proteomics	0.00370074880896231	dominant	missense_variant	ENST00000337233	c.944A>G	p.Tyr315Cys	'9/12'	46259	44725	1518	16	0.0167534966168746	0.0331611145939169	0.000345878639832249	0.0734143741182827	0.0252913061497267	0.0238430273783573	0.122985720858208
12-121232473-A-G	snv	1072#1599#LMOD1#P29536#OID31014#v1#NeurologyII	European	Proteomics	0.00575183367265244	dominant	missense_variant	ENST00000337233	c.944A>G	p.Tyr315Cys	'9/12'	46741	45189	1536	16	0.0167732825570698	0.0332042532252198	0.000342311888919792	0.0632140267955957	0.0228892800736381	0.0183507000051959	0.108077353585995
12-121232473-A-G	snv	1072#1599#LMOD1#P29536#OID30547#v1#InflammationII	European	Proteomics	0.000464643468887552	dominant	missense_variant	ENST00000337233	c.944A>G	p.Tyr315Cys	'9/12'	45537	44019	1502	16	0.016843445988976	0.0333355293497595	0.000351362628192459	0.0820344266456911	0.0234343421053705	0.0361027387532871	0.127966114538095
12-121232473-A-G	snv	1072#1599#LMOD1#P29536#OID30212#v1#CardiometabolicII	European	Proteomics	0.00130064402684018	dominant	missense_variant	ENST00000337233	c.944A>G	p.Tyr315Cys	'9/12'	45655	44138	1501	16	0.0167889606833863	0.0332274668710985	0.000350454495674077	0.0742554757226245	0.0230891204542664	0.0290004309371418	0.119510520508107
12-121232473-A-G	snv	1072#1533#KRT19#P08727#OID20596#v1#Inflammation	European	Proteomics	0.000877995396927177	dominant	missense_variant	ENST00000337233	c.944A>G	p.Tyr315Cys	'9/12'	46331	44802	1513	16	0.0166735015432432	0.0330016619541991	0.000345341132287237	0.084006714811425	0.0252486615804213	0.0345189540932822	0.133494475529568
12-121232473-A-G	snv	1072#1516#KLK13#Q9UKR3#OID21291#v1#Oncology	European	Proteomics	0.00689610112092206	dominant	missense_variant	ENST00000337233	c.944A>G	p.Tyr315Cys	'9/12'	45451	43941	1494	16	0.016787309410134	0.0332225913621263	0.000352027458141735	-0.0687969848529847	0.0254620343919221	-0.11870298479127	-0.0188909849146992
12-121232473-A-G	snv	1072#1394#IL20#Q9NYY1#OID20453#v1#Inflammation	European	Proteomics	0.00876885932858668	dominant	missense_variant	ENST00000337233	c.944A>G	p.Tyr315Cys	'9/12'	45643	44131	1499	13	0.0167057380102097	0.0331266568805731	0.000284819139846198	-0.068503075730726	0.0261357426388301	-0.119729549004835	-0.0172766024566169
12-121232473-A-G	snv	1072#1383#IL18RAP#O95256#OID20900#v1#Neurology	European	Proteomics	0.00213627914387775	dominant	missense_variant	ENST00000337233	c.944A>G	p.Tyr315Cys	'9/12'	45903	44385	1502	16	0.016709147550269	0.0330697340043134	0.000348561096224648	0.078805285425562	0.0256629857033133	0.0285054308622621	0.129105139988862
12-121232473-A-G	snv	1072#1365#IL12B#P29460#OID20666#v1#Inflammation	European	Proteomics	0.00151780787284051	dominant	missense_variant	ENST00000337233	c.944A>G	p.Tyr315Cys	'9/12'	46983	45432	1535	16	0.0166762445991103	0.0330119404891131	0.00034054870910755	0.079777499989349	0.0251549477165303	0.0304734377593061	0.129081562219392
12-121232473-A-G	snv	1072#1364#IL12A_IL12B#P29459_P29460#OID21327#v1#Oncology	European	Proteomics	0.00226669300380192	dominant	missense_variant	ENST00000337233	c.944A>G	p.Tyr315Cys	'9/12'	46259	44725	1518	16	0.0167534966168746	0.0331611145939169	0.000345878639832249	0.0773888156145639	0.0253481713577808	0.027706012197423	0.127071619031705
12-121232473-A-G	snv	1072#1309#HTR1B#P28222#OID30866#v1#NeurologyII	European	Proteomics	0.00903982476959747	dominant	missense_variant	ENST00000337233	c.944A>G	p.Tyr315Cys	'9/12'	45372	43869	1488	15	0.0167283787357842	0.033126157101296	0.000330600370272415	-0.0686696523032982	0.0263035921746473	-0.120225121523006	-0.0171141830835905
12-121232473-A-G	snv	1072#1306#HSPB6#O14558#OID21408#v1#Oncology	European	Proteomics	0.000592399310259573	dominant	missense_variant	ENST00000337233	c.944A>G	p.Tyr315Cys	'9/12'	46850	45305	1529	16	0.0166595517609392	0.0329775880469584	0.000341515474919957	0.075991215504686	0.0221206578605954	0.0326344022110279	0.119348028798344
12-121232473-A-G	snv	40048#Light - Overall average	European	Chapter XVIII Symptoms signs and abnormal clinical and laboratory findings not elsewhere classified	0.00968399731150156	dominant	missense_variant	ENST00000337233	c.944A>G	p.Tyr315Cys	'9/12'	97446	94220	3198	28	0.0166964267389118	0.0331055148492498	0.000287338628573774	0.0448828150597463	0.0173496074978601	0.0108777868285384	0.0788878432909542
12-121232473-A-G	snv	40007#Age at death	European	Chapter XXI Factors influencing health status and contact with health services	0.00876198062581948	dominant	missense_variant	ENST00000337233	c.944A>G	p.Tyr315Cys	'9/12'	41287	39855	1415	17	0.017547896432291	0.0346840409814227	0.000411751883159348	-0.0401603972974885	0.015320624676505	-0.0701891502882466	-0.0101316443067305
12-121232473-A-G	snv	30710#C-reactive protein	European	Chapter XVIII Symptoms signs and abnormal clinical and laboratory findings not elsewhere classified	0.00417349682897724	dominant	missense_variant	ENST00000337233	c.944A>G	p.Tyr315Cys	'9/12'	434280	419846	14300	134	0.0167725891130146	0.0332366215344939	0.000308556691535415	-0.0239792484995384	0.00837043090207324	-0.0403850373270307	-0.00757345967204605
12-121232473-A-G	snv	30110#Platelet distribution width	European	Chapter XVIII Symptoms signs and abnormal clinical and laboratory findings not elsewhere classified	0.00151728869946806	dominant	missense_variant	ENST00000337233	c.944A>G	p.Tyr315Cys	'9/12'	442801	428085	14580	136	0.0167705131650561	0.0332338906190365	0.00030713571107563	0.026062040792938	0.00821789634981113	0.00995521589138121	0.0421688656944948
12-121232473-A-G	snv	30100#Mean platelet (thrombocyte) volume	European	Chapter XVIII Symptoms signs and abnormal clinical and laboratory findings not elsewhere classified	163.701	dominant	missense_variant	ENST00000337233	c.944A>G	p.Tyr315Cys	'9/12'	442801	428085	14580	136	0.0167705131650561	0.0332338906190365	0.00030713571107563	0.0589559851165288	0.00834767843618174	0.0425947913045417	0.0753171789285158
12-121221931-G-A	snv	23282#Total tissue mass	European	Chapter XVIII Symptoms signs and abnormal clinical and laboratory findings not elsewhere classified	0.00252924344069325	dominant	missense_variant	ENST00000337233	c.301G>A	p.Val101Ile	'3/12'	37887	37867	19	1	0.000277139916066197	0.000527885554411804	0.0000263942777205902	0.580028418801208	0.192060965534243	0.203583816091211	0.956473021511205
12-121221931-G-A	snv	23280#Total lean mass	European	Chapter XVIII Symptoms signs and abnormal clinical and laboratory findings not elsewhere classified	0.0000940656199318489	dominant	missense_variant	ENST00000337233	c.301G>A	p.Val101Ile	'3/12'	37887	37867	19	1	0.000277139916066197	0.000527885554411804	0.0000263942777205902	0.540461945978216	0.138373161758421	0.269246867167276	0.811677024789156
12-121221931-G-A	snv	23279#Total fat-free mass	European	Chapter XVIII Symptoms signs and abnormal clinical and laboratory findings not elsewhere classified	0.000106589237676183	dominant	missense_variant	ENST00000337233	c.301G>A	p.Val101Ile	'3/12'	37887	37867	19	1	0.000277139916066197	0.000527885554411804	0.0000263942777205902	0.534417518131896	0.137896738959442	0.264136240683376	0.804698795580416
12-121221931-G-A	snv	23275#Legs lean mass	European	Chapter XVIII Symptoms signs and abnormal clinical and laboratory findings not elsewhere classified	0.000609149690251695	dominant	missense_variant	ENST00000337233	c.301G>A	p.Val101Ile	'3/12'	37887	37867	19	1	0.000277139916066197	0.000527885554411804	0.0000263942777205902	0.502902960299389	0.146713221575936	0.215341142337946	0.790464778260831
12-121221931-G-A	snv	23263#Gynoid lean mass	European	Chapter XVIII Symptoms signs and abnormal clinical and laboratory findings not elsewhere classified	0.000459604438839583	dominant	missense_variant	ENST00000337233	c.301G>A	p.Val101Ile	'3/12'	37887	37867	19	1	0.000277139916066197	0.000527885554411804	0.0000263942777205902	0.488913757988204	0.139547519527786	0.215396906702579	0.762430609273829
12-121221931-G-A	snv	23260#Arms total mass	European	Chapter XIII Diseases of the musculoskeletal system and connective tissue	0.0061896511407564	dominant	missense_variant	ENST00000337233	c.301G>A	p.Val101Ile	'3/12'	45142	45117	24	1	0.000287980151521864	0.000553807983695893	0.0000221523193478357	0.438132611675876	0.16003730699919	0.124456842637581	0.751808380714171
12-121221931-G-A	snv	23258#Arms lean mass	European	Chapter XVIII Symptoms signs and abnormal clinical and laboratory findings not elsewhere classified	0.000906834869684853	dominant	missense_variant	ENST00000337233	c.301G>A	p.Val101Ile	'3/12'	37887	37867	19	1	0.000277139916066197	0.000527885554411804	0.0000263942777205902	0.449620332976097	0.135501094984574	0.184034581460424	0.715206084491769
12-121221931-G-A	snv	23246#Android lean mass	European	Chapter XVIII Symptoms signs and abnormal clinical and laboratory findings not elsewhere classified	0.000749606926188797	dominant	missense_variant	ENST00000337233	c.301G>A	p.Val101Ile	'3/12'	37887	37867	19	1	0.000277139916066197	0.000527885554411804	0.0000263942777205902	0.491492033719034	0.145798485301808	0.20572312319373	0.777260944244337
12-121221931-G-A	snv	1072#576#CKMT1A_CKMT1B#P12532#OID20721#v1#Inflammation	European	Proteomics	0.00630774706539906	dominant	missense_variant	ENST00000337233	c.301G>A	p.Val101Ile	'3/12'	46307	46287	20	0	0.000215950072343274	0.000431900144686549	0	-0.608279057067757	0.222693399912059	-104476151387431	-0.171796600261204
12-121221931-G-A	snv	5254#Intra-ocular pressure corneal-compensated (right)	European	Chapter VII Diseases of the eye and adnexa	0.00352755320853295	dominant	missense_variant	ENST00000337233	c.301G>A	p.Val101Ile	'3/12'	95950	95895	55	0	0.000286607608129234	0.000573215216258468	0	-0.387939308753546	0.132962675886832	-0.648544652331581	-0.127333965175512
12-121221931-G-A	snv	40047#Sedentary - Overall average	European	Chapter XVIII Symptoms signs and abnormal clinical and laboratory findings not elsewhere classified	0.0046418993025424	dominant	missense_variant	ENST00000337233	c.301G>A	p.Val101Ile	'3/12'	97463	97407	55	1	0.000292418661440752	0.000574577018971302	0.0000102603039102018	0.371544259886268	0.131243513575578	0.114308505407039	0.628780014365497
12-121221931-G-A	snv	30770#IGF-1	European	Chapter XVIII Symptoms signs and abnormal clinical and laboratory findings not elsewhere classified	0.00489575982456096	dominant	missense_variant	ENST00000337233	c.301G>A	p.Val101Ile	'3/12'	432928	432676	251	1	0.000292196392933698	0.000582082932958829	0.00000230985290856678	-0.170182325115806	0.0604807102652517	-0.288722670409029	-0.0516419798225835
12-121221931-G-A	snv	30710#C-reactive protein	European	Chapter XVIII Symptoms signs and abnormal clinical and laboratory findings not elsewhere classified	0.00717661986221507	dominant	missense_variant	ENST00000337233	c.301G>A	p.Val101Ile	'3/12'	434333	434078	254	1	0.000294704754186304	0.000587107127480528	0.0000023023808920805	0.166530560961697	0.0619406999067853	0.0451286816509804	0.287932440272414
12-121221931-G-A	snv	26306#Response delay interval	European	Chapter XVIII Symptoms signs and abnormal clinical and laboratory findings not elsewhere classified	0.00647024229119971	dominant	missense_variant	ENST00000337233	c.301G>A	p.Val101Ile	'3/12'	32343	32323	19	1	0.00032464520916427	0.000618371826979563	0.0000309185913489781	-0.605686543196506	0.222423399457178	-104164471222215	-0.16972837417086
12-121221931-G-A	snv	25560#Weighted-mean MO in tract medial lemniscus (right)	European	Chapter VI Diseases of the nervous system	0.00441158000823517	dominant	missense_variant	ENST00000337233	c.301G>A	p.Val101Ile	'3/12'	41863	41841	21	1	0.000274705587272771	0.000525523732173996	0.0000238874423715453	-0.601790267901497	0.211356080008724	-101605255113618	-0.187527984666813
12-121221931-G-A	snv	25401#Mean OD in medial lemniscus on FA skeleton (left)	European	Chapter VI Diseases of the nervous system	0.00992226990572298	dominant	missense_variant	ENST00000337233	c.301G>A	p.Val101Ile	'3/12'	41862	41840	21	1	0.000274712149443409	0.00052553628589174	0.0000238880129950791	0.541257886007072	0.209900176397937	0.129849203642922	0.952666568371222
12-121221931-G-A	snv	23287#Trunk total mass	European	Chapter XIII Diseases of the musculoskeletal system and connective tissue	0.00949718017917448	dominant	missense_variant	ENST00000337233	c.301G>A	p.Val101Ile	'3/12'	45142	45117	24	1	0.000287980151521864	0.000553807983695893	0.0000221523193478357	0.440965678575868	0.170012207052357	0.107738940429644	0.774192416722092
12-121221931-G-A	snv	23285#Trunk lean mass	European	Chapter XVIII Symptoms signs and abnormal clinical and laboratory findings not elsewhere classified	0.00010968854141118	dominant	missense_variant	ENST00000337233	c.301G>A	p.Val101Ile	'3/12'	37887	37867	19	1	0.000277139916066197	0.000527885554411804	0.0000263942777205902	0.546080418079492	0.141160641729058	0.26940180435822	0.822759031800765
12-121221931-G-A	snv	1072#347#CALCOCO2#Q13137#OID30249#v1#CardiometabolicII	European	Proteomics	0.00573275444723146	dominant	missense_variant	ENST00000337233	c.301G>A	p.Val101Ile	'3/12'	45663	45643	20	0	0.00021899568578499	0.00043799137156998	0	-0.609147504678815	0.220480457235866	-104129271956099	-0.177002289796641
12-121221931-G-A	snv	1072#319#C8B#P07358#OID30719#v1#InflammationII	European	Proteomics	0.00563217721277636	dominant	missense_variant	ENST00000337233	c.301G>A	p.Val101Ile	'3/12'	46909	46888	21	0	0.000223837643096208	0.000447675286192415	0	0.591612630776653	0.213687445198015	0.172782123034336	101044313851897
12-121221931-G-A	snv	1072#2838#USP8#P40818#OID20110#v1#Cardiometabolic	European	Proteomics	0.00851003938965715	dominant	missense_variant	ENST00000337233	c.301G>A	p.Val101Ile	'3/12'	45725	45705	20	0	0.000218698742482231	0.000437397484964461	0	-0.578111450347796	0.219709952650479	-100874644845523	-0.147476452240361
12-121221931-G-A	snv	1072#2522#SOD3#P08294#OID30683#v1#InflammationII	European	Proteomics	0.00748890276653814	dominant	missense_variant	ENST00000337233	c.301G>A	p.Val101Ile	'3/12'	46895	46874	21	0	0.000223904467427231	0.000447808934854462	0	-0.534343398634514	0.199799344889311	-0.925953030328935	-0.142733766940092
12-121221931-G-A	snv	1072#2151#PROCR#Q9UNN8#OID30149#v1#CardiometabolicII	European	Proteomics	0.00550301812619185	dominant	missense_variant	ENST00000337233	c.301G>A	p.Val101Ile	'3/12'	45287	45267	20	0	0.000220813920109524	0.000441627840219047	0	0.619776034990699	0.223250562469671	0.182201273260266	105735079672113
12-121221931-G-A	snv	1072#2108#PPIE#Q9UNP9#OID31279#v1#OncologyII	European	Proteomics	0.00234743308151983	dominant	missense_variant	ENST00000337233	c.301G>A	p.Val101Ile	'3/12'	46082	46061	21	0	0.000227854693806692	0.000455709387613385	0	0.664846366661522	0.21851878622693	0.236546161576348	10931465717467
12-121221931-G-A	snv	1072#1943#OPLAH#O14841#OID30201#v1#CardiometabolicII	European	Proteomics	0.00841957050183619	dominant	missense_variant	ENST00000337233	c.301G>A	p.Val101Ile	'3/12'	45663	45643	20	0	0.00021899568578499	0.00043799137156998	0	-0.582500396443182	0.221072920699087	-101580684916854	-0.149193943717829
12-121221931-G-A	snv	1072#1820#NCAM2#O15394#OID21095#v1#Neurology	European	Proteomics	0.00476228251942751	dominant	missense_variant	ENST00000337233	c.301G>A	p.Val101Ile	'3/12'	46558	46537	21	0	0.00022552515142403	0.00045105030284806	0	-0.608710972584013	0.215638977207103	-10313665937993	-0.18605535136873
12-121221931-G-A	snv	1072#1493#KIAA1549#Q9HCM3#OID31307#v1#OncologyII	European	Proteomics	0.000803776091029953	dominant	missense_variant	ENST00000337233	c.301G>A	p.Val101Ile	'3/12'	46082	46061	21	0	0.000227854693806692	0.000455709387613385	0	0.73220693514664	0.218457484226097	0.304026882932449	116038698736083
12-121221931-G-A	snv	1072#1422#IL7R#P16871#OID21136#v1#Neurology	European	Proteomics	0.000481020476884336	dominant	missense_variant	ENST00000337233	c.301G>A	p.Val101Ile	'3/12'	46558	46537	21	0	0.00022552515142403	0.00045105030284806	0	-0.758210568990473	0.217167930634289	-118386296179569	-0.332558176185257
12-121221931-G-A	snv	1072#1340#IGF1R#P08069#OID21274#v1#Oncology	European	Proteomics	0.00351906455973212	dominant	missense_variant	ENST00000337233	c.301G>A	p.Val101Ile	'3/12'	46267	46247	20	0	0.00021613677134891	0.000432273542697819	0	-0.626283421141939	0.214591977288254	-104688697568434	-0.205679866599538
12-121221931-G-A	snv	1072#12#ACAN#P16112#OID20159#v1#Cardiometabolic	European	Proteomics	0.00183013437509401	dominant	missense_variant	ENST00000337233	c.301G>A	p.Val101Ile	'3/12'	46115	46095	20	0	0.00021684918139434	0.000433698362788681	0	-0.649919131816974	0.208529428053766	-105864003249435	-0.241198231139597
12-121221931-G-A	snv	1072#1047#FGFBP2#Q9BYJ0#OID30395#v1#CardiometabolicII	European	Proteomics	0.00336813463905608	dominant	missense_variant	ENST00000337233	c.301G>A	p.Val101Ile	'3/12'	46829	46808	21	0	0.000224220034593948	0.000448440069187896	0	-0.631020973149282	0.215209390802854	-105283453507296	-0.209207411225608
12-121221931-G-A	snv	1072#2163#PRTG#Q2VWP7#OID21443#v1#Oncology	European	Proteomics	0.00407585154480887	dominant	missense_variant	ENST00000337233	c.301G>A	p.Val101Ile	'3/12'	46858	46837	21	0	0.000224081266806095	0.00044816253361219	0	-0.617517305017416	0.214985096465197	-10388912400041	-0.196143370030729
12-121221931-G-A	snv	1072#2356#SCGB1A1#P11684#OID20688#v1#Inflammation	European	Proteomics	0.00114331965370424	dominant	missense_variant	ENST00000337233	c.301G>A	p.Val101Ile	'3/12'	46523	46503	20	0	0.000214947445349612	0.000429894890699224	0	-0.70288737271424	0.216083009195908	-112641331156041	-0.27936143386807
12-121210266-C-G	snv	30620#Alanine aminotransferase	European	Chapter XVIII Symptoms signs and abnormal clinical and laboratory findings not elsewhere classified	0.00877948659338706	dominant	synonymous_variant	ENST00000337233	c.102C>G	p.Ala34Ala	'1/12'	435089	435065	24	0	0.0000275805639765657	0.0000551611279531314	0	-0.501823704367194	0.191496632723971	-0.877151251792031	-0.126496156942358
12-121232989-A-G	snv	90091#No-wear time bias adjusted acceleration maximum	European	Chapter XXI Factors influencing health status and contact with health services	0.00701843283518845	dominant	splice_region_variant	ENST00000337233	c.1045-8A>G		'10/11'	97498	87308	9876	314	0.0538677716465979	0.104514964409526	0.00322057888366941	0.0268999119072883	0.00997761760171629	0.00734389797322434	0.0464559258413522
12-121232989-A-G	snv	90088#No-wear time bias adjusted acceleration standard deviation	European	Chapter XXI Factors influencing health status and contact with health services	0.000366598150190989	dominant	splice_region_variant	ENST00000337233	c.1045-8A>G		'10/11'	97498	87308	9876	314	0.0538677716465979	0.104514964409526	0.00322057888366941	0.0354903380087602	0.00996036723726074	0.0159681345874987	0.0550125414300217
12-121232989-A-G	snv	90012#Overall acceleration average	European	Chapter XXI Factors influencing health status and contact with health services	0.00169458960911771	dominant	splice_region_variant	ENST00000337233	c.1045-8A>G		'10/11'	97498	87308	9876	314	0.0538677716465979	0.104514964409526	0.00322057888366941	0.0318470921741736	0.0101449632559355	0.0119630827128856	0.0517311016354616
12-121232989-A-G	snv	50#Standing height	European	Chapter XXI Factors influencing health status and contact with health services	0.000815406428307982	dominant	splice_region_variant	ENST00000337233	c.1045-8A>G		'10/11'	458174	411053	45790	1331	0.052875108583202	0.102845207279331	0.00290500988707347	0.0114111042150265	0.00340880939752951	0.00472994291583584	0.0180922655142172
12-121232989-A-G	snv	48#Waist circumference	European	Chapter XXI Factors influencing health status and contact with health services	0.0000684987975128624	dominant	splice_region_variant	ENST00000337233	c.1045-8A>G		'10/11'	458391	411262	45796	1333	0.0528609854905528	0.102813973223733	0.00290799775737307	-0.0170085637665388	0.00427192278282753	-0.0253814006739791	-0.00863572685909851
12-121232989-A-G	snv	30880#Urate	European	Chapter XVIII Symptoms signs and abnormal clinical and laboratory findings not elsewhere classified	0.000228579615636615	dominant	splice_region_variant	ENST00000337233	c.1045-8A>G		'10/11'	434721	390029	43427	1265	0.0528580399842658	0.102806167633954	0.00290991233457781	-0.0155777213719549	0.00422714015174707	-0.0238627868947493	-0.00729265584916062
12-121232989-A-G	snv	30810#Phosphate	European	Chapter XVIII Symptoms signs and abnormal clinical and laboratory findings not elsewhere classified	0.00172405810945244	dominant	splice_region_variant	ENST00000337233	c.1045-8A>G		'10/11'	397782	356797	39824	1161	0.0529762533246854	0.103033822546018	0.00291868410335309	-0.0158041368217878	0.00504267025566326	-0.0256876189824014	-0.00592065466117418
12-121232989-A-G	snv	30770#IGF-1	European	Chapter XVIII Symptoms signs and abnormal clinical and laboratory findings not elsewhere classified	5.18833e-08	dominant	splice_region_variant	ENST00000337233	c.1045-8A>G		'10/11'	432897	388398	43239	1260	0.0528520641168685	0.102793505152496	0.00291062308124103	0.0451777340922247	0.00480318683760886	0.0357636345577632	0.0545918336266863
12-121232989-A-G	snv	30730#Gamma glutamyltransferase	European	Chapter XVIII Symptoms signs and abnormal clinical and laboratory findings not elsewhere classified	0.00173771622405225	dominant	splice_region_variant	ENST00000337233	c.1045-8A>G		'10/11'	435017	390294	43456	1267	0.0528600031722898	0.102807476489425	0.00291252985515509	-0.0145351917728081	0.004641217109119	-0.0236318354612892	-0.00543854808432693
12-121232989-A-G	snv	30710#C-reactive protein	European	Chapter XVIII Symptoms signs and abnormal clinical and laboratory findings not elsewhere classified	18566.9	dominant	splice_region_variant	ENST00000337233	c.1045-8A>G		'10/11'	434301	389648	43389	1264	0.0528631064630291	0.10281578904953	0.00291042387652803	-0.0314834336579414	0.0049402036184542	-0.0411660818114762	-0.0218007855044065
12-121232989-A-G	snv	30700#Creatinine	European	Chapter XVIII Symptoms signs and abnormal clinical and laboratory findings not elsewhere classified	0.00807473791165816	dominant	splice_region_variant	ENST00000337233	c.1045-8A>G		'10/11'	435023	390296	43460	1267	0.0528638715654115	0.10281525344637	0.00291248968445347	0.0105559960369392	0.00398498745407163	0.00274554241688709	0.0183664496569912
12-121232989-A-G	snv	3064#Peak expiratory flow (PEF)	European	Chapter X Diseases of the respiratory system	0.00314198859712967	dominant	splice_region_variant	ENST00000337233	c.1045-8A>G		'10/11'	416221	373390	41612	1219	0.0529165995949267	0.102904466617494	0.0029287325723594	0.012127111513598	0.00410599827439481	0.00407947937257782	0.0201747436546181
12-121232989-A-G	snv	3063#Forced expiratory volume in 1-second (FEV1)	European	Chapter X Diseases of the respiratory system	0.000272048221711998	dominant	splice_region_variant	ENST00000337233	c.1045-8A>G		'10/11'	416221	373390	41612	1219	0.0529165995949267	0.102904466617494	0.0029287325723594	0.0135823361283918	0.00373080755328899	0.00627006642651652	0.020894605830267
12-121232989-A-G	snv	3062#Forced vital capacity (FVC)	European	Chapter X Diseases of the respiratory system	0.0000984507379464637	dominant	splice_region_variant	ENST00000337233	c.1045-8A>G		'10/11'	416221	373390	41612	1219	0.0529165995949267	0.102904466617494	0.0029287325723594	0.014122381834994	0.00362631519948112	0.00701491397880853	0.0212298496911795
12-121232989-A-G	snv	30260#Mean reticulocyte volume	European	Chapter XVIII Symptoms signs and abnormal clinical and laboratory findings not elsewhere classified	0.000649998378407654	dominant	splice_region_variant	ENST00000337233	c.1045-8A>G		'10/11'	435487	390838	43392	1257	0.0527065101828528	0.10252659666075	0.0028864237049556	-0.0168156704393872	0.00493147023873317	-0.0264812013621391	-0.00715013951663535
12-121232989-A-G	snv	30140#Neutrophill count	European	Chapter XVIII Symptoms signs and abnormal clinical and laboratory findings not elsewhere classified	0.0010387986126742	dominant	splice_region_variant	ENST00000337233	c.1045-8A>G		'10/11'	442034	396698	44062	1274	0.0527221887909075	0.102562246343041	0.00288213123877349	-0.0160761975052158	0.00490154260721991	-0.0256830707895546	-0.00646932422087701
12-121232989-A-G	snv	30130#Monocyte count	European	Chapter XVIII Symptoms signs and abnormal clinical and laboratory findings not elsewhere classified	0.00130703111366371	dominant	splice_region_variant	ENST00000337233	c.1045-8A>G		'10/11'	442034	396698	44062	1274	0.0527221887909075	0.102562246343041	0.00288213123877349	-0.0153564309865883	0.00477730905791407	-0.024719810321882	-0.00599305165129468
12-121232989-A-G	snv	30120#Lymphocyte count	European	Chapter XVIII Symptoms signs and abnormal clinical and laboratory findings not elsewhere classified	0.0000873764030131887	dominant	splice_region_variant	ENST00000337233	c.1045-8A>G		'10/11'	442034	396698	44062	1274	0.0527221887909075	0.102562246343041	0.00288213123877349	-0.0192320473947089	0.00490207305679669	-0.0288399603439606	-0.00962413444545721
12-121232989-A-G	snv	30100#Mean platelet (thrombocyte) volume	European	Chapter XVIII Symptoms signs and abnormal clinical and laboratory findings not elsewhere classified	0.00747476422778268	dominant	splice_region_variant	ENST00000337233	c.1045-8A>G		'10/11'	442823	397403	44143	1277	0.0527264843967003	0.102569198076884	0.00288377071651653	-0.0131927050360326	0.00493198175558538	-0.0228592380710865	-0.00352617200097863
12-121232989-A-G	snv	30070#Red blood cell (erythrocyte) distribution width	European	Chapter XVIII Symptoms signs and abnormal clinical and laboratory findings not elsewhere classified	0.00298823473493664	dominant	splice_region_variant	ENST00000337233	c.1045-8A>G		'10/11'	442829	397411	44141	1277	0.0527235117844586	0.102563291925326	0.00288373164359154	0.0144455857688723	0.00486553395522161	0.00490928838571173	0.0239818831520328
12-121232989-A-G	snv	30050#Mean corpuscular haemoglobin	European	Chapter XVIII Symptoms signs and abnormal clinical and laboratory findings not elsewhere classified	0.0000415273493292319	dominant	splice_region_variant	ENST00000337233	c.1045-8A>G		'10/11'	442828	397409	44142	1277	0.0527247599519452	0.102565781748218	0.00288373815567218	-0.0196115223657272	0.00478463470625525	-0.0289892597012062	-0.0102337850302482
12-121232989-A-G	snv	30040#Mean corpuscular volume	European	Chapter XVIII Symptoms signs and abnormal clinical and laboratory findings not elsewhere classified	0.00118638088082069	dominant	splice_region_variant	ENST00000337233	c.1045-8A>G		'10/11'	442829	397411	44141	1277	0.0527235117844586	0.102563291925326	0.00288373164359154	-0.0155944817766798	0.00480991188000033	-0.0250217615976857	-0.00616720195567382
12-121232989-A-G	snv	30010#Red blood cell (erythrocyte) count	European	Chapter XVIII Symptoms signs and abnormal clinical and laboratory findings not elsewhere classified	0.00201184809182178	dominant	splice_region_variant	ENST00000337233	c.1045-8A>G		'10/11'	442831	397411	44143	1277	0.0527255318620422	0.102567345104566	0.00288371861951851	0.0129542953967233	0.00419437007098013	0.0047334586500236	0.021175132143423
12-121232989-A-G	snv	30000#White blood cell (leukocyte) count	European	Chapter XVIII Symptoms signs and abnormal clinical and laboratory findings not elsewhere classified	0.0000135983916747227	dominant	splice_region_variant	ENST00000337233	c.1045-8A>G		'10/11'	442826	397406	44143	1277	0.0527261271921703	0.102568503204419	0.00288375117992169	-0.0213952704715639	0.00491811775367184	-0.0310346304877347	-0.0117559104553931
12-121232989-A-G	snv	25916#Volume of grey matter in IX Cerebellum (vermis)	European	Chapter VI Diseases of the nervous system	0.00799509854235355	dominant	splice_region_variant	ENST00000337233	c.1045-8A>G		'10/11'	44007	39431	4424	152	0.0537187265662281	0.103983457177267	0.00345399595518895	-0.0407353151914839	0.015357920716875	-0.0708371146661311	-0.0106335157168367
12-121232989-A-G	snv	25873#Volume of grey matter in Planum Temporale (right)	European	Chapter VI Diseases of the nervous system	0.000925400813217277	dominant	splice_region_variant	ENST00000337233	c.1045-8A>G		'10/11'	44007	39431	4424	152	0.0537187265662281	0.103983457177267	0.00345399595518895	0.0469961729064803	0.0141875168179078	0.0191883860212031	0.0748039597917575
12-121232989-A-G	snv	25860#Volume of grey matter in Occipital Fusiform Gyrus (left)	European	Chapter VI Diseases of the nervous system	0.00652443716164665	dominant	splice_region_variant	ENST00000337233	c.1045-8A>G		'10/11'	44007	39431	4424	152	0.0537187265662281	0.103983457177267	0.00345399595518895	0.0391023151780662	0.014374159887387	0.0109287045361509	0.0672759258199815
12-121232989-A-G	snv	25855#Volume of grey matter in Temporal Fusiform Cortex anterior division (right)	European	Chapter VI Diseases of the nervous system	0.00346946567684494	dominant	splice_region_variant	ENST00000337233	c.1045-8A>G		'10/11'	44007	39431	4424	152	0.0537187265662281	0.103983457177267	0.00345399595518895	0.0416461240099394	0.0142481425920496	0.0137195095222898	0.0695727384975891
12-121232989-A-G	snv	25849#Volume of grey matter in Parahippocampal Gyrus anterior division (right)	European	Chapter VI Diseases of the nervous system	0.00439848445370257	dominant	splice_region_variant	ENST00000337233	c.1045-8A>G		'10/11'	44007	39431	4424	152	0.0537187265662281	0.103983457177267	0.00345399595518895	0.0395724008440338	0.0138937286311388	0.0123404440629206	0.066804357625147
12-121232989-A-G	snv	25848#Volume of grey matter in Parahippocampal Gyrus anterior division (left)	European	Chapter VI Diseases of the nervous system	0.00224370231522989	dominant	splice_region_variant	ENST00000337233	c.1045-8A>G		'10/11'	44007	39431	4424	152	0.0537187265662281	0.103983457177267	0.00345399595518895	0.0428162621829836	0.0140100954001181	0.0153562244519878	0.0702762999139795
12-121232989-A-G	snv	25809#Volume of grey matter in Inferior Temporal Gyrus anterior division (right)	European	Chapter VI Diseases of the nervous system	0.00507326440526548	dominant	splice_region_variant	ENST00000337233	c.1045-8A>G		'10/11'	44007	39431	4424	152	0.0537187265662281	0.103983457177267	0.00345399595518895	0.0417269367681551	0.0148892599754824	0.0125437207345294	0.0709101528017809
12-121232989-A-G	snv	25801#Volume of grey matter in Superior Temporal Gyrus posterior division (right)	European	Chapter VI Diseases of the nervous system	0.00163547154994082	dominant	splice_region_variant	ENST00000337233	c.1045-8A>G		'10/11'	44007	39431	4424	152	0.0537187265662281	0.103983457177267	0.00345399595518895	0.0460173999390697	0.014610086694832	0.0173813685320441	0.0746534313460953
12-121232989-A-G	snv	25787#Volume of grey matter in Superior Frontal Gyrus (right)	European	Chapter VI Diseases of the nervous system	0.00621572475893492	dominant	splice_region_variant	ENST00000337233	c.1045-8A>G		'10/11'	44007	39431	4424	152	0.0537187265662281	0.103983457177267	0.00345399595518895	0.0405110862516902	0.0148050022703305	0.0114930168281708	0.0695291556752096
12-121232989-A-G	snv	25667#Weighted-mean ICVF in tract medial lemniscus (left)	European	Chapter VI Diseases of the nervous system	0.00422582220427514	dominant	splice_region_variant	ENST00000337233	c.1045-8A>G		'10/11'	41860	37491	4223	146	0.0539297658862876	0.10437171524128	0.00348781653129479	-0.0445058056042963	0.0155563008811233	-0.0749964767730184	-0.0140151344355743
12-121232989-A-G	snv	25581#Weighted-mean L1 in tract inferior fronto-occipital fasciculus (left)	European	Chapter VI Diseases of the nervous system	0.00604281933613243	dominant	splice_region_variant	ENST00000337233	c.1045-8A>G		'10/11'	41862	37493	4223	146	0.053927189336391	0.1043667287755	0.00348764989728154	0.0421328887098358	0.0153456659346322	0.0120550664301709	0.0722107109895007
12-121232989-A-G	snv	25527#Weighted-mean MD in tract inferior fronto-occipital fasciculus (left)	European	Chapter VI Diseases of the nervous system	0.00958244283142081	dominant	splice_region_variant	ENST00000337233	c.1045-8A>G		'10/11'	41862	37493	4223	146	0.053927189336391	0.1043667287755	0.00348764989728154	0.0385010656406607	0.0148614714059844	0.00937227464080401	0.0676298566405174
12-121232989-A-G	snv	25423#Mean OD in sagittal stratum on FA skeleton (left)	European	Chapter VI Diseases of the nervous system	0.00474703838166852	dominant	splice_region_variant	ENST00000337233	c.1045-8A>G		'10/11'	41861	37492	4223	146	0.0539284775805642	0.104369221948831	0.00348773321229784	-0.0450121369835229	0.0159398890894105	-0.0762546489450326	-0.0137696250220133
12-121232989-A-G	snv	25409#Mean OD in anterior limb of internal capsule on FA skeleton (left)	European	Chapter VI Diseases of the nervous system	0.00978138839837483	dominant	splice_region_variant	ENST00000337233	c.1045-8A>G		'10/11'	41861	37492	4223	146	0.0539284775805642	0.104369221948831	0.00348773321229784	-0.0410612072549991	0.015893132979948	-0.0722120762758984	-0.0099103382340998
12-121232989-A-G	snv	25408#Mean OD in anterior limb of internal capsule on FA skeleton (right)	European	Chapter VI Diseases of the nervous system	0.00130722867588848	dominant	splice_region_variant	ENST00000337233	c.1045-8A>G		'10/11'	41861	37492	4223	146	0.0539284775805642	0.104369221948831	0.00348773321229784	-0.0507598256996034	0.0157903740639097	-0.0817092851218869	-0.0198103662773198
12-121232989-A-G	snv	25383#Mean ICVF in fornix cres+stria terminalis on FA skeleton (left)	European	Chapter VI Diseases of the nervous system	0.00111559497270392	dominant	splice_region_variant	ENST00000337233	c.1045-8A>G		'10/11'	41861	37492	4223	146	0.0539284775805642	0.104369221948831	0.00348773321229784	-0.0510733863441541	0.0156673960057051	-0.0817818062314127	-0.0203649664568954
12-121232989-A-G	snv	25361#Mean ICVF in anterior limb of internal capsule on FA skeleton (left)	European	Chapter VI Diseases of the nervous system	0.00579341394475599	dominant	splice_region_variant	ENST00000337233	c.1045-8A>G		'10/11'	41861	37492	4223	146	0.0539284775805642	0.104369221948831	0.00348773321229784	-0.0415516371817999	0.015058256682161	-0.0710661314090175	-0.0120371429545823
12-121232989-A-G	snv	25359#Mean ICVF in cerebral peduncle on FA skeleton (left)	European	Chapter VI Diseases of the nervous system	0.000692291328548609	dominant	splice_region_variant	ENST00000337233	c.1045-8A>G		'10/11'	41861	37492	4223	146	0.0539284775805642	0.104369221948831	0.00348773321229784	-0.0535651302910311	0.0157875694008153	-0.0845090925157003	-0.022621168066362
12-121232989-A-G	snv	25358#Mean ICVF in cerebral peduncle on FA skeleton (right)	European	Chapter VI Diseases of the nervous system	0.00672664104785702	dominant	splice_region_variant	ENST00000337233	c.1045-8A>G		'10/11'	41861	37492	4223	146	0.0539284775805642	0.104369221948831	0.00348773321229784	-0.0423191075881454	0.0156146514026255	-0.0729241469635712	-0.0117140682127196
12-121232989-A-G	snv	25345#Mean ICVF in pontine crossing tract on FA skeleton	European	Chapter VI Diseases of the nervous system	0.00096949025134686	dominant	splice_region_variant	ENST00000337233	c.1045-8A>G		'10/11'	41861	37492	4223	146	0.0539284775805642	0.104369221948831	0.00348773321229784	-0.0522074834838467	0.0158229988987262	-0.0832208882564573	-0.0211940787112361
[truncated: 2,577 more rows]

## Sheet: P2RX4 binary traits
P2RX4 Variants	Variant type	Phenotype	Ancestry	Category	p-value	Model	Consequence type	Transcript	cDNA change	Amino acid change	Exon rank	No. cases	No. AA cases	No. AB cases	No. BB cases	Case AAF	Proportion AB or BB cases	Proportion BB cases	No. controls	No. AA controls	No. AB controls	No. BB controls	Control AAF	Proportion AB or BB controls	Proportion BB controls	Odds ratio	Odds ratio LCI	Odds ratio UCI
[truncated: 4,973 more rows]

[truncated: 2 more sheets: P2RX7 continuous traits, P2RX7 binary traits]
