# Supplementary material for: Purinergic adipocyte-macrophage crosstalk promotes degeneration of thermogenic brown adipose tissue
Source: EMBO Rep. 2025 Nov 19;26(24):6460–93. doi: 10.1038/s44319-025-00642-y (PMC12715258; doi:10.1038/s44319-025-00642-y)
Supplement: Supplementary file 4 — Data Set EV3 [file 44319_2025_642_MOESM4_ESM.xlsx]

## Sheet: DEG_P2X4_NB
gene_id	P2X4_1	P2X4_2	P2X4_3	P2X4_4	P2X4_5	P2X4_6	P2X4_NB_1	P2X4_NB_2	P2X4_NB_3	P2X4_NB_4	P2X4_NB_5	P2X4_NB_6	P2X4	P2X4_NB	log2FoldChange	pvalue	padj	gene_name	gene_chr	gene_start	gene_end	gene_strand	gene_length	gene_biotype	gene_description
ENSMUSG00000041741	760.751	1017.69	807.188	892.671	1071.53	816.766	2927.43	2910.32	2881	2635.2	2275.33	2528.5	894.434	2692.96	-1.58933	3.50261e-56	6.81993e-52	Pde3a	6	141249269	141507448	+	12737	protein_coding	phosphodiesterase 3A, cGMP inhibited [Source:MGI Symbol;Acc:MGI:1860764]
ENSMUSG00000032902	4587.23	5802.65	5465.88	4740.91	5736.19	4827.32	11912.4	13928.2	12555.2	10867.5	11180.5	11219.6	5193.36	11943.9	-1.20146	1.94449e-44	1.89306e-40	Slc16a1	3	104638668	104658462	+	4426	protein_coding	solute carrier family 16 (monocarboxylic acid transporters), member 1 [Source:MGI Symbol;Acc:MGI:106013]
ENSMUSG00000054555	1151.99	1388.67	1148.09	1277.12	1479.18	1124.94	3479.79	3622.54	3326.97	3068.33	2770.98	2736.75	1261.67	3167.56	-1.3275	1.09353e-41	7.09736e-38	Adam12	7	133883199	134232146	-	10573	protein_coding	a disintegrin and metallopeptidase domain 12 (meltrin alpha) [Source:MGI Symbol;Acc:MGI:105378]
ENSMUSG00000029467	4835.21	6006.98	5241.02	5269.76	6109.73	5103.17	10394.1	13094	12320.9	12567.4	10389.2	11490	5427.65	11709.3	-1.10916	1.02989e-39	5.01325e-36	Atp2a2	5	122453513	122502225	-	6081	protein_coding	ATPase, Ca++ transporting, cardiac muscle, slow twitch 2 [Source:MGI Symbol;Acc:MGI:88110]
ENSMUSG00000050953	2783.16	3976.55	3369.67	3649.45	4340.2	3220.73	8705.14	9965.15	9379.44	9000.57	8673.31	8037.99	3556.63	8960.27	-1.33284	1.5857e-39	6.17505e-36	Gja1	10	56377330	56402513	+	10257	protein_coding	gap junction protein, alpha 1 [Source:MGI Symbol;Acc:MGI:95713]
ENSMUSG00000031709	168.946	228.138	246.612	213.791	289.513	193.955	745.744	1042.96	839.031	650.632	676.319	717.444	223.493	778.688	-1.79901	8.79307e-36	2.8535e-32	Tbc1d9	8	83165352	83272934	+	5887	protein_coding	TBC1 domain family, member 9 [Source:MGI Symbol;Acc:MGI:1918560]
ENSMUSG00000029401	252.925	266.822	225.888	270.989	321.127	261.839	627.453	1129.79	762.363	788.786	806.752	774.142	266.599	814.881	-1.61077	4.32279e-34	1.20241e-30	Rilpl2	5	124463265	124478366	-	3925	protein_coding	Rab interacting lysosomal protein-like 2 [Source:MGI Symbol;Acc:MGI:1933112]
ENSMUSG00000074178	41.4955	103.158	93.2567	133.15	141.429	126.071	509.163	572.699	637.102	496.609	482.119	565.887	106.427	543.93	-2.35138	2.02073e-31	4.91821e-28	Gm10638	8	86745699	86746603	+	905	protein_coding	predicted gene 10638 [Source:MGI Symbol;Acc:MGI:3704316]
ENSMUSG00000040957	329.988	462.228	363.701	507.284	639.758	561.392	1599.49	2275.18	1733.13	1674.65	1364.23	1596.26	477.392	1707.16	-1.83767	1.02358e-30	2.21447e-27	Cables1	18	11839220	11945630	+	3839	protein_coding	CDK5 and Abl enzyme substrate 1 [Source:MGI Symbol;Acc:MGI:1927065]
ENSMUSG00000038178	1332.8	2106.81	1709.71	1752.52	2390.15	1697.11	6038.98	7133.85	6271.68	5710.07	4665.64	4517.28	1831.51	5722.92	-1.64348	1.15937e-30	2.25741e-27	Slc43a2	11	75531694	75577575	+	10042	protein_coding	solute carrier family 43, member 2 [Source:MGI Symbol;Acc:MGI:2442746]
ENSMUSG00000027555	1137.17	1132.76	942.928	1248.99	1456.72	1194.98	2544.79	3001.06	2750.34	2394.36	2437.65	2435.82	1185.59	2594	-1.12889	8.37513e-30	1.48247e-26	Car13	3	14641727	14663002	+	2299	protein_coding	carbonic anhydrase 13 [Source:MGI Symbol;Acc:MGI:1931322]
ENSMUSG00000070780	613.54	916.52	681.81	759.52	1025.78	772.587	2058.25	2201.04	2131.59	2111.52	1669.54	1968.06	794.959	2023.33	-1.34701	2.33233e-29	3.7844e-26	Rbm47	5	66016549	66173118	-	7163	protein_coding	RNA binding motif protein 47 [Source:MGI Symbol;Acc:MGI:2384294]
ENSMUSG00000032307	1990.8	2094.9	1987.4	2016.95	2197.14	2102.26	3032.35	3156.18	3221.15	2933.91	3187.4	2861.05	2064.91	3065.34	-0.569721	3.78564e-29	5.67001e-26	Ube2q2	9	55148854	55207529	+	4305	protein_coding	ubiquitin-conjugating enzyme E2Q family member 2 [Source:MGI Symbol;Acc:MGI:2388672]
ENSMUSG00000031618	341.844	419.576	357.484	425.706	370.211	424.546	170.75	134.638	184.652	196.03	141.061	150.467	389.894	162.933	1.25853	1.01106e-28	1.40616e-25	Nr3c2	8	76899442	77245012	+	6474	protein_coding	nuclear receptor subfamily 3, group C, member 2 [Source:MGI Symbol;Acc:MGI:99459]
ENSMUSG00000049676	423.847	306.499	353.339	410.704	323.623	289.855	125.491	90.7342	145.778	122.285	114.974	78.5045	351.311	112.961	1.63705	3.43419e-27	4.45781e-24	Catsperg1	7	29181321	29214035	-	7044	protein_coding	cation channel sperm associated auxiliary subunit gamma 1 [Source:MGI Symbol;Acc:MGI:2443617]
ENSMUSG00000037904	1284.38	1581.1	966.761	1173.97	2407.62	1962.18	5704.68	7613.87	6313.79	5008.09	6312.96	6194.22	1562.67	6191.27	-1.98601	6.23424e-27	7.58668e-24	Ankrd9	12	110975353	110979040	-	3160	protein_coding	ankyrin repeat domain 9 [Source:MGI Symbol;Acc:MGI:1921501]
ENSMUSG00000033082	305.288	251.944	279.77	250.36	258.732	217.661	98.7467	109.271	122.021	96.1479	126.568	116.666	260.626	111.57	1.2258	1.72835e-26	1.97957e-23	Clec1a	6	129424772	129452000	-	5180	protein_coding	C-type lectin domain family 1, member a [Source:MGI Symbol;Acc:MGI:2444151]
ENSMUSG00000020654	1521.5	1716	1754.26	2339.51	2332.74	1690.64	4459.03	7207.03	7305.08	5350.68	5225.05	4662.3	1892.44	5701.53	-1.59086	1.90893e-26	2.06493e-23	Adcy3	12	4133103	4213525	+	6246	protein_coding	adenylate cyclase 3 [Source:MGI Symbol;Acc:MGI:99675]
ENSMUSG00000008435	1196.45	1117.88	1006.14	1191.79	1158.05	964.387	1792.87	2143.47	1994.45	1847.35	1916.88	1820.87	1105.78	1919.32	-0.794874	2.74986e-26	2.81802e-23	Rdh13	7	4424770	4445649	-	6595	protein_coding	retinol dehydrogenase 13 (all-trans and 9-cis) [Source:MGI Symbol;Acc:MGI:1918732]
ENSMUSG00000028646	2558.89	2587.88	2409.13	2845.86	2751.21	2335	4110.33	5044.04	4702.68	4312.65	4262.74	4108.4	2581.33	4423.48	-0.776773	4.65243e-26	4.52938e-23	Rragc	4	123917446	123936997	+	3341	protein_coding	Ras-related GTP binding C [Source:MGI Symbol;Acc:MGI:1858751]
ENSMUSG00000000253	2115.28	1827.09	2126.25	1565.92	1509.96	2054.85	4934.25	13895	8136.55	5212.52	8757.37	8685.65	1866.56	8270.23	-2.14766	7.08007e-26	6.56457e-23	Gmpr	13	45507444	45553800	+	2323	protein_coding	guanosine monophosphate reductase [Source:MGI Symbol;Acc:MGI:1913605]
ENSMUSG00000050697	1024.54	1087.13	917.024	1031.45	1060.72	910.511	1727.04	1829.32	1797.92	1714.79	1475.34	1687.85	1005.23	1705.38	-0.761763	7.56154e-26	6.69231e-23	Prkaa1	15	5143861	5181899	+	4655	protein_coding	protein kinase, AMP-activated, alpha 1 catalytic subunit [Source:MGI Symbol;Acc:MGI:2145955]
ENSMUSG00000020097	3631.84	3687.9	3381.07	5990.83	5448.34	4301.49	10703.7	13217.9	12366.3	11778.6	10768	11989.4	4406.91	11804	-1.42129	1.07948e-25	9.13853e-23	Sgpl1	10	61098642	61147703	-	6143	protein_coding	sphingosine phosphate lyase 1 [Source:MGI Symbol;Acc:MGI:1261415]
ENSMUSG00000031710	26639.1	40039.2	22753.6	36856.4	62390.9	43745.5	131448	170865	167763	141156	145824	137551	38737.5	149101	-1.94448	5.14049e-25	4.17043e-22	Ucp1	8	83290352	83298452	+	1636	protein_coding	uncoupling protein 1 (mitochondrial, proton carrier) [Source:MGI Symbol;Acc:MGI:98894]
ENSMUSG00000040485	5.92793	7.93524	3.10856	9.37679	9.98322	21.5506	54.5164	231.226	144.698	92.414	155.553	178.816	9.64705	142.871	-3.89516	7.6215e-25	5.93593e-22	Lrrc52	1	167445669	167466780	-	1143	protein_coding	leucine rich repeat containing 52 [Source:MGI Symbol;Acc:MGI:1924118]
ENSMUSG00000030930	2089.59	1467.03	1734.57	1580.93	1036.59	1196.06	634.653	413.67	529.119	446.201	447.337	414.329	1517.46	480.885	1.65794	1.18845e-24	8.90011e-22	Chst15	7	132235780	132317228	-	6754	protein_coding	carbohydrate (N-acetylgalactosamine 4-sulfate 6-O) sulfotransferase 15 [Source:MGI Symbol;Acc:MGI:1924840]
ENSMUSG00000042961	405.075	439.414	491.152	423.831	416.799	425.623	117.262	158.053	195.45	211.899	139.129	200.623	433.649	170.402	1.34782	3.12596e-24	2.25428e-21	Egflam	15	7206120	7398395	-	6121	protein_coding	EGF-like, fibronectin type III and laminin G domains [Source:MGI Symbol;Acc:MGI:2146149]
ENSMUSG00000070315	332.952	238.057	318.109	270.989	278.698	271.537	149.149	108.296	125.261	119.485	101.448	130.841	285.057	122.413	1.22124	5.20303e-24	3.61815e-21	4930581F22Rik	9	35116728	35130922	+	5954	processed_transcript	RIKEN cDNA 4930581F22 gene [Source:MGI Symbol;Acc:MGI:1926184]
ENSMUSG00000016534	3484.63	3395.29	3141.71	3746.97	3746.2	3762.73	5306.61	5475.27	5170.25	5089.31	5404.76	5146.41	3546.26	5265.43	-0.570111	7.08374e-24	4.75612e-21	Lamp2	X	38401357	38456454	-	9552	protein_coding	lysosomal-associated membrane protein 2 [Source:MGI Symbol;Acc:MGI:96748]
ENSMUSG00000048537	2668.56	2429.18	2572.85	2762.4	2430.08	2409.35	1736.3	1620.53	1856.24	1650.38	1616.4	1663.86	2545.4	1690.62	0.590687	9.14101e-24	5.93282e-21	Phldb1	9	44686304	44735198	-	7179	protein_coding	pleckstrin homology like domain, family B, member 1 [Source:MGI Symbol;Acc:MGI:2143230]
ENSMUSG00000060240	30.6276	51.5791	30.0494	46.884	38.269	34.4809	148.12	433.183	285.076	144.689	183.572	321.65	38.6483	252.715	-2.70711	1.47669e-23	9.27507e-21	Cend1	7	141426446	141429491	-	1775	protein_coding	cell cycle exit and neuronal differentiation 1 [Source:MGI Symbol;Acc:MGI:1929898]
ENSMUSG00000051223	2982.74	3339.74	2853.65	3704.77	3910.09	3465.33	6311.56	7292.88	6441.21	5559.78	6362.23	6049.21	3376.05	6336.15	-0.908057	1.953e-23	1.18834e-20	Bzw1	1	58392898	58407353	+	4033	protein_coding	basic leucine zipper and W2 domains 1 [Source:MGI Symbol;Acc:MGI:1914132]
ENSMUSG00000040550	1041.34	1251.78	1130.48	1118.65	1163.04	1198.21	1757.9	1714.19	1678.06	1726.93	1725.58	1595.17	1150.58	1699.64	-0.563216	2.33173e-23	1.37579e-20	Otud6b	4	14809498	14826587	-	3387	protein_coding	OTU domain containing 6B [Source:MGI Symbol;Acc:MGI:1919451]
ENSMUSG00000035376	1338.72	1227.98	1001.99	1491.85	1351.89	1124.94	2176.54	3179.6	2846.44	2595.06	2553.59	2634.26	1256.23	2664.25	-1.0842	3.41036e-23	1.95303e-20	Hacd2	16	35022428	35109177	+	3749	protein_coding	3-hydroxyacyl-CoA dehydratase 2 [Source:MGI Symbol;Acc:MGI:1918007]
ENSMUSG00000024597	1181.63	1587.05	1389.52	1170.22	1478.35	1734.82	2741.25	3620.59	2850.76	2995.52	2696.58	3139.09	1423.6	3007.3	-1.07915	1.6503e-22	9.18083e-20	Slc12a2	18	57878678	57946821	+	6520	protein_coding	solute carrier family 12, member 2 [Source:MGI Symbol;Acc:MGI:101924]
ENSMUSG00000055639	333.94	436.438	499.441	588.863	389.345	455.794	101.833	184.395	176.013	171.759	130.433	148.286	450.637	152.12	1.56624	2.38471e-22	1.2898e-19	Dach1	14	97786853	98169765	-	7317	protein_coding	dachshund family transcription factor 1 [Source:MGI Symbol;Acc:MGI:1277991]
ENSMUSG00000029705	904.009	1066.3	996.81	947.056	1080.68	993.48	1559.38	1891.76	1525.81	1664.39	1519.79	1669.31	998.056	1638.4	-0.714921	4.38963e-22	2.31002e-19	Cux1	5	136248135	136567490	-	20024	protein_coding	cut-like homeobox 1 [Source:MGI Symbol;Acc:MGI:88568]
ENSMUSG00000032735	2141.96	2022.49	2797.7	2681.76	1890.16	1991.27	1016.27	879.048	1162.98	1148.17	859.892	876.634	2254.22	990.5	1.18633	4.55145e-22	2.33214e-19	Ablim3	18	61799395	61911852	-	4560	protein_coding	actin binding LIM protein family, member 3 [Source:MGI Symbol;Acc:MGI:2442582]
ENSMUSG00000030269	2140.97	1456.12	1787.42	1688.76	1589.83	1540.86	959.695	607.822	654.38	711.308	841.535	664.017	1700.66	739.793	1.20077	1.03538e-21	5.16921e-19	Mtmr14	6	113237843	113281392	+	3006	protein_coding	myotubularin related protein 14 [Source:MGI Symbol;Acc:MGI:1916075]
ENSMUSG00000020486	973.168	807.411	857.961	932.991	774.531	744.572	417.616	349.278	416.816	528.347	375.84	365.264	848.439	408.86	1.05256	1.26724e-21	6.04809e-19	2022-09-04	11	87568903	87590539	+	3563	protein_coding	septin 4 [Source:MGI Symbol;Acc:MGI:1270156]
ENSMUSG00000017868	469.294	622.916	411.365	703.259	854.397	688.54	2155.97	2318.11	1708.3	1719.46	1825.1	1454.51	624.962	1863.58	-1.57562	1.27354e-21	6.04809e-19	Sgk2	2	162987330	163014127	+	3412	protein_coding	serum/glucocorticoid regulated kinase 2 [Source:MGI Symbol;Acc:MGI:1351318]
ENSMUSG00000020483	5588.06	6053.6	4939.49	5572.63	5332.7	5183.99	7907.97	9334.89	8513.41	9009.9	7720.67	8956.06	5445.08	8573.82	-0.654949	2.04958e-21	9.50174e-19	Dynll2	11	87979525	87987533	-	2736	protein_coding	dynein light chain LC8-type 2 [Source:MGI Symbol;Acc:MGI:1915347]
ENSMUSG00000020687	1050.23	1226.99	1128.41	1159.91	1314.46	1215.45	2015.05	2354.21	2264.41	1831.48	1863.74	1919	1182.57	2041.32	-0.787143	5.94163e-21	2.69045e-18	Cdc27	11	104502745	104550620	-	6248	protein_coding	cell division cycle 27 [Source:MGI Symbol;Acc:MGI:102685]
ENSMUSG00000025558	3669.39	3390.33	3862.9	4668.71	3932.56	3490.11	2171.4	1901.52	2490.1	2147.93	2005.77	2043.3	3835.66	2126.67	0.851141	7.93884e-21	3.51312e-18	Dock9	14	121542046	121797837	-	13245	protein_coding	dedicator of cytokinesis 9 [Source:MGI Symbol;Acc:MGI:106321]
ENSMUSG00000023915	624.408	475.123	570.938	595.426	463.388	531.221	244.81	309.277	293.715	308.98	270.528	261.682	543.417	281.499	0.947565	8.29045e-21	3.55574e-18	Tnfrsf21	17	43016555	43089189	+	4109	protein_coding	tumor necrosis factor receptor superfamily, member 21 [Source:MGI Symbol;Acc:MGI:2151075]
ENSMUSG00000030513	1404.92	1136.72	1264.15	1175.85	1376.85	1282.26	2293.8	2588.36	2246.06	2254.34	2017.36	1909.19	1273.46	2218.19	-0.800601	8.40039e-21	3.55574e-18	Pcsk6	7	65861734	66050386	+	5190	protein_coding	proprotein convertase subtilisin/kexin type 6 [Source:MGI Symbol;Acc:MGI:102897]
ENSMUSG00000004317	159.066	161.681	148.174	132.213	158.9	173.482	299.326	351.229	335.829	250.171	308.208	317.289	155.586	310.342	-0.996263	8.62521e-21	3.57322e-18	Clcn5	X	7153810	7319358	-	11452	protein_coding	chloride channel, voltage-sensitive 5 [Source:MGI Symbol;Acc:MGI:99486]
ENSMUSG00000022200	1349.59	1495.79	1398.85	1614.68	1610.63	1413.72	2178.6	2476.17	2375.64	2216.07	2177.75	2181.77	1480.54	2267.67	-0.614446	1.27727e-20	5.18119e-18	Golph3	15	12321450	12351591	+	3257	protein_coding	golgi phosphoprotein 3 [Source:MGI Symbol;Acc:MGI:1913879]
ENSMUSG00000032305	822.994	785.589	690.099	743.58	631.438	689.618	451.561	430.256	433.014	463.937	416.42	433.955	727.22	438.19	0.730155	1.74458e-20	6.9324e-18	Fam219b	9	57537528	57543184	+	3087	protein_coding	family with sequence similarity 219, member B [Source:MGI Symbol;Acc:MGI:1925573]
ENSMUSG00000028347	751.859	701.277	679.737	902.047	765.38	605.571	1777.44	1870.3	1657.55	1296.6	1422.2	1335.67	734.312	1559.96	-1.0864	2.6549e-20	1.03387e-17	Tmeff1	4	48585174	48663131	+	2549	protein_coding	transmembrane protein with EGF-like and two follistatin-like domains 1 [Source:MGI Symbol;Acc:MGI:1926810]
ENSMUSG00000022125	727.159	728.058	690.099	749.206	821.951	770.432	1170.56	1136.62	1228.85	1251.79	1113.99	1034.73	747.818	1156.09	-0.627956	2.7199e-20	1.03841e-17	Cln5	14	103070216	103077628	+	2563	protein_coding	ceroid-lipofuscinosis, neuronal 5 [Source:MGI Symbol;Acc:MGI:2442253]
ENSMUSG00000001366	1299.2	1365.85	1253.78	1296.81	1507.47	1319.97	1895.73	2127.86	2012.81	2040.58	1924.61	1878.66	1340.51	1980.04	-0.562178	3.01575e-20	1.12922e-17	Fbxo9	9	78081499	78109065	-	3103	protein_coding	f-box protein 9 [Source:MGI Symbol;Acc:MGI:1918788]
ENSMUSG00000022139	3985.54	4248.33	3610.07	3422.53	4020.74	4000.86	5466.04	6076.26	6088.11	6090.92	6244.36	5532.39	3881.35	5916.35	-0.608217	3.46377e-20	1.27251e-17	Mbnl2	14	120275669	120431697	+	11993	protein_coding	muscleblind like splicing factor 2 [Source:MGI Symbol;Acc:MGI:2145597]
ENSMUSG00000026304	386.303	261.863	369.918	239.108	195.505	258.607	87.432	22.4396	44.2732	31.7382	75.3613	49.0653	285.217	51.7183	2.46393	6.43017e-20	2.31855e-17	Rab17	1	90958133	90969661	-	1992	protein_coding	RAB17, member RAS oncogene family [Source:MGI Symbol;Acc:MGI:104640]
ENSMUSG00000031591	855.597	834.192	796.826	842.036	861.052	791.983	1229.19	1151.25	1110.07	1141.64	1133.32	1142.68	830.281	1151.36	-0.470776	7.84175e-20	2.77612e-17	Asah1	8	41340197	41374773	-	3390	protein_coding	N-acylsphingosine amidohydrolase 1 [Source:MGI Symbol;Acc:MGI:1277124]
ENSMUSG00000046314	214.393	232.106	273.553	245.672	232.11	240.289	110.061	53.66	107.983	105.483	102.414	80.6852	239.687	93.3811	1.35984	8.8499e-20	3.07708e-17	Stxbp6	12	44852484	45074709	-	5297	protein_coding	syntaxin binding protein 6 (amisyn) [Source:MGI Symbol;Acc:MGI:2384963]
ENSMUSG00000039693	627.372	703.261	578.191	565.421	687.178	632.509	1192.16	1161.98	1133.83	931.608	1004.82	1048.91	632.322	1078.88	-0.770067	1.26754e-19	4.32988e-17	Msantd3	4	48539935	48561919	+	1973	protein_coding	Myb/SANT-like DNA-binding domain containing 3 [Source:MGI Symbol;Acc:MGI:1913915]
ENSMUSG00000026107	3275.18	2554.16	2582.17	4444.6	3499.12	2594.69	5973.15	9131.96	8775.81	8289.26	7092.66	8081.6	3158.32	7890.74	-1.32085	1.50931e-19	5.06685e-17	Nabp1	1	51465862	51478425	-	8498	protein_coding	nucleic acid binding protein 1 [Source:MGI Symbol;Acc:MGI:1923258]
ENSMUSG00000027075	634.288	494.961	426.908	537.29	409.312	434.244	258.182	176.59	178.173	210.965	241.543	192.99	489.5	209.74	1.22203	1.95313e-19	6.44567e-17	Slc43a1	2	84838850	84863594	+	5716	protein_coding	solute carrier family 43, member 1 [Source:MGI Symbol;Acc:MGI:1931352]
ENSMUSG00000040613	234.153	201.357	178.224	180.972	172.21	175.637	343.556	330.741	382.261	374.324	418.352	467.756	190.426	386.165	-1.01989	2.4058e-19	7.80724e-17	Apobec1	6	122577792	122602444	-	2702	protein_coding	apolipoprotein B mRNA editing enzyme, catalytic polypeptide 1 [Source:MGI Symbol;Acc:MGI:103298]
ENSMUSG00000039270	1329.83	1323.2	1064.16	1135.53	1281.18	934.216	2216.66	2509.34	2362.68	2160.99	1836.69	2252.64	1178.02	2223.17	-0.915716	4.2578e-19	1.35908e-16	Megf9	4	70427065	70534995	-	8226	protein_coding	multiple EGF-like-domains 9 [Source:MGI Symbol;Acc:MGI:1918264]
ENSMUSG00000074207	987.988	869.901	1129.44	882.356	1009.97	970.852	640.825	472.208	545.316	503.143	578.736	572.429	975.085	552.11	0.82096	4.34836e-19	1.3656e-16	Adh1	3	138260991	138290698	+	2233	protein_coding	alcohol dehydrogenase 1 (class I) [Source:MGI Symbol;Acc:MGI:87921]
ENSMUSG00000038301	1699.34	1950.09	1284.87	1775.96	2138.9	1798.39	3476.71	3820.59	3386.36	3262.5	3326.53	3133.64	1774.59	3401.05	-0.938153	4.93264e-19	1.5245e-16	Snx10	6	51523901	51590679	+	9300	protein_coding	sorting nexin 10 [Source:MGI Symbol;Acc:MGI:1919232]
ENSMUSG00000022512	79.039	211.276	91.1843	82.5158	151.412	110.985	492.705	580.504	418.976	494.742	399.995	359.812	121.069	457.789	-1.91799	9.21078e-19	2.73897e-16	Cldn1	16	26356642	26371841	-	4841	protein_coding	claudin 1 [Source:MGI Symbol;Acc:MGI:1276109]
ENSMUSG00000029405	1055.17	1458.1	1077.63	1309.94	1223.78	1148.64	2380.21	3381.56	2247.14	2472.78	2179.68	2323.52	1212.21	2497.48	-1.04278	9.24222e-19	2.73897e-16	G3bp2	5	92052146	92083719	-	8659	protein_coding	GTPase activating protein (SH3 domain) binding protein 2 [Source:MGI Symbol;Acc:MGI:2442040]
ENSMUSG00000021196	1937.44	1839.98	1893.11	2060.08	2153.88	1685.25	3291.56	5564.06	4240.51	3736.7	3330.39	4301.39	1928.29	4077.43	-1.08013	9.28417e-19	2.73897e-16	Pfkp	13	6579768	6648777	-	13401	protein_coding	phosphofructokinase, platelet [Source:MGI Symbol;Acc:MGI:1891833]
ENSMUSG00000036565	546.357	526.702	610.313	542.916	480.026	480.577	285.954	285.861	340.148	322.049	314.005	335.825	531.149	313.974	0.758598	9.99053e-19	2.90337e-16	Ttyh3	5	140620578	140649031	-	5684	protein_coding	tweety family member 3 [Source:MGI Symbol;Acc:MGI:1925589]
ENSMUSG00000006262	983.048	1299.4	1175.03	1005.19	1092.33	1137.87	1923.5	2682.02	2148.87	1840.81	2026.06	1947.35	1115.48	2094.77	-0.909346	1.13046e-18	3.23693e-16	Mob1b	5	88720855	88764220	+	15033	protein_coding	MOB kinase activator 1B [Source:MGI Symbol;Acc:MGI:1915723]
ENSMUSG00000006273	1908.79	1859.82	1738.72	1946.62	2015.78	1789.77	2570.5	3001.06	2639.12	2592.26	2647.31	2689.87	1876.58	2690.02	-0.519018	1.20103e-18	3.38918e-16	Atp6v1b2	8	69088646	69113711	+	5305	protein_coding	ATPase, H+ transporting, lysosomal V1 subunit B2 [Source:MGI Symbol;Acc:MGI:109618]
ENSMUSG00000033910	370.495	355.102	350.231	414.454	331.942	367.437	203.665	231.226	187.891	168.026	147.824	160.28	364.944	183.152	0.99439	1.41771e-18	3.94347e-16	Gucy1a1	3	82092427	82145789	-	6968	protein_coding	guanylate cyclase 1, soluble, alpha 1 [Source:MGI Symbol;Acc:MGI:1926562]
ENSMUSG00000056429	7145.13	8411.36	6771.47	8552.57	9573.9	8166.58	16848.7	14251.1	13724.7	13716.5	13366	13460.3	8103.5	14227.9	-0.812008	1.61803e-18	4.43729e-16	Tgoln1	6	72608432	72617000	-	5013	protein_coding	trans-golgi network protein [Source:MGI Symbol;Acc:MGI:105080]
ENSMUSG00000027465	6740.05	7172.47	5934.23	8005.91	8215.35	6882.17	11579.1	11717.4	12262.6	11991.4	11334.1	10835.8	7158.36	11620.1	-0.698776	1.74686e-18	4.72405e-16	Tbc1d20	2	152293828	152313996	+	4171	protein_coding	TBC1 domain family, member 20 [Source:MGI Symbol;Acc:MGI:1914481]
ENSMUSG00000022201	1564.97	1604.9	1633.03	1644.69	1832.75	1604.44	2409.01	2421.53	2348.64	2273.95	2177.75	2230.84	1647.46	2310.28	-0.487129	1.7765e-18	4.73839e-16	Zfr	15	12117831	12185683	+	5911	protein_coding	zinc finger RNA binding protein [Source:MGI Symbol;Acc:MGI:1341890]
ENSMUSG00000060961	7955.28	8903.34	7830.45	7925.27	9949.11	6913.42	18525.3	15582.9	16266.6	15332.3	14026.9	12786.4	8246.14	15420.1	-0.902931	2.45009e-18	6.44671e-16	Slc4a4	5	88886818	89239653	+	10815	protein_coding	solute carrier family 4 (anion exchanger), member 4 [Source:MGI Symbol;Acc:MGI:1927555]
ENSMUSG00000039099	203.525	176.559	155.428	193.162	168.051	160.552	88.4606	62.4407	68.0296	98.0149	72.4628	81.7755	176.213	78.5307	1.16535	4.03843e-18	1.04843e-15	Wdr93	7	79743163	79785950	+	2285	protein_coding	WD repeat domain 93 [Source:MGI Symbol;Acc:MGI:3646885]
ENSMUSG00000028630	1088.76	1162.51	1066.23	1326.82	1138.09	1134.64	1640.64	1803.95	1660.79	1880.95	1706.26	1663.86	1152.84	1726.07	-0.582283	5.81848e-18	1.49068e-15	Dyrk2	10	118855603	118870209	-	6251	protein_coding	dual-specificity tyrosine-(Y)-phosphorylation regulated kinase 2 [Source:MGI Symbol;Acc:MGI:1330301]
ENSMUSG00000041696	4716.65	3871.41	3827.67	3656.01	2779.49	3061.26	1982.13	1049.78	1666.18	1255.52	1378.73	1481.77	3652.08	1469.02	1.31401	7.69989e-18	1.94707e-15	Rasl12	9	65398506	65414853	+	6568	protein_coding	RAS-like, family 12 [Source:MGI Symbol;Acc:MGI:1918034]
ENSMUSG00000032038	1812.96	1393.63	1272.44	1345.57	1282.84	1009.64	779.688	495.623	584.19	590.89	483.085	491.743	1352.85	570.87	1.24495	8.45815e-18	2.11139e-15	St3gal4	9	35046576	35119268	-	2923	protein_coding	ST3 beta-galactoside alpha-2,3-sialyltransferase 4 [Source:MGI Symbol;Acc:MGI:1316743]
ENSMUSG00000044337	1566.95	1923.3	1077.63	2226.05	2222.1	1989.12	4295.48	5098.68	5187.52	3957	4636.65	4016.81	1834.19	4532.03	-1.30479	9.03369e-18	2.22652e-15	Ackr3	1	90203980	90216751	+	3348	protein_coding	atypical chemokine receptor 3 [Source:MGI Symbol;Acc:MGI:109562]
ENSMUSG00000000804	746.919	714.172	698.389	692.007	757.892	664.835	1105.76	1074.18	1060.4	1068.83	1050.23	913.705	712.369	1045.52	-0.553101	1.1304e-17	2.75125e-15	Usp32	11	84984442	85140161	-	7680	protein_coding	ubiquitin specific peptidase 32 [Source:MGI Symbol;Acc:MGI:2144475]
ENSMUSG00000020937	1169.78	1117.88	1193.69	1277.12	904.313	911.588	668.598	538.551	650.06	536.748	532.36	522.273	1095.73	574.765	0.931098	1.25226e-17	3.01023e-15	Plcd3	11	103070304	103101658	-	3393	protein_coding	phospholipase C, delta 3 [Source:MGI Symbol;Acc:MGI:107451]
ENSMUSG00000015542	1244.86	1142.67	1119.08	1143.97	1121.45	1175.58	881.52	634.164	638.182	713.175	681.15	659.656	1157.94	701.308	0.723233	1.27393e-17	3.02495e-15	Nat9	11	115182832	115187859	-	2066	protein_coding	N-acetyltransferase 9 (GCN5-related, putative) [Source:MGI Symbol;Acc:MGI:1913426]
ENSMUSG00000041319	283.552	299.555	242.467	325.375	346.917	314.638	474.19	586.358	618.745	515.278	536.225	527.725	302.084	543.087	-0.844229	2.15035e-17	5.04453e-15	Thoc6	17	23668614	23673882	-	2026	protein_coding	THO complex 6 [Source:MGI Symbol;Acc:MGI:2677480]
ENSMUSG00000027184	4111.02	4388.19	4137.49	4342.39	4748.68	4088.14	6489.51	7015.8	6401.26	6162.8	5959.34	5674.13	4302.65	6283.81	-0.546239	2.26176e-17	5.2427e-15	Caprin1	2	103762941	103797649	-	10219	protein_coding	cell cycle associated protein 1 [Source:MGI Symbol;Acc:MGI:1858234]
ENSMUSG00000032878	583.901	568.362	699.425	752.956	539.926	585.098	326.07	347.327	385.501	271.641	283.088	304.205	621.611	319.639	0.960295	2.35589e-17	5.39665e-15	Ccdc85a	11	28385685	28584324	-	6971	protein_coding	coiled-coil domain containing 85A [Source:MGI Symbol;Acc:MGI:2445069]
ENSMUSG00000039428	3851.18	3073.91	3160.36	3407.53	3708.76	3134.53	4985.68	4802.08	5334.38	4960.49	5129.4	5296.87	3389.38	5084.82	-0.584847	2.51919e-17	5.70363e-15	Tmem135	7	89139714	89404222	-	7572	protein_coding	transmembrane protein 135 [Source:MGI Symbol;Acc:MGI:1920009]
ENSMUSG00000115338	367.531	408.665	357.484	477.279	646.413	574.322	936.037	1225.4	1112.23	990.417	1325.59	1211.37	471.949	1133.51	-1.26328	2.60555e-17	5.83134e-15	Pnp	14	50931082	50965237	+	3979	protein_coding	purine-nucleoside phosphorylase [Source:MGI Symbol;Acc:MGI:97365]
ENSMUSG00000035314	1970.05	1692.19	1547.02	1492.79	1399.31	1469.75	633.625	184.395	620.905	484.474	342.024	367.445	1595.18	438.811	1.86237	3.10544e-17	6.87114e-15	Gdpd5	7	99381414	99461877	+	6739	protein_coding	glycerophosphodiester phosphodiesterase domain containing 5 [Source:MGI Symbol;Acc:MGI:2686926]
ENSMUSG00000061313	3537	4709.57	4245.25	5181.62	6346	4271.32	10036.2	10671.5	10635.3	9867.76	8489.74	8614.78	4715.12	9719.21	-1.04338	4.07759e-17	8.92075e-15	Ddhd2	8	25725346	25754596	-	7142	protein_coding	DDHD domain containing 2 [Source:MGI Symbol;Acc:MGI:1919358]
ENSMUSG00000030842	2313.87	2451.99	2101.38	2292.63	2418.43	2332.85	3191.78	3143.5	2979.26	3110.34	3108.17	3001.71	2318.52	3089.13	-0.413825	4.16039e-17	9.00077e-15	Lamtor1	7	101905904	101926675	+	3215	protein_coding	late endosomal/lysosomal adaptor, MAPK and MTOR activator 1 [Source:MGI Symbol;Acc:MGI:1913758]
ENSMUSG00000064225	2788.1	3313.96	2415.35	2559.86	2900.12	1990.19	5400.21	6233.34	5441.29	5657.79	4536.17	4563.07	2661.26	5305.31	-0.995189	6.26967e-17	1.3415e-14	Paqr9	9	95559657	95568023	+	8367	protein_coding	progestin and adipoQ receptor family member IX [Source:MGI Symbol;Acc:MGI:1922802]
ENSMUSG00000040771	720.243	617.957	664.195	558.857	512.472	547.384	382.644	291.715	288.316	334.184	334.295	336.915	603.518	328.011	0.878945	6.75618e-17	1.40581e-14	Oard1	17	48410014	48417266	+	1558	protein_coding	O-acyl-ADP-ribose deacylase 1 [Source:MGI Symbol;Acc:MGI:2146818]
ENSMUSG00000002289	16452	11959.4	15743.8	12502.1	13511.5	10083.5	8003.63	5949.43	6513.56	5451.49	6967.06	6066.65	13375.4	6491.97	1.04288	6.76433e-17	1.40581e-14	Angptl4	17	33773750	33781575	-	3286	protein_coding	angiopoietin-like 4 [Source:MGI Symbol;Acc:MGI:1888999]
ENSMUSG00000034998	682.7	726.075	657.978	676.067	692.17	729.486	1087.24	1037.1	1005.33	931.608	927.524	978.035	694.079	994.473	-0.518726	6.78681e-17	1.40581e-14	Foxn2	17	88440711	88490533	+	7357	protein_coding	forkhead box N2 [Source:MGI Symbol;Acc:MGI:1347478]
ENSMUSG00000040563	321.096	229.13	244.54	326.312	241.261	295.243	139.891	126.833	131.74	156.824	125.602	138.473	276.264	136.56	1.01553	8.21663e-17	1.68406e-14	Plppr2	9	21937033	21948907	+	2750	protein_coding	phospholipid phosphatase related 2 [Source:MGI Symbol;Acc:MGI:2384575]
ENSMUSG00000029836	747.907	702.269	663.158	641.373	628.943	615.268	454.646	409.767	425.455	455.536	448.303	455.762	666.486	441.578	0.59368	8.50447e-17	1.7249e-14	Cbx3	6	51470360	51483704	+	5992	protein_coding	chromobox 3 [Source:MGI Symbol;Acc:MGI:108515]
ENSMUSG00000021495	2341.53	2030.43	2302.4	2599.25	2392.64	2421.2	1594.35	1522.97	1700.74	1583.17	1589.35	1695.48	2347.91	1614.34	0.540828	1.05063e-16	2.10894e-14	Fam193b	13	55539316	55571120	-	11540	protein_coding	family with sequence similarity 193, member B [Source:MGI Symbol;Acc:MGI:2385851]
ENSMUSG00000014905	1007.75	1208.14	883.866	1381.2	1493.32	1330.75	2170.37	2638.12	2438.27	2392.5	2342	2301.71	1217.5	2380.49	-0.966898	1.51996e-16	3.01992e-14	Dnajb9	12	44205559	44210326	-	2549	protein_coding	DnaJ heat shock protein family (Hsp40) member B9 [Source:MGI Symbol;Acc:MGI:1351618]
ENSMUSG00000029438	1108.52	853.038	921.169	940.492	693.002	737.029	505.048	341.473	410.337	478.873	404.825	403.426	875.542	423.997	1.04582	1.7444e-16	3.43083e-14	Bcl7a	5	123343834	123374992	+	9490	protein_coding	B cell CLL/lymphoma 7A [Source:MGI Symbol;Acc:MGI:1924295]
ENSMUSG00000028179	231.189	239.049	220.707	195.975	166.387	173.482	497.848	457.574	360.665	414.463	342.991	412.149	204.465	414.281	-1.01997	2.15796e-16	4.20176e-14	Cth	3	157894248	157925077	-	2791	protein_coding	cystathionase (cystathionine gamma-lyase) [Source:MGI Symbol;Acc:MGI:1339968]
ENSMUSG00000028557	3276.17	3644.26	3039.13	3180.61	3710.43	3470.72	4687.38	4661.59	5021.23	4964.22	4580.61	4949.05	3386.89	4810.68	-0.506046	2.2891e-16	4.41298e-14	Rnf11	4	109451098	109484728	-	4263	protein_coding	ring finger protein 11 [Source:MGI Symbol;Acc:MGI:1352759]
ENSMUSG00000063450	4105.09	3758.33	4298.1	4303.95	4173.82	4027.8	3038.52	2768.86	2688.79	2561.46	2210.6	2297.35	4111.18	2594.26	0.664275	2.5519e-16	4.87138e-14	Syne2	12	75818134	76110926	+	26726	protein_coding	spectrin repeat containing, nuclear envelope 2 [Source:MGI Symbol;Acc:MGI:2449316]
ENSMUSG00000024589	1189.54	1130.77	1209.23	1188.04	1178.02	946.069	1825.79	1855.66	1799	1800.67	1675.34	1537.38	1140.28	1748.97	-0.616791	3.33216e-16	6.29907e-14	Nedd4l	18	64887705	65217831	+	14382	protein_coding	neural precursor cell expressed, developmentally down-regulated gene 4-like [Source:MGI Symbol;Acc:MGI:1933754]
ENSMUSG00000020674	3380.89	3803.96	4345.76	3127.16	3069.84	2739.08	2025.34	1112.23	1591.68	1397.41	1200.95	1053.27	3411.11	1396.81	1.28813	3.39838e-16	6.36249e-14	Pxdn	12	29937608	30017658	+	9648	protein_coding	peroxidasin [Source:MGI Symbol;Acc:MGI:1916925]
ENSMUSG00000029823	8440.38	7879.69	7541.36	7572.7	7390.08	7333.65	5567.88	4864.52	5250.16	5605.52	6001.85	5264.16	7692.98	5425.68	0.503664	4.06023e-16	7.52921e-14	Luc7l2	6	38551334	38609470	+	12084	protein_coding	LUC7-like 2 (S. cerevisiae) [Source:MGI Symbol;Acc:MGI:2183260]
ENSMUSG00000041775	1394.05	869.901	1384.34	1119.59	1264.54	1045.2	574.994	510.258	555.035	673.036	643.47	638.939	1179.6	599.289	0.976941	4.9769e-16	9.142e-14	Mapk1ip1	7	138835823	138846273	-	1883	protein_coding	mitogen-activated protein kinase 1 interacting protein 1 [Source:MGI Symbol;Acc:MGI:1916796]
ENSMUSG00000028369	4255.26	6083.35	4658.69	4842.18	3638.05	4416.79	2940.8	1930.78	1776.33	1869.75	2292.72	2002.96	4649.05	2135.56	1.12227	5.02605e-16	9.146e-14	Svep1	4	58042442	58206859	-	16117	protein_coding	sushi, von Willebrand factor type A, EGF and pentraxin domain containing 1 [Source:MGI Symbol;Acc:MGI:1928849]
ENSMUSG00000078247	402.111	301.539	407.221	365.695	223.79	275.847	133.72	132.687	140.378	164.292	100.482	122.118	329.367	132.279	1.31482	6.53533e-16	1.17823e-13	Airn	17	12741311	12860136	+	3597	antisense	antisense Igf2r RNA [Source:MGI Symbol;Acc:MGI:1353471]
ENSMUSG00000032334	372.471	442.39	416.546	381.635	488.346	491.353	890.778	1656.63	1012.88	995.084	872.452	836.291	432.124	1044.02	-1.27277	6.93122e-16	1.23814e-13	Loxl1	9	58287738	58313186	-	3297	protein_coding	lysyl oxidase-like 1 [Source:MGI Symbol;Acc:MGI:106096]
ENSMUSG00000022094	869.429	686.398	780.247	872.042	1007.47	815.688	1333.08	3060.57	2684.47	1734.4	2275.33	1909.19	838.546	2166.17	-1.36891	7.23998e-16	1.28154e-13	Slc39a14	14	70303469	70351425	-	10550	protein_coding	solute carrier family 39 (zinc transporter), member 14 [Source:MGI Symbol;Acc:MGI:2384851]
ENSMUSG00000033386	91.8829	160.689	89.1119	128.462	168.883	134.691	313.727	331.716	308.833	339.785	260.866	283.488	128.953	306.403	-1.24581	9.04024e-16	1.58579e-13	Frrs1	3	116859464	116908177	+	7260	protein_coding	ferric-chelate reductase 1 [Source:MGI Symbol;Acc:MGI:108076]
ENSMUSG00000061815	443.607	275.75	348.158	408.828	371.875	308.173	212.923	170.736	173.853	145.622	160.384	139.564	359.398	167.18	1.10518	1.06579e-15	1.85286e-13	Rufy4	1	74125541	74148223	+	2329	protein_coding	RUN and FYVE domain containing 4 [Source:MGI Symbol;Acc:MGI:3588214]
ENSMUSG00000009633	3072.64	5076.57	5248.28	8360.35	6815.21	6043.85	1537.77	801.973	790.439	1623.31	1260.85	1843.77	5769.48	1309.69	2.13925	1.65365e-15	2.84941e-13	G0s2	1	193272161	193273217	-	871	protein_coding	G0/G1 switch gene 2 [Source:MGI Symbol;Acc:MGI:1316737]
ENSMUSG00000005610	11166.2	14443.1	11627	12361.4	14625.4	13241.7	19024.2	21750.8	20449.9	19891.4	19079	19085.3	12910.8	19880.1	-0.622705	1.71273e-15	2.92531e-13	Eif4g2	7	111067750	111083030	-	10166	protein_coding	eukaryotic translation initiation factor 4, gamma 2 [Source:MGI Symbol;Acc:MGI:109207]
ENSMUSG00000010095	1235.97	1394.62	1325.28	1693.45	2010.79	1672.32	2821.48	3897.67	3477.07	2683.74	3877.24	2906.85	1555.4	3277.34	-1.07496	1.72799e-15	2.92572e-13	Slc3a2	19	8706882	8723369	-	3529	protein_coding	solute carrier family 3 (activators of dibasic and neutral amino acid transport), member 2 [Source:MGI Symbol;Acc:MGI:96955]
ENSMUSG00000053411	1069.99	881.804	862.106	1026.76	752.901	751.037	569.851	441.963	479.446	495.675	480.187	400.155	890.766	477.88	0.898127	2.25827e-15	3.79059e-13	Cbx7	15	79915807	79971119	-	6487	protein_coding	chromobox 7 [Source:MGI Symbol;Acc:MGI:1196439]
ENSMUSG00000026718	557.225	615.973	608.241	663.877	637.262	580.787	886.663	912.22	999.927	874.666	866.655	821.026	610.561	893.526	-0.548344	2.30542e-15	3.83664e-13	Stam	2	14074098	14149634	+	8386	protein_coding	signal transducing adaptor molecule (SH3 domain and ITAM motif) 1 [Source:MGI Symbol;Acc:MGI:1329014]
ENSMUSG00000019087	2070.82	2212.94	2029.89	2252.31	2286.16	2378.1	2903.77	3247.89	3038.65	2968.45	2859.87	3009.34	2205.04	3004.66	-0.446303	2.42702e-15	4.00479e-13	Atp6ap1	X	74297097	74304721	+	3026	protein_coding	ATPase, H+ transporting, lysosomal accessory protein 1 [Source:MGI Symbol;Acc:MGI:109629]
ENSMUSG00000020448	579.949	644.738	622.747	743.58	722.951	684.23	932.951	1074.18	1039.88	953.078	1014.48	1014.02	666.366	1004.76	-0.591496	2.71558e-15	4.44328e-13	Rnf185	11	3415982	3452363	-	2906	protein_coding	ring finger protein 185 [Source:MGI Symbol;Acc:MGI:1922078]
ENSMUSG00000022663	894.129	953.221	893.192	883.294	965.876	906.201	1374.23	1297.6	1308.76	1168.71	1185.49	1278.97	915.985	1268.96	-0.469325	3.25968e-15	5.28911e-13	Atg3	16	45158785	45188538	+	3154	protein_coding	autophagy related 3 [Source:MGI Symbol;Acc:MGI:1915091]
ENSMUSG00000025076	452.498	443.382	547.106	535.415	381.026	374.98	290.069	221.469	208.408	186.695	178.742	182.087	455.734	211.245	1.10942	3.63859e-15	5.85512e-13	Casp7	19	56397129	56442344	+	2350	protein_coding	caspase 7 [Source:MGI Symbol;Acc:MGI:109383]
ENSMUSG00000041408	1805.05	1799.32	1661	1714.08	1965.86	1769.3	2332.89	2414.7	2457.7	2297.28	2367.12	2332.24	1785.77	2366.99	-0.405806	3.71099e-15	5.92269e-13	Wapl	14	34673928	34747983	+	6623	protein_coding	WAPL cohesin release factor [Source:MGI Symbol;Acc:MGI:2675859]
ENSMUSG00000020283	2348.45	2327.01	2088.95	2401.4	2541.56	2319.92	3364.59	3200.09	3402.56	3190.62	2966.14	3189.25	2337.88	3218.87	-0.460797	3.8123e-15	6.0349e-13	Pex13	11	23646479	23665959	-	4644	protein_coding	peroxisomal biogenesis factor 13 [Source:MGI Symbol;Acc:MGI:1919379]
ENSMUSG00000035024	1016.64	830.225	943.965	882.356	772.867	809.223	542.078	453.671	477.287	526.48	620.282	507.008	875.879	521.134	0.748343	3.85487e-15	6.05308e-13	Ncapd3	9	27030175	27095315	+	7891	protein_coding	non-SMC condensin II complex, subunit D3 [Source:MGI Symbol;Acc:MGI:2142989]
ENSMUSG00000000120	151.162	135.891	179.26	147.216	138.933	158.397	57.6023	80.0022	39.9539	54.1416	61.8349	83.9562	151.81	62.9152	1.26965	4.0241e-15	6.26825e-13	Ngfr	11	95568818	95587735	-	3446	protein_coding	nerve growth factor receptor (TNFR superfamily, member 16) [Source:MGI Symbol;Acc:MGI:97323]
ENSMUSG00000042487	264.781	379.9	340.905	368.508	345.253	346.964	597.623	792.217	602.548	580.621	614.485	546.26	341.052	622.292	-0.867817	4.13895e-15	6.396e-13	Leo1	9	75441524	75466432	+	4846	protein_coding	Leo1, Paf1/RNA polymerase II complex component [Source:MGI Symbol;Acc:MGI:2685031]
ENSMUSG00000017132	4107.07	3891.24	3931.29	4437.1	4532.38	3879.1	2826.63	2991.3	3231.94	2867.64	3011.55	2881.77	4129.7	2968.47	0.476684	4.28264e-15	6.56593e-13	Cyth1	11	118132019	118248592	-	3905	protein_coding	cytohesin 1 [Source:MGI Symbol;Acc:MGI:1334257]
ENSMUSG00000038546	1187.56	1348.99	1390.56	1247.11	1601.47	1279.03	1975.96	2061.52	2005.25	1982.7	1992.24	1939.72	1342.45	1992.9	-0.569357	4.61423e-15	7.01903e-13	Ranbp9	13	43402675	43481282	-	5130	protein_coding	RAN binding protein 9 [Source:MGI Symbol;Acc:MGI:1928741]
ENSMUSG00000024420	122.51	139.859	147.138	121.898	114.807	153.009	53.4878	63.4164	60.4707	77.4784	57.9702	63.2397	133.204	62.6772	1.08168	4.71062e-15	7.11011e-13	Zfp521	18	13687013	13972733	-	6152	protein_coding	zinc finger protein 521 [Source:MGI Symbol;Acc:MGI:95459]
ENSMUSG00000024921	1224.12	1126.8	1335.64	1223.67	1134.76	1083.99	866.091	668.311	747.245	819.591	662.793	732.709	1188.16	749.457	0.664822	4.85865e-15	7.27713e-13	Smarca2	19	26605050	26778322	+	14269	protein_coding	SWI/SNF related, matrix associated, actin dependent regulator of chromatin, subfamily a, member 2 [Source:MGI Symbol;Acc:MGI:99603]
ENSMUSG00000031075	2020.44	1312.29	1604.01	1877.23	1246.24	1043.05	757.058	384.401	556.115	603.025	486.95	329.283	1517.21	519.472	1.5462	5.29542e-15	7.87077e-13	Ano1	7	144588549	144751974	-	6244	protein_coding	anoctamin 1, calcium activated chloride channel [Source:MGI Symbol;Acc:MGI:2142149]
ENSMUSG00000037936	1768.5	1718.97	1944.92	2204.48	1848.56	1684.18	1223.02	955.148	1313.08	1098.7	1118.83	1129.59	1861.6	1139.73	0.708375	6.23996e-15	9.1407e-13	Scarb1	5	125277087	125341094	-	8500	protein_coding	scavenger receptor class B, member 1 [Source:MGI Symbol;Acc:MGI:893578]
ENSMUSG00000027104	1889.03	1693.18	1731.47	1942.87	1747.06	1394.32	2611.65	2737.64	2891.8	2660.4	2670.5	2461.99	1732.99	2672.33	-0.624479	6.24371e-15	9.1407e-13	Atf2	2	73816509	73892639	-	8187	protein_coding	activating transcription factor 2 [Source:MGI Symbol;Acc:MGI:109349]
ENSMUSG00000009535	692.579	956.197	802.007	873.917	926.775	901.891	1376.28	1542.48	1682.38	1201.38	1590.32	1462.15	858.894	1475.83	-0.780558	6.31739e-15	9.17954e-13	Rnmt	18	68300355	68324852	+	7339	protein_coding	RNA (guanine-7-) methyltransferase [Source:MGI Symbol;Acc:MGI:1915147]
ENSMUSG00000020074	1069	1083.16	1042.4	1164.6	1335.26	1148.64	1697.21	2091.76	1840.04	1603.71	1797.08	1710.74	1140.51	1790.09	-0.649704	6.86709e-15	9.90438e-13	Ccar1	10	62743928	62792286	-	10562	protein_coding	cell division cycle and apoptosis regulator 1 [Source:MGI Symbol;Acc:MGI:1914750]
ENSMUSG00000078234	15305.9	9785.14	9795.06	9771.56	6067.3	5550.34	2903.77	2012.74	2825.93	1917.36	1715.92	1441.43	9379.22	2136.19	2.13444	7.77528e-15	1.11318e-12	Klhdc7a	4	139960220	139968026	-	7807	protein_coding	kelch domain containing 7A [Source:MGI Symbol;Acc:MGI:2444612]
ENSMUSG00000045659	295.408	196.397	199.984	328.188	202.992	193.955	103.89	78.0509	118.782	92.414	74.3951	73.0528	236.154	90.0974	1.39176	8.05899e-15	1.14538e-12	Plekha7	7	116123485	116308376	-	12933	protein_coding	pleckstrin homology domain containing, family A member 7 [Source:MGI Symbol;Acc:MGI:2445094]
ENSMUSG00000035953	849.67	794.516	851.744	927.365	908.473	835.084	1140.73	1304.43	1228.85	1188.31	1128.49	1280.06	861.142	1211.81	-0.491867	9.52502e-15	1.34392e-12	Pip4p1	14	50926068	50930856	-	4491	protein_coding	phosphatidylinositol-4,5-bisphosphate 4-phosphatase 1 [Source:MGI Symbol;Acc:MGI:2448501]
ENSMUSG00000026821	619.468	609.03	492.188	556.982	420.959	459.027	281.84	222.445	290.475	238.036	314.972	288.94	526.276	272.785	0.948479	1.00772e-14	1.41161e-12	Ralgds	2	28513125	28553081	+	6159	protein_coding	ral guanine nucleotide dissociation stimulator [Source:MGI Symbol;Acc:MGI:107485]
ENSMUSG00000027601	872.393	998.848	807.188	902.047	882.683	879.263	1232.28	1164.91	1248.29	1244.32	1231.87	1326.94	890.404	1241.43	-0.478983	1.08417e-14	1.50785e-12	Mtfr1	3	19187327	19220817	+	4372	protein_coding	mitochondrial fission regulator 1 [Source:MGI Symbol;Acc:MGI:1914722]
ENSMUSG00000022682	1127.29	1164.5	1160.53	1141.16	1147.24	1226.23	1463.71	1878.1	1761.21	1619.58	1607.71	1604.98	1161.16	1655.88	-0.512328	1.17524e-14	1.62292e-12	Rrn3	16	13780708	13814839	+	4318	protein_coding	RRN3 RNA polymerase I transcription factor homolog (yeast) [Source:MGI Symbol;Acc:MGI:1925255]
ENSMUSG00000021468	852.633	881.804	776.103	926.427	927.607	942.837	1215.82	1244.91	1256.93	1204.18	1224.14	1171.03	884.568	1219.5	-0.46276	1.24355e-14	1.69749e-12	Sptlc1	13	53332748	53377397	-	3556	protein_coding	serine palmitoyltransferase, long chain base subunit 1 [Source:MGI Symbol;Acc:MGI:1099431]
ENSMUSG00000028127	5450.73	7078.24	5819.22	5931.76	8022.35	5794.94	11858.9	10581.8	11941.9	11359.5	9771.85	9991.88	6349.54	10917.6	-0.781803	1.24668e-14	1.69749e-12	Abcd3	3	121758774	121815302	-	6593	protein_coding	ATP-binding cassette, sub-family D (ALD), member 3 [Source:MGI Symbol;Acc:MGI:1349216]
ENSMUSG00000032026	1564.97	1758.65	1581.22	1730.02	1800.31	1615.21	2412.09	2662.51	2467.42	2398.1	2091.76	2412.92	1675.06	2407.47	-0.522827	1.35367e-14	1.83037e-12	Rexo2	9	48468512	48480623	-	3385	protein_coding	RNA exonuclease 2 [Source:MGI Symbol;Acc:MGI:1888981]
ENSMUSG00000005611	306.276	303.523	298.421	357.256	292.841	306.018	158.406	210.737	207.328	185.762	171.978	173.364	310.723	184.596	0.751233	1.38054e-14	1.85382e-12	Mrvi1	7	110868266	110982461	-	6827	protein_coding	MRV integration site 1 [Source:MGI Symbol;Acc:MGI:1338023]
ENSMUSG00000051234	2395.87	2500.59	2149.05	2312.32	2291.98	2271.43	3013.83	3366.92	2949.03	3092.6	3072.42	3028.97	2320.21	3087.3	-0.412171	1.48839e-14	1.98474e-12	Rnf7	9	96470937	96478675	-	1328	protein_coding	ring finger protein 7 [Source:MGI Symbol;Acc:MGI:1337096]
ENSMUSG00000031715	1009.72	1300.39	1237.2	1146.78	1284.51	1166.96	1658.12	1707.36	1682.38	1671.85	1717.85	1738	1190.93	1695.93	-0.509642	1.49842e-14	1.98474e-12	Smarca5	8	80698507	80739497	-	7777	protein_coding	SWI/SNF related, matrix associated, actin dependent regulator of chromatin, subfamily a, member 5 [Source:MGI Symbol;Acc:MGI:1935129]
ENSMUSG00000032228	1149.03	1185.33	1006.14	1153.35	1107.3	1061.36	1610.81	1700.53	1588.44	1577.57	1562.3	1388	1110.42	1571.28	-0.500779	1.50955e-14	1.98598e-12	Tcf12	9	71842688	72111871	-	15529	protein_coding	transcription factor 12 [Source:MGI Symbol;Acc:MGI:101877]
ENSMUSG00000027068	85.9549	461.236	217.599	224.105	536.598	316.793	2472.78	2899.59	2115.4	1932.29	1889.83	1740.18	307.048	2175.01	-2.82405	1.57771e-14	2.06171e-12	Dhrs9	2	69380445	69404533	+	4281	protein_coding	dehydrogenase/reductase (SDR family) member 9 [Source:MGI Symbol;Acc:MGI:2442798]
ENSMUSG00000052629	546.357	399.738	453.849	423.831	357.732	303.863	212.923	88.7829	184.652	157.757	118.839	118.847	414.228	146.967	1.49571	1.68235e-14	2.18381e-12	Gm9885	7	78578830	78581038	+	2209	antisense	predicted gene 9885 [Source:MGI Symbol;Acc:MGI:3641726]
ENSMUSG00000053062	2778.22	2424.22	2703.41	2795.22	2618.93	2694.9	1963.62	2012.74	2066.8	1960.3	1779.69	2060.74	2669.15	1973.98	0.435518	1.75048e-14	2.25719e-12	Jam2	16	84774123	84825928	+	6045	protein_coding	junction adhesion molecule 2 [Source:MGI Symbol;Acc:MGI:1933820]
ENSMUSG00000032841	349.748	309.474	439.342	393.825	229.614	230.591	164.578	92.6855	126.341	94.281	74.3951	78.5045	325.432	105.131	1.63084	1.77244e-14	2.27047e-12	Prr5l	2	101714285	101883027	-	4967	protein_coding	proline rich 5 like [Source:MGI Symbol;Acc:MGI:1919696]
ENSMUSG00000085558	76.0751	75.3848	87.0395	82.5158	68.2186	58.1865	28.8011	20.4884	28.0757	28.9377	8.69554	19.6261	74.5701	22.4374	1.73523	1.88194e-14	2.39499e-12	4930412C18Rik	4	9770585	9823411	+	6148	processed_transcript	RIKEN cDNA 4930412C18 gene [Source:MGI Symbol;Acc:MGI:2443490]
ENSMUSG00000061607	613.54	507.855	621.711	590.738	475.867	496.74	348.699	327.814	371.463	324.849	293.716	327.102	551.075	332.274	0.730142	1.90554e-14	2.40005e-12	Mdc1	17	35841515	35859670	+	7421	protein_coding	mediator of DNA damage checkpoint 1 [Source:MGI Symbol;Acc:MGI:3525201]
ENSMUSG00000012819	504.862	471.155	646.579	562.608	618.127	405.15	265.382	240.007	292.635	323.916	274.392	223.52	534.747	269.975	0.986061	1.91057e-14	2.40005e-12	Cdh23	10	60302748	60696490	-	16939	protein_coding	cadherin 23 (otocadherin) [Source:MGI Symbol;Acc:MGI:1890219]
ENSMUSG00000030761	174.874	222.187	216.563	227.856	229.614	177.792	118.29	126.833	106.904	110.15	114.974	110.124	208.148	114.546	0.863147	1.97377e-14	2.46354e-12	Myo7a	7	98051060	98119524	-	8566	protein_coding	myosin VIIA [Source:MGI Symbol;Acc:MGI:104510]
ENSMUSG00000038482	650.096	683.423	725.33	690.132	812.8	826.464	1071.81	1056.61	1195.38	1084.7	1146.84	1322.58	731.374	1146.32	-0.647774	2.13752e-14	2.65093e-12	Tfdp1	8	13338751	13378448	+	3670	protein_coding	transcription factor Dp 1 [Source:MGI Symbol;Acc:MGI:101934]
ENSMUSG00000022309	1032.45	984.962	1170.89	659.189	792.002	672.377	493.734	217.567	282.917	351.92	287.919	338.005	885.311	328.677	1.42958	2.26262e-14	2.78833e-12	Angpt1	15	42424723	42676977	-	5205	protein_coding	angiopoietin 1 [Source:MGI Symbol;Acc:MGI:108448]
ENSMUSG00000025059	1112.47	1752.7	1142.91	2466.1	4145.53	1635.69	10305.7	14953.6	13108.1	12225.7	11897.4	11045.1	2042.57	12255.9	-2.58488	2.28617e-14	2.79963e-12	Gk	X	85701937	85776819	-	7743	protein_coding	glycerol kinase [Source:MGI Symbol;Acc:MGI:106594]
ENSMUSG00000022365	3369.04	3240.55	2656.78	3455.35	3378.49	3388.82	4512.52	4645.98	4746.95	4631.9	4487.86	4695.01	3248.17	4620.04	-0.508081	2.39802e-14	2.91824e-12	Derl1	15	57869502	57892448	-	3328	protein_coding	Der1-like domain family, member 1 [Source:MGI Symbol;Acc:MGI:1915069]
ENSMUSG00000087505	30.6276	15.8705	16.579	26.255	14.1429	9.69775	60.6881	108.296	115.542	52.2746	78.2598	134.112	18.8621	91.5287	-2.27444	2.81451e-14	3.40381e-12	Gm15241	X	160488549	160499870	-	474	antisense	predicted gene 15241 [Source:MGI Symbol;Acc:MGI:3705127]
ENSMUSG00000034075	1691.44	1855.85	1692.09	1843.48	1993.32	1802.7	2397.69	2774.71	2854	2893.77	2516.87	2412.92	1813.15	2641.66	-0.542718	2.98472e-14	3.58737e-12	Zdhhc5	2	84687970	84715180	-	5047	protein_coding	zinc finger, DHHC domain containing 5 [Source:MGI Symbol;Acc:MGI:1923573]
ENSMUSG00000030629	2991.63	3295.11	3176.94	3106.53	3623.91	3255.21	4885.91	5081.11	4399.25	4683.24	4178.69	4433.32	3241.55	4610.25	-0.508013	3.04696e-14	3.63972e-12	Zfand6	7	84613766	84689959	-	4508	protein_coding	zinc finger, AN1-type domain 6 [Source:MGI Symbol;Acc:MGI:1929510]
ENSMUSG00000048007	401.123	423.543	333.652	394.763	417.631	410.538	606.881	609.773	586.35	530.214	627.045	620.404	396.875	596.778	-0.587283	3.18393e-14	3.78014e-12	Timm8a1	X	134537256	134541865	-	1421	protein_coding	translocase of inner mitochondrial membrane 8A1 [Source:MGI Symbol;Acc:MGI:1353433]
ENSMUSG00000002833	1496.8	1352.96	1502.47	1702.83	1358.55	1494.53	1033.75	1025.39	1022.6	1117.37	1009.65	1029.28	1484.69	1039.68	0.513648	3.29318e-14	3.86322e-12	Hdgfl2	17	56079634	56100607	+	4876	protein_coding	HDGF like 2 [Source:MGI Symbol;Acc:MGI:1194492]
ENSMUSG00000006527	713.327	740.953	674.556	738.891	734.598	758.579	966.895	1120.03	1108.99	972.681	1001.92	959.499	726.818	1021.67	-0.491099	3.29358e-14	3.86322e-12	Sfmbt1	14	30714849	30822721	+	8637	protein_coding	Scm-like with four mbt domains 1 [Source:MGI Symbol;Acc:MGI:1859609]
ENSMUSG00000021903	1596.59	928.423	1035.15	980.813	960.053	821.076	352.814	291.715	361.745	487.274	483.085	540.809	1053.68	419.574	1.32849	3.35928e-14	3.91667e-12	Galnt15	14	32028989	32062197	+	6326	protein_coding	polypeptide N-acetylgalactosaminyltransferase 15 [Source:MGI Symbol;Acc:MGI:1926004]
ENSMUSG00000041119	151.162	133.907	174.079	172.533	107.32	92.6674	54.5164	45.8549	44.2732	54.1416	56.0379	63.2397	138.611	53.0106	1.38683	3.40855e-14	3.94139e-12	Pde9a	17	31386234	31476310	+	2834	protein_coding	phosphodiesterase 9A [Source:MGI Symbol;Acc:MGI:1277179]
ENSMUSG00000022404	1788.26	2238.73	1935.59	2130.41	2895.13	1938.47	4142.22	4216.7	3794.54	3750.7	3546.81	3527.25	2154.43	3829.7	-0.82951	3.43071e-14	3.94139e-12	Slc25a17	15	81318911	81360812	-	2847	protein_coding	solute carrier family 25 (mitochondrial carrier, peroxisomal membrane protein), member 17 [Source:MGI Symbol;Acc:MGI:1342248]
ENSMUSG00000005672	594.769	351.134	375.099	338.502	235.438	229.513	165.606	76.0996	86.3868	84.0128	55.0717	80.6852	354.076	91.3104	1.95584	3.45066e-14	3.94139e-12	Kit	5	75574916	75656722	+	8911	protein_coding	KIT proto-oncogene receptor tyrosine kinase [Source:MGI Symbol;Acc:MGI:96677]
ENSMUSG00000020368	4298.73	4336.61	4100.18	4775.6	4915.07	4715.26	5968.01	6720.18	6694.97	6007.85	6004.75	6691.42	4523.58	6347.86	-0.488582	3.46144e-14	3.94139e-12	Canx	11	50293961	50325673	-	4693	protein_coding	calnexin [Source:MGI Symbol;Acc:MGI:88261]
ENSMUSG00000020946	1335.76	1468.02	1422.68	1471.22	1463.37	1448.2	1832.99	1926.88	1952.34	1840.81	1741.04	1960.43	1434.88	1875.75	-0.386033	4.07653e-14	4.61477e-12	Gosr2	11	103676849	103697898	-	3266	protein_coding	golgi SNAP receptor complex member 2 [Source:MGI Symbol;Acc:MGI:1927204]
ENSMUSG00000039648	1033.44	920.488	863.142	860.79	869.372	824.309	660.369	620.505	503.203	568.486	576.804	552.803	895.256	580.362	0.624963	4.14928e-14	4.66997e-12	Kyat1	2	30185124	30205847	-	2923	protein_coding	kynurenine aminotransferase 1 [Source:MGI Symbol;Acc:MGI:1917516]
ENSMUSG00000045287	510.79	584.232	569.902	466.027	491.673	334.034	299.326	246.836	232.164	242.704	233.813	201.713	492.776	242.759	1.02134	4.52522e-14	5.06383e-12	Rtn4rl1	11	75193783	75267769	+	3525	protein_coding	reticulon 4 receptor-like 1 [Source:MGI Symbol;Acc:MGI:2661375]
ENSMUSG00000009621	1524.47	1160.53	1421.65	1417.77	1215.46	1127.09	876.377	642.944	855.229	706.641	667.624	624.765	1311.16	728.93	0.847266	4.7732e-14	5.3092e-12	Vav2	2	27262104	27427033	-	6915	protein_coding	vav 2 oncogene [Source:MGI Symbol;Acc:MGI:102718]
ENSMUSG00000062210	829.91	589.192	805.116	682.631	462.556	490.275	355.9	275.129	280.757	290.311	288.885	243.146	643.28	289.021	1.15369	4.79903e-14	5.3092e-12	Tnfaip8	18	49979427	50107173	+	10328	protein_coding	tumor necrosis factor, alpha-induced protein 8 [Source:MGI Symbol;Acc:MGI:2147191]
ENSMUSG00000022295	1106.55	1093.08	1058.98	1111.15	1096.49	1127.09	1399.94	1445.89	1409.18	1391.81	1379.69	1322.58	1098.89	1391.52	-0.340867	5.02258e-14	5.52512e-12	Atp6v1c1	15	38661933	38692446	+	5601	protein_coding	ATPase, H+ transporting, lysosomal V1 subunit C1 [Source:MGI Symbol;Acc:MGI:1913585]
ENSMUSG00000038095	2214.08	2168.3	2160.45	2356.39	2251.22	2057	2881.14	3203.01	3116.4	3073.93	2869.53	2708.41	2201.24	2975.4	-0.434595	5.18991e-14	5.67712e-12	Sbno1	5	124368702	124426001	-	19933	protein_coding	strawberry notch 1 [Source:MGI Symbol;Acc:MGI:2384298]
ENSMUSG00000097124	2760.44	1245.83	1922.12	1560.3	1339.41	1077.53	732.372	400.987	602.548	619.827	478.254	583.332	1650.94	569.553	1.53551	5.95471e-14	6.47733e-12	A530020G20Rik	3	121531619	121536206	+	3773	antisense	RIKEN cDNA A530020G20 gene [Source:MGI Symbol;Acc:MGI:2442825]
ENSMUSG00000028944	5344.03	3564.91	3978.95	3791.04	3136.39	3037.55	2395.64	1427.36	1233.17	1443.15	1190.32	1060.9	3808.81	1458.42	1.38488	6.08479e-14	6.58205e-12	Prkag2	5	24862744	25100642	-	6480	protein_coding	protein kinase, AMP-activated, gamma 2 non-catalytic subunit [Source:MGI Symbol;Acc:MGI:1336153]
ENSMUSG00000022752	2386.98	2792.21	2442.29	2399.52	3019.09	2538.66	3841.86	4069.38	3834.49	3537.87	3682.08	3659.18	2596.46	3770.81	-0.537985	6.28502e-14	6.76109e-12	Tomm70a	16	57121703	57156705	+	9777	protein_coding	translocase of outer mitochondrial membrane 70A [Source:MGI Symbol;Acc:MGI:106295]
ENSMUSG00000029298	1456.29	1260.71	1499.36	1630.62	949.237	989.17	767.344	597.09	627.384	479.806	560.379	589.874	1297.57	603.646	1.10426	6.41279e-14	6.86063e-12	Gbp9	5	105077630	105139539	-	5173	protein_coding	guanylate-binding protein 9 [Source:MGI Symbol;Acc:MGI:3605620]
ENSMUSG00000015305	1279.44	1220.04	1438.22	1556.55	1499.15	1357.68	2004.76	2600.07	2478.22	1970.57	2109.15	2239.56	1391.85	2233.72	-0.682066	6.59174e-14	7.01353e-12	Sash1	10	8722219	8886070	-	8568	protein_coding	SAM and SH3 domain containing 1 [Source:MGI Symbol;Acc:MGI:1917347]
ENSMUSG00000034203	846.706	909.577	818.586	838.285	977.523	933.139	1163.36	1366.87	1214.81	1219.12	1263.75	1313.86	887.303	1256.96	-0.501962	6.82591e-14	7.22322e-12	Chchd4	6	91462172	91473546	-	5192	protein_coding	coiled-coil-helix-coiled-coil-helix domain containing 4 [Source:MGI Symbol;Acc:MGI:1919420]
ENSMUSG00000037493	6986.06	6901.68	5894.86	6951.02	7261.13	7445.72	9768.73	9610.02	9404.28	9065.91	9299.39	9273.34	6906.74	9403.61	-0.445142	7.18108e-14	7.55799e-12	Cib2	9	54544794	54560218	-	1433	protein_coding	calcium and integrin binding family member 2 [Source:MGI Symbol;Acc:MGI:1929293]
ENSMUSG00000022533	1519.53	2123.67	1841.3	1666.26	2060.7	1805.94	3070.41	3404.97	3371.24	2792.96	2739.09	2773.83	1836.23	3025.42	-0.720193	7.26e-14	7.59997e-12	Atp13a3	16	30312423	30405975	-	9938	protein_coding	ATPase type 13A3 [Source:MGI Symbol;Acc:MGI:2685387]
ENSMUSG00000003948	2610.26	3082.84	3069.18	3480.67	3697.12	2681.97	5061.8	4654.76	5804.11	5326.41	4612.5	5415.72	3103.67	5145.88	-0.729107	7.58438e-14	7.89708e-12	Mmd	11	90249456	90278589	+	3581	protein_coding	monocyte to macrophage differentiation-associated [Source:MGI Symbol;Acc:MGI:1914718]
ENSMUSG00000056749	173.886	201.357	129.523	173.471	195.505	241.366	380.586	493.672	339.068	377.124	508.206	662.927	185.851	460.264	-1.30827	7.66487e-14	7.93844e-12	Nfil3	13	52967209	52981073	-	2026	protein_coding	nuclear factor, interleukin 3, regulated [Source:MGI Symbol;Acc:MGI:109495]
ENSMUSG00000016256	4344.18	4752.22	3842.17	5402.91	6049.83	6447.93	9224.59	10643.2	9442.07	8180.98	10183.4	10148.9	5139.87	9637.2	-0.906828	8.29179e-14	8.5423e-12	Ctsz	2	174427493	174439039	-	1441	protein_coding	cathepsin Z [Source:MGI Symbol;Acc:MGI:1891190]
ENSMUSG00000022177	521.658	435.446	415.51	359.131	326.95	368.514	223.209	148.297	173.853	241.77	199.031	189.719	404.535	195.98	1.04415	8.36561e-14	8.57299e-12	Haus4	14	54541785	54554616	-	2378	protein_coding	HAUS augmin-like complex, subunit 4 [Source:MGI Symbol;Acc:MGI:1261794]
ENSMUSG00000051007	812.126	744.921	636.218	770.772	655.564	590.485	493.734	372.693	413.577	422.864	354.585	368.535	701.681	404.331	0.795667	1.0212e-13	1.04104e-11	Gatd1	7	141407794	141414136	-	3633	protein_coding	glutamine amidotransferase like class 1 domain containing 1 [Source:MGI Symbol;Acc:MGI:2387178]
ENSMUSG00000022788	664.916	676.479	505.658	428.519	464.22	495.663	1372.17	1201.01	984.809	989.484	927.524	1020.56	539.243	1082.59	-1.00584	1.04155e-13	1.05625e-11	Fgd4	16	16416917	16600549	-	17517	protein_coding	FYVE, RhoGEF and PH domain containing 4 [Source:MGI Symbol;Acc:MGI:2183747]
ENSMUSG00000035681	136.342	86.2957	122.27	150.029	103.992	133.613	50.402	55.6113	61.5506	41.0729	51.207	50.1557	122.09	51.6666	1.24199	1.08059e-13	1.09016e-11	Kcnc2	10	112271121	112467024	+	7138	protein_coding	potassium voltage gated channel, Shaw-related subfamily, member 2 [Source:MGI Symbol;Acc:MGI:96668]
ENSMUSG00000024219	2573.71	1637.64	1871.35	1999.13	1303.64	1268.25	957.638	701.483	781.8	793.454	648.3	794.858	1775.62	779.589	1.18762	1.15977e-13	1.16401e-11	Anks1	17	27909306	28062775	+	10136	protein_coding	ankyrin repeat and SAM domain containing 1 [Source:MGI Symbol;Acc:MGI:2446180]
ENSMUSG00000052485	10.8679	71.4172	31.0856	43.1332	59.8993	62.4966	201.608	268.3	198.69	201.631	199.031	147.196	46.4833	202.743	-2.12417	1.2233e-13	1.22148e-11	Tmem171	13	98686235	98694834	-	1583	protein_coding	transmembrane protein 171 [Source:MGI Symbol;Acc:MGI:2685751]
ENSMUSG00000035735	1032.45	1088.12	943.965	1384.95	1615.62	1169.12	2068.54	3391.31	3544.02	2362.63	2426.05	2415.1	1205.7	2701.28	-1.16332	1.37623e-13	1.36717e-11	Dagla	19	10245265	10304877	-	5747	protein_coding	diacylglycerol lipase, alpha [Source:MGI Symbol;Acc:MGI:2677061]
ENSMUSG00000028444	1857.42	2322.05	1883.78	2613.31	2675.5	2350.09	3912.84	3839.13	3669.28	3796.44	3524.59	3634.1	2283.69	3729.4	-0.707268	1.39481e-13	1.37749e-11	Cntfr	4	41657498	41697089	-	2782	protein_coding	ciliary neurotrophic factor receptor [Source:MGI Symbol;Acc:MGI:99605]
ENSMUSG00000032336	1792.21	1906.44	1852.7	1898.8	2085.66	1895.37	2317.46	2640.07	2622.92	2571.72	2455.04	2549.22	1905.2	2526.07	-0.406477	1.40077e-13	1.37749e-11	Nptn	9	58582240	58657955	+	6168	protein_coding	neuroplastin [Source:MGI Symbol;Acc:MGI:108077]
ENSMUSG00000010554	472.258	537.613	496.333	544.792	562.388	559.237	746.772	788.314	740.766	742.113	690.812	752.335	528.77	743.519	-0.490961	1.57406e-13	1.54013e-11	Mettl16	11	74770830	74828525	+	13817	protein_coding	methyltransferase like 16 [Source:MGI Symbol;Acc:MGI:1914743]
ENSMUSG00000029777	2433.41	2583.91	2195.68	2211.05	2682.99	2452.45	3388.25	3381.56	3197.39	3223.29	3288.84	3435.66	2426.58	3319.16	-0.451577	1.62607e-13	1.58306e-11	Gars	6	55038007	55079500	+	3119	protein_coding	glycyl-tRNA synthetase [Source:MGI Symbol;Acc:MGI:2449057]
ENSMUSG00000048445	224.273	200.365	172.007	179.097	196.337	163.784	101.833	95.6124	116.622	111.084	107.245	86.1369	189.31	103.089	0.877229	1.66796e-13	1.60248e-11	Ccdc57	11	120826529	120932872	-	3743	protein_coding	coiled-coil domain containing 57 [Source:MGI Symbol;Acc:MGI:1918526]
ENSMUSG00000075700	3310.75	4091.61	3399.72	3440.35	3592.29	3688.38	4762.47	4965.99	4778.27	4809.26	4704.28	4840.02	3587.18	4810.05	-0.423237	1.669e-13	1.60248e-11	Selenot	3	58576636	58593133	+	3436	protein_coding	selenoprotein T [Source:MGI Symbol;Acc:MGI:1916477]
ENSMUSG00000042369	343.82	387.835	344.013	407.89	403.488	338.344	548.25	574.65	543.157	538.615	556.514	508.099	370.898	544.881	-0.553039	1.67071e-13	1.60248e-11	Rbm45	2	76369984	76383768	+	1898	protein_coding	RNA binding motif protein 45 [Source:MGI Symbol;Acc:MGI:2387367]
ENSMUSG00000022574	1867.3	1435.29	1553.24	1525.6	1493.32	1589.35	1037.87	583.431	753.724	855.063	985.494	747.973	1577.35	827.259	0.930904	1.71807e-13	1.63983e-11	Naprt	15	75890956	75894481	-	2344	protein_coding	nicotinate phosphoribosyltransferase [Source:MGI Symbol;Acc:MGI:2442664]
ENSMUSG00000028133	536.477	425.527	420.691	448.211	392.673	368.514	295.212	157.077	197.61	210.032	214.49	176.635	432.016	208.509	1.05096	1.83565e-13	1.74351e-11	Rwdd3	3	121155398	121171695	-	5065	protein_coding	RWD domain containing 3 [Source:MGI Symbol;Acc:MGI:1920420]
ENSMUSG00000026201	1089.75	1282.53	1062.09	1224.61	1420.94	1182.05	1723.95	2088.84	1971.78	1711.99	1828.96	1847.04	1210.33	1862.09	-0.620782	1.90818e-13	1.8036e-11	Stk16	1	75210838	75215606	+	4518	protein_coding	serine/threonine kinase 16 [Source:MGI Symbol;Acc:MGI:1313271]
ENSMUSG00000046139	968.228	1040.51	1065.2	1233.05	1249.57	1040.89	1594.35	1889.81	1894.03	1641.05	1683.07	1528.66	1099.57	1705.16	-0.632305	2.28755e-13	2.15174e-11	Patl1	19	11912399	11945096	+	4221	protein_coding	protein associated with topoisomerase II homolog 1 (yeast) [Source:MGI Symbol;Acc:MGI:2147679]
ENSMUSG00000038930	304.3	259.879	288.059	262.55	248.748	190.722	133.72	141.467	149.017	156.824	134.298	137.383	259.043	142.118	0.86625	2.35017e-13	2.20001e-11	Rccd1	7	80293229	80324454	-	7897	protein_coding	RCC1 domain containing 1 [Source:MGI Symbol;Acc:MGI:2444156]
ENSMUSG00000032540	1349.59	2055.23	1508.69	1918.49	2350.22	1823.18	3432.48	3870.35	3553.74	3457.59	3276.28	2943.92	1834.23	3422.39	-0.899539	2.3886e-13	2.22529e-11	Abhd5	9	122351608	122381524	+	5956	protein_coding	abhydrolase domain containing 5 [Source:MGI Symbol;Acc:MGI:1914719]
ENSMUSG00000073563	457.438	523.726	488.043	466.964	508.312	510.748	705.628	713.19	695.413	625.428	740.087	671.65	492.539	691.899	-0.49026	2.71081e-13	2.50775e-11	Csnk1g3	18	53862113	53955684	+	4394	protein_coding	casein kinase 1, gamma 3 [Source:MGI Symbol;Acc:MGI:1917675]
ENSMUSG00000030286	1803.08	1807.25	1667.22	1888.49	1797.81	1724.04	2161.11	2354.21	2278.45	2293.55	2227.99	2403.11	1781.32	2286.4	-0.359662	2.72148e-13	2.50775e-11	Emc3	6	113514874	113531652	-	3361	protein_coding	ER membrane protein complex subunit 3 [Source:MGI Symbol;Acc:MGI:1913337]
ENSMUSG00000022471	2789.09	1973.89	1911.76	2067.58	2096.48	1795.16	1328.97	889.78	1081.99	1280.73	1199.98	1061.99	2105.66	1140.57	0.884501	2.73044e-13	2.50775e-11	Xrcc6	15	81987835	82040085	+	4476	protein_coding	X-ray repair complementing defective repair in Chinese hamster cells 6 [Source:MGI Symbol;Acc:MGI:95606]
ENSMUSG00000021130	190.682	145.81	246.612	227.856	179.698	219.816	125.491	72.1971	74.5086	91.4806	74.3951	73.0528	201.746	85.1875	1.24257	2.78693e-13	2.54762e-11	Galnt16	12	80518277	80630972	+	8047	protein_coding	polypeptide N-acetylgalactosaminyltransferase 16 [Source:MGI Symbol;Acc:MGI:1917754]
ENSMUSG00000016257	3017.31	3183.02	2689.94	3080.28	3496.62	3515.97	4802.59	4596.22	4658.41	4217.44	4687.86	4410.43	3163.86	4562.16	-0.527878	2.83419e-13	2.57871e-11	Prelid3b	2	174465067	174473081	-	1860	protein_coding	PRELI domain containing 3B [Source:MGI Symbol;Acc:MGI:1913640]
ENSMUSG00000001227	757.787	553.483	822.731	810.155	883.515	679.92	231.438	263.422	253.761	309.914	443.472	419.781	751.265	320.298	1.23014	2.89961e-13	2.62596e-11	Sema6b	17	56123085	56140343	-	3968	protein_coding	sema domain, transmembrane domain (TM), and cytoplasmic domain, (semaphorin) 6B [Source:MGI Symbol;Acc:MGI:1202889]
ENSMUSG00000035992	1373.3	1220.04	1074.52	1027.7	1251.23	1345.83	1857.67	1800.05	1687.78	2056.45	1877.27	2060.74	1215.44	1889.99	-0.637095	2.98978e-13	2.6951e-11	Fnip1	11	54438199	54518235	+	7119	protein_coding	folliculin interacting protein 1 [Source:MGI Symbol;Acc:MGI:2444668]
ENSMUSG00000032557	1199.42	1357.92	1313.88	1572.49	1655.55	1537.63	2207.4	2495.68	2551.65	1970.57	2372.92	2266.82	1439.48	2310.84	-0.682417	3.26918e-13	2.93338e-11	Uba5	9	104046599	104063134	-	5832	protein_coding	ubiquitin-like modifier activating enzyme 5 [Source:MGI Symbol;Acc:MGI:1913913]
ENSMUSG00000044763	580.937	757.816	554.359	687.319	815.296	757.502	1137.64	1195.15	1172.7	1103.37	1079.21	1087.07	692.205	1129.19	-0.705276	3.44727e-13	3.07898e-11	Trmt10c	16	56032609	56037819	-	3002	protein_coding	tRNA methyltransferase 10C [Source:MGI Symbol;Acc:MGI:1196261]
ENSMUSG00000004356	546.357	673.504	598.915	536.353	618.127	637.896	902.093	931.733	867.107	838.261	831.873	831.93	601.859	867.166	-0.527249	3.48986e-13	3.10279e-11	Utp20	10	88746607	88826804	-	10199	protein_coding	UTP20 small subunit processome component [Source:MGI Symbol;Acc:MGI:1917933]
ENSMUSG00000070730	2224.95	2284.36	1808.14	2494.23	2400.96	1741.28	3322.42	3626.44	3828.01	3438.92	3232.81	3538.15	2158.99	3497.79	-0.695617	3.7038e-13	3.27803e-11	Rmdn3	2	119137001	119157034	-	3537	protein_coding	regulator of microtubule dynamics 3 [Source:MGI Symbol;Acc:MGI:1915059]
ENSMUSG00000089817	112.631	112.085	123.306	152.842	98.1683	87.2797	51.4306	40.0011	57.2312	32.6716	26.0866	45.7943	114.385	42.2026	1.44532	3.83224e-13	3.37636e-11	Gm7162	17	12819819	12820842	-	1024	processed_pseudogene	predicted gene 7162 [Source:MGI Symbol;Acc:MGI:3645097]
ENSMUSG00000050043	1504.71	1489.84	1303.52	1453.4	1475.02	1300.58	1831.96	2163.96	2163.99	2008.84	1840.56	2113.08	1421.18	2020.4	-0.506964	3.95312e-13	3.46717e-11	Tmx2	2	84671316	84679140	-	2330	protein_coding	thioredoxin-related transmembrane protein 2 [Source:MGI Symbol;Acc:MGI:1914208]
ENSMUSG00000026827	12141.4	10869.3	9447.94	10160.7	10658.7	8154.73	17156.2	16943.9	19675.7	17487.7	14618.2	15432.7	10238.8	16885.7	-0.721704	4.04658e-13	3.53323e-11	Gpd2	2	57237635	57370719	+	6549	protein_coding	glycerol phosphate dehydrogenase 2, mitochondrial [Source:MGI Symbol;Acc:MGI:99778]
ENSMUSG00000001918	19323.1	12556.5	13226.9	16267.8	10533.1	9579.22	8034.49	5541.62	5393.77	5566.31	4310.09	4309.02	13581.1	5525.88	1.29732	4.1084e-13	3.57119e-11	Slc1a5	7	16781340	16798274	+	4173	protein_coding	solute carrier family 1 (neutral amino acid transporter), member 5 [Source:MGI Symbol;Acc:MGI:105305]
ENSMUSG00000022817	2018.46	1755.67	2037.14	1735.64	1379.35	1701.42	1023.47	968.807	1029.08	1262.06	1079.21	1030.37	1771.28	1065.5	0.732631	4.33055e-13	3.74756e-11	Itgb5	16	33829665	33949338	+	3553	protein_coding	integrin beta 5 [Source:MGI Symbol;Acc:MGI:96614]
ENSMUSG00000029213	557.225	643.746	597.879	564.483	649.741	629.276	859.919	881	883.305	765.45	930.422	859.188	607.058	863.214	-0.507373	4.37384e-13	3.76828e-11	Commd8	5	72156575	72168189	-	4107	protein_coding	COMM domain containing 8 [Source:MGI Symbol;Acc:MGI:1343485]
ENSMUSG00000033417	637.252	681.439	563.685	660.126	664.716	665.912	812.603	993.198	986.969	925.074	903.37	932.241	645.522	925.576	-0.519397	4.84725e-13	4.15774e-11	Cacul1	19	60524696	60581023	-	5790	protein_coding	CDK2 associated, cullin domain 1 [Source:MGI Symbol;Acc:MGI:1926082]
ENSMUSG00000021273	5845.92	3120.53	3249.48	4596.5	2818.59	3397.44	1801.1	1476.14	1821.68	1985.5	1710.12	1529.75	3838.08	1720.71	1.15731	5.15851e-13	4.40533e-11	Fdft1	14	63145150	63179578	-	4227	protein_coding	farnesyl diphosphate farnesyl transferase 1 [Source:MGI Symbol;Acc:MGI:102706]
ENSMUSG00000004105	4705.79	4790.9	4100.18	4335.83	3310.27	3247.67	2162.14	2423.48	2622.92	2272.08	2201.9	1765.26	4081.77	2241.3	0.86479	5.29337e-13	4.50075e-11	Angptl2	2	33216069	33247717	+	6286	protein_coding	angiopoietin-like 2 [Source:MGI Symbol;Acc:MGI:1347002]
ENSMUSG00000032350	653.06	691.358	648.652	680.755	724.615	663.757	1175.7	924.903	974.011	927.874	912.065	1026.01	677.033	990.094	-0.547234	5.6363e-13	4.75966e-11	Gclc	9	77754535	77794485	+	3766	protein_coding	glutamate-cysteine ligase, catalytic subunit [Source:MGI Symbol;Acc:MGI:104990]
ENSMUSG00000021003	793.354	771.702	610.313	742.642	781.187	615.268	1163.36	1171.74	1079.83	1143.51	991.291	1083.8	719.078	1105.59	-0.619567	5.64677e-13	4.75966e-11	Galc	12	98202294	98259459	-	14879	protein_coding	galactosylceramidase [Source:MGI Symbol;Acc:MGI:95636]
ENSMUSG00000043259	139.306	140.851	164.753	199.726	80.6977	85.1247	45.2589	39.0255	43.1934	47.6072	40.5792	50.1557	135.076	44.3033	1.60856	5.75014e-13	4.82591e-11	Fam13c	10	70440481	70558736	+	8263	protein_coding	family with sequence similarity 13, member C [Source:MGI Symbol;Acc:MGI:1918971]
ENSMUSG00000100975	396.183	365.021	344.013	409.766	207.984	241.366	120.348	156.102	133.899	89.6136	157.486	103.582	327.389	126.838	1.36739	6.14062e-13	5.1315e-11	Gm28875	12	104925501	104926689	-	1189	lincRNA	predicted gene 28875 [Source:MGI Symbol;Acc:MGI:5579581]
ENSMUSG00000038683	1180.65	1385.69	1186.43	1358.7	1296.99	1280.1	1800.07	1900.54	1926.42	1733.46	1694.66	1635.51	1281.43	1781.78	-0.475299	6.46239e-13	5.37732e-11	Pak1ip1	13	41001023	41013015	+	4045	protein_coding	PAK1 interacting protein 1 [Source:MGI Symbol;Acc:MGI:1915333]
ENSMUSG00000040548	2009.57	2275.43	2014.34	2257.93	2232.08	2089.33	3270.99	3258.63	3240.58	2990.85	2775.81	2697.5	2146.45	3039.06	-0.501458	6.55305e-13	5.42955e-11	Tex2	11	106502147	106613423	-	5576	protein_coding	testis expressed gene 2 [Source:MGI Symbol;Acc:MGI:102465]
ENSMUSG00000021831	511.778	519.758	464.211	543.854	503.32	462.259	710.771	852.706	853.069	720.643	663.759	753.425	500.863	759.062	-0.598704	7.03115e-13	5.78402e-11	Ero1l	14	45283087	45318771	-	5285	protein_coding	ERO1-like (S. cerevisiae) [Source:MGI Symbol;Acc:MGI:1354385]
ENSMUSG00000039982	259.841	299.555	279.77	289.743	233.774	272.614	532.821	507.331	425.455	440.6	378.739	429.594	272.55	452.423	-0.732353	7.04028e-13	5.78402e-11	Dtx4	19	12466341	12501996	-	5765	protein_coding	deltex 4, E3 ubiquitin ligase [Source:MGI Symbol;Acc:MGI:2672905]
ENSMUSG00000030309	439.655	368.989	394.787	413.517	341.093	311.405	242.752	182.444	168.454	225.901	218.355	230.062	378.241	211.328	0.839568	7.62973e-13	6.24196e-11	Caprin2	6	148842492	148896237	-	14140	protein_coding	caprin family member 2 [Source:MGI Symbol;Acc:MGI:2448541]
ENSMUSG00000027562	999.844	946.278	1072.45	1028.63	1071.53	1013.95	1348.51	1604.92	1485.85	1261.12	1456.02	1507.94	1022.12	1444.06	-0.498114	8.00266e-13	6.51966e-11	Car2	3	14886273	14900770	+	2422	protein_coding	carbonic anhydrase 2 [Source:MGI Symbol;Acc:MGI:88269]
ENSMUSG00000035967	562.165	494.961	534.672	533.54	449.245	540.919	369.272	375.62	347.707	334.184	327.532	358.722	519.25	352.173	0.559203	8.31219e-13	6.74361e-11	Ints6l	X	56454857	56507843	+	7173	protein_coding	integrator complex subunit 6 like [Source:MGI Symbol;Acc:MGI:2442593]
ENSMUSG00000054387	2787.11	2328.99	2486.84	2512.98	2374.34	2470.77	1918.36	1866.39	1807.64	1672.79	1912.05	1909.19	2493.51	1847.74	0.432484	8.58218e-13	6.90676e-11	Mdm4	1	132959484	133030561	-	14798	protein_coding	transformed mouse 3T3 cell double minute 4 [Source:MGI Symbol;Acc:MGI:107934]
ENSMUSG00000018171	1102.59	1183.34	987.484	1086.77	1156.39	1177.74	1479.14	1544.43	1405.94	1473.96	1558.43	1537.38	1115.72	1499.88	-0.426802	8.58423e-13	6.90676e-11	Vmp1	11	86583865	86683836	-	3862	protein_coding	vacuole membrane protein 1 [Source:MGI Symbol;Acc:MGI:1923159]
ENSMUSG00000030084	3551.82	2914.22	3008.05	2577.68	1519.94	1235.92	1117.07	775.631	847.67	899.87	743.951	786.135	2467.94	861.722	1.51799	8.77588e-13	7.0319e-11	Plxna1	6	89316314	89362620	-	9054	protein_coding	plexin A1 [Source:MGI Symbol;Acc:MGI:107685]
ENSMUSG00000037622	1566.95	1729.88	1594.69	1625	1524.1	1543.02	2036.65	2184.45	2121.87	2350.49	2004.8	2054.2	1597.27	2125.41	-0.412487	9.05196e-13	7.22339e-11	Wdtc1	4	133292459	133353481	-	4800	protein_coding	WD and tetratricopeptide repeats 1 [Source:MGI Symbol;Acc:MGI:2685541]
ENSMUSG00000033096	4303.67	5907.79	3935.43	6317.15	8478.25	6056.78	11279.8	12557.4	13164.3	11951.3	12426.9	11909.8	5833.18	12214.9	-1.06618	9.32574e-13	7.41149e-11	Apmap	2	150583080	150608567	-	2428	protein_coding	adipocyte plasma membrane associated protein [Source:MGI Symbol;Acc:MGI:1919131]
ENSMUSG00000040537	182.778	154.737	177.188	203.476	160.563	172.404	103.89	99.5149	83.1473	111.084	85.9892	70.8721	175.191	92.4161	0.918725	9.70849e-13	7.68431e-11	Adam22	5	8072352	8368160	-	14348	protein_coding	a disintegrin and metallopeptidase domain 22 [Source:MGI Symbol;Acc:MGI:1340046]
ENSMUSG00000097494	140.294	126.964	118.125	109.708	111.479	105.598	66.8598	56.5869	66.9497	56.0085	49.2747	65.4204	118.695	60.1833	0.983493	1.01984e-12	8.03938e-11	4933406C10Rik	12	32919384	32953789	-	2569	lincRNA	RIKEN cDNA 4933406C10 gene [Source:MGI Symbol;Acc:MGI:1921326]
ENSMUSG00000006641	3003.48	2669.22	2437.11	3325.01	2714.6	2290.82	1930.7	1254.67	1526.89	1532.77	1340.08	1129.59	2740.04	1452.45	0.915789	1.07219e-12	8.40635e-11	Slc5a6	5	31036036	31048924	-	3991	protein_coding	solute carrier family 5 (sodium-dependent vitamin transporter), member 6 [Source:MGI Symbol;Acc:MGI:2660847]
ENSMUSG00000022451	795.33	945.286	819.622	972.373	1008.3	991.325	1381.43	1346.38	1359.51	1258.32	1301.43	1287.69	922.04	1322.46	-0.519675	1.07503e-12	8.40635e-11	Twf1	15	94577951	94589889	-	3054	protein_coding	twinfilin actin binding protein 1 [Source:MGI Symbol;Acc:MGI:1100520]
ENSMUSG00000044026	143.258	217.227	183.405	166.907	237.933	196.11	412.473	364.888	382.261	383.658	296.614	323.831	190.807	360.621	-0.916727	1.19377e-12	9.28081e-11	Slc35g1	19	38395980	38405607	+	3471	protein_coding	solute carrier family 35, member G1 [Source:MGI Symbol;Acc:MGI:2444789]
ENSMUSG00000025722	597.733	701.277	583.372	597.302	922.616	747.804	1301.19	1312.23	1421.06	1101.5	1276.31	1087.07	691.684	1249.89	-0.852804	1.19639e-12	9.28081e-11	Wdr73	7	80890723	80901269	-	3721	protein_coding	WD repeat domain 73 [Source:MGI Symbol;Acc:MGI:1919218]
ENSMUSG00000020116	750.871	953.221	761.596	809.217	928.439	959	1239.48	1296.62	1330.36	1241.52	1243.46	1223.36	860.391	1262.47	-0.552997	1.24555e-12	9.62385e-11	Pno1	11	17203198	17211568	-	1717	protein_coding	partner of NOB1 homolog [Source:MGI Symbol;Acc:MGI:1913499]
ENSMUSG00000023150	19142.3	11389.1	13908.7	14396.2	11061.4	12944.3	9172.13	5002.09	5340.86	5868.76	6888.8	5738.46	13807	6335.18	1.12393	1.26214e-12	9.71346e-11	Ivns1abp	1	151344477	151364422	+	5435	protein_coding	influenza virus NS1A binding protein [Source:MGI Symbol;Acc:MGI:2152389]
ENSMUSG00000033147	209.453	209.292	198.948	249.423	291.177	204.73	368.243	548.308	478.367	365.922	399.995	444.859	227.17	434.282	-0.931913	1.27909e-12	9.80515e-11	Slc22a15	3	101855776	101924453	-	14239	protein_coding	solute carrier family 22 (organic anion/cation transporter), member 15 [Source:MGI Symbol;Acc:MGI:3607704]
ENSMUSG00000026342	1045.29	1180.37	1186.43	1180.54	1162.21	1185.28	1554.23	1488.82	1596	1421.68	1566.16	1467.6	1156.69	1515.75	-0.389903	1.31722e-12	1.00579e-10	Slc35f5	1	125560595	125595820	+	2956	protein_coding	solute carrier family 35, member F5 [Source:MGI Symbol;Acc:MGI:1921400]
ENSMUSG00000090215	131.402	113.077	150.247	142.527	138.101	116.373	77.1459	72.1971	73.4287	69.0772	54.1056	65.4204	131.955	68.5625	0.947125	1.32502e-12	1.00779e-10	Trim34b	7	104329471	104336909	+	1850	protein_coding	tripartite motif-containing 34B [Source:MGI Symbol;Acc:MGI:4821264]
ENSMUSG00000026527	721.231	615.973	536.744	793.277	711.304	509.671	1230.22	1468.33	1173.78	1122.04	1057.96	1047.82	648.033	1183.36	-0.867915	1.37507e-12	1.04179e-10	Rgs7	1	175059087	175492500	-	6019	protein_coding	regulator of G protein signaling 7 [Source:MGI Symbol;Acc:MGI:1346089]
ENSMUSG00000022517	3133.9	3286.18	3363.46	3557.56	3775.32	3222.89	4419.94	4872.33	5332.22	4802.73	4501.39	4456.22	3389.88	4730.81	-0.48056	1.40386e-12	1.05948e-10	Mgrn1	16	4886249	4938296	+	5087	protein_coding	mahogunin, ring finger 1 [Source:MGI Symbol;Acc:MGI:2447670]
ENSMUSG00000016495	2456.14	1794.36	1843.37	1853.79	1554.05	1571.04	1201.42	807.827	1025.84	1067.9	1032.84	996.571	1845.46	1022.07	0.852476	1.42643e-12	1.07236e-10	Plgrkt	19	29348599	29367390	-	3799	protein_coding	plasminogen receptor, C-terminal lysine transmembrane protein [Source:MGI Symbol;Acc:MGI:1915009]
ENSMUSG00000034343	953.408	1186.32	1057.94	1168.35	1350.23	1265.02	1667.38	1750.29	1733.13	1700.79	1755.53	1880.84	1163.54	1747.99	-0.586629	1.4666e-12	1.09831e-10	Ube2f	1	91250304	91290337	+	8842	protein_coding	ubiquitin-conjugating enzyme E2F (putative) [Source:MGI Symbol;Acc:MGI:1915171]
ENSMUSG00000024122	1210.29	1310.31	1150.17	1255.55	1470.86	1206.83	1961.56	2156.16	1933.98	1897.75	1639.59	1779.44	1267.33	1894.75	-0.579587	1.62075e-12	1.2061e-10	Pdpk1	17	24073680	24150924	-	10935	protein_coding	3-phosphoinositide dependent protein kinase 1 [Source:MGI Symbol;Acc:MGI:1338068]
ENSMUSG00000041936	4616.87	3252.46	4186.19	4125.79	2826.08	3159.31	2298.95	2032.25	2090.56	2126.46	2130.41	2006.23	3694.45	2114.14	0.805188	1.62292e-12	1.2061e-10	Agrn	4	156165290	156197488	-	9285	protein_coding	agrin [Source:MGI Symbol;Acc:MGI:87961]
ENSMUSG00000067787	4132.75	3977.54	4241.11	4087.34	3360.18	3435.16	2993.26	2247.87	2590.52	2484.91	2465.67	2530.68	3872.35	2552.15	0.60152	1.74389e-12	1.29108e-10	Blcap	2	157556362	157571274	-	3043	protein_coding	bladder cancer associated protein [Source:MGI Symbol;Acc:MGI:1858907]
ENSMUSG00000030711	1298.22	945.286	1310.77	1597.81	1557.38	1364.15	764.259	853.682	674.897	728.111	538.157	650.933	1345.6	701.673	0.93954	1.76199e-12	1.29953e-10	Sult1a1	7	126672865	126676432	-	1507	protein_coding	sulfotransferase family 1A, phenol-preferring, member 1 [Source:MGI Symbol;Acc:MGI:102896]
ENSMUSG00000021518	661.952	661.601	721.185	685.444	656.396	636.819	886.663	916.123	943.775	881.2	828.008	874.453	670.566	888.37	-0.405564	2.55635e-12	1.87829e-10	Ptdss1	13	66932830	66998401	+	4294	protein_coding	phosphatidylserine synthase 1 [Source:MGI Symbol;Acc:MGI:1276575]
ENSMUSG00000029221	3076.59	3316.93	3014.26	2951.81	3318.59	3020.31	4039.36	4008.89	3973.79	4002.74	3752.61	3844.54	3116.42	3936.99	-0.336949	2.6855e-12	1.96577e-10	Slc30a9	5	67306955	67358443	+	12374	protein_coding	solute carrier family 30 (zinc transporter), member 9 [Source:MGI Symbol;Acc:MGI:1923690]
ENSMUSG00000043631	646.144	601.095	729.474	690.132	594.833	618.501	463.904	423.426	398.459	490.074	433.811	417.6	646.696	437.879	0.561147	2.7912e-12	2.03549e-10	Ecm2	13	49504810	49532789	+	5677	protein_coding	extracellular matrix protein 2, female organ and adipocyte specific [Source:MGI Symbol;Acc:MGI:3039578]
ENSMUSG00000045038	844.73	742.937	781.284	915.175	793.666	618.501	1349.54	1493.7	1499.89	1239.65	1067.62	1258.25	782.715	1318.11	-0.751209	2.91503e-12	2.11094e-10	Prkce	17	86167785	86657919	+	7261	protein_coding	protein kinase C, epsilon [Source:MGI Symbol;Acc:MGI:97599]
ENSMUSG00000028467	827.934	737.977	878.685	875.792	831.103	768.277	533.85	496.599	559.354	539.549	549.751	658.566	819.961	556.278	0.560949	2.91635e-12	2.11094e-10	Gba2	4	43566928	43578873	-	4481	protein_coding	glucosidase beta 2 [Source:MGI Symbol;Acc:MGI:2654325]
ENSMUSG00000042305	885.237	845.103	785.428	998.628	1011.63	907.278	1179.82	1412.72	1408.1	1268.59	1337.18	1340.03	905.551	1324.41	-0.547513	3.0642e-12	2.20974e-10	Tmem183a	1	134346097	134361979	-	3564	protein_coding	transmembrane protein 183A [Source:MGI Symbol;Acc:MGI:1914729]
ENSMUSG00000020277	7775.46	6588.23	6384.97	7527.69	7157.13	5495.39	10483.6	10767.1	10623.4	11148.5	9237.56	10002.8	6821.48	10377.2	-0.605154	3.10238e-12	2.22902e-10	Pfkl	10	77986947	78010083	-	6675	protein_coding	phosphofructokinase, liver, B-type [Source:MGI Symbol;Acc:MGI:97547]
ENSMUSG00000020101	1179.66	1024.64	1144.98	1070.83	928.439	866.332	697.399	605.87	674.897	563.819	575.838	734.889	1035.81	642.119	0.690611	3.13256e-12	2.24243e-10	Vsir	10	60346851	60372684	+	5014	protein_coding	V-set immunoregulatory receptor [Source:MGI Symbol;Acc:MGI:1921298]
ENSMUSG00000029066	1955.23	2003.65	1592.62	1883.8	2159.7	2185.23	2844.11	3111.3	2864.8	2609.06	3121.7	3118.37	1963.37	2944.89	-0.58468	3.20832e-12	2.28825e-10	Mrpl20	4	155802878	155809975	+	1664	protein_coding	mitochondrial ribosomal protein L20 [Source:MGI Symbol;Acc:MGI:2137221]
ENSMUSG00000024778	341.844	316.418	388.569	412.579	389.345	356.662	177.95	154.151	130.66	176.427	226.084	247.507	367.569	185.463	0.98749	3.44352e-12	2.44704e-10	Fas	19	34290659	34327770	+	1801	protein_coding	Fas (TNF receptor superfamily member 6) [Source:MGI Symbol;Acc:MGI:95484]
ENSMUSG00000042350	1309.08	1349.98	1152.24	1480.6	1463.37	1119.55	2127.17	1938.59	2122.95	2145.13	1964.22	1738	1312.47	2006.01	-0.611437	3.85928e-12	2.73251e-10	Arel1	12	84918148	84970900	-	6044	protein_coding	apoptosis resistant E3 ubiquitin protein ligase 1 [Source:MGI Symbol;Acc:MGI:1915747]
ENSMUSG00000008855	2941.24	2381.56	2552.12	2721.15	2285.32	2389.96	1806.24	1547.36	1660.79	1959.36	1524.62	1604.98	2545.23	1683.89	0.595812	4.07932e-12	2.87784e-10	Hdac5	11	102194432	102230166	-	8780	protein_coding	histone deacetylase 5 [Source:MGI Symbol;Acc:MGI:1333784]
ENSMUSG00000020271	1069.99	1122.84	1057.94	1070.83	1150.57	1092.61	1383.48	1473.21	1359.51	1499.16	1328.48	1402.18	1094.13	1407.67	-0.363364	4.18967e-12	2.94502e-10	Fbxw11	11	32642724	32746816	+	4327	protein_coding	F-box and WD-40 domain protein 11 [Source:MGI Symbol;Acc:MGI:2144023]
ENSMUSG00000027519	1378.24	1451.16	1509.72	1482.47	1481.68	1511.77	1787.73	1922	1850.84	1807.21	1766.16	1900.46	1469.17	1839.07	-0.323896	4.44161e-12	3.11088e-10	Rab22a	2	173659760	173707343	+	7206	protein_coding	RAB22A, member RAS oncogene family [Source:MGI Symbol;Acc:MGI:105072]
ENSMUSG00000048546	6327.07	5677.67	6273.06	8021.85	7510.71	6423.14	4640.07	4561.1	3444.67	4041.01	3459.86	4123.67	6705.58	4045.06	0.729267	4.57656e-12	3.17918e-10	Tob2	15	81848272	81858796	-	6664	protein_coding	transducer of ERBB2, 2 [Source:MGI Symbol;Acc:MGI:1888525]
ENSMUSG00000032328	3377.93	3735.51	3489.87	3343.76	3462.51	3572	4305.77	4578.66	4448.92	4406	4078.21	4457.31	3496.93	4379.14	-0.324629	4.57852e-12	3.17918e-10	Tmem30a	9	79768943	79793507	-	5646	protein_coding	transmembrane protein 30A [Source:MGI Symbol;Acc:MGI:106402]
ENSMUSG00000062761	590.817	564.394	554.359	510.098	515.799	487.042	362.071	374.644	356.345	384.592	383.57	406.697	537.085	377.987	0.506622	4.5881e-12	3.17918e-10	Zfp512	5	31452431	31481754	+	6886	protein_coding	zinc finger protein 512 [Source:MGI Symbol;Acc:MGI:1917345]
ENSMUSG00000029478	1907.8	1907.43	1923.16	1955.06	1881	1911.53	1309.42	1380.53	1572.24	1541.17	1251.19	1386.91	1914.33	1406.91	0.444384	4.65678e-12	3.21533e-10	Ncor2	5	125017153	125179219	-	10490	protein_coding	nuclear receptor co-repressor 2 [Source:MGI Symbol;Acc:MGI:1337080]
ENSMUSG00000097617	532.525	378.908	396.859	361.007	257.9	286.622	196.465	115.125	156.576	153.09	184.539	157.009	368.97	160.467	1.20097	5.16338e-12	3.55251e-10	Gm10687	9	44122186	44134485	-	3233	antisense	predicted gene 10687 [Source:MGI Symbol;Acc:MGI:3642689]
ENSMUSG00000023723	1601.53	1736.83	1505.58	1578.11	1629.76	1679.87	2138.48	2235.18	2037.65	2070.45	2083.06	1974.61	1621.95	2089.91	-0.365942	5.3438e-12	3.6637e-10	Mrps23	11	88204388	88211507	+	1560	protein_coding	mitochondrial ribosomal protein S23 [Source:MGI Symbol;Acc:MGI:1928138]
ENSMUSG00000031021	1036.4	1168.46	1014.43	1089.58	1151.4	1112.01	1495.6	1511.26	1445.9	1380.61	1398.05	1381.46	1095.38	1435.48	-0.389621	5.4621e-12	3.73167e-10	Tmem9b	7	109735834	109752875	-	2002	protein_coding	TMEM9 domain family, member B [Source:MGI Symbol;Acc:MGI:1915254]
ENSMUSG00000049470	1788.26	2016.54	1885.86	1951.31	2146.39	2055.92	2725.82	3042.03	2956.59	2831.23	2634.75	2418.37	1974.05	2768.13	-0.487669	5.62129e-12	3.827e-10	Aff4	11	53350833	53421830	+	13450	protein_coding	AF4/FMR2 family, member 4 [Source:MGI Symbol;Acc:MGI:2136171]
ENSMUSG00000080242	847.694	847.087	807.188	852.35	842.75	836.161	999.811	1322.96	1160.82	1157.51	1175.83	1143.77	838.872	1160.12	-0.46788	5.88563e-12	3.993e-10	Atp6v0c-ps2	6	37806086	37806550	+	465	processed_pseudogene	ATPase, H+ transporting, lysosomal V0 subunit C, pseudogene 2 [Source:MGI Symbol;Acc:MGI:2151816]
ENSMUSG00000032763	731.111	784.597	722.221	759.52	951.733	773.665	1018.33	1241.99	1186.74	1173.38	1160.37	1175.39	787.141	1159.36	-0.557539	6.00912e-12	4.06263e-10	Ilvbl	10	78574346	78584502	+	4420	protein_coding	ilvB (bacterial acetolactate synthase)-like [Source:MGI Symbol;Acc:MGI:1351911]
ENSMUSG00000061887	1546.2	1332.13	1372.95	1365.26	1213.79	1177.74	1058.44	762.948	807.716	840.128	792.26	837.381	1334.68	849.812	0.651376	6.16506e-12	4.15023e-10	Ssbp3	4	106910701	107049694	+	6582	protein_coding	single-stranded DNA binding protein 3 [Source:MGI Symbol;Acc:MGI:1919725]
ENSMUSG00000071347	1146.07	887.755	968.833	1182.41	905.145	1016.11	466.99	376.596	628.464	689.838	542.988	497.195	1017.72	533.678	0.931098	6.18132e-12	4.15023e-10	C1qtnf9	14	60768134	60780869	+	1903	protein_coding	C1q and tumor necrosis factor related protein 9 [Source:MGI Symbol;Acc:MGI:3045252]
ENSMUSG00000003604	401.123	382.875	365.773	378.822	400.161	392.22	499.905	585.382	516.161	521.813	582.601	619.313	386.829	554.196	-0.518097	6.40785e-12	4.28753e-10	Aven	2	112492964	112634573	+	5001	protein_coding	apoptosis, caspase activation inhibitor [Source:MGI Symbol;Acc:MGI:1921518]
ENSMUSG00000021000	1348.6	1440.25	1203.01	1297.75	1231.26	1277.95	1695.15	1695.66	1695.34	1881.89	1667.61	1731.46	1299.8	1727.85	-0.410991	6.72204e-12	4.48236e-10	Mia2	12	59095799	59191583	+	11239	protein_coding	melanoma inhibitory activity 2 [Source:MGI Symbol;Acc:MGI:2159614]
ENSMUSG00000090634	100.775	29.7572	30.0494	30.0057	14.9748	17.2404	3.08584	0.975637	1.07983	0	0	1.09034	37.1337	1.03861	5.19037	7.24331e-12	4.81346e-10	Gm8126	14	43258649	43266799	+	1764	protein_coding	predicted gene 8126 [Source:MGI Symbol;Acc:MGI:3646861]
ENSMUSG00000039826	596.745	739.961	633.109	699.509	702.985	669.145	869.177	977.588	931.897	938.142	947.813	892.989	673.576	926.268	-0.459255	7.29281e-12	4.81491e-10	Trub2	2	29761224	29788502	-	6316	protein_coding	TruB pseudouridine (psi) synthase family member 2 [Source:MGI Symbol;Acc:MGI:2442186]
ENSMUSG00000039518	2828.61	1942.15	2026.78	2050.7	1361.88	1205.75	886.663	672.214	882.225	984.816	588.398	631.307	1902.65	774.27	1.29702	7.29494e-12	4.81491e-10	Cdsn	17	35552128	35557180	+	2678	protein_coding	corneodesmosin [Source:MGI Symbol;Acc:MGI:3505689]
ENSMUSG00000063884	1746.76	1959.01	1722.14	1743.15	1916.78	1701.42	2527.3	2601.05	2314.09	2506.38	2374.85	2200.31	1798.21	2420.66	-0.42873	7.54967e-12	4.9662e-10	Ptcd3	6	71880638	71908750	-	6841	protein_coding	pentatricopeptide repeat domain 3 [Source:MGI Symbol;Acc:MGI:1917206]
ENSMUSG00000092399	135.354	93.2391	129.523	147.216	103.16	98.055	66.8598	52.6844	46.4329	41.0729	57.9702	39.2523	117.758	50.7121	1.21465	7.65802e-12	5.02052e-10	4930556N13Rik	11	88851604	88881395	+	1034	antisense	RIKEN cDNA 4930556N13 gene [Source:MGI Symbol;Acc:MGI:1922535]
ENSMUSG00000034118	875.357	706.236	889.047	904.861	740.422	735.951	531.792	463.427	543.157	458.336	333.329	449.22	808.646	463.21	0.804434	7.72462e-12	5.04719e-10	Tpst1	5	130073326	130135729	+	2789	protein_coding	protein-tyrosine sulfotransferase 1 [Source:MGI Symbol;Acc:MGI:1298231]
ENSMUSG00000006599	818.054	775.67	673.52	876.73	811.968	868.487	1079.01	1274.18	1224.53	1105.23	1100.47	1204.83	804.072	1164.71	-0.534149	7.76496e-12	5.05657e-10	Gtf2h1	7	46796103	46823800	+	2984	protein_coding	general transcription factor II H, polypeptide 1 [Source:MGI Symbol;Acc:MGI:1277216]
ENSMUSG00000027193	1189.54	1423.38	1390.56	1405.58	1608.96	1384.62	1923.5	2083.96	2184.51	1944.43	1897.56	1920.09	1400.44	1992.34	-0.507965	7.86631e-12	5.1055e-10	Api5	2	94411682	94438136	-	4545	protein_coding	apoptosis inhibitor 5 [Source:MGI Symbol;Acc:MGI:1888993]
ENSMUSG00000034422	1097.65	946.278	1252.75	1515.29	1125.61	1360.92	843.462	697.58	712.691	639.43	705.305	674.921	1216.42	712.231	0.772253	8.23154e-12	5.32479e-10	Parp14	16	35832874	35871544	-	9306	protein_coding	poly (ADP-ribose) polymerase family, member 14 [Source:MGI Symbol;Acc:MGI:1919489]
ENSMUSG00000054728	89.9069	93.2391	125.378	130.337	95.6725	128.226	40.1159	34.1473	62.6304	57.8755	36.7145	43.6136	110.46	45.8495	1.26839	8.28692e-12	5.34287e-10	Phactr1	13	42680623	43138526	+	9611	protein_coding	phosphatase and actin regulator 1 [Source:MGI Symbol;Acc:MGI:2659021]
ENSMUSG00000023075	865.477	1133.75	983.34	1222.73	1117.29	1047.36	1667.38	2273.23	2052.77	1641.05	1563.26	1658.41	1061.66	1809.35	-0.768863	8.38099e-12	5.38568e-10	Akirin1	4	123734559	123750345	-	3450	protein_coding	akirin 1 [Source:MGI Symbol;Acc:MGI:1915300]
ENSMUSG00000048429	1270.55	1628.71	1305.59	1489.97	1638.91	1603.36	2011.96	2234.21	2247.14	2268.34	2078.23	2145.79	1489.52	2164.28	-0.538813	8.65942e-12	5.5463e-10	Timm29	9	21592722	21595970	+	3170	protein_coding	translocase of inner mitochondrial membrane 29 [Source:MGI Symbol;Acc:MGI:1917023]
ENSMUSG00000028577	1101.61	1106.97	1124.26	1020.2	1222.94	1144.33	1369.08	1524.92	1511.77	1470.22	1500.46	1441.43	1120.05	1469.65	-0.391652	8.89697e-12	5.67976e-10	Plaa	4	94567514	94603244	-	6441	protein_coding	phospholipase A2, activating protein [Source:MGI Symbol;Acc:MGI:104810]
ENSMUSG00000023025	2178.51	2240.71	2015.38	2005.7	2109.79	1905.07	2579.76	2876.18	2727.66	2601.6	2791.27	2640.8	2075.86	2702.88	-0.380607	9.20042e-12	5.85429e-10	Larp4	15	99970065	100016358	+	10843	protein_coding	La ribonucleoprotein domain family, member 4 [Source:MGI Symbol;Acc:MGI:2443114]
ENSMUSG00000037674	405.075	443.382	365.773	404.14	403.488	452.562	604.824	580.504	549.636	553.551	655.064	652.023	412.403	599.267	-0.539435	1.03173e-11	6.54361e-10	Rfx7	9	72532240	72622937	+	15302	protein_coding	regulatory factor X, 7 [Source:MGI Symbol;Acc:MGI:2442675]
ENSMUSG00000038175	925.745	652.674	812.369	1046.45	1213.79	988.093	479.333	465.379	495.644	449.935	448.303	618.223	939.854	492.803	0.932529	1.08029e-11	6.82936e-10	Mylip	13	45389742	45412022	+	3233	protein_coding	myosin regulatory light chain interacting protein [Source:MGI Symbol;Acc:MGI:2388271]
ENSMUSG00000034201	810.15	864.941	847.599	1149.59	1001.65	989.17	1370.11	1588.34	1643.51	1507.56	1318.82	1457.78	943.851	1481.02	-0.649476	1.15713e-11	7.29144e-10	Gas2l1	11	5054132	5065327	-	6100	protein_coding	growth arrest-specific 2 like 1 [Source:MGI Symbol;Acc:MGI:1926176]
ENSMUSG00000097160	37.5435	28.7652	31.0856	28.1304	23.2942	15.0854	5.14306	0.975637	4.31934	4.66738	6.76319	2.18068	27.3174	4.00821	2.76222	1.16615e-11	7.31292e-10	A630072L19Rik	12	100941742	100949875	+	4663	antisense	RIKEN cDNA A630072L19 gene [Source:MGI Symbol;Acc:MGI:3641830]
ENSMUSG00000106709	373.459	345.183	431.053	330.063	351.908	308.173	265.382	141.467	165.215	162.425	131.399	134.112	356.64	166.667	1.09785	1.16805e-11	7.31292e-10	Gm30270	6	21852418	21853483	+	524	antisense	predicted gene, 30270 [Source:MGI Symbol;Acc:MGI:5589429]
ENSMUSG00000069844	515.73	535.629	440.379	490.406	508.312	474.112	736.486	710.263	746.166	657.166	677.286	634.578	494.095	693.658	-0.488455	1.18987e-11	7.40693e-10	Sco1	11	67052670	67067070	+	3925	protein_coding	SCO1 cytochrome c oxidase assembly protein [Source:MGI Symbol;Acc:MGI:106362]
ENSMUSG00000054469	578.961	807.411	648.652	691.07	965.876	630.354	1014.21	1525.9	1591.68	1348.87	1571.96	1271.34	720.387	1387.33	-0.944726	1.19068e-11	7.40693e-10	Lclat1	17	73107985	73243368	+	4894	protein_coding	lysocardiolipin acyltransferase 1 [Source:MGI Symbol;Acc:MGI:2684937]
ENSMUSG00000047719	953.408	1109.94	1041.37	1129.9	1137.25	970.852	1479.14	1669.31	1625.15	1655.98	1526.55	1293.14	1057.12	1541.55	-0.543986	1.22812e-11	7.61551e-10	Ubiad1	4	148434495	148444771	-	2992	protein_coding	UbiA prenyltransferase domain containing 1 [Source:MGI Symbol;Acc:MGI:1918957]
ENSMUSG00000006715	1188.55	702.269	780.247	711.699	544.085	538.764	399.101	281.959	307.753	293.111	355.551	333.644	744.269	328.52	1.17985	1.27438e-11	7.87728e-10	Gmnn	13	24751845	24761923	-	1465	protein_coding	geminin [Source:MGI Symbol;Acc:MGI:1927344]
ENSMUSG00000042333	175.862	162.672	201.02	192.224	188.017	201.498	108.004	94.6367	118.782	90.5471	104.346	131.931	186.882	108.041	0.794355	1.2972e-11	7.99299e-10	Tnfrsf14	4	154921933	154928563	-	1438	protein_coding	tumor necrosis factor receptor superfamily, member 14 (herpesvirus entry mediator) [Source:MGI Symbol;Acc:MGI:2675303]
ENSMUSG00000033014	554.261	554.475	561.612	515.724	663.884	562.469	792.031	894.659	874.666	860.664	762.309	757.787	568.738	823.686	-0.533441	1.30368e-11	8.00757e-10	Trim33	3	103279293	103358775	+	9805	protein_coding	tripartite motif-containing 33 [Source:MGI Symbol;Acc:MGI:2137357]
ENSMUSG00000020843	657.012	675.487	556.431	637.622	652.237	627.121	827.004	845.877	833.632	837.327	835.738	860.278	634.318	839.976	-0.404254	1.34543e-11	8.238e-10	Timm22	11	76406952	76416292	+	3183	protein_coding	translocase of inner mitochondrial membrane 22 [Source:MGI Symbol;Acc:MGI:1929742]
ENSMUSG00000030754	2295.1	2347.84	2273.39	2343.26	2433.41	2193.85	3218.53	3051.79	3024.62	2783.62	2851.17	2831.61	2314.47	2960.22	-0.354555	1.36851e-11	8.35307e-10	Copb1	7	114215559	114254711	-	5582	protein_coding	coatomer protein complex, subunit beta 1 [Source:MGI Symbol;Acc:MGI:1917599]
ENSMUSG00000032194	1275.49	1336.1	1256.89	1150.53	1166.37	1220.84	941.18	781.485	802.317	968.947	827.042	921.338	1234.37	873.718	0.498141	1.37892e-11	8.39028e-10	Kank2	9	21766784	21798744	-	5235	protein_coding	KN motif and ankyrin repeat domains 2 [Source:MGI Symbol;Acc:MGI:2384568]
ENSMUSG00000032262	14.8198	17.8543	10.3619	13.1275	29.9496	9.69775	49.3734	68.2946	52.9119	70.9441	44.4438	54.517	15.9685	56.7475	-1.80874	1.4427e-11	8.751e-10	Elovl4	9	83778692	83806277	-	3026	protein_coding	elongation of very long chain fatty acids (FEN1/Elo2, SUR4/Elo3, yeast)-like 4 [Source:MGI Symbol;Acc:MGI:1933331]
ENSMUSG00000001687	1721.07	1926.28	1782.24	1824.72	1816.95	2038.68	2259.86	2453.73	2566.77	2501.71	2329.44	2608.09	1851.66	2453.27	-0.406015	1.49121e-11	9.01718e-10	Ubl3	5	148504635	148552789	-	8098	protein_coding	ubiquitin-like 3 [Source:MGI Symbol;Acc:MGI:1344373]
ENSMUSG00000064105	719.255	815.346	541.925	852.35	1244.57	761.812	1643.72	2907.4	2223.38	1852.95	1613.5	1585.35	822.544	1971.05	-1.26023	1.51919e-11	9.15791e-10	Cnnm2	19	46761596	46878795	+	3558	protein_coding	cyclin M2 [Source:MGI Symbol;Acc:MGI:2151054]
ENSMUSG00000052392	330.976	585.224	469.392	515.724	679.691	619.578	1050.21	881	1138.15	959.612	1160.37	1124.14	533.431	1052.25	-0.979483	1.64464e-11	9.88358e-10	Acot4	12	84038379	84048601	+	6674	protein_coding	acyl-CoA thioesterase 4 [Source:MGI Symbol;Acc:MGI:2159621]
ENSMUSG00000029001	544.381	462.228	422.764	553.231	472.539	466.569	635.682	852.706	808.796	792.52	738.154	708.721	486.952	756.097	-0.634588	1.66694e-11	9.98677e-10	Fbxo44	4	148152800	148160482	-	3024	protein_coding	F-box protein 44 [Source:MGI Symbol;Acc:MGI:1354744]
ENSMUSG00000021810	568.093	588.2	603.06	609.492	578.195	581.865	762.201	769.777	790.439	759.849	762.309	711.992	588.151	759.428	-0.369043	1.76999e-11	1.05716e-09	Ecd	14	20319852	20348121	-	5661	protein_coding	ecdysoneless cell cycle regulator [Source:MGI Symbol;Acc:MGI:1917851]
ENSMUSG00000030956	2905.67	2497.62	2399.8	2458.6	1571.52	1507.46	1393.77	850.755	1003.17	1048.29	860.858	833.02	2223.45	998.31	1.15521	1.77786e-11	1.05862e-09	Fam53b	7	132712082	132813886	-	6911	protein_coding	family with sequence similarity 53, member B [Source:MGI Symbol;Acc:MGI:1925188]
ENSMUSG00000027835	646.144	610.022	710.823	603.865	661.388	628.199	832.147	941.489	883.305	805.589	877.283	925.699	643.407	877.585	-0.447544	1.91828e-11	1.13663e-09	Pdcd10	3	75516490	75556856	-	2939	protein_coding	programmed cell death 10 [Source:MGI Symbol;Acc:MGI:1928396]
ENSMUSG00000033184	1686.5	1864.78	1747.01	1885.67	1818.61	1842.57	2438.84	2479.09	2530.05	2179.66	2289.82	2227.57	1807.52	2357.51	-0.38302	1.92055e-11	1.13663e-09	Tmed7	18	46560235	46597535	-	8839	protein_coding	transmembrane p24 trafficking protein 7 [Source:MGI Symbol;Acc:MGI:1913926]
ENSMUSG00000062554	706.411	700.285	727.402	893.608	816.96	780.13	1102.67	993.198	1158.66	1066.03	1129.45	1133.95	770.799	1097.33	-0.508556	2.04572e-11	1.20704e-09	Gm12751	4	34354043	34354423	+	381	processed_pseudogene	predicted gene 12751 [Source:MGI Symbol;Acc:MGI:3651049]
ENSMUSG00000066026	3171.44	2625.57	2535.54	2915.24	2212.11	2035.45	1841.22	1486.87	1329.28	1433.82	1155.54	1400	2582.56	1441.12	0.841668	2.1114e-11	1.24203e-09	Dhrs3	4	144892827	144928209	+	2927	protein_coding	dehydrogenase/reductase (SDR family) member 3 [Source:MGI Symbol;Acc:MGI:1315215]
ENSMUSG00000041801	5242.26	3856.53	3857.72	3432.84	2559.03	2853.29	2138.48	1459.55	1802.24	1724.13	1619.3	1969.15	3633.61	1785.48	1.02513	2.17489e-11	1.27552e-09	Phlda3	1	135766119	135769136	+	1559	protein_coding	pleckstrin homology like domain, family A, member 3 [Source:MGI Symbol;Acc:MGI:1351485]
ENSMUSG00000001910	1449.38	1695.17	1494.18	1682.2	1714.62	1494.53	2105.57	2360.06	2478.22	2199.27	2000.94	2210.12	1588.34	2225.7	-0.486137	2.29282e-11	1.34065e-09	Nacc1	8	84670483	84687862	-	4300	protein_coding	nucleus accumbens associated 1, BEN and BTB (POZ) domain containing [Source:MGI Symbol;Acc:MGI:1914080]
ENSMUSG00000040339	773.594	757.816	971.942	902.985	606.48	669.145	483.448	453.671	450.291	396.727	423.183	508.099	780.327	452.57	0.786123	2.31817e-11	1.34749e-09	Fam102b	3	108970997	109027607	-	5702	protein_coding	family with sequence similarity 102, member B [Source:MGI Symbol;Acc:MGI:3036259]
ENSMUSG00000039646	631.324	367.005	582.336	588.863	477.53	379.29	226.295	277.081	242.963	290.311	274.392	223.52	504.391	255.76	0.979056	2.31837e-11	1.34749e-09	Vasn	16	4639941	4650802	+	3007	protein_coding	vasorin [Source:MGI Symbol;Acc:MGI:2177651]
ENSMUSG00000073639	2412.67	2506.54	2468.19	2378.89	2524.92	2392.11	2978.86	2884.96	3093.73	2856.43	2939.09	2924.29	2447.22	2946.23	-0.267284	2.40986e-11	1.3965e-09	Rab18	18	6765205	6790231	+	2257	protein_coding	RAB18, member RAS oncogene family [Source:MGI Symbol;Acc:MGI:102790]
ENSMUSG00000013160	1097.65	1030.59	1042.4	1206.79	1190.5	1254.24	1440.06	1665.41	1658.63	1525.3	1616.4	1513.39	1137.03	1569.86	-0.465235	2.41828e-11	1.39722e-09	Atp6v0d1	8	105524465	105566047	-	1793	protein_coding	ATPase, H+ transporting, lysosomal V0 subunit D1 [Source:MGI Symbol;Acc:MGI:1201778]
ENSMUSG00000034667	1165.83	1213.1	1132.55	1224.61	1173.86	1255.32	1472.97	1512.24	1580.88	1640.12	1430.9	1535.2	1194.21	1528.72	-0.35645	2.45558e-11	1.41457e-09	Xpot	10	121587380	121626332	-	6033	protein_coding	exportin, tRNA (nuclear export receptor for tRNAs) [Source:MGI Symbol;Acc:MGI:1920442]
ENSMUSG00000037896	557.225	602.086	669.376	734.203	911.8	673.455	1100.61	1358.09	1400.55	1186.45	1185.49	1020.56	691.358	1208.62	-0.80497	2.62564e-11	1.50808e-09	Rcor1	12	111039351	111115901	+	5684	protein_coding	REST corepressor 1 [Source:MGI Symbol;Acc:MGI:106340]
ENSMUSG00000041361	154.126	210.284	178.224	185.661	189.681	203.653	108.004	106.344	107.983	112.95	102.414	129.75	186.938	111.241	0.750083	2.79665e-11	1.60158e-09	Myzap	9	71504347	71592360	-	5635	protein_coding	myocardial zonula adherens protein [Source:MGI Symbol;Acc:MGI:2142908]
ENSMUSG00000090031	227.237	265.831	232.105	196.913	285.354	205.808	387.787	491.721	447.051	390.193	401.927	334.734	235.541	408.902	-0.794366	2.82989e-11	1.61586e-09	4732440D04Rik	1	6209866	6215293	-	5428	antisense	RIKEN cDNA 4732440D04 gene [Source:MGI Symbol;Acc:MGI:3604103]
ENSMUSG00000058454	599.709	602.086	623.783	602.928	472.539	465.492	382.644	370.742	364.984	372.457	337.194	339.096	561.09	361.186	0.634917	2.86518e-11	1.63122e-09	Dhcr7	7	143823145	143848410	+	5817	protein_coding	7-dehydrocholesterol reductase [Source:MGI Symbol;Acc:MGI:1298378]
ENSMUSG00000061273	1179.66	1312.29	1178.14	1193.67	1287	1134.64	1710.58	1714.19	1644.59	1761.47	1486.94	1519.93	1214.23	1639.62	-0.433013	2.88953e-11	1.64029e-09	Mmgt1	X	56585512	56598069	-	4234	protein_coding	membrane magnesium transporter 1 [Source:MGI Symbol;Acc:MGI:2384305]
ENSMUSG00000061882	225.261	182.511	213.454	191.287	217.135	167.017	127.548	95.6124	104.744	132.553	119.805	100.311	199.444	113.429	0.813637	2.95219e-11	1.67099e-09	Ccdc62	5	123930679	123969895	+	8505	protein_coding	coiled-coil domain containing 62 [Source:MGI Symbol;Acc:MGI:2684996]
ENSMUSG00000025981	871.405	1227.98	777.139	1188.98	1480.84	1147.57	2062.37	2350.31	2584.04	1651.32	2387.41	2269	1115.65	2217.41	-0.990456	3.13232e-11	1.76781e-09	Coq10b	1	55052770	55072702	+	4805	protein_coding	coenzyme Q10B [Source:MGI Symbol;Acc:MGI:1915126]
ENSMUSG00000056870	171.91	286.661	279.77	249.423	267.883	268.304	173.835	118.052	112.303	131.62	114.974	125.389	253.992	129.362	0.973366	3.15084e-11	1.77312e-09	Gulp1	1	44551511	44796838	+	3758	protein_coding	GULP, engulfment adaptor PTB domain containing 1 [Source:MGI Symbol;Acc:MGI:1920407]
ENSMUSG00000031696	1720.09	1789.4	1568.78	1733.77	1722.1	1795.16	2409.01	2487.87	2370.24	2403.7	2122.68	2067.29	1721.55	2310.13	-0.424391	3.27669e-11	1.83863e-09	Vps35	8	85260392	85299802	-	8899	protein_coding	VPS35 retromer complex component [Source:MGI Symbol;Acc:MGI:1890467]
ENSMUSG00000001036	1121.37	1275.59	1260	1193.67	1272.03	1304.89	1005.98	891.732	956.733	964.28	923.659	952.957	1237.92	949.224	0.383177	3.42627e-11	1.91704e-09	Epn2	11	61517249	61579687	-	5228	protein_coding	epsin 2 [Source:MGI Symbol;Acc:MGI:1333766]
ENSMUSG00000099681	204.513	306.499	240.395	247.547	347.749	300.63	460.818	460.5	510.762	519.012	437.675	468.846	274.556	476.269	-0.793239	3.73475e-11	2.08267e-09	1700052K11Rik	11	105177726	105181433	-	3708	antisense	RIKEN cDNA 1700052K11 gene [Source:MGI Symbol;Acc:MGI:1920681]
ENSMUSG00000021182	928.709	738.969	845.527	979.875	639.758	633.586	488.591	395.133	428.694	529.28	403.859	414.329	794.404	443.314	0.841201	3.7437e-11	2.08267e-09	Ccdc88c	12	100911523	101029056	-	11386	protein_coding	coiled-coil domain containing 88C [Source:MGI Symbol;Acc:MGI:1915589]
ENSMUSG00000031731	1258.7	1346.02	1260	1392.45	1447.57	1317.82	1814.47	1979.57	1861.63	1865.08	1712.05	1608.25	1337.09	1806.84	-0.434044	3.78026e-11	2.09702e-09	Ap1g1	8	109778554	109864204	+	7681	protein_coding	adaptor protein complex AP-1, gamma 1 subunit [Source:MGI Symbol;Acc:MGI:101919]
ENSMUSG00000029434	1743.8	1772.53	1642.35	1716.89	1702.14	1548.41	2322.61	2332.75	2341.08	2354.22	1970.02	2149.06	1687.69	2244.96	-0.411363	3.92405e-11	2.1706e-09	Vps33a	5	123528659	123573038	-	4790	protein_coding	VPS33A CORVET/HOPS core subunit [Source:MGI Symbol;Acc:MGI:1924823]
ENSMUSG00000045427	1352.56	1423.38	1410.25	1515.29	1691.32	1469.75	1943.05	2063.47	2035.49	1840.81	1986.45	2012.77	1477.09	1980.34	-0.422111	4.02542e-11	2.22037e-09	Hnrnph2	X	134601179	134607060	+	4369	protein_coding	heterogeneous nuclear ribonucleoprotein H2 [Source:MGI Symbol;Acc:MGI:1201779]
ENSMUSG00000093930	2633.98	3598.63	2497.21	2925.56	3623.08	2698.13	6318.76	5465.52	4908.93	4799	4422.16	4774.6	2996.1	5114.83	-0.771397	4.10476e-11	2.25773e-09	Hmgcs1	13	119690379	119708260	+	4594	protein_coding	3-hydroxy-3-methylglutaryl-Coenzyme A synthase 1 [Source:MGI Symbol;Acc:MGI:107592]
ENSMUSG00000029591	677.76	635.811	621.711	620.744	705.481	565.702	904.15	1076.13	1088.47	855.063	1045.4	837.381	637.868	967.765	-0.600611	4.11858e-11	2.25895e-09	Ung	5	114130386	114139323	+	5468	protein_coding	uracil DNA glycosylase [Source:MGI Symbol;Acc:MGI:109352]
ENSMUSG00000032596	838.802	710.204	825.84	1062.39	846.909	857.712	565.736	508.307	603.627	547.016	447.337	552.803	856.976	537.471	0.67388	4.13773e-11	2.26308e-09	Uba7	9	107975505	107984060	+	6692	protein_coding	ubiquitin-like modifier activating enzyme 7 [Source:MGI Symbol;Acc:MGI:1349462]
ENSMUSG00000029613	817.066	882.796	748.126	784.838	865.212	840.472	1134.56	1105.4	1061.48	1245.26	1056.02	1078.35	823.085	1113.51	-0.436058	4.41572e-11	2.40836e-09	Eif2ak1	5	143817788	143904251	+	5670	protein_coding	eukaryotic translation initiation factor 2 alpha kinase 1 [Source:MGI Symbol;Acc:MGI:1353448]
ENSMUSG00000019849	555.249	684.415	587.517	548.542	653.069	627.121	835.233	859.536	844.431	816.791	841.535	813.394	609.319	835.153	-0.454594	4.4361e-11	2.41272e-09	Prep	10	45067203	45167198	+	10933	protein_coding	prolyl endopeptidase [Source:MGI Symbol;Acc:MGI:1270863]
ENSMUSG00000029009	360.616	450.325	368.882	452.899	433.438	448.251	601.738	730.752	609.027	608.626	586.466	621.494	419.068	626.35	-0.579484	4.74105e-11	2.57139e-09	Mthfr	4	148039077	148059551	+	7315	protein_coding	methylenetetrahydrofolate reductase [Source:MGI Symbol;Acc:MGI:106639]
ENSMUSG00000031453	752.847	589.192	636.218	774.523	588.178	658.369	514.306	409.767	361.745	334.184	346.855	365.264	666.554	388.687	0.778294	4.77081e-11	2.58035e-09	Rasa3	8	13566948	13677603	-	5095	protein_coding	RAS p21 protein activator 3 [Source:MGI Symbol;Acc:MGI:1197013]
ENSMUSG00000004535	2832.56	2929.1	2675.43	2748.34	2927.58	2693.82	3800.72	3489.85	3524.58	3657.36	3388.36	3323.36	2801.14	3530.7	-0.333753	4.95447e-11	2.67226e-09	Tax1bp1	6	52713729	52766780	+	9991	protein_coding	Tax1 (human T cell leukemia virus type I) binding protein 1 [Source:MGI Symbol;Acc:MGI:1289308]
ENSMUSG00000034158	2138.99	1934.22	1984.29	2176.35	2350.22	2181.99	2776.22	2638.12	2844.28	2916.18	2697.55	2801.08	2127.68	2778.91	-0.384781	5.05349e-11	2.71813e-09	Lrrc58	16	37868389	37888858	+	8604	protein_coding	leucine rich repeat containing 58 [Source:MGI Symbol;Acc:MGI:2443542]
ENSMUSG00000001323	730.123	740.953	669.376	765.146	803.649	733.796	1032.73	1000.03	1155.42	1007.22	939.118	967.132	740.507	1016.94	-0.456342	5.08315e-11	2.72656e-09	Srr	11	74906359	74925948	-	4560	protein_coding	serine racemase [Source:MGI Symbol;Acc:MGI:1351636]
ENSMUSG00000029426	3551.82	4249.32	3726.12	3833.23	4219.57	3723.94	5089.57	6413.83	5619.46	5320.81	5233.75	5099.52	3884	5462.82	-0.492002	5.15354e-11	2.75672e-09	Scarb2	5	92441314	92506833	-	6285	protein_coding	scavenger receptor class B, member 2 [Source:MGI Symbol;Acc:MGI:1196458]
ENSMUSG00000030061	1610.42	1701.12	1576.04	1549.98	1778.68	1627.07	2210.49	2227.38	2236.34	2130.19	1964.22	2023.67	1640.55	2132.05	-0.377616	5.19104e-11	2.76917e-09	Uba3	6	97183670	97205647	-	6368	protein_coding	ubiquitin-like modifier activating enzyme 3 [Source:MGI Symbol;Acc:MGI:1341217]
ENSMUSG00000022684	1438.51	1667.39	1472.42	1532.17	1704.63	1521.47	1974.93	2127.86	2000.93	1989.24	2102.39	1966.97	1556.1	2027.05	-0.381006	5.25214e-11	2.79411e-09	Bfar	16	13671858	13703612	+	6480	protein_coding	bifunctional apoptosis regulator [Source:MGI Symbol;Acc:MGI:1914368]
ENSMUSG00000028860	902.033	540.588	540.889	667.628	654.733	562.469	349.728	224.396	273.198	399.527	356.517	271.495	644.723	312.477	1.04446	5.49118e-11	2.91332e-09	Sytl1	4	133253090	133263113	-	2518	protein_coding	synaptotagmin-like 1 [Source:MGI Symbol;Acc:MGI:1933365]
ENSMUSG00000020265	886.225	870.893	886.974	896.421	884.347	858.79	709.742	723.922	616.585	689.838	675.353	685.824	880.608	683.544	0.365084	5.61495e-11	2.97089e-09	Sumo3	10	77606097	77618331	+	3660	protein_coding	small ubiquitin-like modifier 3 [Source:MGI Symbol;Acc:MGI:1336201]
ENSMUSG00000025139	1414.8	1515.63	1461.02	1684.07	1587.33	1541.94	1985.22	2215.67	2181.27	2034.98	1967.12	1889.56	1534.13	2045.64	-0.414855	5.65333e-11	2.9709e-09	Tollip	7	141874813	141918507	-	5059	protein_coding	toll interacting protein [Source:MGI Symbol;Acc:MGI:1891808]
ENSMUSG00000074577	85.9549	75.3848	117.089	123.774	95.6725	67.8842	47.3161	22.4396	42.1135	25.2038	39.613	33.8005	94.2932	35.0811	1.4319	5.65649e-11	2.9709e-09	Ripor3	2	167980164	168010618	-	4244	protein_coding	RIPOR family member 3 [Source:MGI Symbol;Acc:MGI:1916803]
ENSMUSG00000047126	4574.38	4648.07	4600.66	4417.41	4583.13	4470.66	5910.4	6118.22	5797.63	5521.51	5393.16	5271.8	4549.05	5668.79	-0.317487	5.66074e-11	2.9709e-09	Cltc	11	86694351	86757565	-	8499	protein_coding	clathrin, heavy polypeptide (Hc) [Source:MGI Symbol;Acc:MGI:2388633]
ENSMUSG00000034593	2017.47	1641.6	1604.01	1703.76	1571.52	1367.38	2748.45	2881.05	2730.9	2666	2211.56	2284.26	1650.96	2587.04	-0.647915	5.77216e-11	3.02123e-09	Myo5a	9	75071015	75223688	+	14803	protein_coding	myosin VA [Source:MGI Symbol;Acc:MGI:105976]
ENSMUSG00000019989	145.234	103.158	153.355	167.845	91.5128	96.9775	58.6309	41.9524	50.7522	67.2102	46.3762	46.8846	126.347	51.9677	1.27967	5.89584e-11	3.07769e-09	Enpp3	10	24772406	24842823	-	6017	protein_coding	ectonucleotide pyrophosphatase/phosphodiesterase 3 [Source:MGI Symbol;Acc:MGI:2143702]
ENSMUSG00000029458	2729.81	2950.92	2913.75	3060.59	3444.21	2547.28	4678.13	4904.52	4822.54	4364.93	3994.15	3778.03	2941.09	4423.72	-0.588633	5.94997e-11	3.09764e-09	Brap	5	121660563	121687256	+	8419	protein_coding	BRCA1 associated protein [Source:MGI Symbol;Acc:MGI:1919649]
ENSMUSG00000031479	996.88	987.938	869.359	950.807	906.809	1009.64	1198.33	1247.84	1233.17	1253.66	1174.86	1240.81	953.573	1224.78	-0.361598	6.01382e-11	3.12254e-09	Vps36	8	22192809	22220843	+	3706	protein_coding	vacuolar protein sorting 36 [Source:MGI Symbol;Acc:MGI:1917410]
ENSMUSG00000037343	570.069	584.232	644.507	631.058	723.783	631.431	983.353	1014.66	925.418	852.263	863.757	826.478	630.847	910.988	-0.52929	6.05072e-11	3.13334e-09	Taf2	15	55015131	55072152	-	6878	protein_coding	TATA-box binding protein associated factor 2 [Source:MGI Symbol;Acc:MGI:2443028]
ENSMUSG00000073139	503.874	580.265	562.649	539.166	555.732	550.617	686.084	763.923	732.128	762.649	697.575	709.812	548.717	725.362	-0.403068	6.2617e-11	3.2196e-09	Tmem185a	X	70459753	70477180	-	2513	protein_coding	transmembrane protein 185A [Source:MGI Symbol;Acc:MGI:2448555]
ENSMUSG00000048100	548.333	717.147	574.047	614.18	664.716	688.54	881.52	995.149	998.847	834.527	922.693	1066.35	634.494	949.848	-0.581534	6.2814e-11	3.2196e-09	Taf13	3	108571698	108583222	+	3155	protein_coding	TATA-box binding protein associated factor 13 [Source:MGI Symbol;Acc:MGI:1913500]
ENSMUSG00000020612	4908.32	5858.19	5184.03	5300.7	5659.65	5404.88	6903.01	7814.85	7722.98	6646.34	6841.45	7143.91	5385.96	7178.76	-0.414414	6.28168e-11	3.2196e-09	Prkar1a	11	109649405	109669656	+	4321	protein_coding	protein kinase, cAMP dependent regulatory, type I, alpha [Source:MGI Symbol;Acc:MGI:104878]
ENSMUSG00000031534	1695.39	1627.72	1616.45	1490.91	1435.09	1443.89	1047.13	1023.44	1119.79	1252.72	1182.59	1109.97	1551.57	1122.61	0.466363	6.28344e-11	3.2196e-09	Smim19	8	22462614	22476882	-	1462	protein_coding	small integral membrane protein 19 [Source:MGI Symbol;Acc:MGI:2142501]
ENSMUSG00000029390	3372	3620.45	3323.05	3568.81	3638.88	3577.39	4156.62	4331.83	4156.28	4279.05	4236.66	4158.56	3516.76	4219.83	-0.262842	6.92228e-11	3.53763e-09	Tmed2	5	124540695	124550506	+	2527	protein_coding	transmembrane p24 trafficking protein 2 [Source:MGI Symbol;Acc:MGI:1929269]
ENSMUSG00000000420	1389.11	1520.59	1424.75	1436.52	1499.98	1419.1	1849.44	1764.93	1844.36	1823.08	1713.99	1739.09	1448.34	1789.15	-0.30441	6.99877e-11	3.56736e-09	Galnt1	18	24205344	24286818	+	5519	protein_coding	polypeptide N-acetylgalactosaminyltransferase 1 [Source:MGI Symbol;Acc:MGI:894693]
ENSMUSG00000025437	594.769	620.933	547.106	565.421	641.422	523.678	1053.3	1071.25	958.893	963.346	790.328	740.341	582.221	929.576	-0.674542	7.34002e-11	3.73153e-09	Usp33	3	152346478	152393617	+	9675	protein_coding	ubiquitin specific peptidase 33 [Source:MGI Symbol;Acc:MGI:2159711]
ENSMUSG00000049327	2239.77	2388.51	2001.91	2062.89	2275.34	2319.92	2801.94	3190.33	3591.53	2983.39	2895.61	3457.47	2214.72	3153.38	-0.509563	7.35957e-11	3.73173e-09	Kmt5a	5	124439930	124462308	+	5307	protein_coding	lysine methyltransferase 5A [Source:MGI Symbol;Acc:MGI:1915206]
ENSMUSG00000054057	173.886	174.575	146.102	107.833	120.631	123.916	65.8312	41.9524	78.8279	54.1416	72.4628	66.5108	141.157	63.2878	1.15908	7.44468e-11	3.76508e-09	A930004D18Rik	2	18025193	18037737	-	3378	protein_coding	RIKEN cDNA A930004D18 gene [Source:MGI Symbol;Acc:MGI:1925190]
ENSMUSG00000073988	130.414	134.899	128.487	117.21	166.387	168.094	318.87	273.178	218.127	222.167	235.746	257.32	140.915	254.235	-0.850531	7.48956e-11	3.77796e-09	Ttpa	4	20007938	20030785	+	3488	protein_coding	tocopherol (alpha) transfer protein [Source:MGI Symbol;Acc:MGI:1354168]
ENSMUSG00000107655	129.426	116.053	100.51	167.845	99.0002	128.226	39.0872	45.8549	51.8321	75.6115	33.816	54.517	123.51	50.1198	1.29958	7.73934e-11	3.89387e-09	Gm44220	6	93241720	93244206	+	2487	TEC	predicted gene, 44220 [Source:MGI Symbol;Acc:MGI:5690612]
ENSMUSG00000042793	2263.48	2213.93	2675.43	2000.07	2797.8	2449.22	4031.13	3603.03	3925.2	3723.63	3331.36	3229.59	2399.99	3640.65	-0.601082	8.16508e-11	4.09748e-09	Lgr6	1	134983301	135105276	-	6851	protein_coding	leucine-rich repeat-containing G protein-coupled receptor 6 [Source:MGI Symbol;Acc:MGI:2441805]
ENSMUSG00000042284	3758.31	3635.33	3774.82	3592.25	3371	3365.12	2976.8	2719.1	2524.65	2342.09	2315.91	2219.93	3582.8	2516.41	0.509674	8.24652e-11	4.12771e-09	Itga1	13	114953096	115101964	-	18599	protein_coding	integrin alpha 1 [Source:MGI Symbol;Acc:MGI:96599]
ENSMUSG00000019877	4816.44	5301.73	5043.11	4841.24	5051.51	5210.92	6311.56	6064.56	6193.93	6434.44	5937.12	5903.1	5044.16	6140.79	-0.283948	8.3335e-11	4.16055e-09	Serinc1	10	57515774	57532530	-	5150	protein_coding	serine incorporator 1 [Source:MGI Symbol;Acc:MGI:1926228]
ENSMUSG00000059555	679.736	637.795	621.711	532.602	500.825	418.081	389.844	280.983	343.387	294.978	261.832	286.759	565.125	309.631	0.868559	8.40595e-11	4.18599e-09	Tor4a	2	25192966	25196886	-	3301	protein_coding	torsin family 4, member A [Source:MGI Symbol;Acc:MGI:2442720]
ENSMUSG00000049571	68.1712	66.4576	83.931	90.0172	75.7061	49.5663	32.9156	25.3665	36.7144	26.1373	33.816	23.9875	72.3082	29.8229	1.28201	8.66235e-11	4.30267e-09	Cfap46	7	139600951	139683817	-	9224	protein_coding	cilia and flagella associated protein 46 [Source:MGI Symbol;Acc:MGI:2444387]
ENSMUSG00000044786	4046.8	2414.3	1477.6	1765.65	2274.51	1855.5	1066.67	1005.88	880.065	717.842	825.11	1112.15	2305.73	934.619	1.30296	8.69493e-11	4.30786e-09	Zfp36	7	28376784	28380253	-	3470	protein_coding	zinc finger protein 36 [Source:MGI Symbol;Acc:MGI:99180]
ENSMUSG00000040822	472.258	492.977	448.668	554.168	579.027	535.531	735.457	764.899	690.014	709.441	717.865	710.902	513.772	721.43	-0.488426	9.13438e-11	4.5141e-09	1700123O20Rik	14	54686216	54690741	+	1935	protein_coding	RIKEN cDNA 1700123O20 gene [Source:MGI Symbol;Acc:MGI:1920893]
ENSMUSG00000030452	449.534	558.443	428.981	482.905	521.623	420.236	645.968	707.336	673.817	690.772	692.744	743.612	476.954	692.375	-0.536132	9.38172e-11	4.6246e-09	Nipa2	7	55931287	55962476	-	7068	protein_coding	non imprinted in Prader-Willi/Angelman syndrome 2 homolog (human) [Source:MGI Symbol;Acc:MGI:1913918]
ENSMUSG00000031482	409.027	417.592	329.507	380.698	396.001	428.856	516.363	602.943	641.422	588.089	524.631	630.217	393.613	583.944	-0.568579	1.01315e-10	4.98155e-09	Slc25a15	8	22375551	22398597	-	5629	protein_coding	solute carrier family 25 (mitochondrial carrier ornithine transporter), member 15 [Source:MGI Symbol;Acc:MGI:1342274]
ENSMUSG00000079654	106.703	78.3605	72.533	60.0115	32.4455	24.7831	20.5722	5.85382	8.63868	14.0021	10.6279	8.72272	62.4727	11.4029	2.45153	1.10686e-10	5.42865e-09	Prrt4	6	29169232	29179584	-	3411	protein_coding	proline-rich transmembrane protein 4 [Source:MGI Symbol;Acc:MGI:2141677]
ENSMUSG00000034723	971.192	1078.2	979.195	806.404	881.019	838.316	1455.49	1662.48	1567.92	1632.65	1208.68	1266.98	925.721	1465.7	-0.663221	1.17658e-10	5.75606e-09	Tmx4	2	134594185	134644145	-	10907	protein_coding	thioredoxin-related transmembrane protein 4 [Source:MGI Symbol;Acc:MGI:106558]
ENSMUSG00000024043	161.042	106.134	139.885	163.156	118.135	132.536	58.6309	82.9291	76.6682	65.3433	57.0041	74.1431	136.815	69.1198	0.985917	1.18853e-10	5.79995e-09	Arhgap28	17	67842713	68004120	-	5377	protein_coding	Rho GTPase activating protein 28 [Source:MGI Symbol;Acc:MGI:2147003]
ENSMUSG00000025871	4397.53	4378.27	3911.6	3796.66	4111.42	3892.03	5001.11	5569.91	5662.65	5364.68	5016.36	5214.01	4081.25	5304.79	-0.378223	1.20078e-10	5.8451e-09	4833439L19Rik	13	54551218	54565435	-	3187	protein_coding	RIKEN cDNA 4833439L19 gene [Source:MGI Symbol;Acc:MGI:1921162]
ENSMUSG00000086477	102.751	79.3524	96.3652	83.4535	77.3699	93.7449	41.1445	30.2447	51.8321	43.8733	29.9513	50.1557	88.8394	41.2003	1.11207	1.2852e-10	6.24045e-09	Gm15506	7	98682336	98702928	-	4791	processed_transcript	predicted gene 15506 [Source:MGI Symbol;Acc:MGI:3782954]
ENSMUSG00000046994	292.444	346.175	268.372	285.992	333.606	369.592	495.791	494.648	522.64	473.272	472.457	423.052	316.03	480.31	-0.604204	1.32452e-10	6.41534e-09	Mars2	1	55237177	55248470	+	11294	protein_coding	methionine-tRNA synthetase 2 (mitochondrial) [Source:MGI Symbol;Acc:MGI:2444136]
ENSMUSG00000019990	205.501	354.11	291.168	210.04	378.53	252.141	460.818	524.892	601.468	740.246	616.417	552.803	281.915	582.774	-1.04691	1.34783e-10	6.51205e-09	Pde7b	10	20398004	20725078	-	12444	protein_coding	phosphodiesterase 7B [Source:MGI Symbol;Acc:MGI:1352752]
ENSMUSG00000006356	4392.59	4652.04	5288.69	3778.85	4528.22	4656	2776.22	2042.98	2368.08	1752.13	3348.75	2586.29	4549.4	2479.08	0.875892	1.36605e-10	6.58375e-09	Crip2	12	113140236	113145506	+	2099	protein_coding	cysteine rich protein 2 [Source:MGI Symbol;Acc:MGI:1915587]
ENSMUSG00000041028	27525.3	27418.2	24093.4	25087.6	25082.8	22553.7	33474.1	32181.4	33513.7	32833.1	30972.5	33694.8	25293.5	32778.3	-0.373942	1.385e-10	6.6586e-09	Ghitm	14	37120092	37135272	-	3756	protein_coding	growth hormone inducible transmembrane protein [Source:MGI Symbol;Acc:MGI:1913342]
ENSMUSG00000040289	80.027	94.231	102.582	65.6376	89.017	116.373	138.863	204.884	278.597	209.098	162.317	210.436	91.3113	200.699	-1.13798	1.39331e-10	6.68207e-09	Hey1	3	8663359	8667256	-	3265	protein_coding	hairy/enhancer-of-split related with YRPW motif 1 [Source:MGI Symbol;Acc:MGI:1341800]
ENSMUSG00000015568	77363.4	74882.9	67954.1	80963	93934.6	87230.2	116733	120113	115420	111461	116818	103916	80388	114077	-0.504945	1.40201e-10	6.70727e-09	Lpl	8	68880491	68907448	+	10478	protein_coding	lipoprotein lipase [Source:MGI Symbol;Acc:MGI:96820]
ENSMUSG00000031007	742.967	710.204	650.724	796.09	754.565	741.339	1022.44	1010.76	991.288	884.934	975.832	1051.09	732.648	989.39	-0.432232	1.40687e-10	6.71401e-09	Atp6ap2	X	12587801	12617049	+	2618	protein_coding	ATPase, H+ transporting, lysosomal accessory protein 2 [Source:MGI Symbol;Acc:MGI:1917745]
ENSMUSG00000015843	755.811	995.873	779.211	857.039	941.75	974.085	1253.88	1341.5	1252.61	1198.58	1230.9	1299.69	883.961	1262.86	-0.5144	1.42626e-10	6.7899e-09	Rxrg	1	167598384	167639623	+	2297	protein_coding	retinoid X receptor gamma [Source:MGI Symbol;Acc:MGI:98216]
ENSMUSG00000039096	203.525	294.596	181.332	272.865	480.858	344.809	582.194	1010.76	790.439	630.096	742.985	677.101	296.331	738.929	-1.31698	1.44961e-10	6.88424e-09	Rsad1	11	94539798	94549255	-	4391	protein_coding	radical S-adenosyl methionine domain containing 1 [Source:MGI Symbol;Acc:MGI:3039628]
ENSMUSG00000002900	4193.02	4157.07	3917.82	4779.35	4870.15	4785.3	6068.81	5753.33	6089.19	5789.41	6612.47	6067.74	4450.45	6063.49	-0.446051	1.50678e-10	7.13832e-09	Lamb1	12	31265234	31329644	+	9917	protein_coding	laminin B1 [Source:MGI Symbol;Acc:MGI:96743]
ENSMUSG00000003378	933.648	624.9	633.109	837.348	719.623	698.238	451.561	365.864	477.287	486.341	430.912	471.027	741.144	447.165	0.729493	1.66502e-10	7.86882e-09	Grik5	7	25009849	25072346	-	5168	protein_coding	glutamate receptor, ionotropic, kainate 5 (gamma 2) [Source:MGI Symbol;Acc:MGI:95818]
ENSMUSG00000034842	2885.91	2238.73	2667.14	2535.48	2517.43	2644.25	1921.45	1545.41	1915.63	1796.94	1879.2	1940.81	2581.49	1833.24	0.493943	1.6701e-10	7.87371e-09	Art3	5	92331827	92414628	+	3932	protein_coding	ADP-ribosyltransferase 3 [Source:MGI Symbol;Acc:MGI:1202729]
ENSMUSG00000024206	80.027	120.021	77.7139	120.023	123.958	112.063	170.75	194.152	191.131	212.832	181.64	220.249	105.634	195.126	-0.881981	1.69792e-10	7.98558e-09	Rfx2	17	56775897	56831013	-	7311	protein_coding	regulatory factor X, 2 (influences HLA class II expression) [Source:MGI Symbol;Acc:MGI:106583]
ENSMUSG00000037296	439.655	471.155	375.099	526.976	506.648	431.011	715.914	921.001	772.082	618.894	745.884	689.095	458.424	743.812	-0.697108	1.79665e-10	8.42954e-09	Lsm1	8	25785288	25803975	+	3093	protein_coding	LSM1 homolog, mRNA degradation associated [Source:MGI Symbol;Acc:MGI:1914457]
ENSMUSG00000028330	1177.68	1345.02	1213.37	1363.39	1511.63	1316.74	1839.16	1989.32	1996.61	1714.79	1680.17	1902.64	1321.3	1853.78	-0.487674	1.83858e-10	8.60552e-09	Ncbp1	4	46138613	46172403	+	3386	protein_coding	nuclear cap binding protein subunit 1 [Source:MGI Symbol;Acc:MGI:1891840]
ENSMUSG00000030603	1218.19	1356.93	1295.23	1386.83	1421.78	1318.89	1654.01	1961.03	1778.49	1630.78	1983.55	1899.37	1332.97	1817.87	-0.4472	1.86247e-10	8.69643e-09	Psmc4	7	28041707	28050101	-	2163	protein_coding	proteasome (prosome, macropain) 26S subunit, ATPase, 4 [Source:MGI Symbol;Acc:MGI:1346093]
ENSMUSG00000005580	1727	1435.29	1398.85	1522.79	910.968	1046.28	828.032	591.236	604.707	796.254	586.466	490.653	1340.2	649.558	1.04452	1.87941e-10	8.75456e-09	Adcy9	16	4287529	4420498	-	5197	protein_coding	adenylate cyclase 9 [Source:MGI Symbol;Acc:MGI:108450]
ENSMUSG00000029047	875.357	662.593	694.244	629.183	607.312	685.308	479.333	411.719	415.736	461.137	485.984	452.491	692.333	451.067	0.617279	1.90522e-10	8.85357e-09	Pex10	4	155067016	155072433	+	3298	protein_coding	peroxisomal biogenesis factor 10 [Source:MGI Symbol;Acc:MGI:2684988]
ENSMUSG00000111548	68.1712	52.571	90.1481	54.3854	42.4287	46.3337	31.887	13.6589	12.958	9.33475	7.72937	9.81306	59.0063	14.2302	2.05409	1.97122e-10	9.13849e-09	Gm8162	9	31434043	31434707	-	665	processed_pseudogene	predicted gene 8162 [Source:MGI Symbol;Acc:MGI:3644710]
ENSMUSG00000021114	1513.6	1407.51	1215.45	1355.88	1322.78	1410.48	1779.5	1978.59	1820.6	1729.73	1876.3	2138.16	1370.95	1887.15	-0.460901	2.0433e-10	9.45013e-09	Atp6v1d	12	78840725	78861638	-	4602	protein_coding	ATPase, H+ transporting, lysosomal V1 subunit D [Source:MGI Symbol;Acc:MGI:1921084]
ENSMUSG00000038068	1090.74	625.892	716.004	662.002	529.11	505.36	408.359	322.936	235.404	292.178	323.667	302.024	688.185	314.095	1.13128	2.21082e-10	1.02007e-08	Rnf144b	13	47122656	47247991	+	4936	protein_coding	ring finger protein 144B [Source:MGI Symbol;Acc:MGI:2384986]
ENSMUSG00000027274	266.757	381.883	258.01	381.635	397.665	400.84	586.309	607.822	563.674	612.36	556.514	575.7	347.798	583.73	-0.746305	2.33796e-10	1.07618e-08	Mkks	2	136873780	136891389	-	3227	protein_coding	McKusick-Kaufman syndrome [Source:MGI Symbol;Acc:MGI:1891836]
ENSMUSG00000023079	1091.73	1426.36	1122.19	1499.35	1553.22	1280.1	2547.87	2685.93	2496.58	2199.27	1862.78	1860.12	1328.82	2275.42	-0.77563	2.40815e-10	1.10588e-08	Gtf2ird1	5	134357656	134456716	-	7594	protein_coding	general transcription factor II I repeat domain-containing 1 [Source:MGI Symbol;Acc:MGI:1861942]
ENSMUSG00000027999	1460.25	1446.2	1163.64	1309	1326.94	1488.07	1738.35	1972.74	1775.25	1862.28	1887.9	1973.52	1365.68	1868.34	-0.45236	2.41951e-10	1.10848e-08	Pla2g12a	3	129878606	129895825	+	3682	protein_coding	phospholipase A2, group XIIA [Source:MGI Symbol;Acc:MGI:1913600]
ENSMUSG00000024978	4299.72	5482.26	4675.27	4124.85	4644.69	3543.99	9226.65	8493.89	7798.56	9307.68	5963.21	6389.39	4461.8	7863.23	-0.817481	2.61742e-10	1.19633e-08	Gpam	19	55069734	55099451	-	3832	protein_coding	glycerol-3-phosphate acyltransferase, mitochondrial [Source:MGI Symbol;Acc:MGI:109162]
ENSMUSG00000089769	103.739	60.5062	101.546	111.584	74.0422	79.737	47.3161	40.9767	34.5547	39.206	34.7821	28.3488	88.5257	37.5308	1.23509	2.66015e-10	1.21302e-08	Gm16574	17	12818793	12819537	+	745	processed_pseudogene	predicted gene 16574 [Source:MGI Symbol;Acc:MGI:4414994]
ENSMUSG00000018068	330.976	379.9	296.349	265.363	414.303	312.483	687.113	546.356	540.997	514.345	524.631	532.086	333.229	557.588	-0.741146	2.75488e-10	1.25328e-08	Ints2	11	86210681	86257575	-	10609	protein_coding	integrator complex subunit 2 [Source:MGI Symbol;Acc:MGI:1917672]
ENSMUSG00000019808	74.0991	105.142	92.2205	105.02	94.0086	127.148	174.864	187.322	176.013	196.03	197.099	142.835	99.6064	179.027	-0.849906	2.77967e-10	1.26161e-08	Adat2	10	13552894	13563376	+	1466	protein_coding	adenosine deaminase, tRNA-specific 2 [Source:MGI Symbol;Acc:MGI:1914007]
ENSMUSG00000030806	417.919	411.641	396.859	456.65	603.153	417.003	931.922	751.24	869.267	827.992	633.808	677.101	450.537	781.888	-0.793704	2.79336e-10	1.26487e-08	Stx1b	7	127803900	127824549	-	4802	protein_coding	syntaxin 1B [Source:MGI Symbol;Acc:MGI:1930705]
ENSMUSG00000031819	1109.51	1179.38	1091.1	1286.5	1342.74	1305.96	1603.61	1539.55	1734.21	1660.65	1651.19	1651.87	1219.2	1640.18	-0.427288	2.85947e-10	1.2918e-08	Emc8	8	120653914	120668573	-	6295	protein_coding	ER membrane protein complex subunit 8 [Source:MGI Symbol;Acc:MGI:1343095]
ENSMUSG00000029163	373.459	363.037	456.958	421.956	390.177	483.81	272.582	263.422	281.837	237.103	300.479	275.856	414.9	271.88	0.609174	2.8882e-10	1.30176e-08	Emilin1	5	30913402	30921277	+	4937	protein_coding	elastin microfibril interfacer 1 [Source:MGI Symbol;Acc:MGI:1926189]
ENSMUSG00000074623	22.7237	25.7895	30.0494	36.5695	94.0086	60.3415	117.262	175.615	164.135	134.42	197.099	177.725	44.9137	161.043	-1.83592	2.94433e-10	1.324e-08	Gm826	2	160311393	160334162	-	1493	protein_coding	predicted gene 826 [Source:MGI Symbol;Acc:MGI:2685672]
ENSMUSG00000085148	1096.67	862.957	666.267	896.421	845.246	712.246	1168.5	1718.1	1762.29	1248.06	1770.99	1666.04	846.634	1555.66	-0.877359	2.95589e-10	1.32613e-08	Mir22hg	11	75461539	75466676	+	1924	processed_transcript	Mir22 host gene (non-protein coding) [Source:MGI Symbol;Acc:MGI:1914348]
ENSMUSG00000033170	1045.29	1104.98	1139.8	1110.21	1088.17	1077.53	869.177	783.436	915.7	854.13	742.985	838.472	1094.33	833.983	0.392577	2.96832e-10	1.32865e-08	Card10	15	78775138	78803042	-	4952	protein_coding	caspase recruitment domain family, member 10 [Source:MGI Symbol;Acc:MGI:2146012]
ENSMUSG00000020810	979.096	992.897	1087.99	997.691	1103.98	1046.28	706.656	823.437	796.918	688.905	822.211	777.413	1034.66	769.257	0.428016	3.15441e-10	1.4087e-08	Cygb	11	116645595	116654313	-	2331	protein_coding	cytoglobin [Source:MGI Symbol;Acc:MGI:2149481]
ENSMUSG00000025575	1475.07	1724.92	1932.49	1738.46	1601.47	1343.68	1231.25	999.052	1102.51	1103.37	989.359	903.892	1636.01	1054.9	0.633077	3.30227e-10	1.46864e-08	Cant1	11	118406289	118419086	-	4358	protein_coding	calcium activated nucleotidase 1 [Source:MGI Symbol;Acc:MGI:1923275]
ENSMUSG00000068036	5468.51	4289.99	4651.43	4610.57	3012.44	3273.53	2650.73	2549.34	2276.29	2087.25	2269.53	2407.47	4217.75	2373.44	0.829474	3.30371e-10	1.46864e-08	Afdn	17	13760539	13906150	+	10223	protein_coding	afadin, adherens junction formation factor [Source:MGI Symbol;Acc:MGI:1314653]
ENSMUSG00000021868	1690.45	2056.22	1572.93	1930.68	2049.05	1860.89	2621.93	3206.92	2681.23	2575.46	2766.15	2471.8	1860.04	2720.58	-0.548389	3.31879e-10	1.47198e-08	Ppif	14	25694154	25700468	+	5044	protein_coding	peptidylprolyl isomerase F (cyclophilin F) [Source:MGI Symbol;Acc:MGI:2145814]
ENSMUSG00000020069	1706.25	1376.76	1674.48	1799.41	1618.94	1666.94	1275.48	1116.13	1246.13	1149.11	1209.65	1223.36	1640.46	1203.31	0.447404	3.33913e-10	1.475e-08	Hnrnph3	10	63014664	63024217	-	3151	protein_coding	heterogeneous nuclear ribonucleoprotein H3 [Source:MGI Symbol;Acc:MGI:1926462]
ENSMUSG00000108207	220.321	103.158	105.691	143.465	96.5044	103.443	44.2303	33.1716	68.0296	48.5407	31.8836	42.5233	128.764	44.7299	1.52796	3.34074e-10	1.475e-08	1810059H22Rik	5	148953748	148970122	-	5024	processed_transcript	RIKEN cDNA 1810059H22 gene [Source:MGI Symbol;Acc:MGI:1917070]
ENSMUSG00000020387	403.099	396.762	409.293	363.82	479.194	475.19	242.752	216.591	239.723	227.768	282.122	324.921	421.226	255.646	0.721813	3.45366e-10	1.52141e-08	Jade2	11	51813455	51857653	-	10760	protein_coding	jade family PHD finger 2 [Source:MGI Symbol;Acc:MGI:1924151]
ENSMUSG00000035828	5553.48	5390.01	5442.04	6149.3	5853.49	4841.33	4304.74	3608.88	3748.11	2902.17	3783.52	3936.13	5538.28	3713.93	0.576721	3.58111e-10	1.57399e-08	Pim3	15	88862186	88865726	+	2427	protein_coding	proviral integration site 3 [Source:MGI Symbol;Acc:MGI:1355297]
ENSMUSG00000032531	4247.36	3250.47	4097.08	4844.05	2977.49	2910.4	2234.14	2243.96	2444.75	1947.23	1846.35	1944.08	3721.14	2110.09	0.818511	3.86063e-10	1.69302e-08	Amotl2	9	102716672	102733418	+	6289	protein_coding	angiomotin-like 2 [Source:MGI Symbol;Acc:MGI:1929286]
ENSMUSG00000043140	1097.65	1128.79	1051.73	1001.44	1163.04	1025.81	1524.4	1389.31	1314.16	1414.21	1355.54	1392.36	1078.08	1398.33	-0.374715	4.09221e-10	1.79055e-08	Tmem186	16	8633229	8637712	-	3391	protein_coding	transmembrane protein 186 [Source:MGI Symbol;Acc:MGI:1913940]
ENSMUSG00000032913	862.513	885.771	897.336	887.045	945.91	857.712	1124.27	1078.08	1086.31	1093.1	1133.32	1088.16	889.381	1100.54	-0.306454	4.21729e-10	1.83809e-08	Lrig2	3	104396418	104511918	-	11755	protein_coding	leucine-rich repeats and immunoglobulin-like domains 2 [Source:MGI Symbol;Acc:MGI:2443718]
ENSMUSG00000042228	570.069	531.661	613.422	622.619	536.598	480.577	406.302	355.132	421.135	334.184	380.671	391.432	559.158	381.476	0.55316	4.21973e-10	1.83809e-08	Lyn	4	3678115	3813122	+	4073	protein_coding	LYN proto-oncogene, Src family tyrosine kinase [Source:MGI Symbol;Acc:MGI:96892]
ENSMUSG00000033191	2865.16	3062.01	3559.3	3957.94	3282.81	3135.61	2056.19	2428.36	2392.91	1852.95	2061.81	2354.04	3310.47	2191.04	0.595655	4.44365e-10	1.9313e-08	Tie1	4	118471191	118490061	-	4917	protein_coding	tyrosine kinase with immunoglobulin-like and EGF-like domains 1 [Source:MGI Symbol;Acc:MGI:99906]
ENSMUSG00000030323	163.018	173.583	181.332	190.349	194.673	199.343	299.326	275.129	295.875	297.779	244.441	249.688	183.716	277.04	-0.592265	4.50483e-10	1.95353e-08	Ift122	6	115853470	115926699	+	10319	protein_coding	intraflagellar transport 122 [Source:MGI Symbol;Acc:MGI:1932386]
ENSMUSG00000038074	326.036	327.329	289.096	340.378	301.16	331.879	430.988	483.916	464.329	434.999	402.893	447.04	319.313	444.027	-0.475721	4.58261e-10	1.98285e-08	Fkbp14	6	54577604	54597308	-	4149	protein_coding	FK506 binding protein 14 [Source:MGI Symbol;Acc:MGI:2387639]
ENSMUSG00000026404	474.234	415.608	348.158	383.511	399.329	314.638	275.668	210.737	250.522	251.105	240.576	216.978	389.246	240.931	0.692902	4.6879e-10	2.02391e-08	Ddx59	1	136415271	136440158	+	2953	protein_coding	DEAD (Asp-Glu-Ala-Asp) box polypeptide 59 [Source:MGI Symbol;Acc:MGI:1915247]
ENSMUSG00000074582	2758.46	2669.22	2314.84	2796.16	2663.85	2093.64	3435.56	3940.6	3875.53	3883.26	3473.38	3362.61	2549.36	3661.82	-0.522185	4.76095e-10	2.05089e-08	Arfgef2	2	166805588	166898052	+	8770	protein_coding	ADP-ribosylation factor guanine nucleotide-exchange factor 2 (brefeldin A-inhibited) [Source:MGI Symbol;Acc:MGI:2139354]
ENSMUSG00000048371	2555.92	2820.98	2259.92	2780.22	3340.22	2371.64	4545.44	4721.11	4237.27	4079.29	3847.29	3601.39	2688.15	4171.96	-0.6338	5.15515e-10	2.21581e-08	Pdp2	8	104591451	104599026	+	5692	protein_coding	pyruvate dehyrogenase phosphatase catalytic subunit 2 [Source:MGI Symbol;Acc:MGI:1918878]
ENSMUSG00000057561	944.516	1047.45	1034.11	1166.47	1188	1081.84	1613.89	1924.93	1710.46	1274.19	1803.84	1575.54	1077.07	1650.48	-0.615367	5.16823e-10	2.21653e-08	Eif1a	18	46597704	46610225	+	2879	protein_coding	eukaryotic translation initiation factor 1A [Source:MGI Symbol;Acc:MGI:95298]
ENSMUSG00000038174	1184.6	1220.04	1219.59	1151.47	1898.47	1356.61	2571.53	3003.01	2253.61	2012.57	2264.7	2163.24	1338.46	2378.11	-0.828825	5.28702e-10	2.26249e-08	Fam126b	1	58522806	58586323	-	12041	protein_coding	family with sequence similarity 126, member B [Source:MGI Symbol;Acc:MGI:1098784]
ENSMUSG00000038241	617.492	532.653	682.846	663.877	516.631	479.5	396.016	328.79	396.299	378.057	307.242	372.896	582.167	363.217	0.681155	5.44343e-10	2.32432e-08	Cep250	2	155956458	155998900	+	10373	protein_coding	centrosomal protein 250 [Source:MGI Symbol;Acc:MGI:108084]
ENSMUSG00000020869	1423.69	1784.44	1552.21	2146.35	2120.6	1827.49	2736.11	3668.39	3148.8	2772.42	2744.89	2755.29	1809.13	2970.98	-0.715366	5.8884e-10	2.50882e-08	Lrrc59	11	94629767	94645216	+	3073	protein_coding	leucine rich repeat containing 59 [Source:MGI Symbol;Acc:MGI:2138133]
ENSMUSG00000030512	533.513	523.726	484.935	513.848	484.186	489.198	372.357	359.034	342.308	383.658	381.637	411.058	504.901	375.009	0.429004	5.95802e-10	2.53294e-08	Snrpa1	7	66059003	66074587	+	3172	protein_coding	small nuclear ribonucleoprotein polypeptide A' [Source:MGI Symbol;Acc:MGI:1916231]
ENSMUSG00000046215	114.607	116.053	100.51	140.652	138.933	88.3573	59.6595	28.2935	50.7522	35.4721	63.7673	58.8784	116.519	49.4705	1.24205	6.17838e-10	2.6209e-08	Rprml	11	103649570	103650579	+	1010	protein_coding	reprimo-like [Source:MGI Symbol;Acc:MGI:2144486]
ENSMUSG00000054894	617.492	585.224	579.227	576.673	539.094	512.903	458.761	313.179	388.74	377.124	400.961	354.361	568.436	382.188	0.572927	6.40719e-10	2.71205e-08	Atp5s	12	69724950	69744660	+	2039	protein_coding	ATP synthase, H+ transporting, mitochondrial F0 complex, subunit S [Source:MGI Symbol;Acc:MGI:1915305]
ENSMUSG00000021282	5976.34	6805.46	6205.71	5707.65	6438.34	6405.9	7698.13	8855.85	8908.63	7666.63	8503.27	7797.02	6256.57	8238.26	-0.396973	6.42881e-10	2.7153e-08	Eif5	12	111538016	111546752	+	6820	protein_coding	eukaryotic translation initiation factor 5 [Source:MGI Symbol;Acc:MGI:95309]
ENSMUSG00000029287	2996.57	2821.97	2633.98	2949	1979.17	1999.89	1785.67	1436.14	1517.17	1548.64	1145.88	1304.05	2563.43	1456.26	0.815798	6.86001e-10	2.89035e-08	Tgfbr3	5	107106570	107289629	-	6545	protein_coding	transforming growth factor, beta receptor III [Source:MGI Symbol;Acc:MGI:104637]
ENSMUSG00000036046	2061.93	2569.03	2089.99	2256.99	2493.31	2579.6	2923.31	3301.55	4107.69	3636.82	3450.2	3399.68	2341.81	3469.88	-0.56719	6.87296e-10	2.89035e-08	5031439G07Rik	15	84943936	84988551	-	9604	protein_coding	RIKEN cDNA 5031439G07 gene [Source:MGI Symbol;Acc:MGI:2444899]
ENSMUSG00000042111	521.658	569.354	528.454	526.976	515.799	564.624	720.028	707.336	721.329	637.563	741.053	690.185	537.811	702.916	-0.386783	7.16098e-10	3.00499e-08	Ccdc115	1	34436670	34439672	-	2543	protein_coding	coiled-coil domain containing 115 [Source:MGI Symbol;Acc:MGI:1916918]
ENSMUSG00000111468	96.8228	38.6843	86.0034	61.8868	33.2774	42.0236	27.7725	8.78073	8.63868	5.60085	6.76319	5.4517	59.783	10.5013	2.51113	7.27929e-10	3.04807e-08	5033425B01Rik	9	31438465	31439767	-	1303	TEC	RIKEN cDNA 5033425B01 gene [Source:MGI Symbol;Acc:MGI:1921983]
ENSMUSG00000024534	259.841	251.944	250.757	290.681	186.353	182.102	151.206	117.076	141.458	131.62	107.245	131.931	236.946	130.089	0.866104	7.46236e-10	3.11802e-08	Sncaip	18	52767709	52915935	+	4522	protein_coding	synuclein, alpha interacting protein (synphilin) [Source:MGI Symbol;Acc:MGI:1915097]
ENSMUSG00000060260	692.579	752.856	537.78	508.222	400.992	532.299	335.327	222.445	296.954	267.907	329.464	331.463	570.788	297.26	0.941193	7.55838e-10	3.14833e-08	Pwwp2b	7	139248482	139269903	+	5963	protein_coding	PWWP domain containing 2B [Source:MGI Symbol;Acc:MGI:2142008]
ENSMUSG00000048200	630.336	357.086	371.99	474.466	380.194	356.662	222.18	205.859	247.282	254.839	206.761	239.875	428.456	229.466	0.901298	7.56724e-10	3.14833e-08	Cracr2b	7	141461094	141466613	+	2764	protein_coding	calcium release activated channel regulator 2B [Source:MGI Symbol;Acc:MGI:2446129]
ENSMUSG00000003344	1346.63	1146.64	1210.26	1300.56	1031.6	1215.45	887.692	764.899	772.082	974.548	816.414	758.877	1208.52	829.085	0.542782	7.64075e-10	3.17213e-08	Btbd2	10	80642617	80657071	-	3586	protein_coding	BTB (POZ) domain containing 2 [Source:MGI Symbol;Acc:MGI:1933831]
ENSMUSG00000030337	1549.16	1204.17	1279.69	1185.23	1038.25	909.433	781.745	590.26	646.821	795.321	736.222	698.908	1194.32	708.213	0.753746	7.85918e-10	3.25587e-08	Vamp1	6	125215551	125245964	+	10167	protein_coding	vesicle-associated membrane protein 1 [Source:MGI Symbol;Acc:MGI:1313276]
ENSMUSG00000024180	223.285	261.863	198.948	275.678	284.522	211.195	367.214	362.937	375.782	358.454	375.84	411.058	242.582	375.214	-0.625269	7.8834e-10	3.25898e-08	Tmem8	17	26113316	26123254	+	3464	protein_coding	transmembrane protein 8 (five membrane-spanning domains) [Source:MGI Symbol;Acc:MGI:1926283]
ENSMUSG00000028214	83.979	103.158	65.2797	114.397	57.4035	112.063	266.41	330.741	285.076	102.682	236.712	369.625	89.38	265.208	-1.56975	8.00425e-10	3.30192e-08	Gem	4	11704457	11714752	+	2104	protein_coding	GTP binding protein (gene overexpressed in skeletal muscle) [Source:MGI Symbol;Acc:MGI:99844]
ENSMUSG00000033576	873.381	740.953	929.458	770.772	651.405	571.09	517.392	431.231	274.278	421.931	354.585	295.482	756.177	382.483	0.982565	8.18263e-10	3.36837e-08	Apol6	15	77044729	77057106	+	4498	protein_coding	apolipoprotein L 6 [Source:MGI Symbol;Acc:MGI:1919189]
ENSMUSG00000017831	808.174	1005.79	851.744	833.597	845.246	884.65	1213.76	1176.62	1167.3	1303.13	1103.37	1107.79	871.534	1178.66	-0.436104	8.20245e-10	3.36941e-08	Rab5a	17	53479234	53507680	+	5270	protein_coding	RAB5A, member RAS oncogene family [Source:MGI Symbol;Acc:MGI:105926]
ENSMUSG00000028145	248.973	263.847	215.526	255.986	276.202	279.08	443.332	497.575	369.303	352.854	387.434	371.806	256.602	403.717	-0.653408	8.37836e-10	3.43442e-08	Them4	3	94310089	94332540	+	4025	protein_coding	thioesterase superfamily member 4 [Source:MGI Symbol;Acc:MGI:1923028]
ENSMUSG00000028124	639.228	637.795	596.843	628.245	667.212	696.083	763.23	832.218	889.784	833.593	876.317	857.007	644.234	842.025	-0.38606	8.4487e-10	3.45598e-08	Gclm	3	122245557	122270732	+	6291	protein_coding	glutamate-cysteine ligase, modifier subunit [Source:MGI Symbol;Acc:MGI:104995]
ENSMUSG00000026489	85802.8	57936.2	67233.9	64433.6	52285.4	56574.5	42396.3	23471.9	32216.9	39886.5	37074.9	27996.7	64044.4	33840.5	0.920315	8.64152e-10	3.51866e-08	Coq8a	1	180165238	180199602	-	5293	protein_coding	coenzyme Q8A [Source:MGI Symbol;Acc:MGI:1914676]
ENSMUSG00000036840	455.462	550.507	523.273	611.367	621.455	575.4	779.688	800.998	888.704	725.31	791.294	860.278	556.244	807.712	-0.536655	8.64271e-10	3.51866e-08	Siah1a	8	86724007	86745934	-	1968	protein_coding	siah E3 ubiquitin protein ligase 1A [Source:MGI Symbol;Acc:MGI:108064]
ENSMUSG00000071064	748.895	647.714	666.267	649.812	617.295	538.764	501.963	339.522	373.623	311.781	297.581	238.785	644.791	343.875	0.907108	8.65614e-10	3.51866e-08	Zfp827	8	79028437	79193766	+	8944	protein_coding	zinc finger protein 827 [Source:MGI Symbol;Acc:MGI:2444807]
ENSMUSG00000030521	283.552	368.989	326.398	353.505	433.438	371.747	529.735	584.406	522.64	532.081	542.022	507.008	356.272	536.315	-0.588739	8.76963e-10	3.55737e-08	Mphosph10	7	64376527	64392268	-	3700	protein_coding	M-phase phosphoprotein 10 (U3 small nucleolar ribonucleoprotein) [Source:MGI Symbol;Acc:MGI:1915223]
ENSMUSG00000085211	68.1712	46.6195	48.7007	64.6999	41.5967	36.6359	120.348	147.321	105.824	101.749	114.008	83.9562	51.0707	112.201	-1.13595	9.02108e-10	3.65175e-08	B430219N15Rik	10	7780185	7781357	+	1173	antisense	RIKEN cDNA B430219N15 gene [Source:MGI Symbol;Acc:MGI:3697426]
ENSMUSG00000032177	1784.31	1894.54	1475.53	1694.39	1747.89	1758.53	2171.4	2309.33	3027.86	2434.5	2487.89	2720.4	1725.86	2525.23	-0.548828	9.27721e-10	3.74765e-08	Pde4a	9	21165714	21213248	+	7655	protein_coding	phosphodiesterase 4A, cAMP specific [Source:MGI Symbol;Acc:MGI:99558]
ENSMUSG00000040280	263.793	257.895	338.833	272.865	314.471	284.467	212.923	201.957	187.891	165.225	168.114	171.183	288.721	184.549	0.646506	9.6574e-10	3.89315e-08	Ndufa4l2	10	127514967	127517154	+	1095	protein_coding	Ndufa4, mitochondrial complex associated like 2 [Source:MGI Symbol;Acc:MGI:3039567]
ENSMUSG00000038658	1577.82	1563.24	1504.54	1739.4	1738.74	1311.35	2397.69	2398.11	2308.69	2011.64	2089.83	2130.52	1572.51	2222.75	-0.498567	1.02137e-09	4.10891e-08	Ric1	19	29522282	29606829	+	10727	protein_coding	RAB6A GEF complex partner 1 [Source:MGI Symbol;Acc:MGI:1924893]
ENSMUSG00000029238	958.348	1288.48	1157.42	1064.27	1172.2	1157.26	2027.39	2015.67	1540.92	1650.38	1530.41	1591.9	1133	1726.11	-0.607477	1.04413e-09	4.19179e-08	Clock	5	76209868	76304792	-	13727	protein_coding	circadian locomotor output cycles kaput [Source:MGI Symbol;Acc:MGI:99698]
ENSMUSG00000009585	195.622	164.656	228.997	219.417	182.194	169.172	105.947	96.588	111.223	77.4784	126.568	125.389	193.343	107.199	0.853314	1.05925e-09	4.24376e-08	Apobec3	15	79891659	79915906	+	9454	protein_coding	apolipoprotein B mRNA editing enzyme, catalytic polypeptide 3 [Source:MGI Symbol;Acc:MGI:1933111]
ENSMUSG00000002728	1257.71	1327.17	1106.65	1156.16	1266.2	1212.22	1524.4	1761.02	1516.09	1542.1	1643.46	1620.25	1221.02	1601.22	-0.390965	1.08883e-09	4.3533e-08	Naa20	2	145902099	145916425	+	3705	protein_coding	N(alpha)-acetyltransferase 20, NatB catalytic subunit [Source:MGI Symbol;Acc:MGI:1915127]
ENSMUSG00000019951	1217.2	1313.28	1058.98	1134.59	1189.67	1215.45	1773.33	1966.88	1708.3	1574.77	1650.22	1439.25	1188.2	1685.46	-0.504494	1.11548e-09	4.45073e-08	Uhrf1bp1l	10	89744991	89819871	+	9235	protein_coding	UHRF1 (ICBP90) binding protein 1-like [Source:MGI Symbol;Acc:MGI:2442888]
ENSMUSG00000030336	162.03	111.093	160.609	106.895	105.656	59.264	67.8884	37.0742	33.4749	38.2725	30.9175	30.5295	117.591	39.6928	1.56692	1.17035e-09	4.6601e-08	Cd27	6	125232622	125237010	-	2328	protein_coding	CD27 antigen [Source:MGI Symbol;Acc:MGI:88326]
ENSMUSG00000047996	176.85	172.591	222.78	182.847	170.547	177.792	121.376	96.588	125.261	123.219	104.346	111.215	183.901	113.667	0.693548	1.17735e-09	4.66986e-08	Prrg1	X	78449613	78583896	-	11614	protein_coding	proline rich Gla (G-carboxyglutamic acid) 1 [Source:MGI Symbol;Acc:MGI:1917364]
ENSMUSG00000027889	2326.71	1389.66	1520.08	1631.56	1209.63	1248.85	900.035	618.554	923.258	862.531	775.835	821.026	1554.42	816.873	0.928282	1.1776e-09	4.66986e-08	Ampd2	3	108074062	108086651	-	5224	protein_coding	adenosine monophosphate deaminase 2 [Source:MGI Symbol;Acc:MGI:88016]
ENSMUSG00000115553	211.429	148.786	152.319	133.15	84.8573	63.5741	58.6309	22.4396	46.4329	23.3369	42.5115	39.2523	132.353	38.7673	1.77427	1.18652e-09	4.69339e-08	Gm49124	14	45565531	45586120	+	440	lincRNA	predicted gene, 49124 [Source:MGI Symbol;Acc:MGI:6118528]
ENSMUSG00000028005	356.664	326.337	334.688	438.834	345.253	346.964	196.465	245.86	264.559	245.504	208.693	222.429	358.123	230.585	0.635779	1.18835e-09	4.69339e-08	Gucy1b1	3	82032006	82074689	-	3927	protein_coding	guanylate cyclase 1, soluble, beta 1 [Source:MGI Symbol;Acc:MGI:1860604]
ENSMUSG00000038518	1212.26	969.091	894.228	981.75	925.111	989.17	619.224	592.211	706.212	637.563	707.237	774.142	995.269	672.765	0.565416	1.28686e-09	5.07216e-08	Jarid2	13	44729474	44921643	+	9715	protein_coding	jumonji, AT rich interactive domain 2 [Source:MGI Symbol;Acc:MGI:104813]
ENSMUSG00000024790	324.06	361.053	340.905	305.683	289.513	331.879	236.581	180.493	205.169	242.704	215.456	223.52	325.516	217.32	0.581171	1.30409e-09	5.12967e-08	Sac3d1	19	6116004	6118586	-	1374	protein_coding	SAC3 domain containing 1 [Source:MGI Symbol;Acc:MGI:1913656]
ENSMUSG00000030059	635.276	779.637	704.606	724.826	717.128	780.13	912.379	1111.25	1025.84	976.415	925.591	971.493	723.601	987.162	-0.448416	1.30753e-09	5.13284e-08	Tmf1	6	97152997	97179122	-	5732	protein_coding	TATA element modulatory factor 1 [Source:MGI Symbol;Acc:MGI:2684999]
ENSMUSG00000026567	4.93994	13.8867	11.398	11.2522	10.8152	15.0854	40.1159	58.5382	46.4329	48.5407	18.3572	41.4329	11.2296	42.2363	-1.91546	1.31748e-09	5.16149e-08	Adcy10	1	165485183	165576774	+	8739	protein_coding	adenylate cyclase 10 [Source:MGI Symbol;Acc:MGI:2660854]
ENSMUSG00000068115	624.408	451.317	563.685	389.137	201.328	228.436	205.722	105.369	124.181	141.888	147.824	116.666	409.718	140.275	1.54585	1.37721e-09	5.38465e-08	Ninl	2	150934519	151039382	-	5952	protein_coding	ninein-like [Source:MGI Symbol;Acc:MGI:1925427]
ENSMUSG00000025224	1396.03	1441.24	1306.63	1360.57	1529.1	1387.86	1691.04	1786.39	1774.17	1776.4	1739.11	1687.85	1403.57	1742.49	-0.311452	1.38642e-09	5.40984e-08	Gbf1	19	46152509	46286510	+	9062	protein_coding	golgi-specific brefeldin A-resistance factor 1 [Source:MGI Symbol;Acc:MGI:1861607]
ENSMUSG00000045045	227.237	212.268	211.382	200.663	204.656	237.056	160.463	142.443	116.622	111.084	104.346	147.196	215.544	130.359	0.726382	1.39383e-09	5.42786e-08	Lrfn4	19	4611785	4615667	-	3366	protein_coding	leucine rich repeat and fibronectin type III domain containing 4 [Source:MGI Symbol;Acc:MGI:2385612]
ENSMUSG00000041161	155.114	168.624	161.645	171.595	183.858	168.094	235.552	290.74	273.198	273.508	227.05	230.062	168.155	255.018	-0.599787	1.45691e-09	5.66219e-08	Otud3	4	138895379	138913945	-	1668	protein_coding	OTU domain containing 3 [Source:MGI Symbol;Acc:MGI:1920412]
ENSMUSG00000040841	903.021	539.596	580.264	687.319	437.598	502.128	343.556	308.301	320.711	334.184	297.581	338.005	608.321	323.723	0.909982	1.46053e-09	5.66492e-08	Six5	7	19094594	19098549	+	3007	protein_coding	sine oculis-related homeobox 5 [Source:MGI Symbol;Acc:MGI:106220]
ENSMUSG00000020424	179.814	184.494	178.224	170.658	201.328	179.947	109.033	96.588	110.143	93.3475	133.332	131.931	182.411	112.396	0.701966	1.48259e-09	5.73906e-08	Castor1	11	4218225	4222409	+	1574	protein_coding	cytosolic arginine sensor for mTORC1 subunit 1 [Source:MGI Symbol;Acc:MGI:1919212]
ENSMUSG00000046532	182.778	191.438	208.273	210.978	159.731	196.11	130.634	78.0509	93.9456	132.553	106.279	86.1369	191.551	104.6	0.869508	1.49091e-09	5.75982e-08	Ar	X	98148769	98323215	+	10048	protein_coding	androgen receptor [Source:MGI Symbol;Acc:MGI:88064]
ENSMUSG00000020300	1043.32	1355.93	1330.46	1053.01	1233.76	1130.33	1724.98	2060.54	1658.63	1797.87	1599.01	1636.6	1191.14	1746.27	-0.552129	1.50228e-09	5.79227e-08	Cpeb4	11	31872211	31935634	+	6369	protein_coding	cytoplasmic polyadenylation element binding protein 4 [Source:MGI Symbol;Acc:MGI:1914829]
ENSMUSG00000112129	775.57	662.593	661.086	911.424	840.254	788.75	613.053	365.864	295.875	411.663	419.318	377.258	773.28	413.838	0.901952	1.51195e-09	5.81802e-08	Pbld1	10	63060162	63077962	+	3928	protein_coding	phenazine biosynthesis-like protein domain containing 1 [Source:MGI Symbol;Acc:MGI:1915621]
ENSMUSG00000036957	71.1351	92.2472	44.556	45.0086	76.538	71.1168	129.605	148.297	161.975	132.553	128.501	125.389	66.7669	137.72	-1.04299	1.53187e-09	5.88306e-08	Lrfn3	7	30355489	30362772	-	2886	protein_coding	leucine rich repeat and fibronectin type III domain containing 3 [Source:MGI Symbol;Acc:MGI:2442512]
ENSMUSG00000046470	1001.82	991.905	1026.86	802.653	1032.43	1128.17	1311.48	1455.65	1982.58	1427.28	1602.88	1591.9	997.307	1561.96	-0.647263	1.55134e-09	5.94611e-08	Sox18	2	181669836	181671640	-	1620	protein_coding	SRY (sex determining region Y)-box 18 [Source:MGI Symbol;Acc:MGI:103559]
ENSMUSG00000064289	669.856	862.957	763.668	853.288	965.876	744.572	1239.48	1325.89	1280.68	1277.93	1044.43	1123.05	810.036	1215.24	-0.584304	1.57084e-09	6.00899e-08	Tank	2	61578585	61654171	+	6096	protein_coding	TRAF family member-associated Nf-kappa B activator [Source:MGI Symbol;Acc:MGI:107676]
ENSMUSG00000046056	75.0871	57.5305	77.7139	58.1361	48.2522	45.2562	5.14306	28.2935	14.0378	24.2704	15.4587	6.54204	60.3293	15.6242	1.93626	1.58041e-09	6.03377e-08	Sbsn	7	30751471	30756134	+	3625	protein_coding	suprabasin [Source:MGI Symbol;Acc:MGI:2446326]
ENSMUSG00000029778	583.901	509.839	499.441	563.545	397.665	307.095	204.694	314.155	268.879	220.3	181.64	167.912	476.914	226.263	1.0756	1.60362e-09	6.11038e-08	Adcyap1r1	6	55451978	55501451	+	6601	protein_coding	adenylate cyclase activating polypeptide 1 receptor 1 [Source:MGI Symbol;Acc:MGI:108449]
ENSMUSG00000005950	3426.34	2752.54	2944.84	3220.93	2315.27	2333.92	1661.21	968.807	1728.81	1799.74	1512.06	1623.52	2832.31	1549.02	0.870673	1.63388e-09	6.21352e-08	P2rx5	11	73160421	73172685	+	2395	protein_coding	purinergic receptor P2X, ligand-gated ion channel, 5 [Source:MGI Symbol;Acc:MGI:2137026]
ENSMUSG00000014164	44.4595	29.7572	44.556	64.6999	26.6219	22.6281	11.3147	11.7076	8.63868	12.1352	6.76319	5.4517	38.7871	9.33519	2.0489	1.6817e-09	6.38291e-08	Klhl3	13	58000228	58113592	-	7322	protein_coding	kelch-like 3 [Source:MGI Symbol;Acc:MGI:2445185]
ENSMUSG00000022827	157.09	207.308	182.369	176.284	196.337	174.559	259.21	301.472	268.879	266.04	280.189	247.507	182.324	270.55	-0.568922	1.68651e-09	6.38873e-08	Rabl3	16	37539885	37572385	+	6369	protein_coding	RAB, member RAS oncogene family-like 3 [Source:MGI Symbol;Acc:MGI:1914907]
ENSMUSG00000027599	1261.66	1432.31	1316.99	1340.88	1473.36	1350.14	1776.41	1737.61	1835.72	1795.07	1704.32	1589.72	1362.56	1739.81	-0.352224	1.69773e-09	6.41872e-08	Armc1	3	19131402	19163065	-	3673	protein_coding	armadillo repeat containing 1 [Source:MGI Symbol;Acc:MGI:1921502]
ENSMUSG00000000751	1365.4	1321.22	1419.57	1002.38	984.179	1133.56	836.261	650.75	631.703	827.992	723.662	783.955	1204.38	742.387	0.697507	1.70928e-09	6.44989e-08	Rpa1	11	75298166	75348324	-	5578	protein_coding	replication protein A1 [Source:MGI Symbol;Acc:MGI:1915525]
ENSMUSG00000020232	2292.13	1751.7	1830.94	2039.45	1923.43	1872.74	1435.94	1465.41	1479.37	1484.23	1467.61	1309.5	1951.73	1440.34	0.438259	1.7276e-09	6.50639e-08	Hmg20b	10	81346048	81350480	-	3149	protein_coding	high mobility group 20B [Source:MGI Symbol;Acc:MGI:1341190]
ENSMUSG00000028413	1947.32	1829.07	1880.68	2271.06	2400.13	1978.34	2704.22	3674.25	3897.12	2792.02	3187.4	3001.71	2051.1	3209.45	-0.645595	1.75997e-09	6.61552e-08	B4galt1	4	40804602	40854005	-	4234	protein_coding	UDP-Gal:betaGlcNAc beta 1,4- galactosyltransferase, polypeptide 1 [Source:MGI Symbol;Acc:MGI:95705]
ENSMUSG00000015957	951.432	1120.85	1032.04	1153.35	865.212	919.131	534.878	438.061	711.611	647.832	554.582	346.728	1007	538.949	0.901555	1.77442e-09	6.65699e-08	Wnt11	7	98835112	98855195	+	4137	protein_coding	wingless-type MMTV integration site family, member 11 [Source:MGI Symbol;Acc:MGI:101948]
ENSMUSG00000039662	1283.4	1453.14	1310.77	1489.03	1395.15	1297.34	1674.58	1926.88	2016.05	1896.82	1654.08	1847.04	1371.47	1835.91	-0.420322	1.83687e-09	6.87801e-08	Icmt	4	152297227	152307121	+	5287	protein_coding	isoprenylcysteine carboxyl methyltransferase [Source:MGI Symbol;Acc:MGI:1888594]
ENSMUSG00000020081	0	5.95143	2.07237	1.87536	4.15967	1.07753	11.3147	25.3665	28.0757	28.0043	14.4926	19.6261	2.52273	21.1467	-3.04215	1.84213e-09	6.88449e-08	Tacr2	10	62252438	62265990	+	2258	protein_coding	tachykinin receptor 2 [Source:MGI Symbol;Acc:MGI:98477]
ENSMUSG00000063889	365.555	378.908	419.655	400.389	464.22	384.677	521.506	791.241	633.863	541.416	662.793	638.939	402.234	631.626	-0.650173	1.8756e-09	6.99612e-08	Crem	18	3266048	3337748	-	5895	protein_coding	cAMP responsive element modulator [Source:MGI Symbol;Acc:MGI:88495]
ENSMUSG00000027002	3238.62	3331.81	3042.24	2971.51	3341.05	3016	4069.19	4175.72	4216.75	4161.43	3829.9	3634.1	3156.87	4014.52	-0.346621	1.89263e-09	7.04615e-08	Nckap1	2	80500512	80581380	-	4964	protein_coding	NCK-associated protein 1 [Source:MGI Symbol;Acc:MGI:1355333]
ENSMUSG00000059495	4026.05	3799.99	3737.52	3872.62	4118.08	3691.61	5233.58	5772.84	5603.26	5505.64	4605.74	4590.33	3874.31	5218.56	-0.429626	1.90307e-09	7.06765e-08	Arhgef12	9	42963842	43107239	-	13620	protein_coding	Rho guanine nucleotide exchange factor (GEF) 12 [Source:MGI Symbol;Acc:MGI:1916882]
ENSMUSG00000062762	2922.47	3389.34	3175.91	3282.82	3901.77	3388.82	4704.87	4290.85	4569.86	4229.58	4456.95	4529.27	3343.52	4463.56	-0.416482	1.90566e-09	7.06765e-08	Ei24	9	36779159	36797393	-	4868	protein_coding	etoposide induced 2.4 mRNA [Source:MGI Symbol;Acc:MGI:108090]
ENSMUSG00000038754	108.679	268.806	71.4968	325.375	637.262	306.018	1583.03	1989.32	1382.19	2458.77	1803.84	1367.29	286.273	1764.07	-2.62279	1.96446e-09	7.27188e-08	Elovl3	19	46131897	46135307	+	1494	protein_coding	elongation of very long chain fatty acids (FEN1/Elo2, SUR4/Elo3, yeast)-like 3 [Source:MGI Symbol;Acc:MGI:1195976]
ENSMUSG00000046574	767.667	695.326	685.955	717.325	579.858	573.245	471.104	409.767	407.098	522.746	384.536	431.775	669.896	437.838	0.612963	1.97633e-09	7.30193e-08	Prr12	7	45027563	45052881	-	7185	protein_coding	proline rich 12 [Source:MGI Symbol;Acc:MGI:2679002]
ENSMUSG00000117263	165.982	101.174	101.546	64.6999	68.2186	72.1944	39.0872	27.3178	37.7942	36.4055	36.7145	31.6199	95.6359	34.8232	1.45623	1.99207e-09	7.34612e-08	AC132460.3	17	28001065	28002362	-	1298	antisense	novel transcript, antisense to Anks1
ENSMUSG00000028284	1202.38	1400.57	1199.9	1211.48	1290.33	1205.75	1507.94	1754.19	1762.29	1638.25	1570.99	1587.54	1251.74	1636.87	-0.386737	2.09745e-09	7.72011e-08	Map3k7	4	31964097	32023467	+	6423	protein_coding	mitogen-activated protein kinase kinase kinase 7 [Source:MGI Symbol;Acc:MGI:1346877]
ENSMUSG00000071648	363.58	358.078	284.951	348.817	310.312	399.763	405.273	547.332	609.027	573.154	641.537	659.656	344.25	572.663	-0.734751	2.1662e-09	7.95811e-08	Rom1	19	8927382	8929356	-	1526	protein_coding	rod outer segment membrane protein 1 [Source:MGI Symbol;Acc:MGI:97998]
ENSMUSG00000021708	566.117	538.604	563.685	621.681	524.951	450.407	414.531	312.204	388.74	367.789	302.411	295.482	544.241	346.86	0.650482	2.18743e-09	8.02099e-08	Rasgrf2	13	91880400	92131656	-	9237	protein_coding	RAS protein-specific guanine nucleotide-releasing factor 2 [Source:MGI Symbol;Acc:MGI:109137]
ENSMUSG00000006456	539.441	406.681	581.3	545.729	499.161	466.569	356.928	345.375	333.669	329.517	370.043	316.199	506.48	341.955	0.566369	2.19621e-09	8.02536e-08	Rbm14	19	4800569	4811634	-	3910	protein_coding	RNA binding motif protein 14 [Source:MGI Symbol;Acc:MGI:1929092]
ENSMUSG00000030966	276.637	228.138	208.273	261.613	233.774	203.653	165.606	148.297	134.979	146.556	155.553	155.919	235.348	151.152	0.640141	2.19687e-09	8.02536e-08	Trim21	7	102557921	102565486	-	3714	protein_coding	tripartite motif-containing 21 [Source:MGI Symbol;Acc:MGI:106657]
ENSMUSG00000035413	88.9189	76.3767	84.9672	98.4563	107.32	108.83	60.6881	30.2447	55.0716	42.9399	42.5115	33.8005	94.1448	44.2094	1.09357	2.21732e-09	8.0849e-08	Tmem98	11	80810175	80822033	+	1633	protein_coding	transmembrane protein 98 [Source:MGI Symbol;Acc:MGI:1923457]
ENSMUSG00000109674	686.652	503.888	700.461	652.625	777.027	538.764	424.817	228.299	363.904	418.197	286.953	284.579	643.236	334.458	0.943939	2.25292e-09	8.19938e-08	Gm45470	8	27228686	27240332	+	7624	antisense	predicted gene 45470 [Source:MGI Symbol;Acc:MGI:5791306]
ENSMUSG00000002108	1589.67	1618.79	1532.52	1936.31	2218.77	1913.69	2488.21	2734.71	2626.16	2699.61	2633.78	2588.47	1801.62	2628.49	-0.544514	2.33057e-09	8.46614e-08	Nr1h3	2	91184061	91202834	-	2515	protein_coding	nuclear receptor subfamily 1, group H, member 3 [Source:MGI Symbol;Acc:MGI:1352462]
ENSMUSG00000000787	8478.91	10232.5	8880.11	9278.34	9689.54	9512.41	12694.1	13730.1	13013.1	11689.9	12006.6	11099.7	9345.3	12372.2	-0.404779	2.36771e-09	8.58505e-08	Ddx3x	X	13280970	13294052	+	5277	protein_coding	DEAD/H (Asp-Glu-Ala-Asp/His) box polypeptide 3, X-linked [Source:MGI Symbol;Acc:MGI:103064]
ENSMUSG00000015090	202.537	170.608	111.908	194.1	102.328	94.8224	288.011	1277.11	1314.16	390.193	552.65	812.304	146.051	772.404	-2.40271	2.39436e-09	8.66555e-08	Ptgds	2	25466709	25470046	-	1649	protein_coding	prostaglandin D2 synthase (brain) [Source:MGI Symbol;Acc:MGI:99261]
ENSMUSG00000041351	993.916	846.095	790.609	807.342	803.649	692.85	545.164	420.499	512.921	635.697	515.935	544.08	822.41	529.049	0.636479	2.45219e-09	8.85836e-08	Rap1gap	4	137664726	137729861	+	6429	protein_coding	Rap1 GTPase-activating protein [Source:MGI Symbol;Acc:MGI:109338]
ENSMUSG00000028494	9362.17	12136	9561.92	14467.5	15664.5	12603.8	20002.4	22019.1	20920.7	19238.9	19503.1	19451.7	12299.3	20189.3	-0.714958	2.51014e-09	9.05092e-08	Plin2	4	86648386	86670060	-	3512	protein_coding	perilipin 2 [Source:MGI Symbol;Acc:MGI:87920]
ENSMUSG00000010914	3201.08	2732.7	2186.35	2396.71	2643.89	2370.56	3889.18	3675.22	3666.04	3666.69	3504.3	3798.75	2588.55	3700.03	-0.515236	2.52051e-09	9.0715e-08	Pdhx	2	103021075	103073513	-	3930	protein_coding	pyruvate dehydrogenase complex, component X [Source:MGI Symbol;Acc:MGI:1351627]
ENSMUSG00000049811	250.949	216.235	240.395	203.476	183.858	197.188	159.435	97.5637	136.059	108.283	120.771	90.4982	215.35	118.768	0.858193	2.54913e-09	9.14088e-08	Fam161a	11	23007531	23030788	+	4396	protein_coding	family with sequence similarity 161, member A [Source:MGI Symbol;Acc:MGI:1921123]
ENSMUSG00000100594	232.177	243.017	216.563	222.23	205.488	219.816	162.521	134.638	111.223	164.292	109.177	106.853	223.215	131.451	0.760946	2.54917e-09	9.14088e-08	2810414N06Rik	1	151748949	151755018	-	1381	lincRNA	RIKEN cDNA 2810414N06 gene [Source:MGI Symbol;Acc:MGI:1919065]
ENSMUSG00000024975	1683.53	1511.66	1335.64	1384.95	1354.39	1337.21	1184.96	778.558	737.527	910.138	731.391	920.247	1434.57	877.137	0.70983	2.57298e-09	9.20929e-08	Pdcd4	19	53892231	53929861	+	2556	protein_coding	programmed cell death 4 [Source:MGI Symbol;Acc:MGI:107490]
ENSMUSG00000024066	4605.01	4038.05	4308.46	6166.18	5606.41	5116.1	3217.5	3123.01	3572.09	3434.25	2970.01	3221.96	4973.37	3256.47	0.611064	2.58768e-09	9.24491e-08	Xdh	17	73883895	73950196	-	9175	protein_coding	xanthine dehydrogenase [Source:MGI Symbol;Acc:MGI:98973]
ENSMUSG00000063888	1370.34	1696.16	1485.89	1662.51	1981.67	1962.18	2319.52	2780.56	2590.52	2371.03	2677.26	2441.27	1693.12	2530.03	-0.579312	2.62414e-09	9.358e-08	Rpl7l1	17	46773907	46782672	-	3495	protein_coding	ribosomal protein L7-like 1 [Source:MGI Symbol;Acc:MGI:1913479]
ENSMUSG00000007415	2588.53	2657.31	2446.43	2542.05	2504.96	2508.48	3145.49	2881.05	3128.28	3147.68	2983.53	2970.09	2541.29	3042.69	-0.259747	2.73813e-09	9.74252e-08	Gatad1	5	3632932	3657185	-	4168	protein_coding	GATA zinc finger domain containing 1 [Source:MGI Symbol;Acc:MGI:1914460]
ENSMUSG00000032456	458.426	432.471	428.981	418.205	333.606	351.274	279.782	191.225	244.043	241.77	290.817	200.623	403.827	241.377	0.741469	2.74198e-09	9.74252e-08	Nmnat3	9	98287435	98420438	+	5004	protein_coding	nicotinamide nucleotide adenylyltransferase 3 [Source:MGI Symbol;Acc:MGI:1921330]
ENSMUSG00000017756	5447.76	3791.06	4163.39	4491.48	3218.76	3144.23	2741.25	2500.56	2480.38	1946.3	1922.68	2026.94	4042.78	2269.68	0.8329	2.76488e-09	9.806e-08	Slc12a7	13	73733094	73816754	+	12669	protein_coding	solute carrier family 12, member 7 [Source:MGI Symbol;Acc:MGI:1342283]
ENSMUSG00000032261	162.03	249.96	227.961	243.797	242.925	203.653	334.299	391.23	423.295	321.115	327.532	375.077	221.721	362.091	-0.705499	2.81064e-09	9.9463e-08	Sh3bgrl2	9	83548327	83638801	+	7865	protein_coding	SH3 domain binding glutamic acid-rich protein like 2 [Source:MGI Symbol;Acc:MGI:1915350]
ENSMUSG00000052331	664.916	589.192	645.543	658.251	613.136	470.88	411.445	386.352	437.333	430.332	314.972	346.728	606.986	387.86	0.646723	2.81465e-09	9.9463e-08	Ankrd44	1	54645340	54926387	-	14175	protein_coding	ankyrin repeat domain 44 [Source:MGI Symbol;Acc:MGI:3045243]
ENSMUSG00000112058	106.703	99.1905	94.2928	110.646	79.0338	84.0472	146.063	181.468	132.82	179.227	171.012	160.28	95.6522	161.812	-0.761451	2.89105e-09	1.0193e-07	Gm47593	10	61496600	61499601	-	873	antisense	predicted gene, 47593 [Source:MGI Symbol;Acc:MGI:6096640]
ENSMUSG00000022791	1289.32	1444.21	1233.06	1062.39	814.464	1039.81	657.283	640.993	575.552	828.926	626.079	674.921	1147.21	667.292	0.781018	2.89495e-09	1.0193e-07	Tnk2	16	32643874	32683493	+	5738	protein_coding	tyrosine kinase, non-receptor, 2 [Source:MGI Symbol;Acc:MGI:1858308]
ENSMUSG00000066621	4221.67	4182.86	3382.11	4623.7	4654.67	3653.9	7079.93	7441.18	6953.05	6536.19	5641.47	5128.96	4119.82	6463.47	-0.649597	2.91966e-09	1.02615e-07	Tecpr1	5	144194442	144223615	-	12772	protein_coding	tectonin beta-propeller repeat containing 1 [Source:MGI Symbol;Acc:MGI:1917631]
ENSMUSG00000040740	833.862	1901.48	1351.19	1598.74	2582.33	1887.83	4521.78	3889.86	3188.75	4038.21	3621.21	3372.42	1692.57	3772.04	-1.15595	2.94058e-09	1.03164e-07	Slc25a34	4	141618824	141623821	-	2670	protein_coding	solute carrier family 25, member 34 [Source:MGI Symbol;Acc:MGI:2686215]
ENSMUSG00000046275	2537.15	3171.12	3189.38	3295.01	3465.01	3407.14	2207.4	1072.22	2129.43	1777.34	1354.57	1328.03	3177.47	1644.83	0.950053	2.95425e-09	1.03457e-07	Tusc5	11	76679808	76698664	+	3302	protein_coding	tumor suppressor candidate 5 [Source:MGI Symbol;Acc:MGI:3029307]
ENSMUSG00000089911	638.24	595.143	625.856	625.432	729.607	635.741	814.661	938.562	913.54	825.192	808.685	853.736	641.67	859.063	-0.419552	2.96577e-09	1.03674e-07	Mfsd14a	3	116631164	116662677	-	7466	protein_coding	major facilitator superfamily domain containing 14A [Source:MGI Symbol;Acc:MGI:1201609]
ENSMUSG00000062075	712.339	471.155	521.201	549.48	451.741	481.655	337.385	287.813	312.072	282.843	324.633	383.8	531.262	321.424	0.725581	3.02932e-09	1.05706e-07	Lmnb2	10	80901203	80918245	-	4286	protein_coding	lamin B2 [Source:MGI Symbol;Acc:MGI:96796]
ENSMUSG00000060708	419.895	474.131	446.596	515.724	487.514	467.647	577.051	670.262	651.14	589.956	672.455	653.114	468.584	635.663	-0.438913	3.11501e-09	1.08502e-07	Bloc1s4	5	36747378	36748650	-	1273	protein_coding	biogenesis of lysosomal organelles complex-1, subunit 4, cappuccino [Source:MGI Symbol;Acc:MGI:1929230]
ENSMUSG00000039361	6422.91	7091.13	7182.84	8819.81	10193.7	7931.68	11282.8	13506.7	13672.9	12461.9	12003.7	11340.6	7940.34	12378.1	-0.640423	3.14302e-09	1.09282e-07	Picalm	7	90130213	90213465	+	15732	protein_coding	phosphatidylinositol binding clathrin assembly protein [Source:MGI Symbol;Acc:MGI:2385902]
ENSMUSG00000024981	2559.88	2441.08	1594.69	2501.73	2867.68	1995.58	3886.1	4158.16	3901.44	4373.33	3171.94	4859.65	2326.77	4058.44	-0.802296	3.19959e-09	1.1105e-07	Acsl5	19	55251938	55297720	+	4864	protein_coding	acyl-CoA synthetase long-chain family member 5 [Source:MGI Symbol;Acc:MGI:1919129]
ENSMUSG00000025962	469.294	497.936	506.695	445.398	582.354	543.074	697.399	719.044	659.779	677.703	677.286	722.896	507.458	692.351	-0.447493	3.21985e-09	1.11555e-07	Fastkd2	1	63730614	63754655	+	5873	protein_coding	FAST kinase domains 2 [Source:MGI Symbol;Acc:MGI:1922869]
ENSMUSG00000071073	10.8679	19.8381	13.4704	28.1304	19.9664	31.2483	36.0014	107.32	75.5884	49.4742	70.5305	81.7755	20.5869	70.115	-1.76875	3.23681e-09	1.11943e-07	Lrrc73	17	46253531	46257315	+	2898	protein_coding	leucine rich repeat containing 73 [Source:MGI Symbol;Acc:MGI:2684934]
ENSMUSG00000011179	976.132	937.35	868.323	903.923	930.103	1021.5	1184.96	1122.96	1185.66	1255.52	1258.92	1163.39	939.555	1195.24	-0.347915	3.26572e-09	1.12743e-07	Odc1	12	17544794	17551505	+	3405	protein_coding	ornithine decarboxylase, structural 1 [Source:MGI Symbol;Acc:MGI:97402]
ENSMUSG00000020361	2859.24	3523.25	2985.25	3047.46	3578.15	3275.68	4180.28	4722.08	4130.37	4371.46	4176.76	4134.57	3211.5	4285.92	-0.41626	3.5385e-09	1.21943e-07	Hspa4	11	53259814	53300457	-	5528	protein_coding	heat shock protein 4 [Source:MGI Symbol;Acc:MGI:1342292]
ENSMUSG00000031938	7076.96	6244.04	5915.58	6688.47	7567.28	5779.86	10046.5	8767.07	9239.06	9223.67	8424.04	8507.93	6545.36	9034.7	-0.464833	3.5591e-09	1.22437e-07	4931406C07Rik	9	15283337	15306448	-	10871	protein_coding	RIKEN cDNA 4931406C07 gene [Source:MGI Symbol;Acc:MGI:1918234]
ENSMUSG00000029722	878.321	640.771	623.783	671.378	482.522	440.709	426.874	292.691	312.072	333.251	293.716	300.934	622.914	326.59	0.931549	3.57098e-09	1.22629e-07	Agfg2	5	137650463	137684726	-	3822	protein_coding	ArfGAP with FG repeats 2 [Source:MGI Symbol;Acc:MGI:2443267]
ENSMUSG00000032349	2104.41	2573	2163.55	2682.7	2678	2324.23	3229.84	3813.76	4174.64	3186.88	3227.98	3686.44	2420.98	3553.26	-0.553189	3.62261e-09	1.24183e-07	Elovl5	9	77917364	77984519	+	3522	protein_coding	ELOVL family member 5, elongation of long chain fatty acids (yeast) [Source:MGI Symbol;Acc:MGI:1916051]
ENSMUSG00000019132	3901.56	3865.45	3546.86	4295.51	3954.19	3834.92	4576.29	5585.52	5759.84	4807.4	5232.78	5276.16	3899.75	5206.33	-0.416713	3.73048e-09	1.27622e-07	BC005537	13	24801657	24816197	+	5849	protein_coding	cDNA sequence BC005537 [Source:MGI Symbol;Acc:MGI:2441726]
ENSMUSG00000020087	2609.28	2918.18	2659.89	3422.53	3738.71	3510.59	5115.29	5166	4867.89	4195.97	4546.8	4585.97	3143.2	4746.32	-0.594385	3.73604e-09	1.27622e-07	Tysnd1	10	61695514	61702773	+	2286	protein_coding	trypsin domain containing 1 [Source:MGI Symbol;Acc:MGI:1919017]
ENSMUSG00000038393	36193	31381.9	38920.1	29204	41311.4	30755.9	26151.4	18747.8	21473.6	18472.5	19664.5	25016.8	34627.7	21587.8	0.681743	3.76189e-09	1.2828e-07	Txnip	3	96557957	96561883	+	3123	protein_coding	thioredoxin interacting protein [Source:MGI Symbol;Acc:MGI:1889549]
ENSMUSG00000029385	1703.29	1096.06	1581.22	2084.46	2069.02	1200.37	4490.92	3744.49	3468.43	2317.82	2737.16	3495.63	1622.4	3375.74	-1.05675	3.84662e-09	1.3094e-07	Ccng2	5	93267257	93276231	+	5458	protein_coding	cyclin G2 [Source:MGI Symbol;Acc:MGI:1095734]
ENSMUSG00000089829	42.4835	34.7167	50.7731	56.2608	18.3026	31.2483	7.20028	12.6833	7.55884	9.33475	10.6279	14.1744	38.9641	10.2632	1.92194	3.92442e-09	1.33355e-07	Gm16565	1	165781075	165789367	+	2181	processed_transcript	predicted gene 16565 [Source:MGI Symbol;Acc:MGI:4414985]
ENSMUSG00000038267	1152.98	1185.33	1106.65	1095.21	1355.22	1029.04	1720.87	1795.17	1992.29	1997.64	1471.48	1462.15	1154.07	1739.93	-0.591867	3.96329e-09	1.34441e-07	Slc22a23	13	34179158	34345182	-	6386	protein_coding	solute carrier family 22, member 23 [Source:MGI Symbol;Acc:MGI:1920352]
ENSMUSG00000058254	2145.91	2592.84	2569.74	2678.01	2409.28	2531.11	1724.98	1962.01	1929.66	1875.35	2010.6	1905.91	2487.82	1901.42	0.387672	3.97235e-09	1.34514e-07	Tspan7	X	10485158	10596605	+	7067	protein_coding	tetraspanin 7 [Source:MGI Symbol;Acc:MGI:1298407]
ENSMUSG00000110344	97.8108	172.591	139.885	162.219	202.16	137.924	239.667	248.787	292.635	286.577	307.242	346.728	152.098	286.939	-0.912384	4.08988e-09	1.38254e-07	Gm45716	11	90187683	90251255	+	2187	protein_coding	predicted gene 45716 [Source:MGI Symbol;Acc:MGI:5804831]
ENSMUSG00000054150	744.943	631.844	716.004	751.081	338.597	374.98	317.841	275.129	283.996	183.895	244.441	165.732	592.908	245.172	1.2739	4.14078e-09	1.39732e-07	Syne3	12	104929933	105009809	-	5548	protein_coding	spectrin repeat containing, nuclear envelope family member 3 [Source:MGI Symbol;Acc:MGI:2442408]
ENSMUSG00000041961	181.79	196.397	195.839	180.972	207.984	223.048	381.615	285.861	321.791	364.989	268.595	269.314	197.672	315.361	-0.674665	4.16978e-09	1.40467e-07	Znrf3	11	5276324	5444847	-	7893	protein_coding	zinc and ring finger 3 [Source:MGI Symbol;Acc:MGI:3039616]
ENSMUSG00000039911	921.793	969.091	750.198	943.305	787.842	701.47	667.569	478.062	493.484	551.684	482.119	556.074	845.617	538.165	0.652394	4.25012e-09	1.42926e-07	Spsb1	4	149896283	149955043	-	4396	protein_coding	splA/ryanodine receptor domain and SOCS box containing 1 [Source:MGI Symbol;Acc:MGI:1921896]
ENSMUSG00000030201	1919.66	2278.41	2171.84	1876.3	2389.32	2185.23	3354.3	3293.75	3082.93	3068.33	2599.97	2762.92	2136.79	3027.03	-0.502371	4.28172e-09	1.4374e-07	Lrp6	6	134446476	134566965	-	13672	protein_coding	low density lipoprotein receptor-related protein 6 [Source:MGI Symbol;Acc:MGI:1298218]
ENSMUSG00000015224	106.703	116.053	78.7501	124.711	109.815	87.2797	62.7453	44.8793	52.9119	54.1416	49.2747	63.2397	103.885	54.5321	0.935604	4.30299e-09	1.44206e-07	Cyp2j9	4	96568429	96591578	-	3337	protein_coding	cytochrome P450, family 2, subfamily j, polypeptide 9 [Source:MGI Symbol;Acc:MGI:1921769]
ENSMUSG00000056091	485.102	1425.37	1005.1	760.458	2023.27	1272.56	3492.14	4289.87	4069.9	4105.42	3202.86	3140.18	1161.98	3716.73	-1.67729	4.31558e-09	1.44379e-07	St3gal5	6	72097592	72154571	+	2618	protein_coding	ST3 beta-galactoside alpha-2,3-sialyltransferase 5 [Source:MGI Symbol;Acc:MGI:1339963]
ENSMUSG00000068794	123.498	98.1986	160.609	165.969	134.773	167.017	49.3734	91.7098	66.9497	68.1437	68.5981	76.3238	141.678	70.1831	1.01187	4.32513e-09	1.4445e-07	Col28a1	6	7997808	8192617	-	4904	protein_coding	collagen, type XXVIII, alpha 1 [Source:MGI Symbol;Acc:MGI:2685312]
ENSMUSG00000070733	1330.82	1441.24	1737.68	1802.22	1547.4	1296.27	1110.9	1117.1	1035.56	1052.96	1008.68	950.777	1525.94	1046	0.544903	4.39889e-09	1.46662e-07	Fryl	5	73019987	73256619	-	15192	protein_coding	FRY like transcription coactivator [Source:MGI Symbol;Acc:MGI:1919563]
ENSMUSG00000053626	39.5195	40.6681	38.3388	43.1332	33.2774	54.9539	20.5722	5.85382	7.55884	13.0687	17.3911	16.3551	41.6485	13.4666	1.6259	4.4221e-09	1.47184e-07	Tll1	8	64014931	64206271	-	7758	protein_coding	tolloid-like [Source:MGI Symbol;Acc:MGI:106923]
ENSMUSG00000064340	490.042	609.03	503.586	414.454	540.758	640.051	1034.78	766.85	779.64	816.791	952.644	1239.72	532.987	931.738	-0.805923	4.45782e-09	1.4812e-07	mt-Tl1	MT	2676	2750	+	75	Mt_tRNA	mitochondrially encoded tRNA leucine 1 [Source:MGI Symbol;Acc:MGI:102482]
ENSMUSG00000038146	2268.42	2271.46	2798.74	2633.94	2400.13	2219.71	1669.44	1873.22	1963.14	1602.78	1583.55	1473.05	2432.07	1694.2	0.521653	4.59977e-09	1.52576e-07	Notch3	17	32120820	32166880	-	8044	protein_coding	notch 3 [Source:MGI Symbol;Acc:MGI:99460]
ENSMUSG00000071757	580.937	464.212	459.03	458.525	544.917	601.26	669.626	712.215	805.556	776.651	759.41	777.413	518.147	750.145	-0.533908	4.64597e-09	1.53846e-07	Zhx2	15	57694665	57839832	+	4434	protein_coding	zinc fingers and homeoboxes 2 [Source:MGI Symbol;Acc:MGI:2683087]
ENSMUSG00000062115	1462.22	1175.41	1160.53	1243.36	1126.44	1076.45	854.776	790.266	875.746	924.14	811.583	673.83	1207.4	821.724	0.554847	4.76985e-09	1.5768e-07	Rai1	11	60105013	60199197	+	9591	protein_coding	retinoic acid induced 1 [Source:MGI Symbol;Acc:MGI:103291]
ENSMUSG00000039670	1860.38	1339.07	1535.63	1485.28	1339.41	1457.89	1197.3	744.411	921.099	997.885	926.558	851.556	1502.95	939.802	0.677223	4.78061e-09	1.57768e-07	Oxld1	11	120456606	120458068	-	813	protein_coding	oxidoreductase like domain containing 1 [Source:MGI Symbol;Acc:MGI:1913681]
ENSMUSG00000049881	349.748	358.078	374.063	372.259	405.152	396.53	278.754	251.714	206.248	243.637	287.919	280.217	375.972	258.082	0.542825	4.84376e-09	1.59582e-07	2810025M15Rik	1	157412352	157420236	+	1410	transcribed_processed_pseudogene	RIKEN cDNA 2810025M15 gene [Source:MGI Symbol;Acc:MGI:1917203]
ENSMUSG00000066232	2323.75	2860.65	2523.11	2464.22	2770.34	2819.89	3498.31	3794.25	3319.41	3533.2	3209.62	3478.19	2626.99	3472.16	-0.402456	4.85752e-09	1.59765e-07	Ipo7	7	110018274	110056609	+	11169	protein_coding	importin 7 [Source:MGI Symbol;Acc:MGI:2152414]
ENSMUSG00000004562	2486.77	2351.81	2384.26	2710.83	2403.46	2152.9	1976.99	1417.6	1724.5	1785.74	1558.43	1382.55	2415	1640.97	0.557542	4.86985e-09	1.599e-07	Arhgef40	14	51984719	52006251	+	10366	protein_coding	Rho guanine nucleotide exchange factor (GEF) 40 [Source:MGI Symbol;Acc:MGI:2685515]
ENSMUSG00000040351	773.594	790.548	742.945	681.693	716.296	790.905	947.351	987.344	1053.92	967.08	907.234	938.783	749.33	966.952	-0.368492	5.05127e-09	1.65578e-07	Ankib1	5	3690000	3802925	-	8541	protein_coding	ankyrin repeat and IBR domain containing 1 [Source:MGI Symbol;Acc:MGI:1918047]
ENSMUSG00000039953	1253.76	1106.97	1388.49	1248.99	1263.71	1289.8	954.552	887.829	947.015	1059.49	837.67	884.266	1258.62	928.471	0.43854	5.08894e-09	1.66443e-07	Clstn1	4	149586468	149648899	+	4662	protein_coding	calsyntenin 1 [Source:MGI Symbol;Acc:MGI:1929895]
ENSMUSG00000056602	1613.38	1561.26	1457.91	1726.27	1693.82	1543.02	833.176	865.39	963.212	1375.01	1077.28	872.272	1599.28	997.723	0.680338	5.09477e-09	1.66443e-07	Fry	5	150118645	150497753	+	29729	protein_coding	FRY microtubule binding protein [Source:MGI Symbol;Acc:MGI:2443895]
ENSMUSG00000105484	81.015	120.021	110.872	74.0767	65.7228	76.5045	39.0872	21.464	21.5967	41.0729	49.2747	22.8971	88.0352	32.5654	1.42725	5.11167e-09	1.66559e-07	Gm42775	9	110288952	110293937	-	740	lincRNA	predicted gene 42775 [Source:MGI Symbol;Acc:MGI:5662912]
ENSMUSG00000009630	996.88	1014.72	963.652	1069.89	1062.38	1151.88	1337.2	1325.89	1422.14	1216.32	1408.68	1395.64	1043.23	1350.98	-0.372599	5.1154e-09	1.66559e-07	Ppp2cb	8	33599625	33619441	+	1469	protein_coding	protein phosphatase 2 (formerly 2A), catalytic subunit, beta isoform [Source:MGI Symbol;Acc:MGI:1321161]
ENSMUSG00000033416	2400.81	2077.05	1905.54	2538.3	2471.68	2420.13	1782.58	1554.19	1644.59	1673.72	1720.75	1475.23	2302.25	1641.84	0.487829	5.13919e-09	1.67054e-07	Gucd1	10	75351111	75517972	-	8206	protein_coding	guanylyl cyclase domain containing 1 [Source:MGI Symbol;Acc:MGI:1916028]
ENSMUSG00000110613	535.489	428.503	356.448	481.029	441.757	356.662	641.854	811.73	704.052	648.765	692.744	608.41	433.315	684.592	-0.659074	5.15938e-09	1.6743e-07	Lncbate1	8	108553252	108584595	-	812	lincRNA	brown adipose tissue enriched long non-coding RNA 1 [Source:MGI Symbol;Acc:MGI:1924437]
ENSMUSG00000050270	250.949	241.033	213.454	244.734	241.261	200.42	168.692	111.223	147.937	163.358	144.926	117.757	231.975	142.315	0.705269	5.18398e-09	1.67949e-07	Tmem220	11	67025154	67035312	+	1669	protein_coding	transmembrane protein 220 [Source:MGI Symbol;Acc:MGI:2443691]
ENSMUSG00000039765	573.033	506.864	587.517	480.092	348.581	313.561	304.469	174.639	244.043	245.504	171.978	158.099	468.274	216.455	1.11307	5.3367e-09	1.72609e-07	Cc2d2a	5	43662346	43740972	+	6809	protein_coding	coiled-coil and C2 domain containing 2A [Source:MGI Symbol;Acc:MGI:1924487]
ENSMUSG00000043833	409.027	223.179	311.892	301.933	244.589	215.506	145.034	94.6367	158.736	151.223	116.907	164.641	284.354	138.53	1.03881	5.49324e-09	1.77378e-07	2900005J15Rik	5	25100983	25110109	+	2928	processed_transcript	RIKEN cDNA 2900005J15 gene [Source:MGI Symbol;Acc:MGI:1914511]
ENSMUSG00000036104	1565.96	1577.13	1568.78	1578.11	1633.09	1586.12	2102.48	1923.96	1991.21	1997.64	1909.15	1768.53	1584.87	1948.83	-0.29821	5.60102e-09	1.80559e-07	Rab3gap1	1	127868773	127943868	+	11739	protein_coding	RAB3 GTPase activating protein subunit 1 [Source:MGI Symbol;Acc:MGI:2445001]
ENSMUSG00000022828	341.844	493.969	398.931	466.027	451.741	427.778	555.45	700.507	647.901	641.297	618.349	623.675	430.048	631.197	-0.553101	5.61082e-09	1.80576e-07	Gtf2e1	16	37509790	37539789	-	6285	protein_coding	general transcription factor II E, polypeptide 1 (alpha subunit) [Source:MGI Symbol;Acc:MGI:1921447]
ENSMUSG00000028700	2542.09	2592.84	2327.27	2783.03	2737.06	2539.73	3187.67	3275.21	3520.26	3390.38	3050.2	3250.3	2587.01	3279	-0.341549	6.05051e-09	1.94316e-07	Pomgnt1	4	116123840	116159849	+	5463	protein_coding	protein O-linked mannose beta 1,2-N-acetylglucosaminyltransferase [Source:MGI Symbol;Acc:MGI:1915523]
ENSMUSG00000036285	649.108	651.682	607.204	642.31	673.035	577.555	783.802	866.365	805.556	859.731	790.328	781.774	633.482	814.593	-0.361965	6.05772e-09	1.94316e-07	Noa1	5	77294182	77310084	-	4029	protein_coding	nitric oxide associated 1 [Source:MGI Symbol;Acc:MGI:1914306]
ENSMUSG00000020227	245.021	255.912	246.612	265.363	368.547	257.529	389.844	525.868	488.085	375.257	600.958	489.563	273.164	478.263	-0.806028	6.13364e-09	1.96428e-07	Irak3	10	120141648	120202130	-	3676	protein_coding	interleukin-1 receptor-associated kinase 3 [Source:MGI Symbol;Acc:MGI:1921164]
ENSMUSG00000025372	785.45	737.977	752.27	758.583	701.321	749.959	666.54	417.572	438.413	410.729	478.254	443.768	747.593	475.88	0.651789	6.34609e-09	2.02898e-07	Baiap2	11	119942763	120006782	+	4992	protein_coding	brain-specific angiogenesis inhibitor 1-associated protein 2 [Source:MGI Symbol;Acc:MGI:2137336]
ENSMUSG00000042851	549.321	386.843	382.352	275.678	163.059	188.567	141.948	125.857	100.425	132.553	121.737	87.2272	324.303	118.291	1.45363	6.56663e-09	2.09605e-07	Zc3h6	2	128967402	129018563	+	5668	protein_coding	zinc finger CCCH type containing 6 [Source:MGI Symbol;Acc:MGI:1926001]
ENSMUSG00000022899	91.8829	70.4253	82.8948	87.2042	73.2102	76.5045	53.4878	38.0498	41.0337	33.6051	35.7483	18.5358	80.3536	36.7434	1.12681	6.60997e-09	2.10643e-07	Slc15a2	16	36750177	36784962	-	7361	protein_coding	solute carrier family 15 (H+/peptide transporter), member 2 [Source:MGI Symbol;Acc:MGI:1890457]
ENSMUSG00000036860	1368.36	1238.89	1171.93	1215.23	1219.62	1234.85	986.439	953.197	966.452	950.278	1061.82	1004.2	1241.48	987.065	0.330845	6.71058e-09	2.13499e-07	Mrpl55	11	59202486	59206134	+	1027	protein_coding	mitochondrial ribosomal protein L55 [Source:MGI Symbol;Acc:MGI:1914462]
ENSMUSG00000017210	700.483	882.796	757.451	772.648	884.347	776.897	986.439	1173.69	1091.71	1150.97	1008.68	1184.11	795.77	1099.27	-0.465441	6.96385e-09	2.21054e-07	Med24	11	98704591	98729435	-	6528	protein_coding	mediator complex subunit 24 [Source:MGI Symbol;Acc:MGI:1344385]
ENSMUSG00000003437	1510.63	1443.22	1564.64	1579.05	1615.62	1565.65	1279.59	1314.18	1205.1	1268.59	1305.3	1253.89	1546.47	1271.11	0.282846	6.97072e-09	2.21054e-07	Paf1	7	28392951	28399388	+	3438	protein_coding	Paf1, RNA polymerase II complex component [Source:MGI Symbol;Acc:MGI:1923988]
ENSMUSG00000053835	804.222	664.576	762.632	1081.14	836.094	892.193	586.309	430.256	508.602	515.278	576.804	541.899	840.144	526.525	0.674469	7.03197e-09	2.22633e-07	H2-T24	17	36005695	36020560	-	2182	protein_coding	histocompatibility 2, T region locus 24 [Source:MGI Symbol;Acc:MGI:95958]
ENSMUSG00000021572	94.8468	72.4091	87.0395	77.8274	65.7228	73.2719	48.3448	36.0986	38.874	29.8712	46.3762	37.0716	78.5196	39.4394	0.992788	7.05308e-09	2.22939e-07	Cep72	13	74036500	74062299	-	8178	protein_coding	centrosomal protein 72 [Source:MGI Symbol;Acc:MGI:1921720]
ENSMUSG00000074886	897.093	826.257	955.363	1003.32	851.069	827.541	680.941	673.189	628.464	715.975	597.093	556.074	893.44	641.956	0.476267	7.15865e-09	2.25909e-07	Grk6	13	55445072	55460927	+	4202	protein_coding	G protein-coupled receptor kinase 6 [Source:MGI Symbol;Acc:MGI:1347078]
ENSMUSG00000109603	35.5676	25.7895	23.8323	27.1927	25.79	31.2483	61.7167	52.6844	48.5926	63.4763	60.8687	66.5108	28.2367	58.9749	-1.06569	7.18817e-09	2.26474e-07	Gm32389	8	27008467	27012903	+	1621	lincRNA	predicted gene, 32389 [Source:MGI Symbol;Acc:MGI:5591548]
ENSMUSG00000022553	2092.56	2028.45	2064.08	2214.8	2009.12	2222.94	1420.51	1490.77	1628.39	1671.85	1766.16	1714.01	2105.32	1615.28	0.382076	7.22378e-09	2.27228e-07	Maf1	15	76351294	76354380	+	2412	protein_coding	MAF1 homolog, negative regulator of RNA polymerase III [Source:MGI Symbol;Acc:MGI:1916127]
ENSMUSG00000054200	333.94	778.646	467.319	712.636	982.515	799.526	1210.68	1422.48	1982.58	1622.38	1524.62	1527.57	679.097	1548.38	-1.18863	7.24802e-09	2.27623e-07	Ffar4	19	38097079	38114263	+	1393	protein_coding	free fatty acid receptor 4 [Source:MGI Symbol;Acc:MGI:2147577]
ENSMUSG00000079051	96.8228	61.4981	71.4968	48.7593	39.1009	39.8685	27.7725	16.5858	20.5169	22.4034	12.5602	13.0841	59.5911	18.8205	1.66054	7.27689e-09	2.28162e-07	Gm14025	2	129025073	129048172	-	4242	protein_coding	predicted gene 14025 [Source:MGI Symbol;Acc:MGI:3649276]
ENSMUSG00000028104	907.961	965.124	974.014	968.623	1011.63	940.682	831.118	627.334	614.426	734.645	681.15	718.534	961.339	701.201	0.455429	7.34521e-09	2.29933e-07	Polr3gl	3	96577872	96594181	-	1597	protein_coding	polymerase (RNA) III (DNA directed) polypeptide G like [Source:MGI Symbol;Acc:MGI:1917120]
ENSMUSG00000031714	484.114	433.463	425.872	468.84	389.345	371.747	322.984	297.569	267.799	305.246	280.189	319.47	428.897	298.876	0.521244	7.37427e-09	2.30473e-07	Gab1	8	80764438	80880519	-	5082	protein_coding	growth factor receptor bound protein 2-associated protein 1 [Source:MGI Symbol;Acc:MGI:108088]
ENSMUSG00000032827	700.483	581.256	593.734	587.925	589.842	516.136	434.074	260.495	376.862	390.193	324.633	231.152	594.896	336.235	0.82297	7.58273e-09	2.36352e-07	Ppp1r9a	6	4902917	5165661	+	14531	protein_coding	protein phosphatase 1, regulatory subunit 9A [Source:MGI Symbol;Acc:MGI:2442401]
ENSMUSG00000041308	1918.67	1897.51	2048.54	2329.2	2383.49	1741.28	3296.7	3211.8	2771.94	2858.3	2843.44	2712.77	2053.12	2949.16	-0.522085	7.58667e-09	2.36352e-07	Sntb2	8	106935750	107019714	+	10350	protein_coding	syntrophin, basic 2 [Source:MGI Symbol;Acc:MGI:101771]
ENSMUSG00000021559	808.174	791.54	822.731	851.413	947.574	796.293	1777.44	1464.43	1265.57	1142.57	1038.63	1345.48	836.287	1339.02	-0.678533	7.7901e-09	2.4193e-07	Dapk1	13	60601947	60763191	+	9012	protein_coding	death associated protein kinase 1 [Source:MGI Symbol;Acc:MGI:1916885]
ENSMUSG00000039523	967.24	1055.39	985.412	971.436	1027.44	951.457	1362.91	1398.09	1357.35	1426.35	1141.05	1200.46	993.062	1314.37	-0.404319	7.79056e-09	2.4193e-07	Cep104	4	153975194	154008732	+	5279	protein_coding	centrosomal protein 104 [Source:MGI Symbol;Acc:MGI:2687282]
ENSMUSG00000021716	695.543	649.698	562.649	647.936	579.858	592.64	815.689	891.732	833.632	879.334	816.414	755.606	621.387	832.068	-0.421739	7.83169e-09	2.4282e-07	Srek1ip1	13	104792484	104839274	+	3254	protein_coding	splicing regulatory glutamine/lysine-rich protein 1interacting protein 1 [Source:MGI Symbol;Acc:MGI:1914538]
ENSMUSG00000014550	873.381	988.929	956.399	950.807	1050.73	864.177	1204.5	1399.06	1294.72	1223.79	1228.97	1171.03	947.404	1253.68	-0.403379	7.94592e-09	2.4597e-07	Rbsn	6	92186712	92214925	-	8783	protein_coding	rabenosyn, RAB effector [Source:MGI Symbol;Acc:MGI:1925537]
ENSMUSG00000034854	1052.21	754.84	718.076	782.962	567.379	620.656	520.478	359.034	427.614	390.193	352.652	454.672	749.353	417.44	0.84443	8.06903e-09	2.49384e-07	Mfsd12	10	81357491	81366225	+	3971	protein_coding	major facilitator superfamily domain containing 12 [Source:MGI Symbol;Acc:MGI:3604804]
ENSMUSG00000002058	277.625	279.717	282.879	299.12	271.211	320.026	166.635	209.762	226.765	193.229	200.963	161.37	288.429	193.121	0.577033	8.22107e-09	2.53681e-07	Unc119	11	78343482	78349164	+	2448	protein_coding	unc-119 lipid binding chaperone [Source:MGI Symbol;Acc:MGI:1328357]
ENSMUSG00000048424	37.5435	22.8138	21.7599	14.0652	22.4622	25.8607	6.17167	2.92691	2.15967	8.40128	4.83085	0	24.0842	4.08173	2.53147	8.28176e-09	2.55149e-07	Ranbp3l	15	8967949	9067335	+	6855	protein_coding	RAN binding protein 3-like [Source:MGI Symbol;Acc:MGI:2444654]
ENSMUSG00000021271	497.946	570.345	487.007	561.67	583.186	531.221	703.57	709.288	758.044	695.439	701.44	670.559	538.563	706.39	-0.389844	8.34639e-09	2.56734e-07	Zfp839	12	110850253	110869996	+	3749	protein_coding	zinc finger protein 839 [Source:MGI Symbol;Acc:MGI:1920055]
ENSMUSG00000045438	1380.22	1384.7	1250.68	1388.7	1392.66	1252.09	1832.99	1932.74	1622.99	1700.79	1617.37	1698.75	1341.51	1734.27	-0.370081	8.45016e-09	2.59383e-07	Cox19	5	139336189	139351418	-	3747	protein_coding	cytochrome c oxidase assembly protein 19 [Source:MGI Symbol;Acc:MGI:1915283]
ENSMUSG00000039456	970.204	722.107	858.997	785.775	766.212	947.147	593.509	520.99	531.279	602.091	592.263	646.572	841.74	581.117	0.533969	8.45917e-09	2.59383e-07	Morc3	16	93832121	93876073	+	5430	protein_coding	microrchidia 3 [Source:MGI Symbol;Acc:MGI:2136841]
ENSMUSG00000057054	1081.85	867.917	925.313	1038.95	1139.75	988.093	669.626	411.719	607.947	664.634	738.154	597.506	1006.98	614.931	0.711759	8.8773e-09	2.71777e-07	Inca1	11	70688361	70700155	-	1377	protein_coding	inhibitor of CDK, cyclin A1 interacting protein 1 [Source:MGI Symbol;Acc:MGI:2144284]
ENSMUSG00000020246	651.084	763.767	707.714	668.565	683.85	698.238	871.234	970.758	895.183	879.334	933.321	827.568	695.536	896.233	-0.36657	8.99903e-09	2.7493e-07	Hcfc2	10	82696160	82742428	+	5485	protein_coding	host cell factor C2 [Source:MGI Symbol;Acc:MGI:1915183]
ENSMUSG00000114544	101.763	39.6762	42.4836	49.697	28.2858	11.8528	5.14306	0.975637	15.1177	5.60085	1.93234	3.27102	45.6264	5.3401	3.10839	9.00855e-09	2.7493e-07	Gm49146	14	43250590	43258804	+	2135	transcribed_unprocessed_pseudogene	predicted gene, 49146 [Source:MGI Symbol;Acc:MGI:6118560]
ENSMUSG00000061950	606.625	677.471	623.783	772.648	848.573	707.936	863.005	1209.79	1182.42	1031.49	1063.75	1085.98	706.173	1072.74	-0.602267	9.27328e-09	2.82567e-07	Ppp4r1	17	65782573	65841926	+	5449	protein_coding	protein phosphatase 4, regulatory subunit 1 [Source:MGI Symbol;Acc:MGI:1917601]
ENSMUSG00000059772	374.447	273.766	268.372	251.298	234.606	240.289	175.893	118.052	156.576	163.358	173.911	161.37	273.796	158.193	0.791154	9.37764e-09	2.853e-07	Slx1b	7	126689468	126695784	-	3521	protein_coding	SLX1 structure-specific endonuclease subunit homolog B (S. cerevisiae) [Source:MGI Symbol;Acc:MGI:1915220]
ENSMUSG00000058396	233.165	233.098	273.553	229.731	280.362	302.785	166.635	159.029	166.295	154.957	171.012	198.442	258.782	169.395	0.612426	9.84404e-09	2.99022e-07	Gpr182	10	127747276	127751732	-	3954	protein_coding	G protein-coupled receptor 182 [Source:MGI Symbol;Acc:MGI:109545]
ENSMUSG00000024197	4406.43	2817.01	2779.05	3207.8	2694.64	3051.56	2045.91	1998.1	1865.95	2245.01	1842.49	1998.59	3159.41	1999.34	0.660015	9.86481e-09	2.99162e-07	Plin3	17	56277476	56292873	-	3786	protein_coding	perilipin 3 [Source:MGI Symbol;Acc:MGI:1914155]
ENSMUSG00000038644	472.258	468.179	506.695	439.772	339.429	392.22	340.47	260.495	251.601	250.171	273.426	279.127	436.425	275.882	0.661055	9.87936e-09	2.99162e-07	Pold1	7	44532746	44548849	-	4859	protein_coding	polymerase (DNA directed), delta 1, catalytic subunit [Source:MGI Symbol;Acc:MGI:97741]
ENSMUSG00000040253	1063.07	939.334	922.205	1441.21	812.8	929.906	717.971	648.798	481.606	455.536	500.476	583.332	1018.09	564.62	0.850687	1.01339e-08	3.06392e-07	Gbp7	3	142530342	142550149	+	5614	protein_coding	guanylate binding protein 7 [Source:MGI Symbol;Acc:MGI:2444421]
ENSMUSG00000059920	829.91	968.099	732.583	782.962	876.027	872.797	1052.27	1126.86	1119.79	1137.91	1129.45	1151.4	843.73	1119.61	-0.407972	1.02575e-08	3.0965e-07	4930453N24Rik	16	64751751	64771161	-	5948	protein_coding	RIKEN cDNA 4930453N24 gene [Source:MGI Symbol;Acc:MGI:1914859]
ENSMUSG00000038172	380.375	438.422	451.777	459.463	564.052	422.391	646.997	815.632	700.813	678.636	652.165	605.139	452.747	683.23	-0.592414	1.05068e-08	3.16683e-07	Ttc39b	4	83220300	83324255	-	10199	protein_coding	tetratricopeptide repeat domain 39B [Source:MGI Symbol;Acc:MGI:1917113]
ENSMUSG00000085914	57.3033	51.5791	60.0987	56.2608	78.2019	65.7292	33.9442	6.82946	11.8782	25.2038	17.3911	5.4517	61.5288	16.7831	1.86926	1.05305e-08	3.16889e-07	Gm14320	2	167662109	167667697	+	1023	antisense	predicted gene 14320 [Source:MGI Symbol;Acc:MGI:3649455]
ENSMUSG00000018322	455.462	496.944	457.994	497.908	502.489	506.438	409.387	355.132	350.946	370.59	322.701	360.903	486.206	361.61	0.427794	1.05462e-08	3.16889e-07	Tomm34	2	164053540	164071169	-	3040	protein_coding	translocase of outer mitochondrial membrane 34 [Source:MGI Symbol;Acc:MGI:1914395]
ENSMUSG00000055116	65.2072	154.737	82.8948	108.771	84.8573	91.5898	286.983	477.086	171.694	248.304	190.336	209.345	98.0095	263.958	-1.42997	1.09037e-08	3.27129e-07	Arntl	7	113207465	113314126	+	7523	protein_coding	aryl hydrocarbon receptor nuclear translocator-like [Source:MGI Symbol;Acc:MGI:1096381]
ENSMUSG00000110279	95.8348	96.2148	101.546	125.649	77.3699	90.5123	45.2589	44.8793	61.5506	56.942	42.5115	56.6977	97.8545	51.3067	0.932881	1.10138e-08	3.29922e-07	Gm45552	7	45121917	45124144	+	778	antisense	predicted gene 45552 [Source:MGI Symbol;Acc:MGI:5791388]
ENSMUSG00000021109	1079.87	1249.8	1184.36	1085.83	1243.74	1137.87	1504.86	1435.16	1715.86	1560.77	1427.03	1478.5	1163.58	1520.36	-0.385364	1.1244e-08	3.36302e-07	Hif1a	12	73901375	73947530	+	5896	protein_coding	hypoxia inducible factor 1, alpha subunit [Source:MGI Symbol;Acc:MGI:106918]
ENSMUSG00000003131	1167.8	1291.46	1323.21	1243.36	1311.96	1237	1458.57	1681.02	1679.14	1564.5	1628	1517.75	1262.47	1588.17	-0.331024	1.14297e-08	3.4133e-07	Pafah1b2	9	45962859	46012690	-	8266	protein_coding	platelet-activating factor acetylhydrolase, isoform 1b, subunit 2 [Source:MGI Symbol;Acc:MGI:108415]
ENSMUSG00000052459	2194.32	1973.89	1938.7	2177.29	1982.5	1736.97	2905.83	3054.72	2824.85	2682.81	2376.78	2581.93	2000.61	2737.82	-0.452348	1.15707e-08	3.45011e-07	Atp6v1a	16	44085402	44139705	-	6044	protein_coding	ATPase, H+ transporting, lysosomal V1 subunit A [Source:MGI Symbol;Acc:MGI:1201780]
ENSMUSG00000047213	2035.25	2002.66	1980.15	2104.15	2183	2046.22	2370.95	2494.7	2634.8	2416.77	2753.59	2567.75	2058.57	2539.76	-0.302604	1.17204e-08	3.48943e-07	Ythdf3	3	16183212	16217037	+	5363	protein_coding	YTH domain family 3 [Source:MGI Symbol;Acc:MGI:1918850]
ENSMUSG00000075703	583.901	662.593	600.987	563.545	668.044	549.539	783.802	813.681	804.477	799.055	789.361	751.244	604.768	790.27	-0.384929	1.1796e-08	3.50656e-07	Selenoi	5	30232581	30272427	+	13135	protein_coding	selenoprotein I [Source:MGI Symbol;Acc:MGI:107898]
ENSMUSG00000042742	205.501	244.009	228.997	177.221	205.488	197.188	292.126	324.887	321.791	318.315	267.629	330.373	209.734	309.187	-0.560245	1.20012e-08	3.56024e-07	Bmt2	6	13625673	13677966	-	5632	protein_coding	base methyltransferase of 25S rRNA 2 [Source:MGI Symbol;Acc:MGI:2141466]
ENSMUSG00000022770	1943.37	1818.16	1717.99	1657.82	1836.08	1985.88	2186.83	2260.55	2243.9	2391.56	2356.49	2320.24	1826.55	2293.26	-0.328635	1.20131e-08	3.56024e-07	Dlg1	16	31663443	31875129	+	10736	protein_coding	discs large MAGUK scaffold protein 1 [Source:MGI Symbol;Acc:MGI:107231]
ENSMUSG00000030346	79.039	64.4738	81.8586	93.7679	70.7144	62.4966	37.03	31.2204	39.9539	18.6695	35.7483	44.704	75.3917	34.5543	1.13427	1.20535e-08	3.56677e-07	Rad51ap1	6	126923050	126939587	-	4813	protein_coding	RAD51 associated protein 1 [Source:MGI Symbol;Acc:MGI:1098224]
ENSMUSG00000001376	411.003	464.212	436.234	381.635	441.757	372.825	644.94	527.819	542.077	601.158	551.683	602.958	417.944	578.439	-0.468045	1.23306e-08	3.64324e-07	Vps50	6	3498382	3603531	+	10856	protein_coding	VPS50 EARP/GARPII complex subunit [Source:MGI Symbol;Acc:MGI:1920538]
ENSMUSG00000086932	0	6.94334	3.10856	0.937679	5.82354	4.31011	21.6008	14.6345	25.916	18.6695	20.2896	19.6261	3.52054	20.1228	-2.50246	1.24293e-08	3.66685e-07	Gm22000	11	104557922	104565661	-	730	processed_transcript	predicted gene 22000 [Source:MGI Symbol;Acc:MGI:5440235]
ENSMUSG00000036913	229.213	168.624	292.204	298.182	336.934	167.017	453.618	567.82	531.279	515.278	440.574	411.058	248.696	486.605	-0.966531	1.25407e-08	3.69411e-07	Trim67	8	124793092	124834713	+	8744	protein_coding	tripartite motif-containing 67 [Source:MGI Symbol;Acc:MGI:3045323]
ENSMUSG00000070858	76.0751	75.3848	110.872	76.8897	85.6893	100.21	48.3448	39.0255	49.6724	51.3411	42.5115	45.7943	87.5201	46.1149	0.922144	1.25632e-08	3.69514e-07	Gm1673	5	33983433	33985013	+	669	protein_coding	predicted gene 1673 [Source:MGI Symbol;Acc:MGI:2686519]
ENSMUSG00000004591	1424.68	1437.27	1396.78	1567.8	1614.79	1446.04	1806.24	1937.61	1994.45	1873.48	1746.84	1833.95	1481.23	1865.43	-0.331887	1.31628e-08	3.86566e-07	Pkn2	3	142790902	142882004	-	12877	protein_coding	protein kinase N2 [Source:MGI Symbol;Acc:MGI:109211]
ENSMUSG00000004233	246.009	280.709	248.684	277.553	293.673	311.405	469.047	368.791	421.135	423.798	418.352	340.186	276.339	406.885	-0.558337	1.33504e-08	3.91485e-07	Wars2	3	99141068	99239186	+	5946	protein_coding	tryptophanyl tRNA synthetase 2 (mitochondrial) [Source:MGI Symbol;Acc:MGI:1917810]
ENSMUSG00000044456	732.099	705.245	804.08	573.86	658.06	836.161	476.247	497.575	547.476	430.332	457.965	497.195	718.251	484.465	0.567758	1.38267e-08	4.04842e-07	Rin3	12	102283048	102390855	+	6835	protein_coding	Ras and Rab interactor 3 [Source:MGI Symbol;Acc:MGI:2385708]
ENSMUSG00000002820	1065.05	1445.21	1212.34	1414.96	1549.06	1266.09	1679.72	2127.86	2054.92	1915.49	1890.8	1910.28	1325.45	1929.85	-0.541493	1.395e-08	4.07839e-07	Atg4d	9	21265293	21277772	+	7264	protein_coding	autophagy related 4D, cysteine peptidase [Source:MGI Symbol;Acc:MGI:2444308]
ENSMUSG00000026922	11465.6	10902	7141.39	12377.4	12912.5	10392.8	19731.9	16793.6	19467.3	21916.1	15683.8	16097.8	10865.3	18281.8	-0.750636	1.43634e-08	4.19296e-07	Agpat2	2	26593057	26604417	-	2130	protein_coding	1-acylglycerol-3-phosphate O-acyltransferase 2 (lysophosphatidic acid acyltransferase, beta) [Source:MGI Symbol;Acc:MGI:1914762]
ENSMUSG00000043811	35.5676	29.7572	9.32567	12.1898	12.479	17.2404	2.05722	1.95127	1.07983	3.7339	0.966171	2.18068	19.4266	1.99485	3.26986	1.45117e-08	4.22989e-07	Rtn4r	16	18127642	18152408	+	1938	protein_coding	reticulon 4 receptor [Source:MGI Symbol;Acc:MGI:2136886]
ENSMUSG00000030087	1530.39	1171.44	1025.82	1622.19	1858.54	1357.68	2202.26	2289.82	2198.54	2958.18	2299.49	2607	1427.68	2425.88	-0.764431	1.47604e-08	4.29597e-07	Klf15	6	90462576	90475238	+	2791	protein_coding	Kruppel-like factor 15 [Source:MGI Symbol;Acc:MGI:1929988]
ENSMUSG00000041698	3.95195	12.8948	4.14474	7.50143	20.7984	12.9303	72.0028	80.9778	23.7564	31.7382	39.613	59.9687	10.3703	51.3428	-2.29455	1.48772e-08	4.32349e-07	Slco1a1	6	141907282	141946962	-	5276	protein_coding	solute carrier organic anion transporter family, member 1a1 [Source:MGI Symbol;Acc:MGI:1351891]
ENSMUSG00000085208	863.501	726.075	750.198	755.77	710.472	643.284	623.339	383.425	469.728	471.405	476.322	399.065	741.55	470.547	0.656288	1.50256e-08	4.36012e-07	Brip1os	11	86201370	86304443	+	6498	antisense	BRCA1 interacting protein C-terminal helicase 1, opposite strand [Source:MGI Symbol;Acc:MGI:1921288]
ENSMUSG00000071632	291.456	255.912	288.059	252.236	242.925	263.994	203.665	163.907	165.215	200.697	176.809	142.835	265.764	175.521	0.595294	1.50693e-08	4.36629e-07	2510002D24Rik	16	18836578	18840160	+	1486	protein_coding	RIKEN cDNA 2510002D24 gene [Source:MGI Symbol;Acc:MGI:1919557]
ENSMUSG00000025277	1063.07	905.609	731.547	983.626	1048.24	970.852	1348.51	1226.38	1480.45	1536.5	1285.01	1539.56	950.491	1402.73	-0.560872	1.51473e-08	4.38236e-07	Abhd6	14	8002902	8056763	+	2365	protein_coding	abhydrolase domain containing 6 [Source:MGI Symbol;Acc:MGI:1913332]
ENSMUSG00000032064	235.141	223.179	184.441	173.471	147.252	147.621	110.061	116.101	107.983	107.35	87.9215	99.221	185.184	104.773	0.820848	1.51715e-08	4.38286e-07	Dixdc1	9	50662752	50739517	-	9971	protein_coding	DIX domain containing 1 [Source:MGI Symbol;Acc:MGI:2679721]
ENSMUSG00000002103	900.057	991.905	894.228	935.804	1053.23	1048.43	1262.11	1337.6	1353.03	1236.85	1213.51	1171.03	970.61	1262.35	-0.378826	1.54972e-08	4.46947e-07	Acp2	2	91202885	91214098	+	5186	protein_coding	acid phosphatase 2, lysosomal [Source:MGI Symbol;Acc:MGI:87882]
ENSMUSG00000022197	4773.96	3812.88	4361.3	5427.29	3934.22	3063.41	2842.05	2053.71	2690.95	2549.32	1869.54	1528.66	4228.84	2255.71	0.906706	1.55172e-08	4.46947e-07	Pdzd2	15	12359711	12739924	-	18419	protein_coding	PDZ domain containing 2 [Source:MGI Symbol;Acc:MGI:1922394]
ENSMUSG00000034771	305.288	311.458	334.688	314.123	280.362	263.994	158.406	204.884	226.765	218.433	175.843	210.436	301.652	199.128	0.599478	1.57304e-08	4.52417e-07	Tle2	10	81574561	81590845	+	6221	protein_coding	transducin-like enhancer of split 2 [Source:MGI Symbol;Acc:MGI:104635]
ENSMUSG00000045827	397.171	417.592	456.958	415.392	371.043	413.771	304.469	304.399	287.236	227.768	227.05	307.476	411.988	276.4	0.576746	1.58559e-08	4.55354e-07	Serpinb9	13	33003250	33017957	+	3494	protein_coding	serine (or cysteine) peptidase inhibitor, clade B, member 9 [Source:MGI Symbol;Acc:MGI:106603]
ENSMUSG00000039988	1295.25	1349.98	1237.2	1342.76	1532.42	1462.2	1835.04	1900.54	1794.68	1755.87	1626.07	1768.53	1369.97	1780.12	-0.377318	1.60593e-08	4.60516e-07	Ankrd13c	3	157947239	158008034	+	11511	protein_coding	ankyrin repeat domain 13c [Source:MGI Symbol;Acc:MGI:2139746]
ENSMUSG00000019768	1121.37	798.484	616.53	794.214	895.162	944.992	579.108	273.178	406.018	500.343	470.525	462.304	861.791	448.579	0.942077	1.61129e-08	4.61373e-07	Esr1	10	4611593	5005614	+	13661	protein_coding	estrogen receptor 1 (alpha) [Source:MGI Symbol;Acc:MGI:1352467]
ENSMUSG00000071477	553.273	481.074	480.79	539.166	539.094	566.78	652.14	736.606	714.85	715.042	681.15	646.572	526.696	691.06	-0.392076	1.63805e-08	4.68348e-07	Zfp777	6	48024188	48048911	-	3588	protein_coding	zinc finger protein 777 [Source:MGI Symbol;Acc:MGI:1919556]
ENSMUSG00000039960	1864.33	2115.73	1829.9	1846.29	1497.48	1759.6	1463.71	1284.91	959.973	1222.85	1187.42	1097.97	1818.89	1202.81	0.596198	1.67797e-08	4.79058e-07	Rhou	8	123653929	123663884	+	3806	protein_coding	ras homolog family member U [Source:MGI Symbol;Acc:MGI:1916831]
ENSMUSG00000022203	1168.79	703.261	695.28	943.305	586.514	677.765	473.161	428.304	484.846	405.128	419.318	452.491	795.819	443.875	0.842495	1.71482e-08	4.88861e-07	Efs	14	54916535	54926126	-	2917	protein_coding	embryonal Fyn-associated substrate [Source:MGI Symbol;Acc:MGI:105311]
ENSMUSG00000036275	2303.99	2477.78	2430.89	2498.92	2357.7	2328.54	2926.4	2826.42	2979.26	2894.71	2684.02	2846.88	2399.64	2859.61	-0.252815	1.72201e-08	4.90166e-07	9530068E07Rik	11	52396428	52408728	+	3296	protein_coding	RIKEN cDNA 9530068E07 gene [Source:MGI Symbol;Acc:MGI:2654705]
ENSMUSG00000037736	1161.87	1372.8	1262.07	1203.98	1005.81	1293.03	315.784	452.695	438.413	938.142	654.098	582.242	1216.59	563.562	1.10953	1.72443e-08	4.90166e-07	Limch1	5	66745827	67057158	+	10263	protein_coding	LIM and calponin homology domains 1 [Source:MGI Symbol;Acc:MGI:1924819]
ENSMUSG00000020015	1052.21	1124.82	877.649	1320.25	1455.05	1151.88	2007.85	2015.67	1894.03	1840.81	1573.89	1644.23	1163.64	1829.41	-0.652119	1.75881e-08	4.99211e-07	Cdk17	10	93160875	93267071	+	6102	protein_coding	cyclin-dependent kinase 17 [Source:MGI Symbol;Acc:MGI:97517]
ENSMUSG00000021057	187.718	78.3605	102.582	75.0143	41.5967	40.946	15.4292	12.6833	24.8362	28.9377	26.0866	22.8971	87.7029	21.8117	2.00605	1.76298e-08	4.9958e-07	Akap5	12	76324891	76334153	+	6824	protein_coding	A kinase (PRKA) anchor protein 5 [Source:MGI Symbol;Acc:MGI:2685104]
ENSMUSG00000032547	859.549	932.391	856.925	878.605	963.38	1054.9	1191.13	1166.86	1211.57	1188.31	1136.22	1248.44	924.292	1190.42	-0.364983	1.76525e-08	4.9958e-07	Ryk	9	102834917	102908305	+	4534	protein_coding	receptor-like tyrosine kinase [Source:MGI Symbol;Acc:MGI:101766]
ENSMUSG00000021892	2310.9	2301.22	2569.74	2159.48	1999.97	2042.99	1667.38	1533.7	1853	1501.96	1310.13	1515.57	2230.72	1563.62	0.51274	1.7805e-08	5.02834e-07	Sh3bp5	14	31359880	31436078	-	3194	protein_coding	SH3-domain binding protein 5 (BTK-associated) [Source:MGI Symbol;Acc:MGI:1344391]
ENSMUSG00000005575	2573.71	2437.11	2315.87	2422.03	2496.64	2454.61	2863.66	2995.2	3088.33	2785.49	3031.84	3260.12	2449.99	3004.11	-0.293765	1.78191e-08	5.02834e-07	Ube2m	7	13035120	13038275	-	2357	protein_coding	ubiquitin-conjugating enzyme E2M [Source:MGI Symbol;Acc:MGI:108278]
ENSMUSG00000054604	1255.73	1435.29	1405.07	1441.21	1534.92	1472.98	1823.73	1756.15	2030.09	1777.34	1726.55	1881.93	1424.2	1832.63	-0.363119	1.78822e-08	5.03884e-07	Cggbp1	16	64851996	64859507	+	4522	protein_coding	CGG triplet repeat binding protein 1 [Source:MGI Symbol;Acc:MGI:2146370]
ENSMUSG00000017776	2454.16	2708.89	2827.75	2951.81	3150.54	2694.9	3462.31	3698.64	3757.82	3446.39	3616.38	3587.22	2798.01	3594.79	-0.361093	1.8114e-08	5.09678e-07	Crk	11	75679259	75706908	+	4730	protein_coding	v-crk avian sarcoma virus CT10 oncogene homolog [Source:MGI Symbol;Acc:MGI:88508]
ENSMUSG00000034602	1513.6	1552.33	1348.08	1542.48	1666.37	1486.99	1875.16	1966.88	2011.73	1960.3	1909.15	1790.34	1518.31	1918.93	-0.337245	1.83144e-08	5.14575e-07	Mon2	10	122992060	123076505	-	14041	protein_coding	MON2 homolog, regulator of endosome to Golgi trafficking [Source:MGI Symbol;Acc:MGI:1914324]
ENSMUSG00000079043	132.39	176.559	129.523	143.465	181.362	205.808	261.267	283.91	264.559	234.302	265.697	349.999	161.518	276.623	-0.775282	1.85089e-08	5.19289e-07	Fastkd5	2	130613840	130630027	-	3015	protein_coding	FAST kinase domains 5 [Source:MGI Symbol;Acc:MGI:2139469]
ENSMUSG00000020334	155.114	150.77	104.655	148.153	131.446	163.784	92.5751	73.1727	97.1851	78.4119	73.429	57.788	142.32	78.7603	0.853337	1.91639e-08	5.36893e-07	Slc22a4	11	53983123	54028090	-	2553	protein_coding	solute carrier family 22 (organic cation transporter), member 4 [Source:MGI Symbol;Acc:MGI:1353479]
ENSMUSG00000038375	6101.81	6977.06	5689.69	5526.68	5548.17	4925.38	7050.11	8628.53	8723.98	8868.01	7537.1	8778.33	5794.8	8264.34	-0.512119	2.01418e-08	5.63478e-07	Trp53inp2	2	155381059	155389850	+	5257	protein_coding	transformation related protein 53 inducible nuclear protein 2 [Source:MGI Symbol;Acc:MGI:1915978]
ENSMUSG00000026426	727.159	755.832	713.932	860.79	870.204	797.37	988.496	1110.27	1139.23	1034.29	963.272	1087.07	787.548	1053.77	-0.418895	2.08518e-08	5.82503e-07	Arl8a	1	135146824	135156269	+	2299	protein_coding	ADP-ribosylation factor-like 8A [Source:MGI Symbol;Acc:MGI:1915974]
ENSMUSG00000027752	284.54	231.114	268.372	300.057	282.858	239.211	181.036	168.785	195.45	196.963	185.505	178.816	267.692	184.426	0.539213	2.1329e-08	5.94983e-07	Exosc8	3	54728678	54735393	-	4333	protein_coding	exosome component 8 [Source:MGI Symbol;Acc:MGI:1916889]
ENSMUSG00000044288	13.8318	28.7652	27.977	16.8782	34.1093	18.318	80.2317	57.5626	56.1514	52.2746	59.9026	46.8846	23.3133	58.8346	-1.32797	2.1392e-08	5.95885e-07	Cnr1	4	33924593	33948831	+	6444	protein_coding	cannabinoid receptor 1 (brain) [Source:MGI Symbol;Acc:MGI:104615]
ENSMUSG00000110016	10.8679	19.8381	22.7961	20.6289	9.15128	10.7753	1.02861	2.92691	1.07983	1.86695	0	1.09034	15.6763	1.33211	3.54209	2.14346e-08	5.96218e-07	Gm20751	13	43716791	43719038	+	1270	lincRNA	predicted gene, 20751 [Source:MGI Symbol;Acc:MGI:5434107]
ENSMUSG00000029557	324.06	300.547	261.119	285.992	311.144	312.483	450.532	397.084	410.337	422.864	378.739	509.189	299.224	428.124	-0.515365	2.15306e-08	5.98036e-07	Mrm2	5	140327674	140331898	-	1443	protein_coding	mitochondrial rRNA methyltransferase 2 [Source:MGI Symbol;Acc:MGI:1915267]
ENSMUSG00000029504	317.144	364.029	384.425	484.78	470.043	431.011	648.025	703.434	691.094	524.613	642.503	607.32	408.572	636.165	-0.637583	2.17046e-08	6.02008e-07	Ddx51	5	110653451	110660496	+	5248	protein_coding	DEAD (Asp-Glu-Ala-Asp) box polypeptide 51 [Source:MGI Symbol;Acc:MGI:1916913]
ENSMUSG00000035021	342.832	348.159	341.941	409.766	569.875	449.329	547.221	895.634	827.153	644.098	742.019	726.167	410.317	730.382	-0.830751	2.22895e-08	6.17353e-07	Baz1a	12	54892989	55014348	-	7159	protein_coding	bromodomain adjacent to zinc finger domain 1A [Source:MGI Symbol;Acc:MGI:1309478]
ENSMUSG00000043733	4107.07	4108.47	3842.17	4193.3	4380.14	3764.88	5063.86	5686.99	5681.01	5579.38	4733.27	4891.27	4066	5272.63	-0.374729	2.23729e-08	6.18782e-07	Ptpn11	5	121130533	121191397	-	7492	protein_coding	protein tyrosine phosphatase, non-receptor type 11 [Source:MGI Symbol;Acc:MGI:99511]
ENSMUSG00000039704	632.312	774.678	640.362	603.865	622.287	631.431	945.294	878.073	853.069	911.072	805.786	841.743	650.823	872.506	-0.423357	2.25734e-08	6.23441e-07	Lmbrd2	15	9140550	9202483	+	8589	protein_coding	LMBR1 domain containing 2 [Source:MGI Symbol;Acc:MGI:2444173]
ENSMUSG00000074358	336.904	296.58	360.592	305.683	286.186	329.723	231.438	179.517	234.324	220.3	181.64	236.604	319.278	213.97	0.577802	2.31301e-08	6.37911e-07	Ccdc61	7	18890883	18910415	-	2737	protein_coding	coiled-coil domain containing 61 [Source:MGI Symbol;Acc:MGI:2685005]
ENSMUSG00000008575	4335.29	3550.03	3490.91	3268.75	2728.75	3163.62	2594.16	2053.71	2227.7	2400.9	2198.04	2347.5	3422.89	2303.67	0.571177	2.36694e-08	6.51862e-07	Nfib	4	82290173	82705750	-	14957	protein_coding	nuclear factor I/B [Source:MGI Symbol;Acc:MGI:103188]
ENSMUSG00000052544	82.991	95.2229	103.619	117.21	73.2102	67.8842	43.2017	59.5138	38.874	42.0064	35.7483	26.1682	90.0228	40.9187	1.13372	2.39277e-08	6.58045e-07	St6galnac3	3	153198266	153725174	-	8994	protein_coding	ST6 (alpha-N-acetyl-neuraminyl-2,3-beta-galactosyl-1,3)-N-acetylgalactosaminide alpha-2,6-sialyltransferase 3 [Source:MGI Symbol;Acc:MGI:1341828]
ENSMUSG00000005312	2418.59	2655.33	2529.33	2816.79	2924.25	2637.79	3400.59	3657.66	3450.07	3604.15	3104.31	3276.47	2663.68	3415.54	-0.358431	2.41742e-08	6.63886e-07	Ubqln1	13	58176156	58215653	-	4406	protein_coding	ubiquilin 1 [Source:MGI Symbol;Acc:MGI:1860276]
ENSMUSG00000022516	639.228	650.69	616.53	644.186	618.127	562.469	505.048	524.892	444.892	422.864	416.42	432.865	621.872	457.83	0.442253	2.43e-08	6.66403e-07	Nudt16l1	16	4938761	4941032	+	1948	protein_coding	nudix (nucleoside diphosphate linked moiety X)-type motif 16-like 1 [Source:MGI Symbol;Acc:MGI:1914161]
ENSMUSG00000028796	1187.56	1255.75	1285.91	1385.89	1403.47	1287.65	1608.75	1760.05	1694.26	1501.96	1659.88	1726.01	1301.04	1658.48	-0.349399	2.44126e-08	6.68547e-07	Phc2	4	128654702	128752881	+	7064	protein_coding	polyhomeotic 2 [Source:MGI Symbol;Acc:MGI:1860454]
ENSMUSG00000068874	3337.42	2147.47	2570.78	2462.35	2481.66	2477.24	2077.8	1110.27	1423.22	1570.11	1540.08	1365.11	2579.49	1514.43	0.768298	2.49275e-08	6.8169e-07	Selenbp1	3	94933056	94944758	+	2273	protein_coding	selenium binding protein 1 [Source:MGI Symbol;Acc:MGI:96825]
ENSMUSG00000006019	922.781	776.662	681.81	876.73	899.321	714.401	635.682	471.232	561.514	584.355	517.867	528.815	811.951	549.911	0.56312	2.56912e-08	7.01591e-07	Dhx34	7	16197147	16222037	-	4596	protein_coding	DEAH (Asp-Glu-Ala-His) box polypeptide 34 [Source:MGI Symbol;Acc:MGI:1918973]
ENSMUSG00000006235	188.706	160.689	182.369	169.72	132.278	140.079	114.176	103.417	91.7859	91.4806	86.9554	104.673	162.307	98.748	0.716575	2.57399e-08	7.01934e-07	Epor	9	21958897	21963506	-	1989	protein_coding	erythropoietin receptor [Source:MGI Symbol;Acc:MGI:95408]
ENSMUSG00000046157	208.465	216.235	261.119	236.295	197.169	193.955	127.548	144.394	134.979	116.684	138.162	171.183	218.873	138.825	0.65828	2.58504e-08	7.03964e-07	Tmem229b	12	78961795	79007627	-	4732	protein_coding	transmembrane protein 229B [Source:MGI Symbol;Acc:MGI:2444389]
ENSMUSG00000061086	45.4474	65.4657	59.0625	80.6404	68.2186	65.7292	78.1745	162.931	160.895	111.084	152.655	192.99	64.094	143.122	-1.15649	2.61373e-08	7.10328e-07	Myl4	11	104550663	104595753	+	4637	protein_coding	myosin, light polypeptide 4 [Source:MGI Symbol;Acc:MGI:97267]
ENSMUSG00000042208	679.736	756.824	613.422	663.877	638.094	606.648	897.978	884.902	864.947	788.786	860.858	888.627	659.767	864.35	-0.389046	2.61571e-08	7.10328e-07	0610010F05Rik	11	23564961	23633639	-	5226	protein_coding	RIKEN cDNA 0610010F05 gene [Source:MGI Symbol;Acc:MGI:1918925]
ENSMUSG00000021760	2899.74	2746.59	1991.55	4155.79	3940.04	4413.55	6030.75	5374.78	7329.92	6143.2	6130.35	7047.96	3357.88	6342.83	-0.917492	2.62187e-08	7.10582e-07	Gpx8	13	113042753	113046410	-	1048	protein_coding	glutathione peroxidase 8 (putative) [Source:MGI Symbol;Acc:MGI:1916840]
ENSMUSG00000032563	1411.83	1501.74	1274.51	1313.69	1378.52	1376	1747.61	1616.63	1682.38	1713.86	1682.1	1675.85	1376.05	1686.41	-0.29336	2.62394e-08	7.10582e-07	Mrpl3	9	105053239	105079888	+	6661	protein_coding	mitochondrial ribosomal protein L3 [Source:MGI Symbol;Acc:MGI:2137204]
ENSMUSG00000026222	860.537	736.986	983.34	1230.24	827.775	907.278	639.797	555.137	611.186	625.428	573.905	601.868	924.358	601.22	0.62064	2.63487e-08	7.12549e-07	Sp100	1	85649988	85709998	+	7556	protein_coding	nuclear antigen Sp100 [Source:MGI Symbol;Acc:MGI:109561]
ENSMUSG00000029798	178.826	154.737	203.092	249.423	198	300.63	131.662	101.466	113.383	112.95	131.399	97.0403	214.118	114.65	0.899437	2.72442e-08	7.35744e-07	Herc6	6	57581000	57664632	+	9292	protein_coding	hect domain and RLD 6 [Source:MGI Symbol;Acc:MGI:1914388]
ENSMUSG00000030505	202.537	213.26	215.526	209.102	203.824	215.506	265.382	285.861	263.48	313.648	301.445	332.554	209.959	293.728	-0.485537	2.76574e-08	7.45868e-07	Prmt3	7	49778346	49858265	+	5996	protein_coding	protein arginine N-methyltransferase 3 [Source:MGI Symbol;Acc:MGI:1919224]
ENSMUSG00000026568	9190.26	8306.21	7040.88	8118.43	8796.04	9373.41	10515.5	11419.8	11278.9	10755.5	11929.3	12481.1	8470.87	11396.7	-0.428005	2.77015e-08	7.46025e-07	Mpc2	1	165460637	165481214	+	7344	protein_coding	mitochondrial pyruvate carrier 2 [Source:MGI Symbol;Acc:MGI:1917706]
ENSMUSG00000057715	195.622	205.324	151.283	182.847	148.084	114.218	355.9	311.228	261.32	321.115	223.185	322.741	166.23	299.248	-0.847268	2.78335e-08	7.48543e-07	A830018L16Rik	1	11414105	11975901	+	9183	protein_coding	RIKEN cDNA A830018L16 gene [Source:MGI Symbol;Acc:MGI:2444149]
ENSMUSG00000030718	1039.36	908.585	922.205	952.682	1019.95	991.325	1145.87	1364.92	1425.38	1283.53	1165.2	1296.41	972.352	1280.22	-0.396366	2.89889e-08	7.78542e-07	Ppme1	7	100326737	100372307	-	3100	protein_coding	protein phosphatase methylesterase 1 [Source:MGI Symbol;Acc:MGI:1919840]
ENSMUSG00000027259	289.48	342.207	236.25	308.496	306.152	330.801	426.874	417.572	393.06	452.735	442.506	462.304	302.231	432.509	-0.516995	2.9163e-08	7.82139e-07	Adal	2	121140428	121156680	+	5317	protein_coding	adenosine deaminase-like [Source:MGI Symbol;Acc:MGI:1923144]
ENSMUSG00000090222	239.093	177.551	209.309	195.037	170.547	206.885	134.748	85.856	123.101	94.281	136.23	127.57	199.737	116.964	0.772781	2.97017e-08	7.95491e-07	Ifi203-ps	1	173776529	173798270	-	2556	unprocessed_pseudogene	interferon activated gene 203, pseudogene [Source:MGI Symbol;Acc:MGI:3840117]
ENSMUSG00000026941	238.105	206.316	227.961	222.23	247.917	235.979	159.435	139.516	165.215	175.493	168.114	149.377	229.751	159.525	0.526231	3.02266e-08	8.08437e-07	Mamdc4	2	25563115	25574845	-	4630	protein_coding	MAM domain containing 4 [Source:MGI Symbol;Acc:MGI:2685841]
ENSMUSG00000053964	1163.85	1096.06	1274.51	1365.26	1430.93	1364.15	793.06	768.802	930.817	975.481	967.137	966.041	1282.46	900.223	0.510845	3.03191e-08	8.09799e-07	Lgals4	7	28833854	28841708	+	2315	protein_coding	lectin, galactose binding, soluble 4 [Source:MGI Symbol;Acc:MGI:107536]
ENSMUSG00000030980	713.327	800.467	752.27	810.155	821.119	741.339	944.266	1024.42	1036.64	995.084	970.035	908.253	773.113	979.783	-0.341048	3.05945e-08	8.16036e-07	Knop1	7	118842222	118856254	-	5880	protein_coding	lysine rich nucleolar protein 1 [Source:MGI Symbol;Acc:MGI:1913606]
ENSMUSG00000051323	387.291	358.078	407.221	376.009	371.875	369.592	243.781	299.52	267.799	239.903	309.175	274.766	378.344	272.491	0.473008	3.10185e-08	8.26212e-07	Pcdh19	X	133582860	133688987	-	10464	protein_coding	protocadherin 19 [Source:MGI Symbol;Acc:MGI:2685563]
ENSMUSG00000013236	718.267	689.374	721.185	795.152	605.648	703.626	372.357	397.084	373.623	582.488	485.018	485.201	705.542	449.295	0.649963	3.11689e-08	8.29084e-07	Ptprs	17	56412426	56476483	-	14990	protein_coding	protein tyrosine phosphatase, receptor type, S [Source:MGI Symbol;Acc:MGI:97815]
ENSMUSG00000029560	474.234	427.511	435.198	506.347	470.043	520.446	562.651	689.775	657.619	612.36	711.102	633.488	472.296	644.499	-0.448806	3.14391e-08	8.3513e-07	Snx8	5	140340299	140389262	-	3238	protein_coding	sorting nexin 8 [Source:MGI Symbol;Acc:MGI:2443816]
ENSMUSG00000030917	329.988	281.701	340.905	377.885	294.505	311.405	243.781	198.054	215.967	235.236	228.016	215.887	322.731	222.824	0.533833	3.16067e-08	8.3844e-07	Tmem159	7	120102353	120120992	+	1962	protein_coding	transmembrane protein 159 [Source:MGI Symbol;Acc:MGI:1925752]
ENSMUSG00000012483	475.222	443.382	434.162	429.457	333.606	337.266	298.297	218.543	283.996	241.77	257.968	273.675	408.849	262.375	0.640588	3.20329e-08	8.48589e-07	Rpa3	6	8255936	8259173	-	1136	protein_coding	replication protein A3 [Source:MGI Symbol;Acc:MGI:1915490]
ENSMUSG00000020544	302.324	264.839	260.082	261.613	234.606	210.118	330.184	428.304	412.497	355.654	359.415	387.071	255.597	378.854	-0.567279	3.21107e-08	8.49023e-07	Cox11	11	90638173	90644931	+	1423	protein_coding	cytochrome c oxidase assembly protein 11, copper chaperone [Source:MGI Symbol;Acc:MGI:1917052]
ENSMUSG00000028364	354.688	484.05	833.093	564.483	633.102	556.004	175.893	179.517	282.917	141.888	376.807	267.133	570.903	237.359	1.26658	3.21365e-08	8.49023e-07	Tnc	4	63959785	64047015	-	7772	protein_coding	tenascin C [Source:MGI Symbol;Acc:MGI:101922]
ENSMUSG00000029910	119.547	107.126	124.342	136.901	99.8322	95.9	77.1459	66.3433	64.7901	62.5428	65.6996	67.6011	113.941	67.3538	0.759319	3.24645e-08	8.56525e-07	Mad2l1	6	66535390	66547220	+	8390	protein_coding	MAD2 mitotic arrest deficient-like 1 [Source:MGI Symbol;Acc:MGI:1860374]
ENSMUSG00000040732	638.24	599.111	716.004	724.826	562.388	582.942	502.991	396.108	468.648	473.272	413.521	419.781	637.252	445.72	0.515569	3.30367e-08	8.70445e-07	Erg	16	95359169	95586593	-	3466	protein_coding	ETS transcription factor [Source:MGI Symbol;Acc:MGI:95415]
ENSMUSG00000007989	30.6276	78.3605	51.8093	45.0086	76.538	73.2719	164.578	155.126	104.744	141.888	142.993	102.492	59.2693	135.304	-1.19097	3.36918e-08	8.86505e-07	Fzd3	14	65192449	65262463	-	12804	protein_coding	frizzled class receptor 3 [Source:MGI Symbol;Acc:MGI:108476]
ENSMUSG00000024901	340.856	219.211	246.612	311.31	164.723	192.877	144.006	107.32	140.378	135.354	114.974	100.311	245.931	123.724	0.990614	3.38091e-08	8.8839e-07	Peli3	19	4930651	4943127	-	3786	protein_coding	pellino 3 [Source:MGI Symbol;Acc:MGI:1924963]
ENSMUSG00000068735	1381.21	1064.31	1422.68	1324.94	829.439	1048.43	708.714	753.191	773.161	658.1	456.999	491.743	1178.5	640.318	0.879893	3.45226e-08	9.05917e-07	Trp53i11	2	93187548	93201759	+	3690	protein_coding	transformation related protein 53 inducible protein 11 [Source:MGI Symbol;Acc:MGI:2670995]
ENSMUSG00000071847	564.141	277.733	661.086	412.579	217.135	235.979	157.378	60.4895	130.66	84.0128	57.9702	49.0653	394.775	89.9292	2.13449	3.52321e-08	9.23289e-07	Apcdd1	18	62922327	62953195	+	2799	protein_coding	adenomatosis polyposis coli down-regulated 1 [Source:MGI Symbol;Acc:MGI:3513977]
ENSMUSG00000097462	145.234	114.069	131.596	157.53	124.79	127.148	88.4606	67.3189	70.1892	85.8797	66.6658	38.1619	133.395	69.446	0.938492	3.56817e-08	9.33815e-07	9530026P05Rik	6	92940329	93272979	+	5750	antisense	RIKEN cDNA 9530026P05 gene [Source:MGI Symbol;Acc:MGI:1924659]
ENSMUSG00000025413	584.889	641.763	575.083	713.574	712.968	720.866	845.519	980.515	889.784	898.003	857.96	865.73	658.19	889.585	-0.434193	3.58597e-08	9.37131e-07	Ttc4	4	106662256	106678944	-	3568	protein_coding	tetratricopeptide repeat domain 4 [Source:MGI Symbol;Acc:MGI:1919604]
ENSMUSG00000002107	2355.36	2470.84	2356.28	2515.79	2399.3	2146.44	3394.42	2788.37	3122.88	3072.07	2977.74	2826.16	2374	3030.27	-0.351878	3.59046e-08	9.37131e-07	Celf2	2	6539694	7509563	-	25884	protein_coding	CUGBP, Elav-like family member 2 [Source:MGI Symbol;Acc:MGI:1338822]
ENSMUSG00000025324	110.655	105.142	104.655	102.207	66.5548	66.8067	56.5736	30.2447	39.9539	30.8047	54.1056	30.5295	92.67	40.3687	1.19791	3.6231e-08	9.43566e-07	Atp10a	7	58656166	58829420	+	5587	protein_coding	ATPase, class V, type 10A [Source:MGI Symbol;Acc:MGI:1330809]
ENSMUSG00000022855	1295.25	1344.03	1286.94	1445.9	1378.52	1369.54	1568.63	1713.22	1762.29	1608.38	1634.76	1632.24	1353.36	1653.25	-0.288267	3.62481e-08	9.43566e-07	Senp2	16	22009484	22049269	+	6901	protein_coding	SUMO/sentrin specific peptidase 2 [Source:MGI Symbol;Acc:MGI:1923076]
ENSMUSG00000004394	1941.4	2071.1	1854.77	1998.19	1987.49	2008.51	2190.94	2340.55	2455.54	2491.44	2476.3	2443.45	1976.91	2399.71	-0.279577	3.63001e-08	9.43656e-07	Tmed4	11	6270369	6274870	-	2178	protein_coding	transmembrane p24 trafficking protein 4 [Source:MGI Symbol;Acc:MGI:1915070]
ENSMUSG00000039313	108.679	34.7167	27.977	34.6941	10.8152	11.8528	4.11445	2.92691	9.71851	1.86695	2.89851	3.27102	38.1224	4.13272	3.21868	3.75677e-08	9.75308e-07	AF529169	9	89587216	89623125	-	7268	protein_coding	cDNA sequence AF529169 [Source:MGI Symbol;Acc:MGI:2667167]
ENSMUSG00000025939	1532.37	1220.04	1238.24	1317.44	1279.52	1104.47	1832.99	1673.22	1859.47	1602.78	1670.51	1820.87	1282.01	1743.31	-0.442836	3.82463e-08	9.91603e-07	Ube2w	1	16540790	16619489	-	4930	protein_coding	ubiquitin-conjugating enzyme E2W (putative) [Source:MGI Symbol;Acc:MGI:1914049]
ENSMUSG00000022175	1994.75	2023.49	1819.54	2149.16	2146.39	2054.85	2312.32	2653.73	2650.99	2584.79	2509.15	2527.41	2031.36	2539.73	-0.321879	3.93495e-08	1.01885e-06	Lrp10	14	54464137	54471497	+	4463	protein_coding	low-density lipoprotein receptor-related protein 10 [Source:MGI Symbol;Acc:MGI:1929480]
ENSMUSG00000037344	1186.57	970.083	1049.66	1104.59	1121.45	1083.99	692.256	630.261	893.023	732.778	771.004	867.911	1086.06	764.539	0.507331	3.96976e-08	1.0265e-06	Slc12a9	5	137314558	137333597	-	5020	protein_coding	solute carrier family 12 (potassium/chloride transporters), member 9 [Source:MGI Symbol;Acc:MGI:1933532]
ENSMUSG00000028358	133.378	117.045	104.655	192.224	158.068	127.148	44.2303	69.2702	65.8699	96.1479	65.6996	57.788	138.753	66.501	1.05991	4.03455e-08	1.04187e-06	Zfp618	4	62965573	63139708	+	9352	protein_coding	zinc finger protein 618 [Source:MGI Symbol;Acc:MGI:1919950]
ENSMUSG00000027475	508.814	588.2	574.047	595.426	595.665	434.244	878.434	923.928	856.309	830.793	668.59	739.251	549.399	816.217	-0.570181	4.08934e-08	1.05462e-06	Kif3b	2	153291413	153333390	+	5635	protein_coding	kinesin family member 3B [Source:MGI Symbol;Acc:MGI:107688]
ENSMUSG00000036356	142.27	191.438	232.105	157.53	209.648	230.591	100.804	78.0509	115.542	138.154	96.6171	81.7755	193.93	101.824	0.927445	4.16032e-08	1.0715e-06	Csgalnact1	8	68356781	68735146	-	5093	protein_coding	chondroitin sulfate N-acetylgalactosaminyltransferase 1 [Source:MGI Symbol;Acc:MGI:2442354]
ENSMUSG00000016344	1153.97	1284.52	1085.92	1134.59	1346.07	1304.89	1459.6	1646.87	1675.9	1543.97	1572.93	1691.12	1218.33	1598.4	-0.391232	4.2003e-08	1.08021e-06	Ppdpf	2	181187247	181188771	+	1336	protein_coding	pancreatic progenitor cell differentiation and proliferation factor [Source:MGI Symbol;Acc:MGI:1913746]
ENSMUSG00000026675	160.054	257.895	218.635	148.153	222.127	269.382	292.126	379.523	370.383	450.868	376.807	433.955	212.708	383.944	-0.853254	4.20838e-08	1.08021e-06	Hsd17b7	1	169949535	169969241	-	5104	protein_coding	hydroxysteroid (17-beta) dehydrogenase 7 [Source:MGI Symbol;Acc:MGI:1330808]
ENSMUSG00000054135	82.003	81.3362	79.7863	77.8274	89.8489	65.7292	53.4878	39.0255	46.4329	48.5407	35.7483	35.9812	79.4218	43.2027	0.881463	4.21077e-08	1.08021e-06	A430110L20Rik	1	181225986	181228498	+	2513	lincRNA	RIKEN cDNA A430110L20 gene [Source:MGI Symbol;Acc:MGI:3036249]
ENSMUSG00000025656	672.82	616.965	598.915	563.545	511.64	492.43	390.872	332.692	422.215	435.933	418.352	378.348	576.052	396.402	0.538813	4.22075e-08	1.08101e-06	Arhgef9	X	95048935	95196856	-	8776	protein_coding	CDC42 guanine nucleotide exchange factor (GEF) 9 [Source:MGI Symbol;Acc:MGI:2442233]
ENSMUSG00000029640	623.42	693.342	628.964	678.88	766.212	710.091	819.804	948.319	1052.84	930.675	856.993	948.596	683.485	926.204	-0.437369	4.22501e-08	1.08101e-06	Usp12	5	146734809	146795006	-	4639	protein_coding	ubiquitin specific peptidase 12 [Source:MGI Symbol;Acc:MGI:1270128]
ENSMUSG00000020577	1534.35	1304.36	1548.06	1833.16	1440.08	1464.36	957.638	1140.52	1166.22	1083.76	1004.82	1168.84	1520.73	1086.97	0.484731	4.27056e-08	1.09123e-06	Tspan13	12	36014557	36042500	-	2474	protein_coding	tetraspanin 13 [Source:MGI Symbol;Acc:MGI:1913359]
ENSMUSG00000109555	39.5195	26.7814	23.8323	60.0115	56.5716	31.2483	14.4006	6.82946	6.47901	10.2682	15.4587	14.1744	39.6608	11.2684	1.82181	4.27933e-08	1.09204e-06	Gm44891	7	132311856	132314078	-	2223	TEC	predicted gene 44891 [Source:MGI Symbol;Acc:MGI:5753467]
ENSMUSG00000004837	282.565	248.968	276.661	322.562	201.328	225.203	159.435	174.639	166.295	137.221	134.298	176.635	259.548	158.087	0.716235	4.28661e-08	1.09247e-06	Grap	11	61653265	61672784	+	1793	protein_coding	GRB2-related adaptor protein [Source:MGI Symbol;Acc:MGI:1918770]
ENSMUSG00000034403	1257.71	1357.92	1323.21	1232.11	1150.57	1143.26	1016.27	992.222	875.746	963.346	944.915	1012.93	1244.13	967.571	0.36237	4.31122e-08	1.0973e-06	Pja1	X	99465734	99471273	-	3324	protein_coding	praja ring finger ubiquitin ligase 1 [Source:MGI Symbol;Acc:MGI:1101765]
ENSMUSG00000052926	486.09	374.94	423.8	362.882	363.555	401.918	252.01	280.008	282.917	296.845	291.784	288.94	402.197	282.084	0.510307	4.32587e-08	1.09959e-06	Rnaseh2a	8	84956610	84969767	-	3509	protein_coding	ribonuclease H2, large subunit [Source:MGI Symbol;Acc:MGI:1916974]
ENSMUSG00000028600	640.216	459.252	554.359	672.316	683.85	602.338	442.303	298.545	412.497	413.529	368.111	372.896	602.055	384.647	0.64729	4.33998e-08	1.10067e-06	Podn	4	108014791	108096445	-	4270	protein_coding	podocan [Source:MGI Symbol;Acc:MGI:2674939]
ENSMUSG00000030045	697.519	682.431	673.52	672.316	727.943	621.733	896.949	902.464	835.792	845.728	810.617	830.839	679.244	853.732	-0.328693	4.34139e-08	1.10067e-06	Mrpl19	6	81957851	81965958	-	5450	protein_coding	mitochondrial ribosomal protein L19 [Source:MGI Symbol;Acc:MGI:1926274]
ENSMUSG00000047260	2551.97	2539.28	2149.05	2572.99	2415.94	2486.93	3050.86	2954.23	2978.18	3003.92	3118.8	3380.05	2452.69	3081.01	-0.328827	4.46644e-08	1.1309e-06	Emc6	11	73175519	73177037	-	1415	protein_coding	ER membrane protein complex subunit 6 [Source:MGI Symbol;Acc:MGI:1913298]
ENSMUSG00000060862	353.7	312.45	258.01	312.247	346.085	379.29	418.645	544.405	509.682	459.27	454.1	523.363	326.964	484.911	-0.568113	4.50944e-08	1.1403e-06	Zbtb40	4	136979732	137048801	-	10710	protein_coding	zinc finger and BTB domain containing 40 [Source:MGI Symbol;Acc:MGI:2682254]
ENSMUSG00000034252	942.54	1097.05	965.724	944.243	1110.63	1102.31	1280.62	1459.55	1286.08	1339.54	1370.03	1272.43	1027.08	1334.71	-0.378114	4.5518e-08	1.14952e-06	Senp6	9	80066903	80144953	+	7016	protein_coding	SUMO/sentrin specific peptidase 6 [Source:MGI Symbol;Acc:MGI:1922075]
ENSMUSG00000026028	2024.39	2149.46	1811.25	1582.8	1768.69	1872.74	2274.26	2990.33	2686.63	2737.88	2456.97	2523.05	1868.22	2611.52	-0.483474	4.56346e-08	1.15097e-06	Trak2	1	58900449	58973430	-	7088	protein_coding	trafficking protein, kinesin binding 2 [Source:MGI Symbol;Acc:MGI:1918077]
ENSMUSG00000036225	371.483	333.28	308.783	301.933	272.043	280.157	369.272	446.842	540.997	476.072	580.669	505.918	311.28	486.628	-0.645023	4.57661e-08	1.1528e-06	Kctd1	18	14968685	15151446	-	3587	protein_coding	potassium channel tetramerisation domain containing 1 [Source:MGI Symbol;Acc:MGI:1918269]
ENSMUSG00000028669	884.249	977.027	901.481	955.495	851.901	900.813	720.028	663.433	750.485	669.302	781.632	677.101	911.828	710.33	0.360125	4.69584e-08	1.1813e-06	Pithd1	4	135975460	135987264	-	2477	protein_coding	PITH (C-terminal proteasome-interacting domain of thioredoxin-like) domain containing 1 [Source:MGI Symbol;Acc:MGI:1913443]
ENSMUSG00000020826	510.79	241.033	268.372	421.018	201.328	243.521	131.662	132.687	184.652	137.221	134.298	121.028	314.344	140.258	1.16451	4.72949e-08	1.18823e-06	Nos2	11	78920787	78960254	+	4412	protein_coding	nitric oxide synthase 2, inducible [Source:MGI Symbol;Acc:MGI:97361]
ENSMUSG00000038023	1583.74	2015.55	1621.63	1985.07	2181.33	1836.11	2690.85	2788.37	3026.78	3128.07	2364.22	2426.01	1870.57	2737.38	-0.549041	4.73971e-08	1.18926e-06	Atp6v0a2	5	124628576	124724455	+	6726	protein_coding	ATPase, H+ transporting, lysosomal V0 subunit A2 [Source:MGI Symbol;Acc:MGI:104855]
ENSMUSG00000051331	207.477	245.001	332.615	334.752	295.337	246.754	125.491	186.347	176.013	157.757	133.332	93.7693	276.989	145.451	0.928662	4.74643e-08	1.18942e-06	Cacna1c	6	118587240	119196418	-	21191	protein_coding	calcium channel, voltage-dependent, L type, alpha 1C subunit [Source:MGI Symbol;Acc:MGI:103013]
ENSMUSG00000007867	340.856	289.636	371.99	285.055	276.202	268.304	233.495	190.249	203.009	178.294	213.524	178.816	305.341	199.564	0.612923	4.78805e-08	1.1977e-06	Ift43	12	86082541	86162459	+	1651	protein_coding	intraflagellar transport 43 [Source:MGI Symbol;Acc:MGI:1923661]
ENSMUSG00000027634	2629.04	2517.46	2382.19	2764.28	2527.42	2476.16	2888.34	3332.77	3272.98	3221.42	3047.3	3114.01	2549.42	3146.14	-0.303265	4.79178e-08	1.1977e-06	Ndrg3	2	156927345	156992056	-	8388	protein_coding	N-myc downstream regulated gene 3 [Source:MGI Symbol;Acc:MGI:1352499]
ENSMUSG00000053870	300.348	323.361	280.806	337.565	361.06	306.018	416.588	450.744	447.051	424.731	406.758	432.865	318.193	429.79	-0.430712	4.80297e-08	1.19896e-06	Fpgt	3	155084918	155093403	-	6282	protein_coding	fucose-1-phosphate guanylyltransferase [Source:MGI Symbol;Acc:MGI:1922790]
ENSMUSG00000034501	299.36	341.215	370.954	298.182	355.236	339.421	528.706	479.038	481.606	430.332	425.115	443.768	334.062	464.761	-0.476009	4.90395e-08	1.2226e-06	Pcnx4	12	72536383	72580119	+	4300	protein_coding	pecanex homolog 4 [Source:MGI Symbol;Acc:MGI:1914958]
ENSMUSG00000027195	5511.98	4950.6	3921.96	5501.36	6030.69	5030.98	8130.15	6897.75	7338.55	7398.72	7019.23	7279.11	5157.93	7343.92	-0.509584	4.91173e-08	1.22297e-06	Hsd17b12	2	94032689	94157964	-	2407	protein_coding	hydroxysteroid (17-beta) dehydrogenase 12 [Source:MGI Symbol;Acc:MGI:1926967]
ENSMUSG00000026626	14726	13377.8	13005.2	15569.2	15730.2	14635	18157.1	17640.5	18616.3	18414.7	17521.5	17863	14507.2	18035.5	-0.313989	4.92503e-08	1.22472e-06	Ppp2r5a	1	191351975	191403272	-	9607	protein_coding	protein phosphatase 2, regulatory subunit B', alpha [Source:MGI Symbol;Acc:MGI:2388479]
ENSMUSG00000028751	2.96396	1.98381	2.07237	1.87536	10.8152	6.46517	23.6581	19.5127	21.5967	29.8712	14.4926	29.4392	4.36264	23.0951	-2.37259	4.9993e-08	1.2416e-06	Pla2g2e	4	138877942	138882817	+	917	protein_coding	phospholipase A2, group IIE [Source:MGI Symbol;Acc:MGI:1349660]
ENSMUSG00000086392	16.7958	13.8867	9.32567	13.1275	13.311	14.0079	47.3161	36.0986	38.874	35.4721	21.2558	40.3426	13.4091	36.5599	-1.44261	5.00831e-08	1.24225e-06	Mccc1os	3	35999833	36025106	+	7442	antisense	methylcrotonoyl-Coenzyme A carboxylase 1 (alpha), opposite strand [Source:MGI Symbol;Acc:MGI:3590669]
ENSMUSG00000005268	86.9429	68.4415	62.1711	45.0086	63.227	68.9618	186.179	242.933	132.82	146.556	91.7862	118.847	65.7921	153.187	-1.22097	5.03837e-08	1.24812e-06	Prlr	15	10177238	10349180	+	15339	protein_coding	prolactin receptor [Source:MGI Symbol;Acc:MGI:97763]
ENSMUSG00000056671	159.066	177.551	159.573	170.658	190.513	218.738	133.72	103.417	109.063	112.95	120.771	111.215	179.35	115.189	0.638278	5.15964e-08	1.27647e-06	Prelid2	18	41875696	41951194	-	724	protein_coding	PRELI domain containing 2 [Source:MGI Symbol;Acc:MGI:1924869]
ENSMUSG00000038539	2468.98	2654.34	2190.5	2404.21	3020.75	2984.75	3575.45	3918.16	3825.85	4610.43	3653.09	5833.32	2620.59	4236.05	-0.692715	5.16592e-08	1.27647e-06	Atf5	7	44812256	44816658	-	1993	protein_coding	activating transcription factor 5 [Source:MGI Symbol;Acc:MGI:2141857]
ENSMUSG00000048706	147.21	137.875	158.536	121.898	87.3531	116.373	91.5464	44.8793	48.5926	68.1437	59.9026	41.4329	128.208	59.0829	1.1139	5.1911e-08	1.28106e-06	Lurap1l	4	80910646	80955628	+	3066	protein_coding	leucine rich adaptor protein 1-like [Source:MGI Symbol;Acc:MGI:106510]
ENSMUSG00000023307	4977.48	4388.19	4032.83	4823.42	4805.25	4464.2	5879.54	5700.64	6087.03	5428.16	6105.23	5626.16	4581.9	5804.46	-0.341013	5.27354e-08	1.29976e-06	2022-03-05	19	37207543	37222139	+	2396	protein_coding	membrane-associated ring finger (C3HC4) 5 [Source:MGI Symbol;Acc:MGI:1915207]
ENSMUSG00000027331	118.559	57.5305	59.0625	66.5752	49.0841	62.4966	31.887	29.2691	24.8362	15.8691	30.9175	27.2585	68.8846	26.6729	1.36933	5.29455e-08	1.30329e-06	Knstrn	2	118814003	118853957	+	5158	protein_coding	kinetochore-localized astrin/SPAG5 binding [Source:MGI Symbol;Acc:MGI:1289298]
ENSMUSG00000037020	492.018	380.892	353.339	511.973	581.522	424.546	744.715	845.877	828.233	716.909	653.131	637.849	457.382	737.786	-0.688308	5.36422e-08	1.31877e-06	Wdr62	7	30240138	30280419	-	5743	protein_coding	WD repeat domain 62 [Source:MGI Symbol;Acc:MGI:1923696]
ENSMUSG00000097601	49.3994	41.66	42.4836	51.5724	51.5799	37.7135	16.4578	18.5371	23.7564	25.2038	23.1881	15.2648	45.7348	20.4013	1.16435	5.46161e-08	1.34102e-06	Gm26660	14	25315873	25379609	-	6478	lincRNA	predicted gene, 26660 [Source:MGI Symbol;Acc:MGI:5477154]
ENSMUSG00000020190	14861.3	10634.2	10555.6	14761.9	10415	11014.5	8292.67	7080.19	7539.4	8494.62	7623.09	8755.43	12040.4	7964.23	0.596292	5.48567e-08	1.34523e-06	Mknk2	10	80665327	80678112	-	3892	protein_coding	MAP kinase-interacting serine/threonine kinase 2 [Source:MGI Symbol;Acc:MGI:894279]
ENSMUSG00000054901	84.967	113.077	79.7863	69.3883	89.017	106.675	181.036	225.372	194.37	175.493	127.535	128.66	90.4851	172.078	-0.929204	5.58465e-08	1.36778e-06	Arhgef33	17	80307407	80400081	+	4680	protein_coding	Rho guanine nucleotide exchange factor (GEF) 33 [Source:MGI Symbol;Acc:MGI:2685787]
ENSMUSG00000054364	5606.83	5915.72	6410.88	8715.73	9529.81	6656.97	5021.68	4740.62	4322.58	3964.47	3492.71	3989.56	7139.32	4255.27	0.746648	5.63035e-08	1.37724e-06	Rhob	12	8497661	8500009	-	2349	protein_coding	ras homolog family member B [Source:MGI Symbol;Acc:MGI:107949]
ENSMUSG00000037363	257.865	145.81	204.128	170.658	163.891	185.335	118.29	72.1971	98.2649	122.285	85.023	106.853	187.948	100.486	0.902781	5.63825e-08	1.37745e-06	Letm2	8	25578490	25597582	-	7238	protein_coding	leucine zipper-EF-hand containing transmembrane protein 2 [Source:MGI Symbol;Acc:MGI:2444979]
ENSMUSG00000024887	691.591	793.524	815.478	973.311	821.951	713.323	564.708	560.991	585.27	600.224	440.574	459.033	801.53	535.133	0.583108	5.68843e-08	1.38796e-06	Asah2	19	31984654	32061469	-	4682	protein_coding	N-acylsphingosine amidohydrolase 2 [Source:MGI Symbol;Acc:MGI:1859310]
ENSMUSG00000042699	1935.47	2269.48	2333.49	2161.35	2515.77	1991.27	3112.58	3072.28	3390.68	3010.46	2701.41	2732.39	2201.14	3003.3	-0.447952	5.70577e-08	1.39045e-06	Dhx9	1	153455758	153487660	-	9603	protein_coding	DEAH (Asp-Glu-Ala-His) box polypeptide 9 [Source:MGI Symbol;Acc:MGI:108177]
ENSMUSG00000037204	987	1039.52	826.876	1189.92	1295.32	1291.96	831.118	647.823	650.06	607.692	665.692	788.316	1105.1	698.45	0.662605	5.89594e-08	1.435e-06	Atg101	15	101284272	101290945	+	1597	protein_coding	autophagy related 101 [Source:MGI Symbol;Acc:MGI:1915368]
ENSMUSG00000036555	414.955	339.232	330.543	346.941	265.387	262.917	234.523	146.345	207.328	188.562	152.655	206.074	326.662	189.248	0.788667	5.90518e-08	1.43545e-06	Iqce	5	140661827	140702378	-	12037	protein_coding	IQ motif containing E [Source:MGI Symbol;Acc:MGI:1921489]
ENSMUSG00000032997	370.495	321.377	325.362	454.774	376.034	405.15	485.505	711.239	587.43	490.074	622.214	715.263	375.532	601.954	-0.680124	6.07579e-08	1.47508e-06	Chpf	1	75474569	75479307	-	3856	protein_coding	chondroitin polymerizing factor [Source:MGI Symbol;Acc:MGI:106576]
ENSMUSG00000032872	667.88	651.682	574.047	622.619	641.422	649.749	810.546	798.071	783.96	846.662	737.188	825.388	634.566	800.302	-0.334544	6.27812e-08	1.52231e-06	Cyb5r4	9	87022014	87077774	+	6736	protein_coding	cytochrome b5 reductase 4 [Source:MGI Symbol;Acc:MGI:2386848]
ENSMUSG00000022661	1590.66	1171.44	1074.52	1204.92	1195.49	1138.95	816.718	800.998	806.636	692.639	770.038	1003.11	1229.33	815.024	0.593586	6.36074e-08	1.53945e-06	Cd200	16	45382135	45409053	-	3321	protein_coding	CD200 antigen [Source:MGI Symbol;Acc:MGI:1196990]
ENSMUSG00000046808	647.132	664.576	788.537	662.939	663.052	548.462	1104.73	1051.74	961.053	873.733	855.061	876.634	662.45	953.824	-0.525663	6.36461e-08	1.53945e-06	Atp10d	5	72203329	72298775	+	7848	polymorphic_pseudogene	ATPase, class V, type 10D [Source:MGI Symbol;Acc:MGI:2450125]
ENSMUSG00000102752	136.342	82.3281	129.523	106.895	68.2186	93.7449	56.5736	34.1473	37.7942	48.5407	59.9026	46.8846	102.842	47.3072	1.11682	6.38794e-08	1.54317e-06	Gm7694	1	170298199	170306332	-	3827	protein_coding	predicted gene 7694 [Source:MGI Symbol;Acc:MGI:3649135]
ENSMUSG00000049858	1345.64	1300.39	1015.46	1256.49	1226.27	1064.6	1628.29	1528.82	1832.48	1588.77	1559.4	1797.97	1201.47	1655.96	-0.462119	6.39681e-08	1.5434e-06	Suox	10	128669894	128674073	-	2497	protein_coding	sulfite oxidase [Source:MGI Symbol;Acc:MGI:2446117]
ENSMUSG00000028195	3181.32	2177.23	1476.56	2185.73	1387.67	1363.07	1022.44	902.464	802.317	568.486	794.192	1223.36	1961.93	885.544	1.14788	6.7012e-08	1.61484e-06	Cyr61	3	145646976	145649981	-	2019	protein_coding	cysteine rich protein 61 [Source:MGI Symbol;Acc:MGI:88613]
ENSMUSG00000002428	517.706	411.641	454.885	389.137	355.236	401.918	331.213	281.959	251.601	233.369	242.509	296.573	421.754	272.871	0.628215	6.82385e-08	1.64236e-06	Hltf	3	20057811	20118490	+	5931	protein_coding	helicase-like transcription factor [Source:MGI Symbol;Acc:MGI:1196437]
ENSMUSG00000020156	1497.79	1329.15	1229.95	1196.48	1163.04	1099.08	893.864	637.091	753.724	903.604	754.579	991.119	1252.58	822.33	0.607348	6.89862e-08	1.65831e-06	Mum1	10	80226434	80243903	+	10361	protein_coding	melanoma associated antigen (mutated) 1 [Source:MGI Symbol;Acc:MGI:1915364]
ENSMUSG00000031447	12006	11383.1	9271.78	11978.9	10197.9	10207.4	13922.3	14733.1	14126.4	14328.8	13553.4	13972.7	10840.8	14106.1	-0.379825	7.11121e-08	1.7073e-06	Lamp1	8	13159161	13175338	+	2675	protein_coding	lysosomal-associated membrane protein 1 [Source:MGI Symbol;Acc:MGI:96745]
ENSMUSG00000026946	265.769	223.179	219.671	222.23	203.824	248.909	172.807	164.883	167.374	152.156	142.993	133.022	230.597	155.539	0.566239	7.13236e-08	1.71027e-06	Nmi	2	51948487	51973494	-	2001	protein_coding	N-myc (and STAT) interactor [Source:MGI Symbol;Acc:MGI:1928368]
ENSMUSG00000021699	1596.59	2457.94	1430.97	2174.48	2458.37	1998.81	3857.29	3941.57	4070.98	3362.38	3215.42	2581.93	2019.53	3504.93	-0.795183	7.17538e-08	1.71506e-06	Pde4d	13	108449948	109953461	+	12006	protein_coding	phosphodiesterase 4D, cAMP specific [Source:MGI Symbol;Acc:MGI:99555]
ENSMUSG00000101389	45.4474	26.7814	20.7237	15.0029	41.5967	33.4034	81.2603	106.344	78.8279	61.6094	57.0041	131.931	30.4926	86.1629	-1.49419	7.17723e-08	1.71506e-06	Ms4a4a	19	11375523	11392790	+	836	protein_coding	membrane-spanning 4-domains, subfamily A, member 4A [Source:MGI Symbol;Acc:MGI:3643932]
ENSMUSG00000104164	24.6997	35.7086	60.0987	19.6913	22.4622	23.7056	12.3433	5.85382	8.63868	5.60085	7.72937	3.27102	31.061	7.23951	2.09768	7.17876e-08	1.71506e-06	Gm38248	1	127978905	127984687	-	5783	TEC	predicted gene, 38248 [Source:MGI Symbol;Acc:MGI:5611476]
ENSMUSG00000037119	1005.77	964.132	1009.24	1031.45	1099.82	1003.18	1354.68	1466.38	1374.63	1213.52	1234.77	1210.28	1018.93	1309.04	-0.360844	7.20747e-08	1.71981e-06	Fam91a1	15	58415468	58457740	+	6627	protein_coding	family with sequence similarity 91, member A1 [Source:MGI Symbol;Acc:MGI:1277178]
ENSMUSG00000026781	1698.35	1804.28	1624.74	1704.7	1801.14	1366.31	2625.02	2206.89	2414.51	2413.03	2009.63	2156.69	1666.58	2304.3	-0.466984	7.25097e-08	1.72808e-06	Acbd5	2	23068167	23115558	+	9775	protein_coding	acyl-Coenzyme A binding domain containing 5 [Source:MGI Symbol;Acc:MGI:1921409]
ENSMUSG00000054792	438.667	489.009	490.116	514.786	552.405	456.872	618.196	771.728	788.279	752.381	669.556	589.874	490.309	698.336	-0.509526	7.34384e-08	1.74807e-06	Klhl18	9	110425926	110476694	-	7021	protein_coding	kelch-like 18 [Source:MGI Symbol;Acc:MGI:2143315]
ENSMUSG00000025776	73.1111	116.053	105.691	102.207	96.5044	103.443	52.4592	41.9524	41.0337	42.9399	70.5305	62.1494	99.5015	51.8442	0.940424	7.38916e-08	1.75468e-06	Crispld1	1	17727045	17766344	+	4515	protein_coding	cysteine-rich secretory protein LCCL domain containing 1 [Source:MGI Symbol;Acc:MGI:1934666]
ENSMUSG00000022671	445.582	403.705	414.474	377.885	347.749	351.274	304.469	217.567	228.925	271.641	256.035	296.573	390.112	262.535	0.571324	7.39319e-08	1.75468e-06	Mzt2	16	15848441	15863369	-	1309	protein_coding	mitotic spindle organizing protein 2 [Source:MGI Symbol;Acc:MGI:1922845]
ENSMUSG00000052512	1475.07	1316.26	1530.45	1248.05	2046.56	1533.32	1099.59	750.264	1061.48	989.484	740.087	895.169	1524.95	922.678	0.725341	7.39864e-08	1.75468e-06	Nav2	7	48908716	49610090	+	32228	protein_coding	neuron navigator 2 [Source:MGI Symbol;Acc:MGI:2183691]
ENSMUSG00000002342	735.063	1116.89	1008.21	1218.05	1141.41	1136.79	667.569	518.063	647.901	782.252	679.218	692.366	1059.4	664.561	0.672846	7.42391e-08	1.75853e-06	Tmem161a	8	70172356	70183681	+	3673	protein_coding	transmembrane protein 161A [Source:MGI Symbol;Acc:MGI:2384577]
ENSMUSG00000046562	1047.27	1376.76	1168.82	1407.46	1584.84	1476.21	1949.22	2022.49	2087.32	1995.77	1680.17	2008.41	1343.56	1957.23	-0.542329	7.48939e-08	1.77188e-06	Unc119b	5	115122550	115134975	-	4603	protein_coding	unc-119 lipid binding chaperone B [Source:MGI Symbol;Acc:MGI:2147162]
ENSMUSG00000024539	528.573	517.774	510.839	449.148	488.346	496.74	615.11	690.751	642.501	593.69	652.165	723.986	498.57	653.034	-0.389363	7.52322e-08	1.77773e-06	Ptpn2	18	67665511	67724595	-	3125	protein_coding	protein tyrosine phosphatase, non-receptor type 2 [Source:MGI Symbol;Acc:MGI:97806]
ENSMUSG00000028271	382.351	482.066	438.306	414.454	485.018	429.934	538.993	610.748	665.178	588.089	565.21	607.32	438.688	595.923	-0.440634	7.5942e-08	1.79232e-06	Gtf2b	3	142765045	142783606	+	4589	protein_coding	general transcription factor IIB [Source:MGI Symbol;Acc:MGI:2385191]
ENSMUSG00000030126	414.955	522.734	457.994	421.956	490.009	531.221	597.623	700.507	617.665	785.053	642.503	806.852	473.145	691.701	-0.548285	7.7207e-08	1.81997e-06	Tmcc1	6	116018611	116193486	-	20125	protein_coding	transmembrane and coiled coil domains 1 [Source:MGI Symbol;Acc:MGI:2442368]
ENSMUSG00000034006	1105.56	782.613	808.224	718.262	494.169	548.462	444.36	387.328	418.976	364.989	412.555	414.329	742.881	407.089	0.867697	7.86989e-08	1.85219e-06	Pqlc1	18	80253292	80292725	+	6100	protein_coding	PQ loop repeat containing 1 [Source:MGI Symbol;Acc:MGI:1914193]
ENSMUSG00000110156	95.8348	103.158	77.7139	119.085	124.79	90.5123	168.692	177.566	210.568	159.624	141.061	175.545	101.849	172.176	-0.750738	7.87638e-08	1.85219e-06	Gm42067	19	5912822	5914826	+	880	antisense	predicted gene, 42067 [Source:MGI Symbol;Acc:MGI:5624952]
ENSMUSG00000061244	815.09	909.577	804.08	838.285	974.195	1031.19	1152.05	1273.21	1236.41	1131.37	1252.16	1125.23	895.404	1195.07	-0.416494	7.9502e-08	1.86729e-06	Exoc5	14	49004090	49066653	-	17988	protein_coding	exocyst complex component 5 [Source:MGI Symbol;Acc:MGI:2145645]
ENSMUSG00000027206	1575.84	1554.32	1472.42	1541.54	1546.57	1812.4	1953.33	2044.93	1884.31	2085.38	1917.85	1999.68	1583.85	1980.92	-0.323304	8.01524e-08	1.8803e-06	Cops2	2	125830304	125859139	-	3549	protein_coding	COP9 signalosome subunit 2 [Source:MGI Symbol;Acc:MGI:1330276]
ENSMUSG00000038954	489.054	381.883	428.981	385.386	354.404	411.616	278.754	255.617	315.312	285.643	274.392	307.476	408.554	286.199	0.513356	8.07597e-08	1.89154e-06	Supt3	17	44777152	45119290	+	4121	protein_coding	suppressor of Ty 3 [Source:MGI Symbol;Acc:MGI:1923723]
ENSMUSG00000030471	82.003	73.401	66.3158	47.8216	71.5464	80.8146	117.262	145.37	92.8658	121.352	152.655	141.744	70.3171	128.541	-0.87338	8.08258e-08	1.89154e-06	Zdhhc13	7	48789003	48827440	+	2410	protein_coding	zinc finger, DHHC domain containing 13 [Source:MGI Symbol;Acc:MGI:1919227]
ENSMUSG00000040596	1563.98	1514.64	1433.04	1610	1516.62	1291.96	2015.05	2110.3	2205.02	2081.65	1768.09	1773.98	1488.37	1992.35	-0.420387	8.25226e-08	1.92893e-06	Pogk	1	166384622	166409863	-	9586	protein_coding	pogo transposable element with KRAB domain [Source:MGI Symbol;Acc:MGI:1918842]
ENSMUSG00000032537	55.3273	54.5548	91.1843	77.8274	74.8741	67.8842	39.0872	26.3422	37.7942	31.7382	37.6807	37.0716	70.2754	34.9523	1.011	8.43633e-08	1.96959e-06	Ephb1	9	101922128	102354693	-	7002	protein_coding	Eph receptor B1 [Source:MGI Symbol;Acc:MGI:1096337]
ENSMUSG00000041147	103.739	141.842	148.174	106.895	103.16	81.8921	76.1173	52.6844	49.6724	68.1437	55.0717	46.8846	114.284	58.0957	0.97351	8.61683e-08	2.00932e-06	Brca2	5	150522630	150570329	+	13643	protein_coding	breast cancer 2, early onset [Source:MGI Symbol;Acc:MGI:109337]
ENSMUSG00000022378	458.426	522.734	441.415	480.092	473.371	436.399	569.851	678.067	589.59	644.098	605.789	742.522	468.739	638.319	-0.444734	8.66079e-08	2.01716e-06	Fam49b	15	63929097	64060478	-	11412	protein_coding	family with sequence similarity 49, member B [Source:MGI Symbol;Acc:MGI:1923520]
ENSMUSG00000051727	171.91	100.182	119.161	173.471	74.8741	75.4269	37.03	32.196	47.5127	49.4742	31.8836	70.8721	119.171	44.8281	1.41356	8.67433e-08	2.0179e-06	Kctd14	7	97451323	97459557	+	2568	protein_coding	potassium channel tetramerisation domain containing 14 [Source:MGI Symbol;Acc:MGI:1289222]
ENSMUSG00000032802	898.081	988.929	842.418	982.688	881.019	869.565	1039.93	1328.82	1232.09	1142.57	1204.81	1226.63	910.45	1195.81	-0.393107	8.757e-08	2.0347e-06	Srxn1	2	152105516	152111376	+	2820	protein_coding	sulfiredoxin 1 homolog (S. cerevisiae) [Source:MGI Symbol;Acc:MGI:104971]
ENSMUSG00000038544	479.174	385.851	472.5	408.828	388.513	354.507	248.924	269.276	308.833	282.843	325.6	259.501	414.896	282.496	0.553951	8.79498e-08	2.04108e-06	Inip	4	59769637	59801589	-	5995	protein_coding	INTS3 and NABP interacting protein [Source:MGI Symbol;Acc:MGI:1913459]
ENSMUSG00000032598	242.057	245.992	259.046	273.802	218.799	273.692	154.292	168.785	181.412	196.03	174.877	180.996	252.231	176.065	0.516166	8.8243e-08	2.04545e-06	Nckipsd	9	108808368	108818844	+	4656	protein_coding	NCK interacting protein with SH3 domain [Source:MGI Symbol;Acc:MGI:1931834]
ENSMUSG00000040811	693.567	657.633	635.181	646.061	589.842	582.942	479.333	395.133	439.493	534.881	489.849	424.142	634.205	460.472	0.460812	8.97757e-08	2.07851e-06	Eml2	7	19176421	19206482	+	3529	protein_coding	echinoderm microtubule associated protein like 2 [Source:MGI Symbol;Acc:MGI:1919455]
ENSMUSG00000030105	2599.4	2922.15	2601.86	2565.49	2635.57	2891.01	3089.95	3333.75	3295.65	3514.53	3390.29	3247.03	2702.58	3311.87	-0.293689	9.25082e-08	2.13922e-06	Arl8b	6	108783099	108825278	+	4479	protein_coding	ADP-ribosylation factor-like 8B [Source:MGI Symbol;Acc:MGI:1914416]
ENSMUSG00000038637	366.543	340.223	350.231	296.307	299.496	239.211	216.008	142.443	224.606	202.564	190.336	192.99	315.335	194.824	0.695785	9.40002e-08	2.17115e-06	Lrrc56	7	141194157	141210055	+	6068	protein_coding	leucine rich repeat containing 56 [Source:MGI Symbol;Acc:MGI:1917802]
ENSMUSG00000091498	3459.93	2992.58	2820.5	3144.98	2855.2	3282.15	3637.17	3814.74	4343.09	4491.88	3934.25	4436.59	3092.56	4109.62	-0.410281	9.54685e-08	2.20245e-06	Mpc1-ps	12	110858565	110858894	-	330	processed_pseudogene	mitochondrial pyruvate carrier 1, pseudogene [Source:MGI Symbol;Acc:MGI:3781628]
ENSMUSG00000075394	101.763	53.5629	88.0757	75.952	74.8741	59.264	41.1445	33.1716	42.1135	34.5386	28.9851	40.3426	75.5819	36.716	1.04626	9.65167e-08	2.224e-06	Hoxc4	15	103018934	103036852	+	2568	protein_coding	homeobox C4 [Source:MGI Symbol;Acc:MGI:96195]
ENSMUSG00000057858	308.252	309.474	310.856	323.499	386.018	335.111	407.33	502.453	489.165	504.077	520.766	400.155	328.868	470.658	-0.516629	9.7004e-08	2.23258e-06	Fam204a	19	60198586	60226697	-	2035	protein_coding	family with sequence similarity 204, member A [Source:MGI Symbol;Acc:MGI:1289174]
ENSMUSG00000051043	737.039	699.293	654.869	545.729	536.598	591.563	374.415	246.836	411.417	450.868	428.014	355.451	627.515	377.833	0.73134	9.79375e-08	2.25141e-06	Gprc5c	11	114851152	114872617	+	5245	protein_coding	G protein-coupled receptor, family C, group 5, member C [Source:MGI Symbol;Acc:MGI:1917605]
ENSMUSG00000018796	30262.1	43216.3	37720.2	45866.6	51326.2	37451.6	75241.9	62297.3	68213.1	67348.4	56448.5	55245.4	40973.8	64132.4	-0.646336	9.8701e-08	2.26628e-06	Acsl1	8	46471037	46536051	+	10483	protein_coding	acyl-CoA synthetase long-chain family member 1 [Source:MGI Symbol;Acc:MGI:102797]
ENSMUSG00000029146	1762.57	1806.26	1591.58	1914.74	1953.38	1804.86	2100.43	2245.92	2302.21	2351.42	2256.01	2253.73	1805.57	2251.62	-0.318018	1.00191e-07	2.29778e-06	Snx17	5	31193227	31199143	+	3091	protein_coding	sorting nexin 17 [Source:MGI Symbol;Acc:MGI:2387801]
ENSMUSG00000049091	4276.01	4525.07	3686.75	4898.44	5930.03	5314.37	6658.2	6747.5	7416.3	6413.91	7443.38	7288.92	4771.78	6994.7	-0.55158	1.00481e-07	2.30091e-06	Sephs2	7	127271879	127274055	-	2177	protein_coding	selenophosphate synthetase 2 [Source:MGI Symbol;Acc:MGI:108388]
ENSMUSG00000020125	54.3393	52.571	78.7501	57.1984	74.0422	90.5123	47.3161	7.80509	9.71851	9.33475	18.3572	10.9034	67.9022	17.2392	1.97877	1.00564e-07	2.30091e-06	Elane	10	79886247	79888215	+	984	protein_coding	elastase, neutrophil expressed [Source:MGI Symbol;Acc:MGI:2679229]
ENSMUSG00000028479	874.369	772.694	795.79	721.075	776.195	747.804	655.226	553.186	542.077	652.499	564.244	538.628	781.321	584.31	0.418454	1.02469e-07	2.34176e-06	Gne	4	44034075	44084177	-	6358	protein_coding	glucosamine (UDP-N-acetyl)-2-epimerase/N-acetylmannosamine kinase [Source:MGI Symbol;Acc:MGI:1354951]
ENSMUSG00000053746	72.1231	71.4172	55.954	65.6376	84.8573	89.4348	105.947	153.175	145.778	98.9484	147.824	176.635	73.2373	138.051	-0.912014	1.04908e-07	2.39469e-06	Ptrh1	2	32775786	32777597	+	1135	protein_coding	peptidyl-tRNA hydrolase 1 homolog [Source:MGI Symbol;Acc:MGI:1913779]
ENSMUSG00000021681	1046.28	1256.74	995.774	1219.92	1034.09	999.946	1397.88	1776.63	1625.15	1465.56	1397.08	1443.61	1092.13	1517.65	-0.474541	1.06073e-07	2.41845e-06	Aggf1	13	95350683	95375352	-	3697	protein_coding	angiogenic factor with G patch and FHA domains 1 [Source:MGI Symbol;Acc:MGI:1913799]
ENSMUSG00000097164	338.88	231.114	227.961	194.1	198.832	175.637	122.405	106.344	138.219	134.42	137.196	129.75	227.754	128.056	0.830694	1.06593e-07	2.42745e-06	Cep83os	10	94671025	94688576	-	6566	bidirectional_promoter_lncRNA	centrosomal protein 83, opposite strand [Source:MGI Symbol;Acc:MGI:1914973]
ENSMUSG00000063550	822.994	822.289	894.228	1028.63	1052.4	839.394	1139.7	1365.89	1276.36	1311.53	1215.44	1169.94	909.989	1246.48	-0.453162	1.08102e-07	2.45894e-06	Nup98	7	102119398	102210176	-	12602	protein_coding	nucleoporin 98 [Source:MGI Symbol;Acc:MGI:109404]
ENSMUSG00000064339	160222	233300	243442	232751	299908	392635	543568	526351	427396	410862	450338	723495	260376	513668	-0.980239	1.09019e-07	2.47691e-06	mt-Rnr2	MT	1094	2675	+	1582	Mt_rRNA	mitochondrially encoded 16S rRNA [Source:MGI Symbol;Acc:MGI:102492]
ENSMUSG00000040327	1313.04	1092.09	1115.97	1324.94	1076.52	976.24	828.032	696.604	853.069	916.673	769.072	673.83	1149.8	789.547	0.542217	1.10021e-07	2.49676e-06	Cul9	17	46500572	46546388	-	12198	protein_coding	cullin 9 [Source:MGI Symbol;Acc:MGI:1925559]
ENSMUSG00000036478	2146.9	2212.94	2554.2	3078.4	3113.93	2660.42	3564.14	4280.12	4065.58	3847.78	3489.81	3760.58	2627.8	3834.67	-0.545013	1.10521e-07	2.50519e-06	Btg1	10	96617006	96622809	+	5276	protein_coding	B cell translocation gene 1, anti-proliferative [Source:MGI Symbol;Acc:MGI:88215]
ENSMUSG00000051041	98.7988	82.3281	58.0264	70.3259	102.328	95.9	47.3161	32.196	56.1514	30.8047	38.6468	40.3426	84.6179	40.9096	1.05538	1.12292e-07	2.54236e-06	Olfml1	7	107567446	107591094	+	1685	protein_coding	olfactomedin-like 1 [Source:MGI Symbol;Acc:MGI:2679264]
ENSMUSG00000021115	238.105	270.79	219.671	243.797	213.807	213.35	173.835	114.149	167.374	143.755	166.181	145.015	233.253	151.718	0.62153	1.1302e-07	2.55588e-06	Vrk1	12	106010228	106077426	+	5122	protein_coding	vaccinia related kinase 1 [Source:MGI Symbol;Acc:MGI:1261847]
ENSMUSG00000057531	2926.42	2634.5	2757.29	3058.71	2905.95	3076.34	3334.76	3638.15	3749.19	3671.36	3878.21	3383.33	2893.2	3609.16	-0.3191	1.13323e-07	2.55976e-06	Dtnbp1	13	44922075	45002147	-	3728	protein_coding	dystrobrevin binding protein 1 [Source:MGI Symbol;Acc:MGI:2137586]
ENSMUSG00000041763	1154.96	1244.84	1081.78	1162.72	1201.31	1191.75	1378.34	1519.07	1413.5	1398.35	1481.14	1379.28	1172.89	1428.28	-0.284198	1.1371e-07	2.56552e-06	Tpp2	1	43933647	44003000	+	10078	protein_coding	tripeptidyl peptidase II [Source:MGI Symbol;Acc:MGI:102724]
ENSMUSG00000020078	1666.74	1652.51	1602.98	1703.76	1844.4	1700.34	2087.05	1984.44	2045.21	2104.05	2006.74	1958.25	1695.12	2030.96	-0.260211	1.16078e-07	2.61591e-06	Vps26a	10	62455235	62486805	-	2860	protein_coding	VPS26 retromer complex component A [Source:MGI Symbol;Acc:MGI:1353654]
ENSMUSG00000031652	1067.03	1119.86	1057.94	1239.61	1235.42	1267.17	1313.54	1627.36	1797.92	1768	1487.9	1715.11	1164.51	1618.31	-0.474528	1.18274e-07	2.66233e-06	N4bp1	8	86808160	86885258	-	12189	protein_coding	NEDD4 binding protein 1 [Source:MGI Symbol;Acc:MGI:2136825]
ENSMUSG00000026707	175.862	141.842	154.392	141.59	133.941	122.838	94.6323	74.1484	84.2271	93.3475	108.211	73.0528	145.078	87.9365	0.719774	1.18789e-07	2.67084e-06	Nsun6	2	14995131	15055069	-	5006	protein_coding	NOL1/NOP2/Sun domain family member 6 [Source:MGI Symbol;Acc:MGI:1921705]
ENSMUSG00000034949	169.934	181.519	218.635	189.411	210.479	177.792	155.32	95.6124	119.862	123.219	112.076	122.118	191.295	121.368	0.658532	1.22312e-07	2.74688e-06	Zfr2	10	81233155	81252123	+	7483	protein_coding	zinc finger RNA binding protein 2 [Source:MGI Symbol;Acc:MGI:2143792]
ENSMUSG00000024855	887.213	904.617	872.468	905.798	746.245	703.626	624.367	509.282	683.535	611.426	522.698	507.008	836.661	576.386	0.537812	1.2272e-07	2.75285e-06	Pacs1	19	5133688	5273119	-	4339	protein_coding	phosphofurin acidic cluster sorting protein 1 [Source:MGI Symbol;Acc:MGI:1277113]
ENSMUSG00000041124	569.081	786.581	609.277	638.56	699.657	678.842	801.289	959.051	870.347	924.14	992.257	1028.19	663.666	929.212	-0.485366	1.24077e-07	2.78011e-06	Msantd4	9	4376562	4386870	+	4647	protein_coding	Myb/SANT-like DNA-binding domain containing 4 with coiled-coils [Source:MGI Symbol;Acc:MGI:1925350]
ENSMUSG00000001228	262.805	147.794	136.776	213.791	153.076	188.567	82.2889	67.3189	88.5464	59.7424	117.873	111.215	183.802	87.8307	1.06687	1.24637e-07	2.78944e-06	Uhrf1	17	56303321	56323486	+	4259	protein_coding	ubiquitin-like, containing PHD and RING finger domains, 1 [Source:MGI Symbol;Acc:MGI:1338889]
ENSMUSG00000106871	511.778	502.896	668.339	419.143	391.009	311.405	356.928	238.055	206.248	203.498	186.471	163.551	467.428	225.792	1.04948	1.24924e-07	2.79264e-06	Gm3289	6	21852981	21858178	-	756	lincRNA	predicted gene 3289 [Source:MGI Symbol;Acc:MGI:3781467]
ENSMUSG00000030753	1316	1859.82	1648.57	1491.85	1575.68	1838.26	2047.97	2232.26	2190.98	2464.37	2283.06	2224.29	1621.7	2240.49	-0.46671	1.27421e-07	2.84519e-06	Thap12	7	98703103	98718062	+	4125	protein_coding	THAP domain containing 12 [Source:MGI Symbol;Acc:MGI:1920231]
ENSMUSG00000047250	130.414	113.077	177.188	108.771	143.925	163.784	88.4606	71.2215	76.6682	82.1458	77.2937	89.4079	139.526	80.8663	0.785932	1.28743e-07	2.87143e-06	Ptgs1	2	36230426	36252272	+	3884	protein_coding	prostaglandin-endoperoxide synthase 1 [Source:MGI Symbol;Acc:MGI:97797]
ENSMUSG00000003762	564.141	565.386	488.043	644.186	556.564	537.686	766.316	768.802	809.876	668.368	716.899	741.431	559.334	745.282	-0.412748	1.2956e-07	2.88635e-06	Coq8b	7	27233023	27257950	+	5586	protein_coding	coenzyme Q8B [Source:MGI Symbol;Acc:MGI:1924139]
ENSMUSG00000036989	1658.83	1192.27	1363.62	1404.64	1548.23	1358.76	902.093	999.052	1182.42	982.949	1041.53	1014.02	1421.06	1020.34	0.478417	1.3093e-07	2.91271e-06	Trim3	7	105604463	105633571	-	4569	protein_coding	tripartite motif-containing 3 [Source:MGI Symbol;Acc:MGI:1860040]
ENSMUSG00000031149	90.8949	99.1905	81.8586	91.8926	87.3531	105.598	121.376	191.225	192.211	115.751	182.606	196.261	92.7979	166.572	-0.843665	1.31043e-07	2.91271e-06	Praf2	X	7728439	7731064	+	1339	protein_coding	PRA1 domain family 2 [Source:MGI Symbol;Acc:MGI:1859607]
ENSMUSG00000016087	763.715	816.338	926.349	1068.02	939.254	824.309	590.423	723.922	678.136	561.952	565.21	573.519	889.664	615.527	0.532018	1.31415e-07	2.91766e-06	Fli1	9	32422204	32542861	-	3486	protein_coding	Friend leukemia integration 1 [Source:MGI Symbol;Acc:MGI:95554]
ENSMUSG00000005299	5934.84	4945.64	4491.86	5124.42	5745.34	4625.83	7013.08	6429.44	7235.97	7637.69	6633.73	6649.99	5144.65	6933.32	-0.430322	1.31665e-07	2.91987e-06	Letm1	5	33739673	33782817	-	9650	protein_coding	leucine zipper-EF-hand containing transmembrane protein 1 [Source:MGI Symbol;Acc:MGI:1932557]
ENSMUSG00000039629	1154.96	487.025	732.583	521.35	269.547	338.344	236.581	160.98	150.097	123.219	161.35	189.719	583.968	170.324	1.77773	1.35046e-07	2.99144e-06	Strip2	6	29917012	29959681	+	8329	protein_coding	striatin interacting protein 2 [Source:MGI Symbol;Acc:MGI:2444363]
ENSMUSG00000035049	234.153	431.479	317.073	364.757	426.782	451.484	478.304	668.311	684.615	641.297	728.493	666.198	370.955	644.536	-0.796877	1.3539e-07	2.99565e-06	Rrp12	19	41862852	41896153	-	4319	protein_coding	ribosomal RNA processing 12 homolog (S. cerevisiae) [Source:MGI Symbol;Acc:MGI:2147437]
ENSMUSG00000100813	68.1712	56.5386	55.954	60.0115	62.3951	62.4966	105.947	87.8073	118.782	137.221	94.6847	90.4982	60.9278	105.823	-0.797119	1.38334e-07	3.05732e-06	Gm28874	4	132265708	132268841	+	3134	lincRNA	predicted gene 28874 [Source:MGI Symbol;Acc:MGI:5579580]
ENSMUSG00000038967	8834.59	8202.06	7786.93	8185	8096.39	7760.35	9180.36	10121.3	9583.53	9534.51	9635.62	9683.31	8144.22	9623.1	-0.240685	1.40976e-07	3.11218e-06	Pdk2	11	95026258	95041354	-	3163	protein_coding	pyruvate dehydrogenase kinase, isoenzyme 2 [Source:MGI Symbol;Acc:MGI:1343087]
ENSMUSG00000064337	84729.8	114783	132588	121670	148457	200459	277342	276924	211746	204432	237680	400510	133781	268106	-1.00293	1.41971e-07	3.13059e-06	mt-Rnr1	MT	70	1024	+	955	Mt_rRNA	mitochondrially encoded 12S rRNA [Source:MGI Symbol;Acc:MGI:102493]
ENSMUSG00000039328	340.856	305.507	225.888	282.241	158.068	214.428	140.92	102.442	109.063	104.549	167.148	143.925	254.498	128.008	0.991058	1.42908e-07	3.1477e-06	Rnf122	8	31111820	31131482	+	9012	protein_coding	ring finger protein 122 [Source:MGI Symbol;Acc:MGI:1916117]
ENSMUSG00000026856	477.198	481.074	500.477	693.883	519.127	433.166	299.326	332.692	353.106	361.255	326.566	376.167	517.488	341.519	0.600659	1.44326e-07	3.17534e-06	Dolpp1	2	30392254	30400529	+	3233	protein_coding	dolichyl pyrophosphate phosphatase 1 [Source:MGI Symbol;Acc:MGI:1914093]
ENSMUSG00000001833	1892	2068.12	2136.61	1947.56	2137.24	2166.91	2363.75	2589.34	2519.25	2486.78	2426.05	2528.5	2058.07	2485.61	-0.272375	1.45877e-07	3.20584e-06	2022-09-07	9	25252439	25308571	+	11631	protein_coding	septin 7 [Source:MGI Symbol;Acc:MGI:1335094]
ENSMUSG00000039377	660.964	559.435	437.27	567.296	603.153	512.903	1555.26	1001	1047.44	750.514	724.628	1054.36	556.837	1022.2	-0.875734	1.46373e-07	3.21312e-06	Hlx	1	184727140	184732619	-	2278	protein_coding	H2.0-like homeobox [Source:MGI Symbol;Acc:MGI:96109]
ENSMUSG00000024277	660.964	718.139	721.185	723.888	564.052	688.54	493.734	472.208	506.442	507.81	510.138	560.435	679.461	508.461	0.417614	1.48984e-07	3.26674e-06	Mapre2	18	23752333	23893861	+	10202	protein_coding	microtubule-associated protein, RP/EB family, member 2 [Source:MGI Symbol;Acc:MGI:106271]
ENSMUSG00000037358	263.793	327.329	357.484	287.868	335.27	267.227	220.123	215.616	194.37	176.427	234.779	189.719	306.495	205.172	0.579388	1.52025e-07	3.32968e-06	4930578C19Rik	X	18414881	18461397	-	3499	protein_coding	RIKEN cDNA 4930578C19 gene [Source:MGI Symbol;Acc:MGI:1923155]
ENSMUSG00000054008	1309.08	1457.11	1350.15	1290.25	1220.45	1109.85	1834.01	1763.95	1722.34	1869.75	1572.93	1542.83	1289.48	1717.63	-0.413777	1.54955e-07	3.39004e-06	Ndst1	18	60685978	60713389	-	6070	protein_coding	N-deacetylase/N-sulfotransferase (heparan glucosaminyl) 1 [Source:MGI Symbol;Acc:MGI:104719]
ENSMUSG00000036867	524.622	688.382	616.53	521.35	548.245	513.981	439.217	418.548	375.782	272.575	285.987	287.85	568.852	346.66	0.714795	1.55659e-07	3.40162e-06	Smad6	9	63953076	64022059	-	3205	protein_coding	SMAD family member 6 [Source:MGI Symbol;Acc:MGI:1336883]
ENSMUSG00000020611	1721.07	1803.28	1826.79	1895.05	1716.28	1592.59	2137.46	2336.65	2320.56	2164.73	2021.23	2156.69	1759.18	2189.55	-0.315472	1.55938e-07	3.40388e-06	Gna13	11	109362831	109401369	+	6421	protein_coding	guanine nucleotide binding protein, alpha 13 [Source:MGI Symbol;Acc:MGI:95768]
ENSMUSG00000027652	1197.44	1524.56	1229.95	1263.05	1382.68	1268.25	1704.41	1874.2	1832.48	1810.01	1637.66	1548.28	1310.99	1734.51	-0.403756	1.56537e-07	3.41313e-06	Ralgapb	2	158409848	158499253	+	12992	protein_coding	Ral GTPase activating protein, beta subunit (non-catalytic) [Source:MGI Symbol;Acc:MGI:2444531]
ENSMUSG00000039033	125.474	131.923	131.596	117.21	143.093	131.458	209.837	196.103	209.488	175.493	220.287	158.099	130.126	194.885	-0.582226	1.57907e-07	3.43916e-06	Tasp1	2	139833480	140066805	-	3652	protein_coding	taspase, threonine aspartase 1 [Source:MGI Symbol;Acc:MGI:1923062]
ENSMUSG00000025903	2379.07	2333.95	2105.53	2096.65	2532.41	2256.34	2878.06	2685.93	2915.55	2992.72	2836.68	2755.29	2283.99	2844.04	-0.316069	1.58253e-07	3.44284e-06	Lypla1	1	4807788	4848410	+	7145	protein_coding	lysophospholipase 1 [Source:MGI Symbol;Acc:MGI:1344588]
ENSMUSG00000031960	1659.82	2106.81	1708.67	1770.34	1989.16	1684.18	2210.49	2525.92	2335.68	2803.23	2350.69	2493.61	1819.83	2453.27	-0.430747	1.60285e-07	3.48316e-06	Aars	8	111033144	111057664	+	9282	protein_coding	alanyl-tRNA synthetase [Source:MGI Symbol;Acc:MGI:2384560]
ENSMUSG00000058569	1603.5	1794.36	1471.38	1694.39	1587.33	1658.32	1920.42	2222.5	2006.33	2018.17	2010.6	2053.11	1634.88	2038.52	-0.318405	1.62683e-07	3.53133e-06	Tmed9	13	55573732	55597697	+	3439	protein_coding	transmembrane p24 trafficking protein 9 [Source:MGI Symbol;Acc:MGI:1914761]
ENSMUSG00000020149	3286.05	3286.18	3300.25	3139.35	3201.28	3083.88	3555.91	4244.02	3898.2	3953.27	3949.71	3707.16	3216.17	3884.71	-0.272621	1.63517e-07	3.54548e-06	Rab1a	11	20201432	20226856	+	3799	protein_coding	RAB1A, member RAS oncogene family [Source:MGI Symbol;Acc:MGI:97842]
ENSMUSG00000002068	125.474	81.3362	87.0395	68.4506	55.7396	58.1865	36.0014	18.5371	43.1934	25.2038	37.6807	33.8005	79.3712	32.4028	1.29519	1.64317e-07	3.55886e-06	Ccne1	7	38097984	38107534	-	2662	protein_coding	cyclin E1 [Source:MGI Symbol;Acc:MGI:88316]
ENSMUSG00000026840	450.522	527.694	631.037	591.676	579.027	534.454	290.069	372.693	454.61	368.723	278.257	268.224	552.401	338.763	0.705622	1.65287e-07	3.5759e-06	Lamc3	2	31887291	31946539	+	6091	protein_coding	laminin gamma 3 [Source:MGI Symbol;Acc:MGI:1344394]
ENSMUSG00000040029	1275.49	1375.77	1167.78	1305.25	1490.83	1325.36	1650.92	1662.48	1648.91	1644.78	1618.34	1717.29	1323.41	1657.12	-0.323502	1.65879e-07	3.58471e-06	Ipo8	6	148770683	148831467	-	15793	protein_coding	importin 8 [Source:MGI Symbol;Acc:MGI:2444611]
ENSMUSG00000032135	2183.45	1853.87	1813.32	2063.83	1520.78	1460.05	1335.14	1281.99	1332.52	1167.78	1198.05	1228.81	1815.88	1257.38	0.530373	1.67735e-07	3.6202e-06	Mcam	9	44134469	44142727	+	3350	protein_coding	melanoma cell adhesion molecule [Source:MGI Symbol;Acc:MGI:1933966]
ENSMUSG00000047368	592.793	636.803	519.129	595.426	557.396	538.764	705.628	714.166	719.17	740.246	720.763	769.78	573.385	728.292	-0.344415	1.67996e-07	3.6202e-06	Abhd17b	19	21653309	21685637	+	2475	protein_coding	abhydrolase domain containing 17B [Source:MGI Symbol;Acc:MGI:1917816]
ENSMUSG00000019082	3447.09	3539.12	2803.92	3900.75	3823.57	2942.73	4272.85	5453.81	5389.45	4770.99	4649.21	4621.95	3409.53	4859.71	-0.511057	1.68161e-07	3.6202e-06	Slc25a22	7	141429744	141437892	-	5992	protein_coding	solute carrier family 25 (mitochondrial carrier, glutamate), member 22 [Source:MGI Symbol;Acc:MGI:1915517]
ENSMUSG00000029162	863.501	748.888	673.52	820.469	683.85	782.285	600.709	433.183	518.321	599.291	535.259	534.267	762.086	536.838	0.505158	1.68265e-07	3.6202e-06	Khk	5	30921431	30931248	+	1797	protein_coding	ketohexokinase [Source:MGI Symbol;Acc:MGI:1096353]
ENSMUSG00000036306	78.051	118.037	90.1481	111.584	91.5128	94.8224	61.7167	68.2946	50.7522	48.5407	48.3085	35.9812	97.3592	52.2657	0.89522	1.68454e-07	3.62028e-06	Lzts1	8	69132669	69184225	-	6802	protein_coding	leucine zipper, putative tumor suppressor 1 [Source:MGI Symbol;Acc:MGI:2684762]
ENSMUSG00000025332	2556.91	2646.4	2607.04	3253.75	3195.46	2575.29	3629.97	3835.23	4210.27	4119.43	3570	3540.33	2805.81	3817.54	-0.443909	1.70093e-07	3.65148e-06	Kdm5c	X	152233020	152274535	+	7110	protein_coding	lysine (K)-specific demethylase 5C [Source:MGI Symbol;Acc:MGI:99781]
ENSMUSG00000032570	852.633	977.027	841.382	840.161	909.305	1029.04	1158.22	1150.28	1185.66	1208.85	1092.74	1152.49	908.258	1158.04	-0.350975	1.70555e-07	3.65736e-06	Atp2c1	9	105403539	105527319	-	9694	protein_coding	ATPase, Ca++-sequestering [Source:MGI Symbol;Acc:MGI:1889008]
ENSMUSG00000031458	108.679	142.834	122.27	138.777	173.874	161.629	253.038	219.518	185.732	211.899	242.509	237.694	141.344	225.065	-0.669225	1.76639e-07	3.78285e-06	Coprs	8	13884794	13890281	-	2732	protein_coding	coordinator of PRMT5, differentiation stimulator [Source:MGI Symbol;Acc:MGI:1913673]
ENSMUSG00000070814	401.123	373.948	354.375	315.06	311.144	372.825	258.182	223.421	253.761	283.776	253.137	221.339	354.746	248.936	0.508444	1.76796e-07	3.78285e-06	Zswim9	7	13258967	13278721	-	11875	protein_coding	zinc finger SWIM-type containing 9 [Source:MGI Symbol;Acc:MGI:2447816]
ENSMUSG00000030528	51.3754	81.3362	79.7863	48.7593	45.7564	43.1011	24.6867	25.3665	25.916	21.4699	28.0189	28.3488	58.3524	25.6345	1.18602	1.79951e-07	3.84614e-06	Blm	7	80454733	80535119	-	8777	protein_coding	Bloom syndrome, RecQ like helicase [Source:MGI Symbol;Acc:MGI:1328362]
ENSMUSG00000086584	162.03	75.3848	104.655	113.459	113.143	104.52	52.4592	32.196	48.5926	74.678	45.41	59.9687	112.199	52.2174	1.1034	1.80976e-07	3.8638e-06	Gm12002	11	12314514	12351028	+	2757	antisense	predicted gene 12002 [Source:MGI Symbol;Acc:MGI:3651521]
ENSMUSG00000034354	1581.77	1614.82	1458.95	1545.3	1636.42	1471.9	1748.64	1861.51	1891.87	2088.18	1930.41	2008.41	1551.53	1921.5	-0.308195	1.81984e-07	3.88107e-06	Mtmr3	11	4480868	4594863	-	7588	protein_coding	myotubularin related protein 3 [Source:MGI Symbol;Acc:MGI:1921552]
ENSMUSG00000048234	435.703	430.487	352.303	447.273	404.32	360.972	624.367	598.065	588.51	593.69	517.867	479.75	405.176	567.042	-0.484285	1.85805e-07	3.95822e-06	Rnf149	1	39551296	39577405	-	2838	protein_coding	ring finger protein 149 [Source:MGI Symbol;Acc:MGI:2677438]
ENSMUSG00000038058	934.636	821.297	947.073	964.872	706.313	695.005	616.138	619.529	504.283	553.551	580.669	616.042	844.866	581.702	0.53823	1.87514e-07	3.99025e-06	Nod1	6	54923949	54972612	-	5079	protein_coding	nucleotide-binding oligomerization domain containing 1 [Source:MGI Symbol;Acc:MGI:1341839]
ENSMUSG00000031310	1388.12	1455.12	1413.36	1414.02	1205.47	1018.26	962.781	725.874	986.969	989.484	863.757	776.322	1315.73	884.198	0.57346	1.88014e-07	3.99652e-06	Zmym3	X	101404384	101420849	-	8021	protein_coding	zinc finger, MYM-type 3 [Source:MGI Symbol;Acc:MGI:1927231]
ENSMUSG00000048486	5172.12	7210.16	6435.75	6341.53	7915.03	6734.55	8791.54	9815.88	9787.62	9042.57	9481.03	8554.81	6634.85	9245.58	-0.478626	1.89164e-07	4.01659e-06	Fitm2	2	163466379	163472629	-	3967	protein_coding	fat storage-inducing transmembrane protein 2 [Source:MGI Symbol;Acc:MGI:2444508]
ENSMUSG00000036499	1024.54	1203.18	1076.6	914.237	1014.96	1105.54	1446.23	1449.8	1287.16	1268.59	1422.2	1417.44	1056.51	1381.9	-0.387841	1.89373e-07	4.01664e-06	Eea1	10	95940650	96045518	+	9592	protein_coding	early endosome antigen 1 [Source:MGI Symbol;Acc:MGI:2442192]
ENSMUSG00000035329	243.045	237.065	255.938	334.752	264.555	271.537	369.272	473.184	379.022	386.459	345.889	463.395	267.815	402.87	-0.588183	1.90514e-07	4.03646e-06	Fbxo33	12	59200655	59219725	-	4466	protein_coding	F-box protein 33 [Source:MGI Symbol;Acc:MGI:1917861]
ENSMUSG00000027363	2193.33	2024.48	1970.82	2140.72	2056.54	1763.91	3112.58	2786.42	2773.01	2815.36	2412.53	2378.03	2024.97	2712.99	-0.421801	1.94184e-07	4.10974e-06	Usp8	2	126707328	126759297	+	4193	protein_coding	ubiquitin specific peptidase 8 [Source:MGI Symbol;Acc:MGI:1934029]
ENSMUSG00000045576	434.715	487.025	416.546	487.593	511.64	505.36	548.25	729.776	599.308	675.836	691.778	670.559	473.813	652.585	-0.461761	1.95124e-07	4.12515e-06	St7l	3	104864005	104930064	+	11136	protein_coding	suppression of tumorigenicity 7-like [Source:MGI Symbol;Acc:MGI:2386964]
ENSMUSG00000063273	1326.87	1472.98	1346	1197.42	1370.2	1359.84	1575.83	1780.54	1603.55	1697.99	1675.34	1695.48	1345.55	1671.46	-0.313218	1.97154e-07	4.16354e-06	Naa15	3	51415148	51476507	+	15427	protein_coding	N(alpha)-acetyltransferase 15, NatA auxiliary subunit [Source:MGI Symbol;Acc:MGI:1922088]
ENSMUSG00000045377	379.387	362.045	448.668	407.89	356.9	332.956	225.266	232.201	282.917	226.834	278.257	305.295	381.308	258.462	0.56235	2.03168e-07	4.28589e-06	Tmem88	11	69396519	69398234	-	1582	protein_coding	transmembrane protein 88 [Source:MGI Symbol;Acc:MGI:1914270]
ENSMUSG00000035772	1723.05	1725.91	1489	1687.82	1974.18	1750.98	2432.67	2268.35	2248.22	2215.14	2152.63	2062.92	1725.16	2229.99	-0.369832	2.04174e-07	4.30247e-06	Mrps2	2	28468066	28471178	+	2919	protein_coding	mitochondrial ribosomal protein S2 [Source:MGI Symbol;Acc:MGI:2153089]
ENSMUSG00000076435	2339.56	2584.9	2081.7	2691.14	2931.74	2061.31	3743.12	3899.62	4060.18	3333.44	3411.55	3006.07	2448.39	3575.66	-0.54602	2.0821e-07	4.38276e-06	Acsf2	11	94557102	94601871	-	3432	protein_coding	acyl-CoA synthetase family member 2 [Source:MGI Symbol;Acc:MGI:2388287]
ENSMUSG00000048720	279.601	321.377	326.398	265.363	305.32	284.467	448.475	437.085	433.014	388.326	348.788	405.607	297.088	410.216	-0.464949	2.09119e-07	4.39716e-06	Tbc1d12	19	38836579	38919923	+	4209	protein_coding	TBC1D12: TBC1 domain family, member 12 [Source:MGI Symbol;Acc:MGI:2384803]
ENSMUSG00000004895	708.387	749.88	717.04	782.025	779.523	842.627	854.776	1087.83	970.771	1018.42	1038.63	1157.94	763.247	1021.4	-0.420337	2.15904e-07	4.53492e-06	Prcc	3	87858903	87885608	-	2099	protein_coding	papillary renal cell carcinoma (translocation-associated) [Source:MGI Symbol;Acc:MGI:2137738]
ENSMUSG00000037410	944.516	862.957	875.576	924.552	645.581	621.733	658.312	440.988	420.056	504.077	398.062	498.286	812.486	486.63	0.739556	2.16787e-07	4.54383e-06	Tbc1d2b	9	90202027	90270804	-	8799	protein_coding	TBC1 domain family, member 2B [Source:MGI Symbol;Acc:MGI:1914266]
ENSMUSG00000020716	627.372	726.075	699.425	615.118	742.918	716.556	1049.18	1149.3	927.578	955.878	868.587	818.846	687.91	961.562	-0.483383	2.16795e-07	4.54383e-06	Nf1	11	79339693	79581612	+	15850	protein_coding	neurofibromin 1 [Source:MGI Symbol;Acc:MGI:97306]
ENSMUSG00000036188	723.207	558.443	582.336	603.865	424.287	441.786	407.33	266.349	369.303	351.92	298.547	282.398	555.654	329.308	0.754666	2.19863e-07	4.60317e-06	Ankmy2	12	36157114	36197291	+	6020	protein_coding	ankyrin repeat and MYND domain containing 2 [Source:MGI Symbol;Acc:MGI:2144755]
ENSMUSG00000022476	364.567	458.26	386.497	406.015	471.707	429.934	664.483	566.845	584.19	576.888	494.679	634.578	419.497	586.944	-0.483089	2.20351e-07	4.60441e-06	Polr3h	15	81888228	81926240	-	4991	protein_coding	polymerase (RNA) III (DNA directed) polypeptide H [Source:MGI Symbol;Acc:MGI:1926179]
ENSMUSG00000045983	11246.3	12943.4	11158.7	12314.5	12117.1	11737.5	13898.6	15151.6	14798.1	15824.3	13740.9	14205	11919.6	14603.1	-0.292927	2.20578e-07	4.60441e-06	Eif4g1	16	20668313	20692884	+	7301	protein_coding	eukaryotic translation initiation factor 4, gamma 1 [Source:MGI Symbol;Acc:MGI:2384784]
ENSMUSG00000018909	1655.87	1713.02	1612.3	1746.9	1457.55	1237	1177.76	1273.21	982.649	967.08	833.805	823.207	1570.44	1009.62	0.637316	2.20631e-07	4.60441e-06	Arrb1	7	99535466	99606771	+	11175	protein_coding	arrestin, beta 1 [Source:MGI Symbol;Acc:MGI:99473]
ENSMUSG00000011254	203.525	257.895	190.658	252.236	263.723	233.823	337.385	357.083	333.669	318.315	387.434	304.205	233.644	339.682	-0.538374	2.20935e-07	4.60581e-06	Thg1l	11	45946843	45955494	-	3015	protein_coding	tRNA-histidine guanylyltransferase 1-like (S. cerevisiae) [Source:MGI Symbol;Acc:MGI:1913878]
ENSMUSG00000020873	669.856	791.54	712.895	742.642	752.069	813.533	881.52	906.366	978.33	979.215	931.388	970.403	747.089	941.204	-0.33338	2.22257e-07	4.62842e-06	Slc35b1	11	95384692	95391776	+	2223	protein_coding	solute carrier family 35, member B1 [Source:MGI Symbol;Acc:MGI:1343133]
ENSMUSG00000027808	3341.37	3060.03	2837.07	3249.06	3343.55	3114.05	3960.16	3924.01	3995.39	3636.82	3695.6	4164.01	3157.52	3896	-0.302754	2.23046e-07	4.63988e-06	Serp1	3	58519817	58525892	-	4611	protein_coding	stress-associated endoplasmic reticulum protein 1 [Source:MGI Symbol;Acc:MGI:92638]
ENSMUSG00000020646	66.1952	66.4576	93.2567	135.963	54.0758	59.264	33.9442	33.1716	41.0337	29.8712	28.9851	32.7102	79.2021	33.286	1.25285	2.24359e-07	4.66221e-06	Mboat2	12	24830879	24964397	+	9566	protein_coding	membrane bound O-acyltransferase domain containing 2 [Source:MGI Symbol;Acc:MGI:1914466]
ENSMUSG00000021987	784.462	967.108	821.695	794.214	781.187	825.386	1063.58	1164.91	1087.39	1040.82	989.359	1055.45	829.009	1066.92	-0.364364	2.2926e-07	4.75898e-06	Mtmr6	14	60265228	60302370	+	4437	protein_coding	myotubularin related protein 6 [Source:MGI Symbol;Acc:MGI:2145637]
ENSMUSG00000025757	842.754	820.306	782.32	673.254	849.405	907.278	1399.94	1121.01	951.334	1219.12	1164.24	1093.61	812.553	1158.21	-0.51181	2.32909e-07	4.82957e-06	Hspa4l	3	40744495	40796103	+	11792	protein_coding	heat shock protein 4 like [Source:MGI Symbol;Acc:MGI:107422]
ENSMUSG00000036391	818.054	881.804	919.096	815.781	900.985	761.812	1065.64	1213.69	1119.79	1096.83	1025.11	1021.65	849.589	1090.45	-0.359754	2.39028e-07	4.95118e-06	Sec24a	11	51692264	51763634	-	10683	protein_coding	Sec24 related gene family, member A (S. cerevisiae) [Source:MGI Symbol;Acc:MGI:1924621]
ENSMUSG00000028542	65.2072	58.5224	55.954	59.0738	49.9161	60.3415	29.8297	39.0255	29.1555	29.8712	29.9513	26.1682	58.1692	30.6669	0.917762	2.39901e-07	4.96399e-06	Slc6a9	4	117834506	117875198	+	5141	protein_coding	solute carrier family 6 (neurotransmitter transporter, glycine), member 9 [Source:MGI Symbol;Acc:MGI:95760]
ENSMUSG00000108624	58.2913	71.4172	56.9902	47.8216	42.4287	37.7135	29.8297	13.6589	23.7564	16.8026	28.9851	14.1744	52.4437	21.2012	1.30592	2.40993e-07	4.98129e-06	Gm45091	7	35118044	35119605	-	504	antisense	predicted gene 45091 [Source:MGI Symbol;Acc:MGI:5753667]
ENSMUSG00000039031	1059.12	821.297	817.55	1006.13	807.809	794.138	542.078	599.041	734.287	624.495	475.356	516.821	884.341	582.013	0.603833	2.43478e-07	5.02407e-06	Arhgap18	10	26753421	26918648	+	6602	protein_coding	Rho GTPase activating protein 18 [Source:MGI Symbol;Acc:MGI:1921160]
ENSMUSG00000028266	941.552	916.52	794.754	809.217	761.22	843.704	1047.13	1151.25	1052.84	1059.49	1171	1040.18	844.495	1086.98	-0.365068	2.43579e-07	5.02407e-06	Lmo4	3	144188530	144205220	-	3530	protein_coding	LIM domain only 4 [Source:MGI Symbol;Acc:MGI:109360]
ENSMUSG00000040249	8097.55	7317.28	8153.74	9877.51	7233.67	7219.44	6546.09	5512.35	5318.18	5669.93	5055.97	4123.67	7983.2	5371.03	0.571732	2.46059e-07	5.06986e-06	Lrp1	10	127538161	127621148	-	17717	protein_coding	low density lipoprotein receptor-related protein 1 [Source:MGI Symbol;Acc:MGI:96828]
ENSMUSG00000020150	192.658	188.462	216.563	196.913	148.084	181.025	103.89	77.0753	134.979	127.886	100.482	126.479	187.284	111.799	0.744542	2.48646e-07	5.11774e-06	Gamt	10	80258151	80261012	-	1444	protein_coding	guanidinoacetate methyltransferase [Source:MGI Symbol;Acc:MGI:1098221]
ENSMUSG00000019961	1044.3	1105.97	1102.5	955.495	955.061	1057.05	829.061	763.923	790.439	816.791	889.843	836.291	1036.73	821.058	0.335562	2.49205e-07	5.12383e-06	Tmpo	10	91147571	91181315	-	10998	protein_coding	thymopoietin [Source:MGI Symbol;Acc:MGI:106920]
ENSMUSG00000050244	367.531	559.435	484.935	539.166	654.733	618.501	785.859	855.633	921.099	772.917	877.283	770.871	537.383	830.61	-0.627652	2.49768e-07	5.12999e-06	Heatr1	13	12395027	12440289	+	7828	protein_coding	HEAT repeat containing 1 [Source:MGI Symbol;Acc:MGI:2442524]
ENSMUSG00000086765	149.186	86.2957	126.415	91.8926	130.614	107.753	73.0314	48.7818	35.6345	77.4784	50.2409	39.2523	115.359	54.0699	1.0895	2.57462e-07	5.28246e-06	Gm11827	4	11122805	11126998	+	1368	lincRNA	predicted gene 11827 [Source:MGI Symbol;Acc:MGI:3649801]
ENSMUSG00000033705	723.207	583.24	937.748	1026.76	704.649	685.308	487.562	522.941	522.64	470.471	351.686	354.361	776.818	451.61	0.78247	2.58483e-07	5.29781e-06	Stard9	2	120629121	120731895	+	22053	protein_coding	START domain containing 9 [Source:MGI Symbol;Acc:MGI:3045258]
ENSMUSG00000025420	247.985	363.037	341.941	286.93	315.303	312.483	238.638	194.152	164.135	224.034	214.49	185.358	311.28	203.468	0.611679	2.6152e-07	5.35443e-06	Katnal2	18	76977148	77047308	-	4061	protein_coding	katanin p60 subunit A-like 2 [Source:MGI Symbol;Acc:MGI:1924234]
ENSMUSG00000022340	228.225	200.365	217.599	192.224	165.555	170.249	121.376	143.419	130.66	127.886	126.568	136.293	195.703	131.034	0.577415	2.61993e-07	5.35838e-06	Sybu	15	44671856	44788063	-	7702	protein_coding	syntabulin (syntaxin-interacting) [Source:MGI Symbol;Acc:MGI:2442392]
ENSMUSG00000001100	4383.7	4029.12	3746.85	4276.76	4195.45	3968.53	5258.26	5029.41	4973.72	5169.58	4851.14	4615.41	4100.07	4982.92	-0.281249	2.62264e-07	5.35838e-06	Poldip2	11	78512193	78522736	+	3783	protein_coding	polymerase (DNA-directed), delta interacting protein 2 [Source:MGI Symbol;Acc:MGI:1915061]
ENSMUSG00000040260	430.763	488.017	534.672	556.982	521.623	411.616	346.642	381.474	361.745	344.452	275.359	321.65	490.612	338.554	0.536227	2.68509e-07	5.48022e-06	Daam2	17	49456022	49564343	-	9769	protein_coding	dishevelled associated activator of morphogenesis 2 [Source:MGI Symbol;Acc:MGI:1923691]
ENSMUSG00000032875	891.165	910.569	1158.45	897.359	798.657	842.627	654.197	726.849	645.741	674.902	591.296	554.983	916.472	641.328	0.514145	2.69937e-07	5.5036e-06	Arhgef17	7	100869752	100932107	-	10795	protein_coding	Rho guanine nucleotide exchange factor (GEF) 17 [Source:MGI Symbol;Acc:MGI:2673002]
ENSMUSG00000045569	212.417	130.931	159.573	179.097	103.992	126.071	97.7181	39.0255	82.0674	80.2789	54.1056	57.788	152.013	68.4972	1.15036	2.73084e-07	5.56195e-06	Mc2r	18	68406907	68429251	-	1562	protein_coding	melanocortin 2 receptor [Source:MGI Symbol;Acc:MGI:96928]
ENSMUSG00000033793	1600.54	1392.63	1253.78	1440.28	1467.53	1394.32	1779.5	1795.17	1754.73	1742.8	1738.14	1779.44	1424.85	1764.96	-0.308373	2.77873e-07	5.65357e-06	Atp6v1h	1	5070018	5162529	+	9746	protein_coding	ATPase, H+ transporting, lysosomal V1 subunit H [Source:MGI Symbol;Acc:MGI:1914864]
ENSMUSG00000028399	1661.8	1241.87	1253.78	1362.45	1128.94	934.216	2241.35	2100.55	2061.4	1975.23	1564.23	1924.45	1263.84	1977.87	-0.645986	2.85371e-07	5.80006e-06	Ptprd	4	75941238	78211961	-	22822	protein_coding	protein tyrosine phosphatase, receptor type, D [Source:MGI Symbol;Acc:MGI:97812]
ENSMUSG00000058756	3489.57	3231.63	3444.28	3460.97	2792.8	2600.07	2324.66	2231.28	2381.03	2610.93	2125.58	2181.77	3169.89	2309.21	0.456951	2.89005e-07	5.86779e-06	Thra	11	98740638	98769006	+	4614	protein_coding	thyroid hormone receptor alpha [Source:MGI Symbol;Acc:MGI:98742]
ENSMUSG00000029581	1103.58	940.326	1143.95	915.175	777.027	896.503	622.31	584.406	745.086	530.214	672.455	716.354	962.76	645.137	0.577759	2.92895e-07	5.94059e-06	Fscn1	5	142960343	142973185	+	3012	protein_coding	fascin actin-bundling protein 1 [Source:MGI Symbol;Acc:MGI:1352745]
ENSMUSG00000028088	558.213	550.507	520.165	524.163	466.715	443.941	416.588	321.96	359.585	411.663	340.092	316.199	510.617	361.014	0.499557	2.96008e-07	5.99748e-06	Fmo5	3	97628804	97655282	+	5675	protein_coding	flavin containing monooxygenase 5 [Source:MGI Symbol;Acc:MGI:1310004]
ENSMUSG00000097006	399.147	378.908	426.908	447.273	410.976	342.654	301.383	277.081	336.908	252.038	268.595	231.152	400.978	277.86	0.530594	2.98739e-07	6.04651e-06	9530082P21Rik	17	23743234	23754065	+	4842	antisense	RIKEN cDNA 9530082P21 gene [Source:MGI Symbol;Acc:MGI:3603340]
ENSMUSG00000075701	866.465	824.273	746.053	878.605	817.792	888.96	996.725	1107.35	1019.36	1059.49	1153.61	1294.23	837.025	1105.13	-0.400725	3.05319e-07	6.17327e-06	Selenos	7	66079649	66089405	+	1477	protein_coding	selenoprotein S [Source:MGI Symbol;Acc:MGI:95994]
ENSMUSG00000027185	664.916	860.974	769.886	767.022	870.204	735.951	827.004	1318.08	1390.83	1113.64	1305.3	1183.02	778.159	1189.64	-0.61203	3.06605e-07	6.19284e-06	Nat10	2	103721256	103761270	-	7199	protein_coding	N-acetyltransferase 10 [Source:MGI Symbol;Acc:MGI:2138939]
ENSMUSG00000026883	2043.16	2221.87	2191.53	1917.55	2130.58	1918	1741.44	1414.67	1675.9	1618.65	1705.29	1620.25	2070.45	1629.37	0.345839	3.07089e-07	6.19565e-06	Dab2ip	2	35558266	35730994	+	8366	protein_coding	disabled 2 interacting protein [Source:MGI Symbol;Acc:MGI:1916851]
ENSMUSG00000003233	1116.43	1074.23	1111.83	1304.31	1257.89	954.689	1362.91	1742.49	1811.96	1721.33	1452.15	1527.57	1136.56	1603.07	-0.495565	3.0738e-07	6.19565e-06	Dvl3	16	20516982	20534010	+	6410	protein_coding	dishevelled segment polarity protein 3 [Source:MGI Symbol;Acc:MGI:108100]
ENSMUSG00000049323	651.084	985.954	816.514	970.498	1073.2	827.541	1347.48	1841.03	1644.59	1533.7	1190.32	1164.48	887.464	1453.6	-0.711497	3.08839e-07	6.21862e-06	Smcr8	11	60777524	60788287	+	8078	protein_coding	Smith-Magenis syndrome chromosome region, candidate 8 homolog (human) [Source:MGI Symbol;Acc:MGI:2444720]
ENSMUSG00000052133	29.6396	33.7248	31.0856	32.8188	34.9413	28.0157	7.20028	6.82946	12.958	21.4699	8.69554	10.9034	31.7043	11.3428	1.47866	3.13884e-07	6.31038e-06	Sema5b	16	35541145	35664732	+	7080	protein_coding	sema domain, seven thrombospondin repeats (type 1 and type 1-like), transmembrane domain (TM) and short cytoplasmic domain, (semaphorin) 5B [Source:MGI Symbol;Acc:MGI:107555]
ENSMUSG00000033149	451.51	490.001	498.405	442.585	412.64	412.693	356.928	256.592	343.387	354.721	300.479	288.94	451.306	316.841	0.509902	3.14045e-07	6.31038e-06	Phldb2	16	45746243	45953598	-	7577	protein_coding	pleckstrin homology like domain, family B, member 2 [Source:MGI Symbol;Acc:MGI:2444981]
ENSMUSG00000019948	535.489	516.783	404.112	439.772	544.917	496.74	737.515	716.117	681.376	631.029	633.808	631.307	489.636	671.859	-0.455528	3.15014e-07	6.32155e-06	Actr6	10	89711971	89732295	-	1983	protein_coding	ARP6 actin-related protein 6 [Source:MGI Symbol;Acc:MGI:1914269]
ENSMUSG00000020464	649.108	667.552	587.517	582.299	677.195	561.392	922.665	853.682	748.325	798.121	787.429	786.135	620.844	816.06	-0.393625	3.15284e-07	6.32155e-06	Pnpt1	11	29130744	29161828	+	3516	protein_coding	polyribonucleotide nucleotidyltransferase 1 [Source:MGI Symbol;Acc:MGI:1918951]
ENSMUSG00000033955	4061.62	3776.18	4167.54	4906.88	4676.3	4035.34	3648.49	3138.62	3247.06	3163.55	2773.88	2780.37	4270.64	3125.33	0.450598	3.15574e-07	6.32155e-06	Tnks1bp1	2	85048022	85073048	+	6184	protein_coding	tankyrase 1 binding protein 1 [Source:MGI Symbol;Acc:MGI:2446193]
ENSMUSG00000043702	330.976	471.155	471.464	438.834	518.295	415.926	593.509	737.581	765.603	697.306	593.229	587.693	441.108	662.487	-0.586009	3.22138e-07	6.44641e-06	Pde12	14	26659958	26669883	-	7725	protein_coding	phosphodiesterase 12 [Source:MGI Symbol;Acc:MGI:2443226]
ENSMUSG00000038648	652.072	658.625	668.339	704.197	583.186	659.447	552.365	494.648	515.081	536.748	495.646	501.557	654.311	516.007	0.341605	3.23413e-07	6.46527e-06	Creb3l2	6	37327255	37442146	-	7283	protein_coding	cAMP responsive element binding protein 3-like 2 [Source:MGI Symbol;Acc:MGI:2442695]
ENSMUSG00000042138	529.561	469.171	513.948	575.735	555.732	516.136	376.472	382.45	451.371	351.92	401.927	411.058	526.714	395.866	0.414145	3.2408e-07	6.47195e-06	Msantd2	9	37489319	37524625	+	3273	protein_coding	Myb/SANT-like DNA-binding domain containing 2 [Source:MGI Symbol;Acc:MGI:2384579]
ENSMUSG00000042694	170.922	212.268	202.056	156.592	186.353	160.552	99.7753	131.711	109.063	109.217	134.298	79.5948	181.457	110.61	0.71132	3.25186e-07	6.48739e-06	Stn1	19	47501033	47537507	-	4045	protein_coding	STN1, CST complex subunit [Source:MGI Symbol;Acc:MGI:1915581]
ENSMUSG00000014245	482.138	458.26	491.152	440.709	379.362	384.677	377.501	240.007	279.677	265.107	282.122	305.295	439.383	291.618	0.591789	3.27984e-07	6.53652e-06	Pigl	11	62458460	62514417	+	2268	protein_coding	phosphatidylinositol glycan anchor biosynthesis, class L [Source:MGI Symbol;Acc:MGI:2681271]
ENSMUSG00000045349	106.703	93.2391	92.2205	102.207	92.3447	94.8224	40.1159	42.928	71.2691	70.0106	56.0379	45.7943	96.9227	54.3593	0.832937	3.35513e-07	6.67973e-06	Sh2d5	4	138250403	138261332	+	3740	protein_coding	SH2 domain containing 5 [Source:MGI Symbol;Acc:MGI:2446215]
ENSMUSG00000021709	1341.69	1311.3	1141.88	1255.55	1259.55	1273.64	1544.97	1549.31	1552.8	1434.75	1594.18	1514.48	1263.93	1531.75	-0.277024	3.37004e-07	6.70256e-06	Erbin	13	103818787	103920514	-	7939	protein_coding	Erbb2 interacting protein [Source:MGI Symbol;Acc:MGI:1890169]
ENSMUSG00000025092	782.486	464.212	648.652	520.412	398.497	320.026	358.986	235.128	282.917	251.105	200.963	208.255	522.381	256.226	1.02779	3.37409e-07	6.70376e-06	Hspa12a	19	58795751	58860984	-	5733	protein_coding	heat shock protein 12A [Source:MGI Symbol;Acc:MGI:1920692]
ENSMUSG00000047022	186.73	196.397	190.658	193.162	117.303	150.854	113.147	77.0753	89.6263	119.485	103.38	78.5045	172.517	96.8697	0.829175	3.37856e-07	6.70581e-06	Mipol1	12	57230427	57497199	+	9342	protein_coding	mirror-image polydactyly 1 [Source:MGI Symbol;Acc:MGI:1920740]
ENSMUSG00000040842	1813.95	2153.43	1796.74	1757.21	1835.25	1830.72	2077.8	2660.56	2395.07	2721.08	2378.71	2562.3	1864.55	2465.92	-0.403455	3.3988e-07	6.7391e-06	Szrd1	4	141113001	141139775	-	3327	protein_coding	SUZ RNA binding domain containing 1 [Source:MGI Symbol;Acc:MGI:1098672]
ENSMUSG00000032842	1307.11	1162.51	1404.03	1670.94	1336.09	1229.46	883.578	724.898	1088.47	920.406	1002.89	894.079	1351.69	919.053	0.556917	3.46458e-07	6.86254e-06	Abcc10	17	46303221	46328352	-	6856	protein_coding	ATP-binding cassette, sub-family C (CFTR/MRP), member 10 [Source:MGI Symbol;Acc:MGI:2386976]
ENSMUSG00000030244	270.709	303.523	70.4606	225.043	262.891	173.482	571.908	1050.76	869.267	681.437	512.07	490.653	217.685	696.016	-1.67633	3.49302e-07	6.91184e-06	Gys2	6	142422613	142473109	-	2657	protein_coding	glycogen synthase 2 [Source:MGI Symbol;Acc:MGI:2385254]
ENSMUSG00000050029	795.33	931.399	828.948	797.027	773.699	822.154	1029.64	1101.49	1084.15	1094.97	984.528	959.499	824.76	1042.38	-0.338644	3.51845e-07	6.9551e-06	Rap2c	X	51003912	51018018	-	3545	protein_coding	RAP2C, member of RAS oncogene family [Source:MGI Symbol;Acc:MGI:1919315]
ENSMUSG00000085875	15.8078	13.8867	20.7237	18.7536	9.15128	16.1629	43.2017	39.0255	38.874	34.5386	26.0866	53.4267	15.7477	39.1922	-1.32151	3.53971e-07	6.99003e-06	Gm12905	4	123905062	123917269	-	658	antisense	predicted gene 12905 [Source:MGI Symbol;Acc:MGI:3702581]
ENSMUSG00000034543	688.627	754.84	650.724	752.956	840.254	796.293	903.121	967.831	983.729	991.351	956.509	957.319	747.282	959.977	-0.360523	3.55666e-07	7.01639e-06	Morc2a	11	3649494	3690477	+	6013	protein_coding	microrchidia 2A [Source:MGI Symbol;Acc:MGI:1921772]
ENSMUSG00000032560	1103.58	1223.02	1158.45	1046.45	1143.91	1020.42	1626.24	1561.02	1584.12	1559.84	1399.02	1216.82	1115.97	1491.17	-0.418197	3.56747e-07	7.03058e-06	Dnajc13	9	104151282	104262930	-	11938	protein_coding	DnaJ heat shock protein family (Hsp40) member C13 [Source:MGI Symbol;Acc:MGI:2676368]
ENSMUSG00000027531	613.54	805.427	729.474	721.075	867.708	797.37	1108.84	1072.22	1128.43	910.138	960.374	1119.78	755.766	1049.96	-0.473422	3.58466e-07	7.05733e-06	Impa1	3	10311956	10331439	-	5437	protein_coding	inositol (myo)-1(or 4)-monophosphatase 1 [Source:MGI Symbol;Acc:MGI:1933158]
ENSMUSG00000066406	2303.99	2524.4	2033	2833.67	2602.29	2175.53	3480.82	3099.6	3447.91	3381.05	2987.4	3172.89	2412.14	3261.61	-0.434878	3.63411e-07	7.14745e-06	Akap13	7	75455534	75754609	+	20914	protein_coding	A kinase (PRKA) anchor protein 13 [Source:MGI Symbol;Acc:MGI:2676556]
ENSMUSG00000043088	500.91	442.39	520.165	557.919	447.581	404.073	328.127	231.226	382.261	318.315	323.667	309.657	478.84	315.542	0.602693	3.67994e-07	7.23028e-06	Il17re	6	113458484	113470758	+	5868	protein_coding	interleukin 17 receptor E [Source:MGI Symbol;Acc:MGI:1889371]
ENSMUSG00000028024	716.291	584.232	617.566	628.245	718.792	707.936	491.676	531.722	522.64	450.868	397.096	380.529	662.177	462.422	0.518188	3.70867e-07	7.27939e-06	Enpep	3	129269175	129332720	-	4706	protein_coding	glutamyl aminopeptidase [Source:MGI Symbol;Acc:MGI:106645]
ENSMUSG00000054263	2023.4	1770.55	1900.36	1489.03	1504.14	1581.81	1201.42	1132.71	1043.12	1204.18	1172.93	1446.88	1711.55	1200.21	0.51192	3.77093e-07	7.39413e-06	Lifr	15	7090614	7197489	+	10776	protein_coding	leukemia inhibitory factor receptor [Source:MGI Symbol;Acc:MGI:96788]
ENSMUSG00000006676	3498.46	4205.68	3774.82	4423.97	4575.64	4200.2	5011.4	5966.02	5622.7	5803.41	5240.51	5007.93	4113.13	5441.99	-0.403809	3.78451e-07	7.41329e-06	Usp19	9	108490602	108502337	+	7048	protein_coding	ubiquitin specific peptidase 19 [Source:MGI Symbol;Acc:MGI:1918722]
ENSMUSG00000028991	2563.83	2804.12	2466.12	2631.13	2799.46	2191.69	3460.25	3819.62	4189.76	3723.63	3260.83	2959.18	2576.06	3568.88	-0.470105	3.79977e-07	7.43571e-06	Mtor	4	148448611	148557683	+	10109	protein_coding	mechanistic target of rapamycin kinase [Source:MGI Symbol;Acc:MGI:1928394]
ENSMUSG00000025355	442.619	522.734	397.895	541.979	494.169	405.15	788.945	706.361	715.93	699.173	656.996	541.899	467.424	684.884	-0.550312	3.81037e-07	7.44896e-06	Mmp19	10	128790910	128800824	+	3533	protein_coding	matrix metallopeptidase 19 [Source:MGI Symbol;Acc:MGI:1927899]
ENSMUSG00000024990	4823.36	4788.92	3353.09	5652.33	5908.4	5835.89	7110.79	6548.47	10817.8	11015.9	8320.66	8561.35	5060.33	8729.17	-0.786563	3.82864e-07	7.47718e-06	Rbp4	19	38116620	38125321	-	1297	protein_coding	retinol binding protein 4, plasma [Source:MGI Symbol;Acc:MGI:97879]
ENSMUSG00000026273	793.354	713.18	822.731	872.979	764.548	696.083	671.683	532.698	565.833	463.004	564.244	561.525	777.146	559.831	0.474104	3.86651e-07	7.54358e-06	Mterf4	1	93299211	93305915	-	5271	protein_coding	mitochondrial transcription termination factor 4 [Source:MGI Symbol;Acc:MGI:1918355]
ENSMUSG00000022895	2814.78	2297.25	2380.12	2723.96	1688.83	1745.59	1225.08	1659.56	1504.21	1363.81	1418.34	1441.43	2275.09	1435.4	0.664415	3.90848e-07	7.61783e-06	Ets2	16	95702075	95721051	+	5780	protein_coding	E26 avian leukemia oncogene 2, 3' domain [Source:MGI Symbol;Acc:MGI:95456]
ENSMUSG00000064369	1043.32	1431.32	1144.98	1154.28	1282.84	1201.44	2512.9	1727.85	1975.02	1953.76	2051.18	1309.5	1209.7	1921.7	-0.667755	3.92615e-07	7.64174e-06	mt-Te	MT	14071	14139	-	69	Mt_tRNA	mitochondrially encoded tRNA glutamic acid [Source:MGI Symbol;Acc:MGI:102488]
ENSMUSG00000034810	922.781	903.626	921.169	849.537	899.321	908.356	749.858	731.727	705.132	603.958	638.639	773.051	900.798	700.394	0.363896	3.9286e-07	7.64174e-06	Scn7a	2	66673425	66784914	-	7338	protein_coding	sodium channel, voltage-gated, type VII, alpha [Source:MGI Symbol;Acc:MGI:102965]
ENSMUSG00000026159	1000.83	1040.51	1017.53	869.229	980.019	989.17	1216.85	1326.87	1184.58	1203.25	1263.75	1143.77	982.882	1223.18	-0.316296	3.98354e-07	7.74087e-06	Agfg1	1	82839483	82901182	+	8384	protein_coding	ArfGAP with FG repeats 1 [Source:MGI Symbol;Acc:MGI:1333754]
ENSMUSG00000028879	2295.1	2074.07	2192.57	2175.42	2163.03	2178.76	2730.96	2562.02	2882.08	2415.83	2547.79	2753.11	2179.82	2648.63	-0.280668	3.99859e-07	7.76237e-06	Stx12	4	132853501	132884509	-	3188	protein_coding	syntaxin 12 [Source:MGI Symbol;Acc:MGI:1931027]
ENSMUSG00000022231	165.982	157.713	232.105	156.592	200.496	151.931	114.176	98.5393	122.021	99.8818	120.771	110.124	177.47	110.919	0.679955	4.04194e-07	7.8387e-06	Sema5a	15	32244810	32696341	+	18686	protein_coding	sema domain, seven thrombospondin repeats (type 1 and type 1-like), transmembrane domain (TM) and short cytoplasmic domain, (semaphorin) 5A [Source:MGI Symbol;Acc:MGI:107556]
ENSMUSG00000020898	481.15	468.179	455.921	407.89	393.505	408.383	322.984	267.324	355.266	322.982	271.494	332.554	435.838	312.101	0.482417	4.04884e-07	7.84427e-06	Ctc1	11	69015911	69036473	+	6797	protein_coding	CTS telomere maintenance complex component 1 [Source:MGI Symbol;Acc:MGI:1916214]
ENSMUSG00000043251	186.73	166.64	183.405	195.037	136.437	134.691	101.833	100.491	127.42	107.35	85.023	93.7693	167.157	102.648	0.704138	4.06475e-07	7.86726e-06	Exoc3l	8	105289924	105296101	-	3693	protein_coding	exocyst complex component 3-like [Source:MGI Symbol;Acc:MGI:3041195]
ENSMUSG00000035407	20.7477	31.741	42.4836	28.1304	49.9161	48.4887	53.4878	104.393	74.5086	74.678	99.5156	93.7693	36.9179	83.3921	-1.17524	4.08451e-07	7.89766e-06	Kank4	4	98754898	98817537	-	4795	protein_coding	KN motif and ankyrin repeat domains 4 [Source:MGI Symbol;Acc:MGI:3043381]
ENSMUSG00000062866	524.622	582.248	647.616	616.993	541.589	579.71	406.302	460.5	431.934	492.875	409.656	369.625	582.13	428.482	0.440418	4.11641e-07	7.95145e-06	Phactr2	10	13207717	13474412	-	11692	protein_coding	phosphatase and actin regulator 2 [Source:MGI Symbol;Acc:MGI:2446138]
ENSMUSG00000024480	2078.73	2085.98	1986.37	2118.22	2480	2277.89	3118.75	2826.42	3032.18	2553.99	2881.12	2572.11	2171.2	2830.76	-0.382353	4.12997e-07	7.96695e-06	Ap3s1	18	46741876	46790826	+	2011	protein_coding	adaptor-related protein complex 3, sigma 1 subunit [Source:MGI Symbol;Acc:MGI:1337062]
ENSMUSG00000056999	2297.07	2261.54	2081.7	1953.19	1999.14	2129.19	2640.45	2627.39	2474.98	2694.94	2521.71	2513.23	2120.31	2578.78	-0.282895	4.13262e-07	7.96695e-06	Ide	19	37268743	37337852	-	5823	protein_coding	insulin degrading enzyme [Source:MGI Symbol;Acc:MGI:96412]
ENSMUSG00000078485	1482.97	1083.16	1246.53	1359.63	1087.34	980.55	956.609	822.462	862.788	765.45	811.583	767.6	1206.7	831.082	0.5382	4.15258e-07	7.99751e-06	Plekhn1	4	156221456	156234857	-	8328	protein_coding	pleckstrin homology domain containing, family N member 1 [Source:MGI Symbol;Acc:MGI:2387630]
ENSMUSG00000026127	782.486	827.249	750.198	924.552	1018.29	816.766	1213.76	1208.81	1212.65	1148.17	1051.19	1070.71	853.256	1150.89	-0.430478	4.2252e-07	8.12934e-06	Imp4	1	34439851	34449356	+	8553	protein_coding	IMP4, U3 small nucleolar ribonucleoprotein [Source:MGI Symbol;Acc:MGI:106572]
ENSMUSG00000032932	400.135	532.653	488.043	486.656	480.858	517.213	692.256	660.506	700.813	607.692	621.248	594.235	484.26	646.125	-0.416162	4.24501e-07	8.15938e-06	Hspa13	16	75745431	75767104	-	6834	protein_coding	heat shock protein 70 family, member 13 [Source:MGI Symbol;Acc:MGI:1309463]
ENSMUSG00000048076	5043.68	5537.81	5022.39	5444.17	5418.39	5550.34	6068.81	6604.08	6211.21	6122.66	6169	6520.23	5336.13	6282.67	-0.235515	4.2799e-07	8.21833e-06	Arf1	11	59211412	59228270	-	2089	protein_coding	ADP-ribosylation factor 1 [Source:MGI Symbol;Acc:MGI:99431]
ENSMUSG00000024576	4066.56	5014.08	4670.09	4361.15	4722.06	4611.82	5601.82	6167.97	5536.31	5367.48	5642.44	5610.89	4574.29	5654.49	-0.305853	4.28971e-07	8.22905e-06	Csnk1a1	18	61555274	61590061	+	10502	protein_coding	casein kinase 1, alpha 1 [Source:MGI Symbol;Acc:MGI:1934950]
ENSMUSG00000043487	190.682	202.349	208.273	171.595	211.311	203.653	291.097	267.324	271.038	292.178	279.223	234.423	197.977	272.547	-0.462477	4.35803e-07	8.34533e-06	Acot6	12	84100654	84111349	+	6413	protein_coding	acyl-CoA thioesterase 6 [Source:MGI Symbol;Acc:MGI:1921287]
ENSMUSG00000028430	960.324	1030.59	1029.97	1116.78	1111.46	982.705	1263.14	1281.99	1435.1	1277.93	1248.29	1252.8	1038.64	1293.21	-0.315191	4.35889e-07	8.34533e-06	Nol6	4	41114427	41124455	-	5242	protein_coding	nucleolar protein family 6 (RNA-associated) [Source:MGI Symbol;Acc:MGI:2140151]
ENSMUSG00000089762	503.874	318.402	322.254	352.567	131.446	244.599	97.7181	92.6855	158.736	98.0149	164.249	154.828	312.19	127.705	1.28991	4.37884e-07	8.37529e-06	Ier5l	2	30471537	30474219	-	2683	protein_coding	immediate early response 5-like [Source:MGI Symbol;Acc:MGI:1919750]
ENSMUSG00000059146	10738.4	8248.68	9637.56	8632.28	8657.11	7328.27	6775.47	3984.5	6656.1	6087.19	4977.71	5272.89	8873.72	5625.64	0.657564	4.40535e-07	8.41773e-06	Ntrk3	7	78175959	78738012	-	30170	protein_coding	neurotrophic tyrosine kinase, receptor, type 3 [Source:MGI Symbol;Acc:MGI:97385]
ENSMUSG00000025209	958.348	888.747	776.103	878.605	890.17	918.054	1061.53	1126.86	1144.62	1175.25	1021.24	1197.19	885.004	1121.12	-0.340856	4.46853e-07	8.52216e-06	Twnk	19	45006558	45012762	+	3488	protein_coding	twinkle mtDNA helicase [Source:MGI Symbol;Acc:MGI:2137410]
ENSMUSG00000048833	1073.94	1138.71	1180.21	1196.48	1252.89	1034.43	1522.35	1697.61	1699.66	1632.65	1331.38	1347.66	1146.11	1538.55	-0.424413	4.46876e-07	8.52216e-06	Slc39a9	12	80643883	80683342	+	10155	protein_coding	solute carrier family 39 (zinc transporter), member 9 [Source:MGI Symbol;Acc:MGI:1914820]
ENSMUSG00000038623	246.997	316.418	364.737	242.859	325.286	295.243	474.19	571.723	439.493	457.403	399.995	405.607	298.59	458.068	-0.617928	4.84526e-07	9.23111e-06	Tm6sf1	7	81859001	81884434	+	5921	protein_coding	transmembrane 6 superfamily member 1 [Source:MGI Symbol;Acc:MGI:1933209]
ENSMUSG00000041560	3290	3175.09	3268.13	3690.71	3234.56	3483.65	2893.48	2846.91	2666.11	2601.6	2897.55	2674.6	3357.02	2763.37	0.280655	4.88021e-07	9.28862e-06	Nop53	7	15936183	15946074	-	3847	protein_coding	NOP53 ribosome biogenesis factor [Source:MGI Symbol;Acc:MGI:2154441]
ENSMUSG00000082361	441.631	390.811	455.921	407.89	379.362	348.041	327.099	145.37	232.164	210.965	249.272	138.473	403.943	217.224	0.894751	4.95568e-07	9.42304e-06	Btc	5	91357261	91402994	-	4520	protein_coding	betacellulin, epidermal growth factor family member [Source:MGI Symbol;Acc:MGI:99439]
ENSMUSG00000047694	937.6	862.957	929.458	989.252	1022.45	922.364	1312.51	1200.03	1209.41	1097.77	1155.54	1132.86	944.013	1184.69	-0.326642	4.99218e-07	9.4832e-06	Yipf6	X	98936316	98949017	+	7149	protein_coding	Yip1 domain family, member 6 [Source:MGI Symbol;Acc:MGI:1925179]
ENSMUSG00000087679	2180.49	2276.42	1961.5	2359.2	2288.65	1936.32	2695.99	2703.49	2783.81	2768.69	2563.25	2661.52	2167.1	2696.13	-0.314576	5.05458e-07	9.59237e-06	Tmem250-ps	2	26136814	26140521	-	2483	lincRNA	transmembrane protein 250, pseudogene [Source:MGI Symbol;Acc:MGI:1924939]
ENSMUSG00000027091	1168.79	1141.68	1217.52	1233.05	1356.05	1341.52	1378.34	1620.53	1695.34	1592.51	1598.05	1603.89	1243.1	1581.44	-0.347024	5.11427e-07	9.68803e-06	Zc3h15	2	83644435	83664622	+	2789	protein_coding	zinc finger CCCH-type containing 15 [Source:MGI Symbol;Acc:MGI:1919747]
ENSMUSG00000024151	787.426	868.909	831.02	586.987	740.422	638.974	599.681	367.815	470.808	443.401	509.172	349.999	742.29	456.813	0.700196	5.11791e-07	9.68803e-06	Msh2	17	87672330	87723713	+	5518	protein_coding	mutS homolog 2 [Source:MGI Symbol;Acc:MGI:101816]
ENSMUSG00000026748	520.67	540.588	612.385	495.095	564.052	643.284	451.561	420.499	427.614	421.931	346.855	400.155	562.679	411.436	0.451116	5.12075e-07	9.68803e-06	Plxdc2	2	16356304	16755839	+	6947	protein_coding	plexin domain containing 2 [Source:MGI Symbol;Acc:MGI:1914698]
ENSMUSG00000038260	864.489	923.464	1012.35	875.792	858.557	1031.19	470.076	392.206	585.27	634.763	723.662	681.463	927.641	581.24	0.674206	5.12823e-07	9.68803e-06	Trpm4	7	45302632	45333780	-	10826	protein_coding	transient receptor potential cation channel, subfamily M, member 4 [Source:MGI Symbol;Acc:MGI:1915917]
ENSMUSG00000062391	14.8198	20.83	14.5066	16.8782	17.4706	16.1629	5.14306	1.95127	4.31934	7.4678	2.89851	2.18068	16.778	3.99344	2.0612	5.12987e-07	9.68803e-06	4932435O22Rik	11	114413401	114448860	-	3496	lincRNA	RIKEN cDNA 4932435O22 gene [Source:MGI Symbol;Acc:MGI:2442791]
ENSMUSG00000027030	552.285	421.56	489.079	511.973	362.723	396.53	307.555	249.763	353.106	306.18	260.866	305.295	455.692	297.127	0.617414	5.14135e-07	9.70031e-06	Stk39	2	68210445	68472268	-	4955	protein_coding	serine/threonine kinase 39 [Source:MGI Symbol;Acc:MGI:1858416]
ENSMUSG00000026176	3379.91	3217.74	3076.43	3393.46	3421.75	3299.39	3758.55	4079.14	4058.02	4018.61	3754.54	3732.23	3298.11	3900.18	-0.241736	5.21578e-07	9.83121e-06	Ctdsp1	1	74391509	74397285	+	3334	protein_coding	CTD (carboxy-terminal domain, RNA polymerase II, polypeptide A) small phosphatase 1 [Source:MGI Symbol;Acc:MGI:2654470]
ENSMUSG00000036752	2220.01	3773.21	3034.99	2395.77	3796.95	3371.58	4861.22	4883.06	4236.19	5109.84	4784.48	5428.8	3098.75	4883.93	-0.656312	5.28212e-07	9.94664e-06	Tubb4b	2	25222160	25224702	-	2088	protein_coding	tubulin, beta 4B class IVB [Source:MGI Symbol;Acc:MGI:1915472]
ENSMUSG00000001054	480.162	540.588	482.862	519.474	475.867	476.267	589.395	603.919	651.14	616.094	677.286	609.5	495.87	624.556	-0.332953	5.2898e-07	9.95147e-06	Rmnd5b	11	51623671	51635896	-	2161	protein_coding	required for meiotic nuclear division 5 homolog B [Source:MGI Symbol;Acc:MGI:1913339]
ENSMUSG00000035437	965.264	1008.77	942.928	897.359	871.036	844.782	1151.02	1192.23	1206.18	1140.71	1118.83	1060.9	921.689	1144.98	-0.313242	5.36478e-07	1.00828e-05	Rabgap1	2	37443279	37566454	+	12615	protein_coding	RAB GTPase activating protein 1 [Source:MGI Symbol;Acc:MGI:2385139]
ENSMUSG00000022897	878.321	1033.57	935.675	1035.2	1096.49	1093.69	1178.79	1272.23	1385.43	1434.75	1327.52	1293.14	1012.16	1315.31	-0.377794	5.39864e-07	1.01366e-05	Dyrk1a	16	94570010	94695517	+	8251	protein_coding	dual-specificity tyrosine-(Y)-phosphorylation regulated kinase 1a [Source:MGI Symbol;Acc:MGI:1330299]
ENSMUSG00000027637	2178.51	2180.21	1943.88	2364.83	2044.9	2186.3	2614.73	2720.07	2531.13	2718.28	2561.32	2538.31	2149.77	2613.97	-0.282217	5.45415e-07	1.0231e-05	Rab5if	2	156863128	156873563	+	2871	protein_coding	RAB5 interacting factor [Source:MGI Symbol;Acc:MGI:1914638]
ENSMUSG00000115100	122.51	91.2553	91.1843	81.5781	59.8993	85.1247	53.4878	29.2691	24.8362	53.2081	42.5115	44.704	88.592	41.3361	1.09518	5.46724e-07	1.02457e-05	Gm34934	14	46866576	46882757	-	4686	lincRNA	predicted gene, 34934 [Source:MGI Symbol;Acc:MGI:5594093]
ENSMUSG00000026667	2911.6	2894.38	2697.19	2845.86	2693.8	2347.93	3701.97	3682.05	3718.95	3636.82	3212.52	3138	2731.79	3515.05	-0.363587	5.60564e-07	1.0495e-05	Uhmk1	1	170193420	170215397	-	8101	protein_coding	U2AF homology motif (UHM) kinase 1 [Source:MGI Symbol;Acc:MGI:1341908]
ENSMUSG00000021591	574.021	676.479	625.856	551.355	619.791	665.912	855.805	851.731	700.813	842.928	797.091	973.674	618.902	837.007	-0.435895	5.63933e-07	1.05479e-05	Glrx	13	75839868	75850154	+	5494	protein_coding	glutaredoxin [Source:MGI Symbol;Acc:MGI:2135625]
ENSMUSG00000087543	210.441	178.543	193.767	168.782	170.547	158.397	104.918	106.344	110.143	142.822	131.399	86.1369	180.079	113.627	0.660334	5.72602e-07	1.06997e-05	Gm16576	15	79742698	79757394	+	5404	bidirectional_promoter_lncRNA	predicted gene 16576 [Source:MGI Symbol;Acc:MGI:4414996]
ENSMUSG00000021974	35.5676	42.6519	44.556	19.6913	23.2942	31.2483	62.7453	89.7586	73.4287	88.6801	52.1732	62.1494	32.8349	71.4892	-1.13123	5.74913e-07	1.07326e-05	Fgf9	14	58070547	58112720	+	4649	protein_coding	fibroblast growth factor 9 [Source:MGI Symbol;Acc:MGI:104723]
ENSMUSG00000026248	912.901	835.184	787.501	815.781	826.111	858.79	1157.19	1030.27	977.25	1093.1	974.866	1068.53	839.378	1050.2	-0.323449	5.75927e-07	1.07413e-05	Mrpl44	1	79776018	79781445	+	1644	protein_coding	mitochondrial ribosomal protein L44 [Source:MGI Symbol;Acc:MGI:1916413]
ENSMUSG00000060487	231.189	260.871	187.55	199.726	95.6725	144.389	88.4606	89.7586	79.9077	59.7424	115.94	87.2272	186.566	86.8395	1.10233	5.77862e-07	1.0767e-05	Samd5	10	9622936	9675208	-	6922	protein_coding	sterile alpha motif domain containing 5 [Source:MGI Symbol;Acc:MGI:2444815]
ENSMUSG00000058173	398.159	487.025	434.162	470.715	449.245	453.639	350.757	311.228	322.871	315.515	257.968	378.348	448.824	322.781	0.477202	5.81393e-07	1.08225e-05	Smco4	9	15493432	15545260	+	1173	protein_coding	single-pass membrane protein with coiled-coil domains 4 [Source:MGI Symbol;Acc:MGI:3039636]
ENSMUSG00000041477	347.772	332.288	303.602	391.95	338.597	279.08	258.182	218.543	249.442	250.171	209.659	200.623	332.215	231.103	0.524818	5.90371e-07	1.09791e-05	Dcp1b	6	119175253	119221616	+	6339	protein_coding	decapping mRNA 1B [Source:MGI Symbol;Acc:MGI:2442404]
ENSMUSG00000021379	138.318	117.045	162.681	167.845	106.488	106.675	72.0028	80.9778	91.7859	66.2767	74.3951	79.5948	133.175	77.5055	0.782333	5.94105e-07	1.1038e-05	Id4	13	48261228	48266026	+	3849	protein_coding	inhibitor of DNA binding 4 [Source:MGI Symbol;Acc:MGI:99414]
ENSMUSG00000035258	231.189	252.936	244.54	256.924	271.211	299.553	185.15	151.224	213.807	180.161	187.437	172.274	259.392	181.675	0.514628	5.95186e-07	1.10455e-05	Abi3bp	16	56477878	56690135	+	7416	protein_coding	ABI gene family, member 3 (NESH) binding protein [Source:MGI Symbol;Acc:MGI:2444583]
ENSMUSG00000014778	894.129	996.865	1003.03	877.668	856.893	1015.03	595.566	662.457	679.216	782.252	613.518	793.768	940.602	687.796	0.451113	5.95644e-07	1.10455e-05	Fhod1	8	105329163	105347953	-	4666	protein_coding	formin homology 2 domain containing 1 [Source:MGI Symbol;Acc:MGI:2679008]
ENSMUSG00000028719	2514.43	2599.78	2194.64	2552.36	2712.94	2415.82	3194.87	3137.65	3296.73	2959.12	2993.2	2952.64	2498.33	3089.03	-0.305697	5.96642e-07	1.10535e-05	Cmpk1	4	114959336	114987241	-	3420	protein_coding	cytidine monophosphate (UMP-CMP) kinase 1 [Source:MGI Symbol;Acc:MGI:1913838]
ENSMUSG00000062609	54.3393	17.8543	27.977	13.1275	27.4538	19.3955	3.08584	5.85382	6.47901	7.4678	9.66171	4.36136	26.6912	6.15159	2.10908	5.98425e-07	1.1076e-05	Kcnj15	16	95257558	95300260	+	6313	protein_coding	potassium inwardly-rectifying channel, subfamily J, member 15 [Source:MGI Symbol;Acc:MGI:1310000]
ENSMUSG00000024897	93.8588	90.2634	89.1119	77.8274	118.135	101.288	151.206	170.736	144.698	160.558	135.264	128.66	95.0806	148.52	-0.642073	6.19335e-07	1.14521e-05	Apba1	19	23758876	23949597	+	6632	protein_coding	amyloid beta (A4) precursor protein binding, family A, member 1 [Source:MGI Symbol;Acc:MGI:1860297]
ENSMUSG00000028668	820.03	955.205	888.011	1039.89	1044.91	916.976	1139.7	1290.77	1256.93	1303.13	1195.15	1154.67	944.17	1223.39	-0.373157	6.20869e-07	1.14696e-05	Eloa	4	136003368	136021763	-	4708	protein_coding	elongin A [Source:MGI Symbol;Acc:MGI:1351315]
ENSMUSG00000015002	1045.29	1118.87	991.629	1002.38	1070.7	997.791	1307.37	1313.21	1313.08	1386.21	1181.63	1192.83	1037.78	1282.39	-0.305227	6.32313e-07	1.16699e-05	Efr3a	15	65787034	65873816	+	11399	protein_coding	EFR3 homolog A [Source:MGI Symbol;Acc:MGI:1923990]
ENSMUSG00000035898	332.952	330.304	367.846	346.004	362.723	368.514	493.734	436.11	435.173	424.731	440.574	499.376	351.391	454.95	-0.371792	6.35211e-07	1.17123e-05	Uba6	5	86109287	86172803	-	8159	protein_coding	ubiquitin-like modifier activating enzyme 6 [Source:MGI Symbol;Acc:MGI:1913894]
ENSMUSG00000027276	1103.58	1247.82	1090.07	1098.96	1087.34	1062.44	943.237	892.707	874.666	944.677	883.08	936.602	1115.03	912.495	0.289164	6.38321e-07	1.17585e-05	Jag1	2	137081456	137116644	-	5827	protein_coding	jagged 1 [Source:MGI Symbol;Acc:MGI:1095416]
ENSMUSG00000059201	1083.82	361.053	826.876	413.517	246.253	179.947	132.691	43.9036	126.341	73.7445	24.1543	21.8068	518.578	70.4401	2.88041	6.40878e-07	1.17945e-05	Lep	6	29060220	29073877	+	3354	protein_coding	leptin [Source:MGI Symbol;Acc:MGI:104663]
ENSMUSG00000028937	765.691	673.504	753.307	633.871	589.01	571.09	451.561	480.989	430.854	494.742	484.051	538.628	664.412	480.137	0.468162	6.43406e-07	1.18298e-05	Acot7	4	152178134	152271855	+	2124	protein_coding	acyl-CoA thioesterase 7 [Source:MGI Symbol;Acc:MGI:1917275]
ENSMUSG00000030530	2207.16	2296.26	2041.28	2234.49	2290.32	1934.16	2558.16	2926.91	3132.6	2947.91	2463.74	2809.81	2167.28	2806.52	-0.372519	6.49105e-07	1.19233e-05	Furin	7	80388585	80405436	-	9178	protein_coding	furin (paired basic amino acid cleaving enzyme) [Source:MGI Symbol;Acc:MGI:97513]
ENSMUSG00000039253	997.868	984.962	962.616	958.308	819.456	680.997	665.512	592.211	693.254	649.699	651.199	589.874	900.701	640.291	0.492478	6.5097e-07	1.19463e-05	Fn3krp	11	121421401	121431288	+	2520	protein_coding	fructosamine 3 kinase related protein [Source:MGI Symbol;Acc:MGI:2679256]
ENSMUSG00000052593	707.399	796.5	777.139	763.271	910.968	829.696	1045.07	1417.6	1090.63	1068.83	1078.25	983.487	797.496	1113.98	-0.482048	6.51814e-07	1.19505e-05	Adam17	12	21323509	21373632	-	7154	protein_coding	a disintegrin and metallopeptidase domain 17 [Source:MGI Symbol;Acc:MGI:1096335]
ENSMUSG00000024533	728.147	622.916	548.142	586.05	651.405	577.555	765.287	823.437	914.62	832.66	831.873	762.148	619.036	821.671	-0.407896	6.52832e-07	1.19579e-05	Spire1	18	67488209	67610790	-	7766	protein_coding	spire type actin nucleation factor 1 [Source:MGI Symbol;Acc:MGI:1915416]
ENSMUSG00000055447	1231.03	1246.82	1346	1474.03	1172.2	1230.54	1051.24	972.71	999.927	1056.69	1039.6	996.571	1283.44	1019.46	0.331901	6.62458e-07	1.21229e-05	Cd47	16	49800533	49915010	+	6276	protein_coding	CD47 antigen (Rh-related antigen, integrin-associated signal transducer) [Source:MGI Symbol;Acc:MGI:96617]
ENSMUSG00000025854	714.315	571.337	454.885	425.706	286.186	398.685	243.781	191.225	204.089	271.641	284.054	291.121	475.186	247.652	0.939572	6.69586e-07	1.22418e-05	Fam20c	5	138754514	138810077	+	6590	protein_coding	family with sequence similarity 20, member C [Source:MGI Symbol;Acc:MGI:2136853]
ENSMUSG00000078349	542.405	372.956	433.125	387.262	252.908	254.297	235.552	226.348	178.173	155.89	215.456	183.177	373.826	199.099	0.908445	6.78787e-07	1.23984e-05	AW011738	4	156203304	156205151	+	1848	protein_coding	expressed sequence AW011738 [Source:MGI Symbol;Acc:MGI:2140540]
ENSMUSG00000044864	872.393	1012.74	999.919	1070.83	887.674	947.147	1531.6	1180.52	1265.57	1295.66	1285.01	1156.85	965.116	1285.87	-0.414213	6.88302e-07	1.25604e-05	Ankrd50	3	38449259	38484844	-	8490	protein_coding	ankyrin repeat domain 50 [Source:MGI Symbol;Acc:MGI:2139777]
ENSMUSG00000056313	4190.06	4492.34	4828.62	3875.43	5321.05	4631.21	3757.52	3115.21	3525.66	2771.49	3507.2	3126.01	4556.45	3300.51	0.465364	6.97426e-07	1.2715e-05	Tcim	8	24437180	24438984	-	1805	protein_coding	transcriptional and immune response regulator [Source:MGI Symbol;Acc:MGI:1916318]
ENSMUSG00000025056	10.8679	7.93524	12.4342	15.9405	17.4706	6.46517	56.5736	31.2204	70.1892	76.545	24.1543	17.4454	11.8523	46.0213	-1.9473	6.98079e-07	1.2715e-05	Nr0b1	X	86191764	86195947	+	1808	protein_coding	nuclear receptor subfamily 0, group B, member 1 [Source:MGI Symbol;Acc:MGI:1352460]
ENSMUSG00000026436	2063.91	1599.94	1831.98	1883.8	1585.67	1523.62	1296.05	1375.65	1377.87	1245.26	1248.29	1346.57	1748.15	1314.95	0.410985	7.08436e-07	1.28915e-05	Elk4	1	132007607	132032612	+	6407	protein_coding	ELK4, member of ETS oncogene family [Source:MGI Symbol;Acc:MGI:102853]
ENSMUSG00000029165	267.745	219.211	226.925	270.052	218.799	177.792	168.692	146.345	165.215	146.556	155.553	143.925	230.087	154.381	0.577408	7.1111e-07	1.29281e-05	Agbl5	5	30888694	30906965	+	7053	protein_coding	ATP/GTP binding protein-like 5 [Source:MGI Symbol;Acc:MGI:2441745]
ENSMUSG00000002032	521.658	308.483	420.691	346.941	260.396	315.716	213.951	137.565	188.971	266.04	192.268	167.912	362.314	194.451	0.896487	7.14878e-07	1.29845e-05	Tmem25	9	44793769	44799307	-	3212	protein_coding	transmembrane protein 25 [Source:MGI Symbol;Acc:MGI:1918937]
ENSMUSG00000018209	464.354	560.426	520.165	492.282	554.9	421.313	748.829	764.899	767.762	755.181	572.939	643.301	502.24	708.819	-0.496137	7.41841e-07	1.34617e-05	Stk4	2	164070322	164155524	+	5860	protein_coding	serine/threonine kinase 4 [Source:MGI Symbol;Acc:MGI:1929004]
ENSMUSG00000024142	309.24	343.199	352.303	308.496	383.522	339.421	434.074	436.11	498.884	481.673	463.762	403.426	339.364	452.988	-0.416041	7.52746e-07	1.3637e-05	Mlst8	17	24473550	24479078	-	3366	protein_coding	MTOR associated protein, LST8 homolog (S. cerevisiae) [Source:MGI Symbol;Acc:MGI:1929514]
ENSMUSG00000051768	1025.53	822.289	857.961	882.356	833.599	856.634	742.658	598.065	691.094	625.428	685.015	694.547	879.729	672.801	0.387327	7.52901e-07	1.3637e-05	Xrcc1	7	24546289	24573440	+	5831	protein_coding	X-ray repair complementing defective repair in Chinese hamster cells 1 [Source:MGI Symbol;Acc:MGI:99137]
ENSMUSG00000020415	73.1111	75.3848	89.1119	75.952	59.0674	50.6438	33.9442	44.8793	34.5547	28.0043	43.4777	35.9812	70.5452	36.8069	0.937287	7.57319e-07	1.37008e-05	Pttg1	11	43420250	43426251	-	2000	protein_coding	pituitary tumor-transforming gene 1 [Source:MGI Symbol;Acc:MGI:1353578]
ENSMUSG00000043019	795.33	1051.42	978.159	848.6	937.59	984.86	1160.27	1252.72	1193.22	1166.84	1186.46	1235.36	932.66	1199.14	-0.362894	7.57832e-07	1.37008e-05	Edem3	1	151755371	151822051	+	6381	protein_coding	ER degradation enhancer, mannosidase alpha-like 3 [Source:MGI Symbol;Acc:MGI:1914217]
ENSMUSG00000029084	275.649	233.098	294.277	308.496	243.757	232.746	166.635	186.347	187.891	140.021	190.336	198.442	264.67	178.279	0.571704	7.73174e-07	1.39652e-05	Cd38	5	43868553	43912375	+	3890	protein_coding	CD38 antigen [Source:MGI Symbol;Acc:MGI:107474]
ENSMUSG00000035572	557.225	629.86	663.158	703.259	735.43	638.974	861.977	1036.13	914.62	794.387	840.568	852.646	654.651	883.387	-0.431418	7.74081e-07	1.39686e-05	Dcaf10	4	45342101	45379759	+	7305	protein_coding	DDB1 and CUL4 associated factor 10 [Source:MGI Symbol;Acc:MGI:2140179]
ENSMUSG00000020889	4351.1	3644.26	4388.24	3733.84	2783.65	2419.05	1853.56	1930.78	1883.23	2830.3	2215.43	1740.18	3553.36	2075.58	0.775479	7.7605e-07	1.39912e-05	Nr1d1	11	98767932	98775333	-	3077	protein_coding	nuclear receptor subfamily 1, group D, member 1 [Source:MGI Symbol;Acc:MGI:2444210]
ENSMUSG00000035239	56.3153	75.3848	92.2205	71.2636	99.8322	64.6517	115.205	190.249	150.097	110.15	132.365	142.835	76.6113	140.15	-0.867657	7.78321e-07	1.40116e-05	Neu3	7	99811439	99828417	-	3341	protein_coding	neuraminidase 3 [Source:MGI Symbol;Acc:MGI:1355305]
ENSMUSG00000029177	526.597	355.102	371.99	324.437	238.765	247.831	229.38	193.176	185.732	150.289	193.234	153.738	344.121	184.258	0.900793	7.78623e-07	1.40116e-05	Cenpa	5	30666777	30674830	+	5860	protein_coding	centromere protein A [Source:MGI Symbol;Acc:MGI:88375]
ENSMUSG00000005763	150.174	70.4253	108.799	120.023	27.4538	35.5584	29.8297	12.6833	12.958	28.0043	32.8498	15.2648	85.4057	21.9316	1.95734	7.79785e-07	1.40196e-05	Cd247	1	165788681	165877277	+	5329	protein_coding	CD247 antigen [Source:MGI Symbol;Acc:MGI:88334]
ENSMUSG00000054484	210.441	201.357	185.477	229.731	242.925	211.195	295.212	314.155	293.715	265.107	286.953	291.121	213.521	291.044	-0.443304	7.8415e-07	1.4085e-05	Tmem62	2	120977017	121007852	+	3348	protein_coding	transmembrane protein 62 [Source:MGI Symbol;Acc:MGI:2139461]
ENSMUSG00000036093	1387.13	1538.44	1296.27	1322.13	1358.55	1304.89	1783.61	1955.18	1826	1665.32	1607.71	1606.07	1367.9	1740.65	-0.347576	7.98914e-07	1.43269e-05	Arl5a	2	52397951	52424901	-	5409	protein_coding	ADP-ribosylation factor-like 5A [Source:MGI Symbol;Acc:MGI:1922673]
ENSMUSG00000032806	204.513	192.43	180.296	196.913	211.311	181.025	283.897	295.618	295.875	270.708	231.881	243.146	194.415	270.187	-0.472485	7.99592e-07	1.43269e-05	Slc10a3	X	74369217	74373349	-	2023	protein_coding	solute carrier family 10 (sodium/bile acid cotransporter family), member 3 [Source:MGI Symbol;Acc:MGI:95048]
ENSMUSG00000034707	6574.07	5609.22	5712.49	6606.89	6203.74	5561.12	7878.14	8113.39	8140.87	8128.7	6968.99	7026.15	6044.59	7709.37	-0.350887	7.99821e-07	1.43269e-05	Gns	10	121365090	121397249	+	9442	protein_coding	glucosamine (N-acetyl)-6-sulfatase [Source:MGI Symbol;Acc:MGI:1922862]
ENSMUSG00000086544	39.5195	51.5791	36.2665	44.0709	54.0758	38.791	21.6008	22.4396	19.437	22.4034	19.3234	23.9875	44.0505	21.532	1.03884	8.09379e-07	1.44848e-05	Chn1os3	2	73596526	73616012	+	3049	antisense	chimerin 1, opposite strand 3 [Source:MGI Symbol;Acc:MGI:3705094]
ENSMUSG00000051675	409.027	409.657	399.967	453.837	519.959	414.848	572.937	566.845	603.627	631.963	542.988	550.622	434.549	578.164	-0.409902	8.26069e-07	1.47629e-05	Trim32	4	65604986	65616238	+	3229	protein_coding	tripartite motif-containing 32 [Source:MGI Symbol;Acc:MGI:1917057]
ENSMUSG00000100022	42.4835	20.83	30.0494	17.8159	22.4622	7.54269	5.14306	3.90255	3.2395	7.4678	3.86468	7.63238	23.5306	5.20833	2.17647	8.26435e-07	1.47629e-05	Gm29590	13	37508940	37512074	+	1575	lincRNA	predicted gene 29590 [Source:MGI Symbol;Acc:MGI:5580296]
ENSMUSG00000089872	277.625	313.442	315	286.93	312.807	316.793	397.044	406.84	409.257	399.527	371.976	360.903	303.766	390.925	-0.364546	8.28592e-07	1.47878e-05	Rps6kc1	1	190700202	190911770	-	9741	protein_coding	ribosomal protein S6 kinase polypeptide 1 [Source:MGI Symbol;Acc:MGI:2443419]
ENSMUSG00000031232	1697.36	1734.84	1455.84	1541.54	1558.21	1566.73	2023.28	1885.91	1944.78	1922.96	1884.03	1889.56	1592.42	1925.09	-0.273642	8.31765e-07	1.48309e-05	Magt1	X	105968084	106011906	-	4672	protein_coding	magnesium transporter 1 [Source:MGI Symbol;Acc:MGI:1914325]
ENSMUSG00000115391	81.015	29.7572	56.9902	45.9463	19.1345	37.7135	11.3147	23.4153	8.63868	8.40128	13.5264	11.9937	45.0928	12.8817	1.80193	8.48073e-07	1.51078e-05	Gm49123	14	45551838	45554402	-	1035	lincRNA	predicted gene, 49123 [Source:MGI Symbol;Acc:MGI:6118526]
ENSMUSG00000020590	898.081	1053.4	931.53	840.161	939.254	904.046	1200.39	1158.08	1187.82	1202.32	1062.79	1149.22	927.746	1160.1	-0.322417	8.68495e-07	1.54575e-05	Snx13	12	35047186	35147479	+	7866	protein_coding	sorting nexin 13 [Source:MGI Symbol;Acc:MGI:2661416]
ENSMUSG00000028063	1688.47	2471.83	2030.92	2529.86	2732.07	2838.21	3253.5	3530.83	3507.3	3465.99	4014.44	3453.11	2381.89	3537.53	-0.570579	8.77932e-07	1.56111e-05	Lmna	3	88480147	88509956	-	5838	protein_coding	lamin A [Source:MGI Symbol;Acc:MGI:96794]
ENSMUSG00000027937	1037.39	1238.89	1005.1	1189.92	1209.63	1504.23	1529.55	1767.85	1612.19	1633.58	1611.57	1753.27	1197.53	1651.34	-0.463777	8.83613e-07	1.56978e-05	Jtb	3	90231597	90235838	+	1531	protein_coding	jumping translocation breakpoint [Source:MGI Symbol;Acc:MGI:1346082]
ENSMUSG00000021911	488.066	542.572	408.257	445.398	512.472	513.981	583.223	720.995	642.501	660.9	644.436	629.126	485.124	646.864	-0.415157	8.91134e-07	1.5817e-05	Parg	14	32201949	32297550	+	5778	protein_coding	poly (ADP-ribose) glycohydrolase [Source:MGI Symbol;Acc:MGI:1347094]
ENSMUSG00000026623	2143.93	2124.66	2283.75	1786.28	1890.16	1600.13	3048.81	3090.82	3014.9	2794.82	2469.53	2360.59	1971.48	2796.58	-0.50442	8.93943e-07	1.58524e-05	Lpgat1	1	191717834	191784255	+	7610	protein_coding	lysophosphatidylglycerol acyltransferase 1 [Source:MGI Symbol;Acc:MGI:2446186]
ENSMUSG00000031701	2297.07	2659.3	2425.71	2267.31	2494.14	2694.9	2677.48	3301.55	3160.68	3219.56	3512.03	3326.63	2473.07	3199.65	-0.371792	9.00261e-07	1.59499e-05	Dnaja2	8	85537633	85555344	-	2975	protein_coding	DnaJ heat shock protein family (Hsp40) member A2 [Source:MGI Symbol;Acc:MGI:1931882]
ENSMUSG00000022401	882.273	881.804	931.53	883.294	1017.46	906.201	1371.14	1047.83	1338.99	1258.32	1165.2	1088.16	917.093	1211.61	-0.401251	9.01726e-07	1.59614e-05	Xpnpep3	15	81400138	81457482	+	7595	protein_coding	X-prolyl aminopeptidase 3, mitochondrial [Source:MGI Symbol;Acc:MGI:2445217]
ENSMUSG00000047205	204.513	485.042	280.806	342.253	437.598	398.685	502.991	719.044	545.316	758.915	726.56	745.793	358.15	666.437	-0.895661	9.37801e-07	1.65849e-05	Dusp18	11	3895240	3901296	+	4632	protein_coding	dual specificity phosphatase 18 [Source:MGI Symbol;Acc:MGI:1922469]
ENSMUSG00000030208	652.072	850.063	1067.27	817.656	1139.75	1272.56	1369.08	1884.93	1870.27	1202.32	2300.45	1883.02	966.562	1751.68	-0.857829	9.43563e-07	1.66716e-05	Emp1	6	135362545	135383173	+	5935	protein_coding	epithelial membrane protein 1 [Source:MGI Symbol;Acc:MGI:107941]
ENSMUSG00000023088	759.763	690.366	633.109	654.5	536.598	588.33	505.048	442.939	485.926	497.542	441.54	466.666	643.778	473.277	0.443442	9.47784e-07	1.6731e-05	Abcc1	16	14361558	14475737	+	15092	protein_coding	ATP-binding cassette, sub-family C (CFTR/MRP), member 1 [Source:MGI Symbol;Acc:MGI:102676]
ENSMUSG00000054320	44.4595	50.5872	58.0264	60.0115	48.2522	52.7989	23.6581	25.3665	21.5967	29.8712	18.3572	38.1619	52.3559	26.1686	1.00277	9.60797e-07	1.6932e-05	Lrrc36	8	105413571	105464086	+	2549	protein_coding	leucine rich repeat containing 36 [Source:MGI Symbol;Acc:MGI:2448585]
ENSMUSG00000048899	22.7237	21.8219	17.6151	30.0057	28.2858	19.3955	8.22889	5.85382	5.39917	12.1352	5.79702	8.72272	23.308	7.68947	1.60142	9.61011e-07	1.6932e-05	Rimkla	4	119465283	119492628	-	4158	protein_coding	ribosomal modification protein rimK-like family member A [Source:MGI Symbol;Acc:MGI:3040686]
ENSMUSG00000110126	177.838	89.2715	141.957	120.961	133.11	145.466	86.4034	58.5382	86.3868	70.0106	76.3275	80.6852	134.767	76.3919	0.820461	9.61779e-07	1.6932e-05	Gm9347	7	136810909	136812515	+	1607	processed_pseudogene	predicted gene 9347 [Source:MGI Symbol;Acc:MGI:3648409]
ENSMUSG00000037331	2015.5	2287.33	2058.9	2278.56	2366.02	2516.03	2542.73	2889.84	2943.63	2952.58	2839.58	2873.05	2253.72	2840.23	-0.333692	9.70362e-07	1.70498e-05	Larp1	11	58009064	58062034	+	6829	protein_coding	La ribonucleoprotein domain family, member 1 [Source:MGI Symbol;Acc:MGI:1890165]
ENSMUSG00000020086	159.066	205.324	156.464	239.108	247.085	202.575	339.442	318.058	320.711	322.982	293.716	264.953	201.604	309.977	-0.618169	9.70822e-07	1.70498e-05	H2afy2	10	61738665	61784147	-	2175	protein_coding	H2A histone family, member Y2 [Source:MGI Symbol;Acc:MGI:3037658]
ENSMUSG00000031314	1083.82	1066.3	1162.6	1224.61	1194.66	1135.71	1378.34	1487.85	1417.82	1385.28	1337.18	1320.4	1144.62	1387.81	-0.277589	9.71095e-07	1.70498e-05	Taf1	X	101532734	101601789	+	8558	protein_coding	TATA-box binding protein associated factor 1 [Source:MGI Symbol;Acc:MGI:1336878]
ENSMUSG00000049659	849.67	783.605	779.211	767.022	794.498	836.161	945.294	1085.88	962.132	992.284	923.659	981.306	801.694	981.76	-0.292851	9.91699e-07	1.73958e-05	Aftph	11	20685084	20741589	-	6979	protein_coding	aftiphilin [Source:MGI Symbol;Acc:MGI:1923012]
ENSMUSG00000025027	1198.43	1179.38	994.738	1078.33	1200.48	1133.56	1369.08	1360.04	1336.84	1406.75	1417.37	1416.35	1130.82	1384.4	-0.291455	9.99547e-07	1.75177e-05	Xpnpep1	19	52943417	53040214	-	7120	protein_coding	X-prolyl aminopeptidase (aminopeptidase P) 1, soluble [Source:MGI Symbol;Acc:MGI:2180003]
ENSMUSG00000029840	2149.86	2354.78	2191.53	2430.46	2499.96	2262.81	3156.81	3041.06	2934.99	2854.57	2656.97	2652.8	2314.9	2882.87	-0.316231	1.00097e-06	1.75269e-05	Mtpn	6	35508906	35539888	-	3960	protein_coding	myotrophin [Source:MGI Symbol;Acc:MGI:99445]
ENSMUSG00000067713	773.594	664.576	662.122	676.067	666.38	742.417	588.366	507.331	497.804	542.349	584.533	546.26	697.526	544.441	0.356663	1.00193e-06	1.75279e-05	Prkag1	15	98812797	98831521	-	2175	protein_coding	protein kinase, AMP-activated, gamma 1 non-catalytic subunit [Source:MGI Symbol;Acc:MGI:108411]
ENSMUSG00000055067	198.586	176.559	213.454	163.156	178.866	177.792	124.462	95.6124	102.584	105.483	142.027	145.015	184.735	119.197	0.632474	1.01157e-06	1.76808e-05	Smyd3	1	178951960	179518041	-	9184	protein_coding	SET and MYND domain containing 3 [Source:MGI Symbol;Acc:MGI:1916976]
ENSMUSG00000014498	1643.02	1945.13	1706.6	2382.64	2115.61	1989.12	2382.26	3203.99	3289.18	2974.99	2532.33	2682.24	1963.69	2844.16	-0.534241	1.01651e-06	1.77511e-05	Ankrd52	10	128377115	128408704	+	8401	protein_coding	ankyrin repeat domain 52 [Source:MGI Symbol;Acc:MGI:2444029]
ENSMUSG00000085828	25.6877	37.6924	29.0132	26.255	21.6303	25.8607	14.4006	6.82946	11.8782	13.0687	4.83085	7.63238	27.6899	9.77335	1.50115	1.02845e-06	1.79434e-05	Gm15612	6	88842854	88847274	+	3118	antisense	predicted gene 15612 [Source:MGI Symbol;Acc:MGI:3641714]
ENSMUSG00000020472	560.189	414.616	481.826	449.148	357.732	420.236	281.84	283.91	313.152	322.982	344.923	304.205	447.291	308.502	0.534639	1.03007e-06	1.79556e-05	Zkscan17	11	59485520	59526751	-	4573	protein_coding	zinc finger with KRAB and SCAN domains 17 [Source:MGI Symbol;Acc:MGI:2679270]
ENSMUSG00000025878	657.012	650.69	673.52	742.642	668.044	641.129	562.651	546.356	552.875	510.611	528.495	564.796	672.173	544.297	0.305792	1.03245e-06	1.79752e-05	Uimc1	13	55027880	55100300	-	5085	protein_coding	ubiquitin interaction motif containing 1 [Source:MGI Symbol;Acc:MGI:103185]
ENSMUSG00000023909	473.246	432.471	363.701	421.018	367.715	368.514	290.069	201.957	283.996	335.118	251.204	237.694	404.444	266.673	0.600411	1.03304e-06	1.79752e-05	Paqr4	17	23736186	23740867	-	2644	protein_coding	progestin and adipoQ receptor family member IV [Source:MGI Symbol;Acc:MGI:1923748]
ENSMUSG00000049123	42.4835	23.8057	42.4836	48.7593	35.7732	21.5506	2.05722	13.6589	8.63868	8.40128	20.2896	8.72272	35.8093	10.2947	1.79249	1.03955e-06	1.80724e-05	Catsperg2	7	29697219	29727032	-	7030	protein_coding	cation channel sperm associated auxiliary subunit gamma 2 [Source:MGI Symbol;Acc:MGI:1923968]
ENSMUSG00000026864	7903.9	7840.02	7263.66	8365.97	8411.69	8341.14	9324.37	9889.05	9812.46	9096.71	10083.9	9264.62	8021.06	9578.52	-0.255934	1.04885e-06	1.82178e-05	Hspa5	2	34771970	34777547	+	4229	protein_coding	heat shock protein 5 [Source:MGI Symbol;Acc:MGI:95835]
ENSMUSG00000068196	332.952	295.588	351.267	387.262	286.186	304.94	267.439	252.69	200.849	188.562	188.403	170.093	326.366	211.339	0.626333	1.06549e-06	1.84903e-05	Col8a1	16	57624258	57754737	-	7833	protein_coding	collagen, type VIII, alpha 1 [Source:MGI Symbol;Acc:MGI:88463]
ENSMUSG00000031776	502.886	659.617	573.01	516.661	602.321	496.74	717.971	773.68	809.876	674.902	752.647	755.606	558.539	747.447	-0.419292	1.07116e-06	1.85721e-05	Arl2bp	8	94666600	94674425	+	2802	protein_coding	ADP-ribosylation factor-like 2 binding protein [Source:MGI Symbol;Acc:MGI:1349429]
ENSMUSG00000015970	1592.64	1630.69	1526.3	1763.77	1856.05	1183.13	3632.03	2779.59	2505.22	2564.26	1945.87	2135.98	1592.1	2593.82	-0.70387	1.085e-06	1.87954e-05	Chdh	14	30009023	30040527	+	6217	protein_coding	choline dehydrogenase [Source:MGI Symbol;Acc:MGI:1860776]
ENSMUSG00000052534	639.228	607.046	618.602	519.474	608.144	544.151	398.073	370.742	391.98	539.549	379.705	424.142	589.441	417.365	0.497435	1.08721e-06	1.88169e-05	Pbx1	1	168119364	168432270	-	13844	protein_coding	pre B cell leukemia homeobox 1 [Source:MGI Symbol;Acc:MGI:97495]
ENSMUSG00000017314	420.883	557.451	571.974	734.203	709.64	578.632	378.529	360.01	483.766	322.982	337.194	358.722	595.464	373.534	0.674237	1.10817e-06	1.91627e-05	Mpp2	11	102057015	102088515	-	4807	protein_coding	membrane protein, palmitoylated 2 (MAGUK p55 subfamily member 2) [Source:MGI Symbol;Acc:MGI:1858257]
ENSMUSG00000004996	266.757	312.45	304.638	260.675	267.051	293.088	169.721	198.054	203.009	237.103	176.809	219.158	284.11	200.642	0.500373	1.12206e-06	1.93856e-05	Mri1	8	84249906	84257326	-	3273	protein_coding	methylthioribose-1-phosphate isomerase 1 [Source:MGI Symbol;Acc:MGI:1915123]
ENSMUSG00000018899	950.444	769.718	713.932	1042.7	736.262	740.261	498.877	603.919	463.249	394.86	535.259	650.933	825.553	524.516	0.654913	1.14029e-06	1.96832e-05	Irf1	11	53770014	53778374	+	3976	protein_coding	interferon regulatory factor 1 [Source:MGI Symbol;Acc:MGI:96590]
ENSMUSG00000058704	991.94	905.609	851.744	840.161	787.842	836.161	1122.22	1194.18	1010.73	1230.32	1028.01	1187.38	868.91	1128.8	-0.37811	1.15553e-06	1.99285e-05	Memo1	17	74199055	74295521	-	7060	protein_coding	mediator of cell motility 1 [Source:MGI Symbol;Acc:MGI:1924140]
ENSMUSG00000063406	3214.91	5806.61	3632.86	4469.92	6460.8	6700.07	7453.32	9253.91	9778.98	10115.1	8701.33	7967.12	5047.53	8878.3	-0.814691	1.16734e-06	2.01144e-05	Tmed5	5	108106366	108132620	-	7688	protein_coding	transmembrane p24 trafficking protein 5 [Source:MGI Symbol;Acc:MGI:1921586]
ENSMUSG00000052040	1497.79	1322.21	1316.99	1508.73	1492.49	1323.2	931.922	1073.2	1123.03	1195.78	1057.96	1175.39	1410.24	1092.88	0.368252	1.18202e-06	2.03494e-05	Klf13	7	63886351	63938915	-	7531	protein_coding	Kruppel-like factor 13 [Source:MGI Symbol;Acc:MGI:1354948]
ENSMUSG00000039768	2523.32	2768.41	2509.64	2840.23	2946.71	2525.72	3300.82	3563.02	3372.32	3378.25	3217.35	3047.5	2685.67	3313.21	-0.302629	1.18458e-06	2.03754e-05	Dnajc11	4	151933691	151982137	+	10678	protein_coding	DnaJ heat shock protein family (Hsp40) member C11 [Source:MGI Symbol;Acc:MGI:2443386]
ENSMUSG00000024695	3556.76	4035.07	3520.96	3472.23	3732.06	3598.94	4427.15	4375.73	4541.78	4875.54	4263.71	4142.2	3652.67	4437.69	-0.280911	1.18808e-06	2.04093e-05	Zfp91	19	12763660	12796126	-	10046	protein_coding	zinc finger protein 91 [Source:MGI Symbol;Acc:MGI:104854]
ENSMUSG00000031489	6525.66	7917.39	6909.28	8800.12	5721.21	4481.44	5322.04	2819.59	3782.66	4283.72	2938.12	3382.24	6725.85	3754.73	0.841036	1.18865e-06	2.04093e-05	Adrb3	8	27225776	27250616	-	3376	protein_coding	adrenergic receptor, beta 3 [Source:MGI Symbol;Acc:MGI:87939]
ENSMUSG00000038072	585.877	513.807	540.889	510.098	587.346	477.345	689.17	695.629	698.653	706.641	659.895	633.488	535.893	680.579	-0.343756	1.20232e-06	2.0626e-05	Galnt11	5	25221904	25265918	+	6853	protein_coding	polypeptide N-acetylgalactosaminyltransferase 11 [Source:MGI Symbol;Acc:MGI:2444392]
ENSMUSG00000051817	279.601	211.276	241.431	241.921	156.404	188.567	153.263	93.6611	134.979	131.62	131.399	139.564	219.867	130.748	0.749759	1.2091e-06	2.0724e-05	Sox12	2	152393611	152398063	-	4453	protein_coding	SRY (sex determining region Y)-box 12 [Source:MGI Symbol;Acc:MGI:98360]
ENSMUSG00000031711	650.096	630.852	561.612	594.489	572.371	550.617	519.449	438.061	410.337	397.66	487.916	415.42	593.339	444.807	0.415652	1.21034e-06	2.07269e-05	Zfp330	8	82763607	82774160	-	5686	protein_coding	zinc finger protein 330 [Source:MGI Symbol;Acc:MGI:1353574]
ENSMUSG00000028811	843.742	865.933	810.297	810.155	990.834	988.093	1012.15	1191.25	1193.22	1100.57	1200.95	1217.91	884.842	1152.68	-0.381113	1.2147e-06	2.07834e-05	Yars	4	129189760	129219607	+	5943	protein_coding	tyrosyl-tRNA synthetase [Source:MGI Symbol;Acc:MGI:2147627]
ENSMUSG00000089736	209.453	88.2796	119.161	160.343	109.815	101.288	58.6309	44.8793	50.7522	69.0772	88.8877	45.7943	131.39	59.6703	1.13644	1.22517e-06	2.0944e-05	Tgfbr3l	8	4248214	4251423	+	2930	protein_coding	transforming growth factor, beta receptor III-like [Source:MGI Symbol;Acc:MGI:3833469]
ENSMUSG00000070327	2531.22	2233.77	2797.7	3514.42	2303.63	2620.55	2207.4	1843.95	1620.83	1530.9	1547.81	1207.01	2666.88	1659.65	0.684196	1.23897e-06	2.11613e-05	Rnf213	11	119393100	119487418	+	16888	protein_coding	ring finger protein 213 [Source:MGI Symbol;Acc:MGI:1289196]
ENSMUSG00000044231	112.631	139.859	132.632	74.0767	92.3447	103.443	163.549	170.736	191.131	180.161	164.249	194.081	109.164	177.318	-0.702465	1.25567e-06	2.14279e-05	Nhlrc1	13	47012557	47014850	-	2294	protein_coding	NHL repeat containing 1 [Source:MGI Symbol;Acc:MGI:2145264]
ENSMUSG00000090952	367.531	255.912	291.168	236.295	220.463	167.017	148.12	158.053	124.181	166.159	143.959	148.286	256.398	148.126	0.790631	1.27672e-06	2.17679e-05	Gm17251	17	33759992	33761870	+	925	processed_transcript	predicted gene, 17251 [Source:MGI Symbol;Acc:MGI:4936885]
ENSMUSG00000026739	873.381	1050.43	956.399	998.628	971.7	1077.53	1106.79	1296.62	1310.92	1284.46	1219.31	1245.17	988.011	1243.88	-0.332595	1.30311e-06	2.21985e-05	Bmi1	2	18677018	18686629	+	3974	protein_coding	Bmi1 polycomb ring finger oncogene [Source:MGI Symbol;Acc:MGI:88174]
ENSMUSG00000049553	668.868	918.504	740.872	796.09	879.355	944.992	987.467	1166.86	1126.27	1244.32	1087.91	1209.19	824.78	1137	-0.463219	1.30506e-06	2.22122e-05	Polr1a	6	71909053	71984935	+	11871	protein_coding	polymerase (RNA) I polypeptide A [Source:MGI Symbol;Acc:MGI:1096397]
ENSMUSG00000105504	446.57	330.304	268.372	493.219	195.505	184.257	177.95	156.102	100.425	107.35	136.23	176.635	319.705	142.449	1.16682	1.31159e-06	2.22899e-05	Gbp5	3	142493978	142522344	+	6637	protein_coding	guanylate binding protein 5 [Source:MGI Symbol;Acc:MGI:2429943]
ENSMUSG00000029992	1145.08	1235.91	1188.5	1296.81	1168.04	1033.35	1517.2	1539.55	1620.83	1517.83	1358.44	1390.18	1177.95	1490.67	-0.339234	1.31191e-06	2.22899e-05	Gfpt1	6	87042846	87092197	+	10072	protein_coding	glutamine fructose-6-phosphate transaminase 1 [Source:MGI Symbol;Acc:MGI:95698]
ENSMUSG00000033813	964.276	997.857	978.159	999.566	1062.38	989.17	1246.68	1214.67	1231.01	1138.84	1161.34	1138.32	998.568	1188.47	-0.250244	1.32117e-06	2.24276e-05	Tcea1	1	4857814	4897909	+	3017	protein_coding	transcription elongation factor A (SII) 1 [Source:MGI Symbol;Acc:MGI:1196624]
ENSMUSG00000046605	278.613	233.098	222.78	182.847	184.689	181.025	158.406	83.9047	126.341	140.021	128.501	119.937	213.842	126.185	0.760574	1.32849e-06	2.25323e-05	B3gntl1	11	121616197	121673153	-	3518	protein_coding	UDP-GlcNAc:betaGal beta-1,3-N-acetylglucosaminyltransferase-like 1 [Source:MGI Symbol;Acc:MGI:2441705]
ENSMUSG00000019080	207.477	261.863	208.273	227.856	222.958	206.885	141.948	137.565	122.021	179.227	166.181	162.461	222.552	151.567	0.552871	1.33553e-06	2.2631e-05	Mfsd3	15	76701465	76704239	+	2456	protein_coding	major facilitator superfamily domain containing 3 [Source:MGI Symbol;Acc:MGI:1916822]
ENSMUSG00000022557	621.444	728.058	682.846	718.262	782.019	781.208	829.061	1109.3	1022.6	978.282	873.418	981.306	718.973	965.662	-0.425308	1.33664e-06	2.2631e-05	Bop1	15	76452989	76477277	-	2957	protein_coding	block of proliferation 1 [Source:MGI Symbol;Acc:MGI:1334460]
ENSMUSG00000057143	851.645	706.236	778.175	791.401	751.237	632.509	643.911	486.843	482.686	494.742	574.872	573.519	751.867	542.762	0.470776	1.35698e-06	2.29555e-05	Trim12c	7	104338754	104353362	-	3740	protein_coding	tripartite motif-containing 12C [Source:MGI Symbol;Acc:MGI:4821183]
ENSMUSG00000007411	1493.84	1555.31	1510.76	1468.41	1701.31	1551.64	1834.01	2058.59	1873.51	1826.81	1848.28	1791.43	1546.88	1872.11	-0.274973	1.35892e-06	2.29683e-05	Mark3	12	111574523	111656221	+	9700	protein_coding	MAP/microtubule affinity regulating kinase 3 [Source:MGI Symbol;Acc:MGI:1341865]
ENSMUSG00000019806	616.504	647.714	649.688	681.693	747.077	696.083	804.374	871.243	806.636	894.269	941.05	803.581	673.127	853.526	-0.342461	1.37044e-06	2.31429e-05	Aig1	10	13647054	13868980	-	9196	protein_coding	androgen-induced 1 [Source:MGI Symbol;Acc:MGI:1913503]
ENSMUSG00000042298	1035.41	1245.83	1049.66	978.937	1005.81	976.24	1340.28	1367.84	1319.56	1333.94	1260.85	1294.23	1048.65	1319.45	-0.331596	1.37196e-06	2.31485e-05	Ttc19	11	62281473	62328451	+	4675	protein_coding	tetratricopeptide repeat domain 19 [Source:MGI Symbol;Acc:MGI:1920045]
ENSMUSG00000038167	853.621	365.021	447.632	533.54	227.95	246.754	160.463	113.174	203.009	119.485	177.775	124.299	445.753	149.701	1.57436	1.37344e-06	2.31534e-05	Plekhg6	6	125362660	125380793	-	3299	protein_coding	pleckstrin homology domain containing, family G (with RhoGef domain) member 6 [Source:MGI Symbol;Acc:MGI:2682298]
ENSMUSG00000029725	288.492	301.539	258.01	248.485	182.194	258.607	183.093	176.59	154.416	178.294	141.061	167.912	256.221	166.894	0.616174	1.37463e-06	2.31536e-05	Ppp1r35	5	137778849	137780110	+	1085	protein_coding	protein phosphatase 1, regulatory subunit 35 [Source:MGI Symbol;Acc:MGI:1922853]
ENSMUSG00000027351	526.597	540.588	541.925	529.789	656.396	733.796	869.177	864.414	744.006	801.855	787.429	792.677	588.182	809.926	-0.461806	1.38125e-06	2.32449e-05	Spred1	2	117121374	117182279	+	6784	protein_coding	sprouty protein with EVH-1 domain 1, related sequence [Source:MGI Symbol;Acc:MGI:2150016]
ENSMUSG00000001642	2356.35	2868.59	2829.82	2362.95	2874.33	2558.05	3324.47	3007.89	3567.77	3412.78	3530.39	3847.81	2641.68	3448.52	-0.384329	1.39411e-06	2.34338e-05	Akr1b3	6	34302434	34317478	-	8384	protein_coding	aldo-keto reductase family 1, member B3 (aldose reductase) [Source:MGI Symbol;Acc:MGI:1353494]
ENSMUSG00000020694	884.249	895.69	752.27	810.155	967.54	883.573	988.496	1190.28	1151.1	1089.37	1124.62	1115.42	865.58	1109.88	-0.358003	1.39488e-06	2.34338e-05	Tlk2	11	105178807	105283959	+	8070	protein_coding	tousled-like kinase 2 (Arabidopsis) [Source:MGI Symbol;Acc:MGI:1346023]
ENSMUSG00000017291	2049.09	2317.09	2069.26	1887.55	2154.71	2066.7	2663.08	2717.15	2438.27	2407.43	2633.78	2511.05	2090.73	2561.79	-0.293175	1.39828e-06	2.34706e-05	Taok1	11	77529162	77607815	-	12421	protein_coding	TAO kinase 1 [Source:MGI Symbol;Acc:MGI:1914490]
ENSMUSG00000019814	324.06	463.22	370.954	373.196	444.253	411.616	532.821	559.04	585.27	498.476	580.669	519.002	397.883	545.88	-0.455415	1.41395e-06	2.37132e-05	Ltv1	10	13178140	13193168	-	2317	protein_coding	LTV1 ribosome biogenesis factor [Source:MGI Symbol;Acc:MGI:2447810]
ENSMUSG00000029500	169.934	251.944	254.902	232.544	234.606	210.118	366.186	327.814	335.829	329.517	297.581	288.94	225.675	324.311	-0.522768	1.41965e-06	2.37883e-05	Pgam5	5	110259130	110269913	-	2373	protein_coding	phosphoglycerate mutase family member 5 [Source:MGI Symbol;Acc:MGI:1919792]
ENSMUSG00000031365	437.679	474.131	431.053	392.888	372.707	394.375	298.297	312.204	286.156	343.519	309.175	332.554	417.139	313.651	0.409734	1.44003e-06	2.4109e-05	Zfp275	X	73342621	73359080	+	6745	protein_coding	zinc finger protein 275 [Source:MGI Symbol;Acc:MGI:1350985]
ENSMUSG00000027359	4648.48	5373.15	5464.84	5344.77	6836.01	5423.2	8201.12	7683.14	7974.58	6412.97	8344.82	6993.44	5515.07	7601.68	-0.4628	1.44219e-06	2.41244e-05	Slc27a2	2	126552407	126588243	+	3754	protein_coding	solute carrier family 27 (fatty acid transporter), member 2 [Source:MGI Symbol;Acc:MGI:1347099]
ENSMUSG00000029064	5450.73	5270.98	5491.78	5919.57	6336.01	5789.56	6753.86	8021.68	8184.07	6551.13	7021.16	7269.3	5709.77	7300.2	-0.354341	1.44667e-06	2.41786e-05	Gnb1	4	155491361	155559269	+	4268	protein_coding	guanine nucleotide binding protein (G protein), beta 1 [Source:MGI Symbol;Acc:MGI:95781]
ENSMUSG00000056234	1477.04	1474.96	1396.78	1375.58	1460.88	1143.26	2309.23	1974.69	1914.55	2253.41	1554.57	1772.89	1388.08	1963.22	-0.499945	1.45174e-06	2.42426e-05	Ncoa4	14	32159865	32179855	+	9365	protein_coding	nuclear receptor coactivator 4 [Source:MGI Symbol;Acc:MGI:1350932]
ENSMUSG00000023988	455.462	650.69	514.984	546.667	709.64	737.029	773.516	1030.27	956.733	845.728	1031.87	864.64	602.412	917.127	-0.60629	1.45639e-06	2.42993e-05	Bysl	17	47599331	47611492	-	3854	protein_coding	bystin-like [Source:MGI Symbol;Acc:MGI:1858419]
ENSMUSG00000025494	245.021	180.527	190.658	177.221	191.345	189.645	121.376	116.101	137.139	117.618	114.008	165.732	195.736	128.662	0.60825	1.45847e-06	2.43133e-05	Sigirr	7	141091175	141100572	-	3043	protein_coding	single immunoglobulin and toll-interleukin 1 receptor (TIR) domain [Source:MGI Symbol;Acc:MGI:1344402]
ENSMUSG00000045624	294.42	354.11	363.701	341.315	405.984	321.103	421.731	493.672	460.009	466.738	462.796	472.117	346.772	462.844	-0.414769	1.46678e-06	2.44309e-05	Esf1	2	140119883	140170564	-	4471	protein_coding	ESF1 nucleolar pre-rRNA processing protein homolog [Source:MGI Symbol;Acc:MGI:1913830]
ENSMUSG00000021703	483.126	400.73	533.635	642.31	545.749	450.407	400.13	325.863	352.026	363.122	308.208	283.488	509.326	338.806	0.588646	1.46887e-06	2.44448e-05	Serinc5	13	92611091	92711947	+	6679	protein_coding	serine incorporator 5 [Source:MGI Symbol;Acc:MGI:2444223]
ENSMUSG00000038893	635.276	956.197	771.958	1155.22	1173.86	1015.03	1203.48	1983.47	1882.15	1326.47	1622.2	1718.38	951.257	1622.69	-0.770066	1.48976e-06	2.47712e-05	Fam117a	11	95337018	95381872	+	3029	protein_coding	family with sequence similarity 117, member A [Source:MGI Symbol;Acc:MGI:2144564]
ENSMUSG00000036504	268.733	181.519	160.609	192.224	188.017	189.645	125.491	105.369	145.778	138.154	114.008	114.486	196.791	123.881	0.668297	1.5039e-06	2.49803e-05	Phpt1	2	25573430	25575224	-	1074	protein_coding	phosphohistidine phosphatase 1 [Source:MGI Symbol;Acc:MGI:1922704]
ENSMUSG00000020346	1638.08	1631.68	1509.72	1618.43	1707.13	1621.68	1788.76	2365.92	2062.48	1985.5	1992.24	2036.76	1621.12	2038.61	-0.330414	1.50602e-06	2.49803e-05	Mgat1	11	49244191	49263030	+	4733	protein_coding	mannoside acetylglucosaminyltransferase 1 [Source:MGI Symbol;Acc:MGI:96973]
ENSMUSG00000030042	1398.99	1509.68	1258.96	1313.69	1419.28	1372.77	1679.72	1665.41	1634.87	1604.64	1630.9	1709.65	1378.9	1654.2	-0.262194	1.50729e-06	2.49803e-05	Pole4	6	82618992	82705365	-	2509	protein_coding	polymerase (DNA-directed), epsilon 4 (p12 subunit) [Source:MGI Symbol;Acc:MGI:1914229]
ENSMUSG00000022272	2152.83	2007.62	2210.18	1937.25	1971.69	2100.1	1706.47	1415.65	1687.78	1827.74	1428	1521.02	2063.28	1597.78	0.368642	1.50746e-06	2.49803e-05	Myo10	15	25622525	25813673	+	10122	protein_coding	myosin X [Source:MGI Symbol;Acc:MGI:107716]
ENSMUSG00000069729	1376.27	1539.44	1527.34	1289.31	1510.79	1324.28	1924.53	1928.83	1854.08	1985.5	1585.49	1744.54	1427.9	1837.16	-0.363507	1.51086e-06	2.50153e-05	Arid1b	17	4994332	5347656	+	12600	protein_coding	AT rich interactive domain 1B (SWI-like) [Source:MGI Symbol;Acc:MGI:1926129]
ENSMUSG00000015733	2148.87	2729.72	2400.84	2162.29	2429.25	2659.34	2928.46	3162.04	2918.79	3184.08	3194.16	3066.04	2421.72	3075.59	-0.345123	1.51296e-06	2.50196e-05	Capza2	6	17636234	17666972	+	5890	protein_coding	capping protein (actin filament) muscle Z-line, alpha 2 [Source:MGI Symbol;Acc:MGI:106222]
ENSMUSG00000058656	116.583	171.6	203.092	189.411	225.454	191.8	109.033	80.0022	102.584	124.152	125.602	94.8596	182.99	106.039	0.786951	1.51369e-06	2.50196e-05	Samd12	15	53453810	53902537	-	9283	protein_coding	sterile alpha motif domain containing 12 [Source:MGI Symbol;Acc:MGI:2444518]
ENSMUSG00000024081	640.216	808.403	710.823	787.651	811.968	801.681	1001.87	1107.35	1012.88	1018.42	922.693	899.531	760.124	993.791	-0.386581	1.51722e-06	2.50567e-05	Cebpz	17	78919006	78937066	-	4658	protein_coding	CCAAT/enhancer binding protein zeta [Source:MGI Symbol;Acc:MGI:109386]
ENSMUSG00000003039	2136.03	2127.64	1935.59	2335.76	2168.02	2340.39	2709.36	2770.81	2560.29	2488.64	2791.27	2632.08	2173.91	2658.74	-0.290446	1.52489e-06	2.5162e-05	Fam32a	8	72219730	72224418	+	4409	protein_coding	family with sequence similarity 32, member A [Source:MGI Symbol;Acc:MGI:1915172]
ENSMUSG00000025234	1875.2	2019.52	1786.38	2055.39	1999.14	2019.29	2160.08	2342.5	2391.83	2522.25	2437.65	2661.52	1959.15	2419.31	-0.304167	1.53294e-06	2.52735e-05	Arih1	9	59388258	59486618	-	7707	protein_coding	ariadne RBR E3 ubiquitin protein ligase 1 [Source:MGI Symbol;Acc:MGI:1344363]
ENSMUSG00000029490	151.162	158.705	134.704	156.592	130.614	124.993	78.1745	82.9291	89.6263	89.6136	107.245	112.305	142.795	93.3156	0.615124	1.54196e-06	2.54006e-05	Mfsd7a	5	108441054	108448891	-	2508	protein_coding	major facilitator superfamily domain containing 7A [Source:MGI Symbol;Acc:MGI:2442629]
ENSMUSG00000018160	1304.14	1339.07	1292.12	1457.15	1578.18	1371.69	1661.21	1922.98	1781.73	1791.34	1733.31	1612.61	1390.39	1750.53	-0.331804	1.55265e-06	2.55551e-05	Med1	11	98152154	98193293	-	8753	protein_coding	mediator complex subunit 1 [Source:MGI Symbol;Acc:MGI:1100846]
ENSMUSG00000032412	6040.56	5354.3	5640.99	5794.86	5643.01	4827.32	6999.7	6900.68	7143.1	6850.77	6367.06	6572.57	5550.17	6805.65	-0.294053	1.57171e-06	2.58469e-05	Atp1b3	9	96332655	96364442	-	2389	protein_coding	ATPase, Na+/K+ transporting, beta 3 polypeptide [Source:MGI Symbol;Acc:MGI:107788]
ENSMUSG00000041168	5302.53	5066.65	4544.71	5391.66	4972.47	4601.04	5898.06	6039.19	6372.1	6542.73	5784.46	5907.46	4979.84	6090.67	-0.290387	1.58254e-06	2.60031e-05	Lonp1	17	56614297	56626887	-	4374	protein_coding	lon peptidase 1, mitochondrial [Source:MGI Symbol;Acc:MGI:1921392]
ENSMUSG00000001380	971.192	998.848	756.415	953.62	945.91	863.1	1166.45	1186.37	1218.05	1102.43	1138.15	1204.83	914.847	1169.38	-0.353186	1.58575e-06	2.60338e-05	Hars	18	36766530	36783205	-	1987	protein_coding	histidyl-tRNA synthetase [Source:MGI Symbol;Acc:MGI:108087]
ENSMUSG00000044339	98.7988	60.5062	98.4376	86.2665	114.807	117.451	168.692	254.641	176.013	155.89	147.824	145.015	96.0444	174.679	-0.86302	1.62812e-06	2.66799e-05	Alkbh2	5	114123926	114128218	-	1115	protein_coding	alkB homolog 2, alpha-ketoglutarate-dependent dioxygenase [Source:MGI Symbol;Acc:MGI:2141032]
ENSMUSG00000066571	1520.51	1372.8	1853.74	1605.31	1800.31	1664.78	1343.37	1128.81	1380.03	1110.84	1128.49	1044.55	1636.24	1189.35	0.460494	1.62842e-06	2.66799e-05	4931406P16Rik	7	34236707	34313551	-	8239	protein_coding	RIKEN cDNA 4931406P16 gene [Source:MGI Symbol;Acc:MGI:1924311]
ENSMUSG00000042628	739.015	765.751	785.428	826.095	812.8	865.255	957.638	1138.57	959.973	954.945	966.171	1029.28	799.057	1001.1	-0.325329	1.62922e-06	2.66799e-05	Zfyve1	12	83546558	83597222	-	8343	protein_coding	zinc finger, FYVE domain containing 1 [Source:MGI Symbol;Acc:MGI:3026685]
ENSMUSG00000005686	1718.11	1103	1163.64	1024.88	1120.62	950.379	815.689	812.705	771.002	718.776	810.617	721.805	1180.1	775.099	0.606455	1.6313e-06	2.66916e-05	Ampd3	7	110768206	110812405	+	5627	protein_coding	adenosine monophosphate deaminase 3 [Source:MGI Symbol;Acc:MGI:1096344]
ENSMUSG00000020083	87.9309	118.037	106.727	89.0795	84.8573	79.737	70.9742	43.9036	28.0757	48.5407	54.1056	54.517	94.3948	50.0195	0.914514	1.63854e-06	2.67876e-05	Fam241b	10	62107655	62143920	-	2981	protein_coding	family with sequence similarity 241, member B [Source:MGI Symbol;Acc:MGI:1917144]
ENSMUSG00000054690	577.973	541.58	559.54	694.82	648.077	680.997	381.615	466.354	499.963	468.604	445.405	468.846	617.165	455.131	0.439875	1.64027e-06	2.67934e-05	Emcn	3	137341067	137432185	+	5409	protein_coding	endomucin [Source:MGI Symbol;Acc:MGI:1891716]
ENSMUSG00000031539	375.435	288.644	302.566	354.443	247.917	240.289	243.781	169.761	187.891	161.491	163.283	201.713	301.549	187.987	0.683046	1.64759e-06	2.68904e-05	Ap3m2	8	22787354	22805622	-	4525	protein_coding	adaptor-related protein complex 3, mu 2 subunit [Source:MGI Symbol;Acc:MGI:1929214]
ENSMUSG00000040272	372.471	405.689	427.944	394.763	350.244	317.871	292.126	175.615	246.202	298.712	248.306	226.791	378.164	247.959	0.608461	1.65262e-06	2.69499e-05	Accs	2	93833467	93849943	-	8364	protein_coding	1-aminocyclopropane-1-carboxylate synthase (non-functional) [Source:MGI Symbol;Acc:MGI:1919717]
ENSMUSG00000030682	851.645	894.698	812.369	932.991	1017.46	1001.02	1202.45	1357.11	1182.42	1097.77	1103.37	1222.27	918.364	1194.23	-0.378355	1.66498e-06	2.71288e-05	Cdipt	7	126975914	126980501	+	2592	protein_coding	CDP-diacylglycerol--inositol 3-phosphatidyltransferase (phosphatidylinositol synthase) [Source:MGI Symbol;Acc:MGI:105491]
ENSMUSG00000027774	3284.07	2998.53	2547.98	2674.26	2889.31	2451.38	3867.58	3514.24	3417.68	3830.05	3440.53	3865.26	2807.59	3655.89	-0.380716	1.67179e-06	2.72169e-05	Gfm1	3	67430096	67476529	+	4419	protein_coding	G elongation factor, mitochondrial 1 [Source:MGI Symbol;Acc:MGI:107339]
ENSMUSG00000024245	28.6516	33.7248	38.3388	55.3231	40.7648	40.946	22.6295	21.464	16.1975	6.53433	15.4587	10.9034	39.6249	15.5312	1.35517	1.69684e-06	2.76016e-05	Tmem178	17	80944632	81001816	+	1696	protein_coding	transmembrane protein 178 [Source:MGI Symbol;Acc:MGI:1915277]
ENSMUSG00000042719	619.468	822.289	708.751	649.812	730.439	720.866	991.582	922.952	978.33	960.546	874.384	829.749	708.604	926.257	-0.386579	1.69996e-06	2.76293e-05	Naa25	5	121397936	121444378	+	8298	protein_coding	N(alpha)-acetyltransferase 25, NatB auxiliary subunit [Source:MGI Symbol;Acc:MGI:2442563]
ENSMUSG00000113750	64.2192	47.6114	51.8093	37.5072	46.5883	53.8764	36.0014	18.5371	18.3572	24.2704	16.4249	27.2585	50.2686	23.4749	1.09914	1.70254e-06	2.76481e-05	Gm5628	13	17949908	17950956	+	1049	processed_pseudogene	predicted gene 5628 [Source:MGI Symbol;Acc:MGI:3779506]
ENSMUSG00000024286	1892	2180.21	1966.68	1897.86	2117.27	2166.91	2293.8	2491.78	2508.46	2417.7	2546.83	2512.14	2036.82	2461.78	-0.273398	1.70516e-06	2.76677e-05	Ccny	18	9314044	9450150	-	4017	protein_coding	cyclin Y [Source:MGI Symbol;Acc:MGI:1915224]
ENSMUSG00000030835	2725.86	3131.44	2860.91	2979.94	3116.43	3157.16	3530.2	3714.25	3905.76	4013.01	3456.96	3446.57	2995.29	3677.79	-0.29617	1.70938e-06	2.77131e-05	Nomo1	7	46033698	46084212	+	5936	protein_coding	nodal modulator 1 [Source:MGI Symbol;Acc:MGI:2385850]
ENSMUSG00000035172	1863.34	1928.26	1545.99	1536.86	1445.07	1393.24	1244.62	1069.3	1127.35	1193.91	1194.19	1294.23	1618.79	1187.27	0.447326	1.71269e-06	2.77435e-05	Plekhh3	11	101162679	101171351	-	3582	protein_coding	pleckstrin homology domain containing, family H (with MyTH4 domain) member 3 [Source:MGI Symbol;Acc:MGI:2384950]
ENSMUSG00000046743	473.246	417.592	613.422	555.106	420.959	308.173	339.442	291.715	292.635	276.309	254.103	237.694	464.75	281.983	0.720971	1.71672e-06	2.77857e-05	Fat4	3	38886940	39011985	+	17165	protein_coding	FAT atypical cadherin 4 [Source:MGI Symbol;Acc:MGI:3045256]
ENSMUSG00000022864	337.892	356.094	285.987	338.502	335.27	301.708	489.619	631.237	494.564	441.534	460.863	370.716	325.909	481.422	-0.56264	1.72362e-06	2.78743e-05	D16Ertd472e	16	78540338	78576708	-	6548	protein_coding	DNA segment, Chr 16, ERATO Doi 472, expressed [Source:MGI Symbol;Acc:MGI:1196400]
ENSMUSG00000086839	19.7598	20.83	25.9046	36.5695	26.6219	30.1708	9.25751	10.732	6.47901	8.40128	13.5264	10.9034	26.6428	9.88326	1.42799	1.74543e-06	2.82036e-05	Gm11973	11	6475425	6493535	+	975	antisense	predicted gene 11973 [Source:MGI Symbol;Acc:MGI:3650058]
ENSMUSG00000038957	364.567	364.029	339.869	398.514	356.068	377.135	279.782	319.033	267.799	247.371	264.731	292.211	366.697	278.488	0.397621	1.75418e-06	2.83215e-05	Edc3	9	57708540	57752499	+	5804	protein_coding	enhancer of mRNA decapping 3 [Source:MGI Symbol;Acc:MGI:2142951]
ENSMUSG00000020289	431.751	481.074	446.596	484.78	448.413	454.717	549.279	542.454	605.787	629.162	569.075	546.26	457.888	573.669	-0.325523	1.76321e-06	2.84436e-05	Nprl3	11	32225628	32267707	-	7572	protein_coding	nitrogen permease regulator-like 3 [Source:MGI Symbol;Acc:MGI:109258]
ENSMUSG00000038949	2604.34	2086.97	1939.74	2181.98	1981.67	1620.6	4033.19	3092.77	2694.19	3267.16	2702.38	2858.87	2069.22	3108.09	-0.586877	1.78222e-06	2.87266e-05	Cnst	1	179546370	179627478	+	8859	protein_coding	consortin, connexin sorting protein [Source:MGI Symbol;Acc:MGI:2445141]
ENSMUSG00000029147	1290.31	1485.87	1377.09	1496.54	1727.93	1355.53	1846.36	1948.35	2031.17	1849.21	1804.81	1775.07	1455.55	1875.83	-0.36516	1.78685e-06	2.87774e-05	Ppm1g	5	31202664	31220687	-	4861	protein_coding	protein phosphatase 1G (formerly 2C), magnesium-dependent, gamma isoform [Source:MGI Symbol;Acc:MGI:106065]
ENSMUSG00000026150	2154.8	2347.84	2092.06	2147.29	2110.62	2347.93	2534.5	2564.95	2587.28	2533.45	2654.07	2792.36	2200.09	2611.1	-0.247263	1.79663e-06	2.89108e-05	Mff	1	82724890	82752394	+	9757	protein_coding	mitochondrial fission factor [Source:MGI Symbol;Acc:MGI:1922984]
ENSMUSG00000033943	1331.81	1390.65	1260	1080.21	1148.07	1390.01	1694.12	1663.46	1601.39	1504.76	1794.18	1592.99	1266.79	1641.82	-0.374799	1.80095e-06	2.89564e-05	Mga	2	119897228	119969581	+	15340	protein_coding	MAX gene associated [Source:MGI Symbol;Acc:MGI:1352483]
ENSMUSG00000094925	10.8679	11.9029	9.32567	8.43911	10.8152	0	1.02861	0	0	0	0	0	8.55844	0.171435	5.049	1.81096e-06	2.90934e-05	Gm5798	14	41348609	41356839	+	1751	protein_coding	predicted gene 5798 [Source:MGI Symbol;Acc:MGI:3779524]
ENSMUSG00000063317	657.012	590.184	576.119	663.877	752.901	711.168	746.772	1048.81	1045.28	862.531	914.964	890.808	658.543	918.194	-0.478897	1.8308e-06	2.93799e-05	Usp31	7	121642021	121707253	-	10304	protein_coding	ubiquitin specific peptidase 31 [Source:MGI Symbol;Acc:MGI:1923429]
ENSMUSG00000020741	14445.4	15516.4	14508.7	16990.7	17904.1	13613.5	20937.4	21713.8	21645.3	20550.5	19552.4	17559.9	15496.5	20326.5	-0.391367	1.83181e-06	2.93799e-05	Cluh	11	74649495	74670847	+	6502	protein_coding	clustered mitochondria (cluA/CLU1) homolog [Source:MGI Symbol;Acc:MGI:1921398]
ENSMUSG00000032803	3002.49	3146.32	2512.75	3039.02	2855.2	3129.14	3212.35	4071.33	4271.83	3684.43	4119.75	3859.8	2947.49	3869.92	-0.392815	1.8576e-06	2.9769e-05	Cdv3	9	103353094	103365840	-	7403	protein_coding	carnitine deficiency-associated gene expressed in ventricle 3 [Source:MGI Symbol;Acc:MGI:2448759]
ENSMUSG00000032498	304.3	313.442	300.494	282.241	288.681	318.948	226.295	190.249	196.53	264.173	221.253	225.7	301.351	220.7	0.447045	1.86502e-06	2.98634e-05	Mlh1	9	111228228	111271791	-	5300	protein_coding	mutL homolog 1 [Source:MGI Symbol;Acc:MGI:101938]
ENSMUSG00000021339	2356.35	2015.55	1921.09	1945.68	2180.5	1782.23	2558.16	2488.85	2742.78	2584.79	2504.31	2540.49	2033.57	2569.9	-0.337254	1.86978e-06	2.99027e-05	Mrs2	13	24987483	25020379	-	7621	protein_coding	MRS2 magnesium transporter [Source:MGI Symbol;Acc:MGI:2685748]
ENSMUSG00000023068	1677.6	1716	1709.71	1961.63	1879.34	1957.87	2087.05	2371.77	2495.5	2153.53	2195.14	2483.8	1817.02	2297.8	-0.338335	1.87055e-06	2.99027e-05	Nus1	10	52417547	52440183	+	4867	protein_coding	NUS1 dehydrodolichyl diphosphate synthase subunit [Source:MGI Symbol;Acc:MGI:1196365]
ENSMUSG00000033039	1935.47	1193.26	1650.64	1835.98	1653.05	1313.51	969.981	1072.22	1166.22	1240.59	1003.85	954.048	1596.98	1067.82	0.58074	1.87431e-06	2.99383e-05	Micall1	15	79108898	79136900	+	8341	protein_coding	microtubule associated monooxygenase, calponin and LIM domain containing -like 1 [Source:MGI Symbol;Acc:MGI:105870]
ENSMUSG00000059401	552.285	462.228	448.668	376.009	356.068	271.537	292.126	200.981	280.757	243.637	188.403	230.062	411.133	239.328	0.781288	1.88791e-06	3.01308e-05	Mamld1	X	71050256	71156056	+	4796	protein_coding	mastermind-like domain containing 1 [Source:MGI Symbol;Acc:MGI:3045303]
ENSMUSG00000028676	2437.37	2302.21	2379.08	2316.07	2450.88	2310.22	2899.66	2775.69	2699.59	2582.93	3079.19	2906.85	2365.97	2823.98	-0.255077	1.89914e-06	3.02851e-05	Srsf10	4	135855747	135869908	+	7003	protein_coding	serine/arginine-rich splicing factor 10 [Source:MGI Symbol;Acc:MGI:1333805]
ENSMUSG00000026767	599.709	606.054	527.418	566.358	627.279	558.159	715.914	780.509	779.64	662.767	699.508	779.593	580.83	736.322	-0.340436	1.90235e-06	3.03115e-05	Mindy3	2	12347263	12419470	-	6294	protein_coding	MINDY lysine 48 deubiquitinase 3 [Source:MGI Symbol;Acc:MGI:1914210]
ENSMUSG00000007682	863.501	3080.86	1067.27	2225.11	3930.89	2638.87	5594.62	12694	8070.68	5406.69	6795.08	7514.63	2301.08	7679.28	-1.73859	1.90594e-06	3.03257e-05	Dio2	12	90724552	90738438	-	5815	protein_coding	deiodinase, iodothyronine, type II [Source:MGI Symbol;Acc:MGI:1338833]
ENSMUSG00000071335	57.3033	87.2877	71.4968	53.4477	79.0338	90.5123	132.691	128.784	111.223	158.691	136.23	94.8596	73.1803	127.08	-0.800308	1.90635e-06	3.03257e-05	Mfsd4b3	10	39946907	39960153	-	1787	protein_coding	major facilitator superfamily domain containing 4B3 [Source:MGI Symbol;Acc:MGI:3773841]
ENSMUSG00000042831	482.138	477.106	451.777	513.848	552.405	585.098	650.083	685.872	699.733	588.089	712.068	681.463	510.395	669.551	-0.390905	1.91695e-06	3.04693e-05	Alkbh6	7	30308717	30314304	+	3123	protein_coding	alkB homolog 6 [Source:MGI Symbol;Acc:MGI:2142037]
ENSMUSG00000017781	1924.6	2083.99	2037.14	2037.58	2242.06	2271.43	2490.27	2955.2	2669.35	2320.62	2721.7	2767.28	2099.47	2654.07	-0.33804	1.93505e-06	3.07319e-05	Pitpna	11	75588097	75628804	+	4129	protein_coding	phosphatidylinositol transfer protein, alpha [Source:MGI Symbol;Acc:MGI:99887]
ENSMUSG00000006930	74.0991	75.3848	66.3158	92.8303	69.8825	85.1247	52.4592	55.6113	33.4749	43.8733	27.0528	35.9812	77.2729	41.4088	0.89755	1.94288e-06	3.08311e-05	Hap1	11	100347327	100356128	-	3766	protein_coding	huntingtin-associated protein 1 [Source:MGI Symbol;Acc:MGI:1261831]
ENSMUSG00000026617	934.636	895.69	820.659	932.053	1010.8	862.022	1421.54	1286.86	1147.86	1200.45	1039.6	1131.77	909.31	1204.68	-0.405117	1.94508e-06	3.08409e-05	Bpnt1	1	185332149	185357777	+	2308	protein_coding	bisphosphate 3'-nucleotidase 1 [Source:MGI Symbol;Acc:MGI:1338800]
ENSMUSG00000008763	602.673	551.499	595.806	643.248	682.186	624.966	724.143	799.046	796.918	770.117	758.444	753.425	616.73	767.015	-0.31344	1.9584e-06	3.10269e-05	Man1a2	3	100562208	100685503	-	7969	protein_coding	mannosidase, alpha, class 1A, member 2 [Source:MGI Symbol;Acc:MGI:104676]
ENSMUSG00000039275	1008.74	1120.85	1014.43	1057.7	1132.26	1149.72	1278.56	1449.8	1403.78	1345.14	1214.48	1314.95	1080.62	1334.45	-0.304192	2.02334e-06	3.20297e-05	Foxk2	11	121259990	121309896	+	5258	protein_coding	forkhead box K2 [Source:MGI Symbol;Acc:MGI:1916087]
ENSMUSG00000025608	3039.05	3350.66	3372.78	2965.88	4454.18	3322.02	4253.31	6276.27	5448.84	4096.09	5127.47	5514.94	3417.43	5119.49	-0.582914	2.02943e-06	3.21e-05	Podxl	6	31519488	31563981	-	5488	protein_coding	podocalyxin-like [Source:MGI Symbol;Acc:MGI:1351317]
ENSMUSG00000020089	5368.73	5795.7	4687.7	6435.29	6996.57	5830.5	9110.41	6892.87	8070.68	9875.23	7654.97	8506.83	5852.42	8351.83	-0.512956	2.05086e-06	3.24126e-05	Ppa1	10	61648552	61674168	+	2902	protein_coding	pyrophosphatase (inorganic) 1 [Source:MGI Symbol;Acc:MGI:97831]
ENSMUSG00000029830	93.8588	120.021	102.582	103.145	81.5296	122.838	53.4878	57.5626	78.8279	66.2767	53.1394	65.4204	103.996	62.4525	0.734253	2.05804e-06	3.24997e-05	Svopl	6	37983739	38046996	-	5814	protein_coding	SV2 related protein homolog (rat)-like [Source:MGI Symbol;Acc:MGI:2444335]
ENSMUSG00000070713	303.312	203.341	220.707	198.788	221.295	207.963	171.778	127.808	103.664	156.824	153.621	128.66	225.901	140.393	0.684524	2.06757e-06	3.26207e-05	Gm10282	8	72304110	72305260	-	1151	protein_coding	predicted pseudogene 10282 [Source:MGI Symbol;Acc:MGI:3704312]
ENSMUSG00000030801	526.597	432.471	436.234	442.585	490.009	512.903	660.369	576.601	675.976	569.42	602.89	610.591	473.467	615.975	-0.378943	2.06906e-06	3.26207e-05	Kat8	7	127912516	127925837	+	2891	protein_coding	K(lysine) acetyltransferase 8 [Source:MGI Symbol;Acc:MGI:1915023]
ENSMUSG00000002957	2119.23	2188.14	2017.45	2464.22	2337.74	2331.77	2719.65	2939.59	3117.48	2763.09	2527.5	2842.52	2243.09	2818.31	-0.32899	2.09118e-06	3.29428e-05	Ap2a2	7	141562173	141633011	+	5663	protein_coding	adaptor-related protein complex 2, alpha 2 subunit [Source:MGI Symbol;Acc:MGI:101920]
ENSMUSG00000091896	1379.23	1678.3	1400.92	1524.67	1614.79	1646.46	1817.56	2184.45	2009.57	1876.28	1905.29	1912.46	1540.73	1950.93	-0.340464	2.09964e-06	3.30493e-05	Ube2d2a	18	35771559	35807172	+	2483	protein_coding	ubiquitin-conjugating enzyme E2D 2A [Source:MGI Symbol;Acc:MGI:1930715]
ENSMUSG00000027722	152.15	176.559	154.392	119.085	173.874	227.358	293.154	272.203	259.16	239.903	297.581	223.52	167.236	264.253	-0.662195	2.11039e-06	3.31856e-05	Spata5	3	37419896	37579096	+	3887	protein_coding	spermatogenesis associated 5 [Source:MGI Symbol;Acc:MGI:1927170]
ENSMUSG00000024312	372.471	414.616	376.135	405.077	498.329	434.244	490.648	635.139	618.745	538.615	571.007	557.164	416.812	568.553	-0.446475	2.11545e-06	3.31856e-05	Wdr46	17	33940660	33949695	+	2442	protein_coding	WD repeat domain 46 [Source:MGI Symbol;Acc:MGI:1931871]
ENSMUSG00000031352	1375.28	1473.97	1314.92	1266.8	1230.43	1161.57	1625.21	2014.69	1693.18	1622.38	1696.6	1553.73	1303.83	1700.96	-0.38379	2.11545e-06	3.31856e-05	Hccs	X	169250193	169320372	-	5151	protein_coding	holocytochrome c synthetase [Source:MGI Symbol;Acc:MGI:106911]
ENSMUSG00000024973	41.4955	38.6843	50.7731	32.8188	31.6135	37.7135	14.4006	15.6102	24.8362	11.2017	19.3234	19.6261	38.8498	17.4997	1.1545	2.11601e-06	3.31856e-05	Hrasls5	19	7612541	7639642	+	1408	protein_coding	HRAS-like suppressor family, member 5 [Source:MGI Symbol;Acc:MGI:1913977]
ENSMUSG00000087331	263.793	195.405	237.286	210.978	212.975	170.249	108.004	118.052	158.736	168.959	128.501	134.112	215.114	136.061	0.661007	2.11682e-06	3.31856e-05	1810021B22Rik	15	89071196	89075852	-	896	antisense	RIKEN cDNA 1810021B22 gene [Source:MGI Symbol;Acc:MGI:1916370]
ENSMUSG00000035776	2073.79	2308.16	1837.16	2165.1	2029.92	2090.4	2640.45	2552.27	2574.33	3075.8	2414.46	2682.24	2084.09	2656.59	-0.350212	2.12388e-06	3.32696e-05	Cd99l2	X	71420060	71492849	-	4902	protein_coding	CD99 antigen-like 2 [Source:MGI Symbol;Acc:MGI:2177151]
ENSMUSG00000036817	2422.55	2148.47	2066.15	2066.65	2023.27	1889.98	1731.15	1538.58	1687.78	1807.21	1682.1	1597.35	2102.84	1674.03	0.328942	2.13758e-06	3.34572e-05	Sun1	5	139200637	139249840	+	7596	protein_coding	Sad1 and UNC84 domain containing 1 [Source:MGI Symbol;Acc:MGI:1924303]
ENSMUSG00000022536	1953.25	2121.69	2036.1	2279.5	2324.43	1999.89	2631.19	2875.2	2809.73	2625.87	2445.38	2467.44	2119.14	2642.47	-0.317958	2.1565e-06	3.37262e-05	Glyr1	16	5013909	5049863	-	8405	protein_coding	glyoxylate reductase 1 homolog (Arabidopsis) [Source:MGI Symbol;Acc:MGI:1921272]
ENSMUSG00000047528	212.417	268.806	268.372	158.468	259.564	201.498	200.579	111.223	85.3069	81.2123	112.076	93.7693	228.187	114.028	1.00116	2.16559e-06	3.38412e-05	Als2cr12	1	58646903	58695989	-	3396	protein_coding	amyotrophic lateral sclerosis 2 chromosome region 12 [Source:MGI Symbol;Acc:MGI:1918359]
ENSMUSG00000062157	63.2312	34.7167	37.3027	28.1304	16.6387	11.8528	12.3433	0.975637	9.71851	7.4678	5.79702	5.4517	31.9787	6.959	2.20439	2.18872e-06	3.41753e-05	Ifnlr1	4	135686287	135708181	+	4182	protein_coding	interferon lambda receptor 1 [Source:MGI Symbol;Acc:MGI:2429859]
ENSMUSG00000031399	685.664	556.459	585.445	661.064	609.808	636.819	481.39	478.062	487.005	536.748	493.713	463.395	622.543	490.052	0.34455	2.19846e-06	3.42999e-05	Fam3a	X	74384719	74393272	-	2485	protein_coding	family with sequence similarity 3, member A [Source:MGI Symbol;Acc:MGI:1913544]
ENSMUSG00000039706	252.925	235.082	329.507	278.491	253.74	294.165	186.179	159.029	231.085	196.03	164.249	180.996	273.985	186.261	0.556812	2.20866e-06	3.44314e-05	Ldb2	5	44472132	44799680	-	3336	protein_coding	LIM domain binding 2 [Source:MGI Symbol;Acc:MGI:894670]
ENSMUSG00000002981	2626.07	2569.03	2472.34	3049.33	2916.76	2817.73	3335.79	3289.85	3539.7	3541.6	3376.77	3184.88	2741.88	3378.1	-0.300826	2.22749e-06	3.46971e-05	Clptm1	7	19631571	19665033	-	6210	protein_coding	cleft lip and palate associated transmembrane protein 1 [Source:MGI Symbol;Acc:MGI:1927155]
ENSMUSG00000009090	2128.13	2107.8	1883.78	2161.35	2155.54	1856.58	2474.84	2779.59	2747.1	2606.26	2355.52	2392.21	2048.86	2559.25	-0.320516	2.23748e-06	3.4825e-05	Ap1b1	11	4986824	5042791	+	4957	protein_coding	adaptor protein complex AP-1, beta 1 subunit [Source:MGI Symbol;Acc:MGI:1096368]
ENSMUSG00000007653	17.7838	43.6438	32.1217	21.5666	13.311	37.7135	12.3433	9.75637	6.47901	0.933475	3.86468	5.4517	27.6901	6.47143	2.09981	2.25765e-06	3.51107e-05	Gabrb2	11	42419757	42629028	+	6360	protein_coding	gamma-aminobutyric acid (GABA) A receptor, subunit beta 2 [Source:MGI Symbol;Acc:MGI:95620]
ENSMUSG00000051225	69.1591	38.6843	40.4112	102.207	82.3615	50.6438	33.9442	29.2691	26.9959	27.0708	22.2219	19.6261	63.9112	26.5213	1.27256	2.26269e-06	3.51611e-05	Fam83a	15	57985419	58011009	+	3171	protein_coding	family with sequence similarity 83, member A [Source:MGI Symbol;Acc:MGI:2447773]
ENSMUSG00000029767	5252.14	5068.64	4776.81	5023.15	4874.31	4966.32	5700.57	6087	6599.95	5717.53	6343.88	5541.11	4993.56	5998.34	-0.264499	2.27102e-06	3.52624e-05	Calu	6	29348069	29377110	+	4663	protein_coding	calumenin [Source:MGI Symbol;Acc:MGI:1097158]
ENSMUSG00000036323	1537.31	1605.89	1451.7	1547.17	1589.83	1494.53	1823.73	2019.57	1989.06	1978.97	1983.55	1623.52	1537.74	1903.06	-0.307586	2.27788e-06	3.53193e-05	Srp72	5	76974683	76999937	+	5717	protein_coding	signal recognition particle 72 [Source:MGI Symbol;Acc:MGI:1333795]
ENSMUSG00000044566	90.8949	93.2391	96.3652	111.584	80.6977	89.4348	60.6881	71.2215	60.4707	52.2746	48.3085	54.517	93.7026	57.9134	0.693988	2.27831e-06	3.53193e-05	Cage1	13	38006052	38037069	-	4523	protein_coding	cancer antigen 1 [Source:MGI Symbol;Acc:MGI:1918463]
ENSMUSG00000027377	63.2312	85.3038	111.908	81.5781	126.454	75.4269	219.094	264.397	226.765	124.152	201.93	110.124	90.6504	191.077	-1.07378	2.31263e-06	3.58227e-05	Mall	2	127704386	127729932	-	2006	protein_coding	mal, T cell differentiation protein-like [Source:MGI Symbol;Acc:MGI:2385152]
ENSMUSG00000035773	114.607	89.2715	100.51	94.7056	79.0338	92.6674	51.4306	52.6844	56.1514	75.6115	44.4438	58.8784	95.1325	56.5333	0.74718	2.33985e-06	3.62155e-05	Kiss1r	10	79916971	79922273	+	3856	protein_coding	KISS1 receptor [Source:MGI Symbol;Acc:MGI:2148793]
ENSMUSG00000050822	2.96396	9.91905	6.21711	9.37679	18.3026	11.8528	29.8297	37.0742	28.0757	21.4699	28.9851	28.3488	9.77205	28.9639	-1.54853	2.3462e-06	3.6285e-05	Slc29a4	5	142692512	142722490	+	2862	protein_coding	solute carrier family 29 (nucleoside transporters), member 4 [Source:MGI Symbol;Acc:MGI:2385330]
ENSMUSG00000023064	739.015	599.111	648.652	905.798	579.027	603.415	524.592	524.892	406.018	414.463	407.724	354.361	679.17	438.675	0.630364	2.36212e-06	3.65023e-05	Sncg	14	34370274	34374789	-	852	protein_coding	synuclein, gamma [Source:MGI Symbol;Acc:MGI:1298397]
ENSMUSG00000034152	1435.55	1568.2	1450.66	1409.33	1363.54	1380.31	1731.15	1694.68	1678.06	1811.88	1683.07	1623.52	1434.6	1703.73	-0.24862	2.36871e-06	3.6575e-05	Exoc3	13	74169488	74208732	-	6001	protein_coding	exocyst complex component 3 [Source:MGI Symbol;Acc:MGI:2443972]
ENSMUSG00000022665	463.366	345.183	428.981	383.511	396.001	532.299	313.727	251.714	327.19	285.643	285.987	303.115	424.89	294.563	0.528163	2.40246e-06	3.70668e-05	Ccdc80	16	45093402	45128077	+	4293	protein_coding	coiled-coil domain containing 80 [Source:MGI Symbol;Acc:MGI:1915146]
ENSMUSG00000005804	649.108	709.212	649.688	719.2	662.22	767.2	855.805	948.319	904.901	916.673	806.752	804.671	692.771	872.854	-0.334204	2.40638e-06	3.70979e-05	Bloc1s6	2	122738503	122749475	+	3899	protein_coding	biogenesis of lysosomal organelles complex-1, subunit 6, pallidin [Source:MGI Symbol;Acc:MGI:1927580]
ENSMUSG00000017686	1783.32	1838	1666.19	1691.57	1955.05	1606.59	2386.38	2111.28	2203.94	2091.92	2101.42	2096.72	1756.79	2165.28	-0.300913	2.41023e-06	3.71279e-05	Rhot1	11	80209019	80267907	+	7077	protein_coding	ras homolog family member T1 [Source:MGI Symbol;Acc:MGI:1926078]
ENSMUSG00000025223	1563.98	1318.24	1481.74	1670.01	1415.12	1463.28	988.496	1091.74	1301.2	1184.58	1133.32	1167.75	1485.4	1144.51	0.376304	2.41398e-06	3.71562e-05	Ldb1	19	46032593	46045214	-	3583	protein_coding	LIM domain binding 1 [Source:MGI Symbol;Acc:MGI:894762]
ENSMUSG00000040006	3575.53	3427.03	3034.99	3416.9	3643.87	3419	4317.08	4267.43	4310.7	3917.79	4301.39	3821.64	3419.55	4156.01	-0.28119	2.44789e-06	3.76484e-05	Ginm1	10	7767947	7792824	-	2996	protein_coding	glycoprotein integral membrane 1 [Source:MGI Symbol;Acc:MGI:2384905]
ENSMUSG00000008301	443.607	469.171	426.908	530.726	507.48	521.523	626.425	603.919	589.59	598.358	617.383	635.668	483.236	611.89	-0.339629	2.45884e-06	3.7787e-05	Phax	18	56562443	56587712	+	2223	protein_coding	phosphorylated adaptor for RNA export [Source:MGI Symbol;Acc:MGI:1891839]
ENSMUSG00000047514	1341.69	1656.48	1340.82	1343.69	1536.58	1699.26	1772.3	1954.2	1850.84	2029.37	1924.61	2128.34	1486.42	1943.28	-0.386787	2.47685e-06	3.80337e-05	Tspyl1	10	34282190	34285275	+	3086	protein_coding	testis-specific protein, Y-encoded-like 1 [Source:MGI Symbol;Acc:MGI:1298395]
ENSMUSG00000030177	209.453	165.648	253.865	191.287	216.303	196.11	126.519	153.175	125.261	147.489	152.655	123.208	205.444	138.051	0.571128	2.48366e-06	3.81082e-05	Ccdc77	6	120324323	120364374	-	6685	protein_coding	coiled-coil domain containing 77 [Source:MGI Symbol;Acc:MGI:1914450]
ENSMUSG00000027327	4298.73	4716.51	3953.05	5078.47	5171.31	4599.97	5825.03	5621.62	6333.23	6104.93	5456.93	6385.03	4636.34	5954.46	-0.360733	2.49075e-06	3.81869e-05	1700037H04Rik	2	131146324	131160081	-	2286	protein_coding	RIKEN cDNA 1700037H04 gene [Source:MGI Symbol;Acc:MGI:1914576]
ENSMUSG00000039304	1035.41	618.949	625.856	837.348	355.236	349.119	336.356	157.077	128.5	220.3	227.05	280.217	636.986	224.917	1.50192	2.49288e-06	3.81896e-05	Tnfsf10	3	27317028	27342427	+	5266	protein_coding	tumor necrosis factor (ligand) superfamily, member 10 [Source:MGI Symbol;Acc:MGI:107414]
ENSMUSG00000116718	107.691	82.3281	69.4244	79.7027	61.5632	98.055	45.2589	51.7087	47.5127	49.4742	48.3085	40.3426	83.1274	47.1009	0.813501	2.49939e-06	3.82592e-05	AC154378.1	17	15421802	15434965	-	2109	lincRNA	novel transcript
ENSMUSG00000002486	282.565	245.992	230.033	234.42	183.858	196.11	153.263	157.077	155.496	165.225	149.756	161.37	228.83	157.031	0.542064	2.51855e-06	3.85222e-05	Tchp	5	114707760	114722327	+	7397	protein_coding	trichoplein, keratin filament binding [Source:MGI Symbol;Acc:MGI:1925082]
ENSMUSG00000044164	264.781	269.798	267.336	212.853	117.303	105.598	109.033	19.5127	53.9917	30.8047	66.6658	38.1619	206.278	53.0283	1.9603	2.52224e-06	3.85483e-05	Rnf182	13	43615710	43670945	+	3609	protein_coding	ring finger protein 182 [Source:MGI Symbol;Acc:MGI:3045355]
ENSMUSG00000019804	2973.84	3021.34	2874.38	3054.96	2980.82	3327.41	3493.17	3759.13	3670.36	3347.44	3592.22	3692.98	3038.79	3592.55	-0.241566	2.52634e-06	3.85807e-05	Snx3	10	42502030	42535381	+	1413	protein_coding	sorting nexin 3 [Source:MGI Symbol;Acc:MGI:1860188]
ENSMUSG00000109237	822.006	472.147	398.931	442.585	390.177	404.073	331.213	186.347	286.156	287.51	218.355	260.591	488.32	261.695	0.900179	2.53492e-06	3.86813e-05	9130214F15Rik	8	24506430	24508082	+	1653	TEC	RIKEN cDNA 9130214F15 gene [Source:MGI Symbol;Acc:MGI:1924373]
ENSMUSG00000041203	1322.92	1498.77	1273.47	1444.96	1648.06	1518.24	1773.33	2077.13	1774.17	1751.2	1846.35	2005.14	1451.07	1871.22	-0.36639	2.55182e-06	3.89087e-05	Trir	8	85026823	85030286	+	902	protein_coding	telomerase RNA component interacting RNase [Source:MGI Symbol;Acc:MGI:1922833]
ENSMUSG00000036327	282.565	397.754	367.846	347.879	387.682	381.445	538.993	556.113	556.115	561.952	448.303	418.691	360.862	513.361	-0.508742	2.55608e-06	3.89433e-05	Qsox2	2	26208637	26237525	-	4644	protein_coding	quiescin Q6 sulfhydryl oxidase 2 [Source:MGI Symbol;Acc:MGI:2387194]
ENSMUSG00000046897	1633.14	1644.58	1806.07	1942.87	1976.68	1672.32	2177.57	2374.7	2513.85	2221.67	2046.35	2255.91	1779.28	2265.01	-0.347621	2.59645e-06	3.95273e-05	Zfp740	15	102203249	102215606	+	5091	protein_coding	zinc finger protein 740 [Source:MGI Symbol;Acc:MGI:1915994]
ENSMUSG00000025650	301.336	370.973	374.063	580.423	499.993	386.832	460.818	793.192	920.019	687.971	715.932	903.892	418.937	746.971	-0.833315	2.64661e-06	4.02595e-05	Col7a1	9	108953586	108984875	+	10287	protein_coding	collagen, type VII, alpha 1 [Source:MGI Symbol;Acc:MGI:88462]
ENSMUSG00000028975	1078.88	1251.78	986.448	1168.35	1471.69	1098	1541.89	1811.76	1551.72	1573.84	1548.77	1569	1175.86	1599.5	-0.443144	2.65321e-06	4.03284e-05	Pex14	4	148960535	149099876	-	6272	protein_coding	peroxisomal biogenesis factor 14 [Source:MGI Symbol;Acc:MGI:1927868]
ENSMUSG00000027649	627.372	611.014	673.52	569.171	650.573	567.857	784.831	715.142	836.872	775.718	725.594	823.207	616.585	776.894	-0.332319	2.66203e-06	4.04309e-05	Ctnnbl1	2	157737401	157891614	+	2705	protein_coding	catenin, beta like 1 [Source:MGI Symbol;Acc:MGI:1913892]
ENSMUSG00000020075	1148.04	1545.39	1310.77	1476.84	1610.63	1455.74	1814.47	1987.37	2016.05	1891.22	1841.52	1722.74	1424.57	1878.9	-0.399021	2.69213e-06	4.08561e-05	Ddx21	10	62580251	62602281	-	5177	protein_coding	DEAD (Asp-Glu-Ala-Asp) box polypeptide 21 [Source:MGI Symbol;Acc:MGI:1860494]
ENSMUSG00000027944	747.907	828.241	691.135	848.6	910.136	927.751	1048.16	1124.91	1013.96	1106.17	1025.11	1108.88	825.628	1071.2	-0.375297	2.71934e-06	4.1237e-05	Hax1	3	89995446	89998780	-	1869	protein_coding	HCLS1 associated X-1 [Source:MGI Symbol;Acc:MGI:1346319]
ENSMUSG00000049303	193.646	141.842	96.3652	120.961	148.916	190.722	209.837	278.056	238.643	259.506	260.866	233.333	148.742	246.707	-0.731331	2.73111e-06	4.13832e-05	Syt12	19	4445908	4477447	-	5539	protein_coding	synaptotagmin XII [Source:MGI Symbol;Acc:MGI:2159601]
ENSMUSG00000041840	387.291	352.126	306.711	289.743	350.244	285.545	242.752	197.079	240.803	230.568	264.731	222.429	328.61	233.06	0.496544	2.73744e-06	4.14376e-05	Haus1	18	77757567	77767780	-	1004	protein_coding	HAUS augmin-like complex, subunit 1 [Source:MGI Symbol;Acc:MGI:2385076]
ENSMUSG00000033826	239.093	236.073	303.602	285.055	226.286	211.195	175.893	180.493	179.253	155.89	191.302	152.648	250.217	172.58	0.535325	2.73896e-06	4.14376e-05	Dnah8	17	30624354	30875264	+	14583	protein_coding	dynein, axonemal, heavy chain 8 [Source:MGI Symbol;Acc:MGI:107714]
ENSMUSG00000031751	3414.49	3961.67	3394.54	3697.27	3744.54	3927.59	4130.9	4693.79	4749.11	4971.69	4411.54	4373.35	3690.02	4555.06	-0.303917	2.74484e-06	4.14943e-05	Amfr	8	93971588	94012842	-	4132	protein_coding	autocrine motility factor receptor [Source:MGI Symbol;Acc:MGI:1345634]
ENSMUSG00000062352	524.622	518.766	431.053	494.157	535.766	575.4	630.539	653.676	669.497	616.094	719.797	681.463	513.294	661.844	-0.366419	2.75391e-06	4.15992e-05	Itgb1bp1	12	21240825	21286284	-	3537	protein_coding	integrin beta 1 binding protein 1 [Source:MGI Symbol;Acc:MGI:1306802]
ENSMUSG00000033379	2175.55	1965.96	1755.3	2411.71	2226.26	2544.04	2774.17	3043.99	2883.16	2652	3081.12	3295.01	2179.8	2954.91	-0.438811	2.76514e-06	4.17364e-05	Atp6v0b	4	117884326	117887333	-	2051	protein_coding	ATPase, H+ transporting, lysosomal V0 subunit B [Source:MGI Symbol;Acc:MGI:1890510]
ENSMUSG00000020627	164.006	129.94	148.174	149.091	175.538	142.234	119.319	90.7342	92.8658	80.2789	118.839	83.9562	151.497	97.6655	0.635128	2.79206e-06	4.21101e-05	Klhl29	12	5077472	5375682	-	7041	protein_coding	kelch-like 29 [Source:MGI Symbol;Acc:MGI:2683857]
ENSMUSG00000035878	164.006	136.883	108.799	133.15	75.7061	87.2797	74.06	48.7818	55.0716	74.678	60.8687	46.8846	117.637	60.0575	0.967126	2.80705e-06	4.23035e-05	Hykk	9	54917283	54949924	+	8936	protein_coding	hydroxylysine kinase 1 [Source:MGI Symbol;Acc:MGI:2443139]
ENSMUSG00000029173	634.288	725.083	667.303	790.464	837.758	656.214	1026.55	958.075	952.414	932.542	913.031	864.64	718.518	941.209	-0.388145	2.81663e-06	4.2415e-05	Sepsecs	5	52640087	52669708	-	6982	protein_coding	Sep (O-phosphoserine) tRNA:Sec (selenocysteine) tRNA synthase [Source:MGI Symbol;Acc:MGI:1098791]
ENSMUSG00000053175	464.354	588.2	471.464	659.189	439.261	442.864	699.456	1062.47	893.023	583.422	1033.8	792.677	510.889	844.142	-0.724367	2.82646e-06	4.25301e-05	Bcl3	7	19808462	19822770	-	2475	protein_coding	B cell leukemia/lymphoma 3 [Source:MGI Symbol;Acc:MGI:88140]
ENSMUSG00000062234	1654.88	1594.98	1507.65	1848.17	1756.21	1594.74	2118.94	2129.81	2322.72	2025.64	1925.58	1953.89	1659.44	2079.43	-0.324883	2.82988e-06	4.25487e-05	Gak	5	108569411	108629755	-	6439	protein_coding	cyclin G associated kinase [Source:MGI Symbol;Acc:MGI:2442153]
ENSMUSG00000033272	2407.73	2495.63	2094.13	2545.8	2494.97	2044.07	3198.98	3103.5	2980.34	3024.46	2856	2719.31	2347.06	2980.43	-0.344336	2.83235e-06	4.2553e-05	Slc35a4	18	36679215	36683861	+	3275	protein_coding	solute carrier family 35, member A4 [Source:MGI Symbol;Acc:MGI:1915093]
ENSMUSG00000042770	654.048	535.629	692.172	523.225	554.9	489.198	485.505	319.033	376.862	380.858	407.724	403.426	574.862	395.568	0.539482	2.85455e-06	4.28534e-05	Hebp1	6	135137522	135198022	-	3711	protein_coding	heme binding protein 1 [Source:MGI Symbol;Acc:MGI:1333880]
ENSMUSG00000021785	1126.31	1131.76	1085.92	929.24	1119.78	1072.14	1479.14	1402.97	1304.44	1277.93	1359.4	1251.71	1077.53	1345.93	-0.321013	2.88687e-06	4.32841e-05	Ngly1	14	16249280	16311926	+	7555	protein_coding	N-glycanase 1 [Source:MGI Symbol;Acc:MGI:1913276]
ENSMUSG00000001482	964.276	1034.56	974.014	986.439	1018.29	909.433	1224.05	1237.11	1157.58	1208.85	1167.13	1080.53	981.168	1179.21	-0.26504	2.88768e-06	4.32841e-05	Def8	8	123423527	123463270	+	4408	protein_coding	differentially expressed in FDCP 8 [Source:MGI Symbol;Acc:MGI:1346331]
ENSMUSG00000035637	2297.07	1885.61	1926.27	1908.18	1796.15	1790.85	1780.53	1169.79	1132.75	1421.68	1344.91	1261.52	1934.02	1351.86	0.51652	2.90383e-06	4.34927e-05	Grhpr	4	44981395	44990734	+	1603	protein_coding	glyoxylate reductase/hydroxypyruvate reductase [Source:MGI Symbol;Acc:MGI:1923488]
ENSMUSG00000113204	248.973	191.438	226.925	152.842	168.051	174.559	156.349	106.344	117.702	101.749	109.177	73.0528	193.798	110.729	0.806251	2.91958e-06	4.3695e-05	Gm46430	13	74579358	74617945	-	5899	lincRNA	predicted gene, 46430 [Source:MGI Symbol;Acc:MGI:5826067]
ENSMUSG00000026471	275.649	264.839	298.421	239.108	235.438	213.35	205.722	155.126	194.37	175.493	154.587	174.454	254.467	176.626	0.527639	2.92682e-06	4.37697e-05	Mr1	1	155127277	155146814	-	5981	protein_coding	major histocompatibility complex, class I-related [Source:MGI Symbol;Acc:MGI:1195463]
ENSMUSG00000022010	2367.22	2608.71	3104.41	2754.9	2363.53	2671.19	1926.59	1627.36	1546.32	1950.96	2209.63	2120.71	2644.99	1896.93	0.479391	2.991e-06	4.46951e-05	Tsc22d1	14	76414961	76507765	+	8994	protein_coding	TSC22 domain family, member 1 [Source:MGI Symbol;Acc:MGI:109127]
ENSMUSG00000087365	43.4715	44.6357	52.8454	49.697	52.4119	39.8685	18.515	30.2447	30.2354	20.5365	24.1543	23.9875	47.155	24.6122	0.943179	3.00671e-06	4.48634e-05	C430049B03Rik	X	53055046	53057190	-	1610	processed_transcript	RIKEN cDNA C430049B03 gene [Source:MGI Symbol;Acc:MGI:1924903]
ENSMUSG00000028582	563.153	587.208	524.31	576.673	589.01	544.151	671.683	663.433	751.565	730.911	648.3	710.902	564.084	696.132	-0.302021	3.00687e-06	4.48634e-05	Cc2d1b	4	108619940	108634123	+	4771	protein_coding	coiled-coil and C2 domain containing 1B [Source:MGI Symbol;Acc:MGI:2443076]
ENSMUSG00000019373	928.709	976.035	968.833	908.611	895.162	851.247	1127.36	1103.44	1210.49	1102.43	1103.37	1038	921.433	1114.18	-0.274	3.01395e-06	4.49347e-05	Cops3	11	59817795	59839838	-	3454	protein_coding	COP9 signalosome subunit 3 [Source:MGI Symbol;Acc:MGI:1349409]
ENSMUSG00000052684	4724.56	3253.45	3219.43	3685.08	1242.08	1673.4	1482.23	1249.79	940.536	602.091	771.97	926.789	2966.33	995.568	1.57511	3.0728e-06	4.57769e-05	Jun	4	95049034	95052222	-	3189	protein_coding	jun proto-oncogene [Source:MGI Symbol;Acc:MGI:96646]
ENSMUSG00000041429	145.234	80.3443	134.704	107.833	116.471	100.21	78.1745	65.3676	66.9497	67.2102	54.1056	73.0528	114.133	67.4767	0.760117	3.10587e-06	4.62342e-05	Nthl1	17	24632682	24638838	+	1080	protein_coding	nth (endonuclease III)-like 1 (E.coli) [Source:MGI Symbol;Acc:MGI:1313275]
ENSMUSG00000058638	389.267	405.689	452.813	433.208	402.656	396.53	352.814	325.863	331.509	322.982	319.802	288.94	413.361	323.652	0.352364	3.18344e-06	4.73528e-05	Zfp110	7	12834761	12850577	+	4116	protein_coding	zinc finger protein 110 [Source:MGI Symbol;Acc:MGI:1890378]
ENSMUSG00000040746	1670.69	1517.61	1474.49	1643.75	1584.84	1429.88	1387.6	1223.45	1250.45	1275.13	1315.92	1207.01	1553.54	1276.59	0.283588	3.2017e-06	4.7588e-05	Rnf167	11	70647235	70651421	+	3539	protein_coding	ring finger protein 167 [Source:MGI Symbol;Acc:MGI:1917760]
ENSMUSG00000097885	149.186	70.4253	105.691	108.771	75.7061	116.373	67.8884	48.7818	61.5506	58.8089	46.3762	44.704	104.359	54.685	0.93034	3.25628e-06	4.83624e-05	5031434O11Rik	3	51560035	51567117	+	3731	processed_transcript	RIKEN cDNA 5031434O11 gene [Source:MGI Symbol;Acc:MGI:1923230]
ENSMUSG00000068740	505.85	369.981	419.655	344.128	275.37	308.173	233.495	164.883	232.164	273.508	181.64	239.875	370.526	220.927	0.745639	3.27203e-06	4.85593e-05	Celsr2	3	108390851	108415552	-	11513	protein_coding	cadherin, EGF LAG seven-pass G-type receptor 2 [Source:MGI Symbol;Acc:MGI:1858235]
ENSMUSG00000025202	8.89189	7.93524	2.07237	8.43911	12.479	9.69775	14.4006	22.4396	36.7144	40.1394	26.0866	21.8068	8.25256	26.9312	-1.69482	3.30377e-06	4.89929e-05	Scd3	19	44203288	44244016	+	3470	protein_coding	stearoyl-coenzyme A desaturase 3 [Source:MGI Symbol;Acc:MGI:1353437]
ENSMUSG00000041660	42.4835	33.7248	25.9046	37.5072	7.48741	7.54269	5.14306	1.95127	5.39917	9.33475	3.86468	2.18068	25.775	4.6456	2.46283	3.31943e-06	4.91877e-05	Bbox1	2	110262697	110314560	-	4403	protein_coding	butyrobetaine (gamma), 2-oxoglutarate dioxygenase 1 (gamma-butyrobetaine hydroxylase) [Source:MGI Symbol;Acc:MGI:1891372]
ENSMUSG00000048911	269.721	405.689	473.537	497.908	448.413	340.499	797.174	649.774	782.88	830.793	503.375	553.893	405.961	686.315	-0.757055	3.33237e-06	4.93419e-05	Rnf24	2	131298064	131352892	-	6801	protein_coding	ring finger protein 24 [Source:MGI Symbol;Acc:MGI:1261771]
ENSMUSG00000010054	871.405	979.01	854.853	923.614	1003.31	1035.5	1227.13	1088.81	1184.58	1156.58	1171	1154.67	944.617	1163.79	-0.300698	3.34919e-06	4.95533e-05	Tusc2	9	107563255	107566112	+	1785	protein_coding	tumor suppressor candidate 2 [Source:MGI Symbol;Acc:MGI:1931086]
ENSMUSG00000019066	1709.22	1327.17	1326.32	1669.07	1252.06	1287.65	1115.02	886.854	1080.91	1113.64	971.001	1041.27	1428.58	1034.78	0.465381	3.35753e-06	4.9639e-05	Rab3d	9	21907491	21918192	-	4196	protein_coding	RAB3D, member RAS oncogene family [Source:MGI Symbol;Acc:MGI:97844]
ENSMUSG00000044221	4060.63	3847.6	3434.95	3496.61	3284.48	3415.76	4314	4288.9	4373.33	4550.69	4368.06	4266.5	3590.01	4360.25	-0.280581	3.40518e-06	5.03052e-05	Grsf1	5	88659448	88676171	-	3036	protein_coding	G-rich RNA sequence binding factor 1 [Source:MGI Symbol;Acc:MGI:106479]
ENSMUSG00000019984	594.769	518.766	521.201	555.106	569.043	529.066	623.339	707.336	779.64	695.439	665.692	670.559	547.992	690.334	-0.332179	3.43359e-06	5.06865e-05	Med23	10	24869986	24913681	+	6692	protein_coding	mediator complex subunit 23 [Source:MGI Symbol;Acc:MGI:1917458]
ENSMUSG00000021067	788.414	996.865	996.81	993.94	1303.64	1036.58	1528.52	2273.23	1611.11	1413.28	1625.1	1233.17	1019.38	1614.07	-0.662808	3.44088e-06	5.07556e-05	Sav1	12	69965012	69987002	-	5265	protein_coding	salvador family WW domain containing 1 [Source:MGI Symbol;Acc:MGI:1927144]
ENSMUSG00000030304	650.096	753.848	677.665	693.883	764.548	795.215	890.778	881	891.943	907.338	943.949	846.104	722.542	893.519	-0.306677	3.47501e-06	5.12202e-05	Ergic2	6	148179079	148212374	-	6727	protein_coding	ERGIC and golgi 2 [Source:MGI Symbol;Acc:MGI:1914706]
ENSMUSG00000037902	597.733	664.576	637.254	717.325	683.85	610.958	913.407	738.557	841.191	845.728	785.497	974.764	651.949	849.857	-0.381129	3.51516e-06	5.17728e-05	Sirpa	2	129592835	129632228	+	4911	protein_coding	signal-regulatory protein alpha [Source:MGI Symbol;Acc:MGI:108563]
ENSMUSG00000027435	1952.26	1687.23	2079.62	2587.06	1801.97	1666.94	1368.05	1487.85	1377.87	1206.98	1369.06	1503.58	1962.51	1385.57	0.502475	3.5771e-06	5.26453e-05	Cd93	2	148436640	148443563	-	6677	protein_coding	CD93 antigen [Source:MGI Symbol;Acc:MGI:106664]
ENSMUSG00000044792	5055.53	4964.49	4584.08	4453.04	4862.66	4838.1	5458.84	5314.29	5932.61	5646.59	5826.01	5547.65	4792.98	5621	-0.229879	3.60256e-06	5.298e-05	Isca1	13	59755409	59769810	-	10680	protein_coding	iron-sulfur cluster assembly 1 [Source:MGI Symbol;Acc:MGI:1916296]
ENSMUSG00000045532	55.3273	76.3767	83.931	31.8811	57.4035	64.6517	36.0014	19.5127	35.6345	28.9377	21.2558	22.8971	61.5952	27.3732	1.16977	3.63583e-06	5.34288e-05	C1ql1	11	102939264	102946688	-	1473	protein_coding	complement component 1, q subcomponent-like 1 [Source:MGI Symbol;Acc:MGI:1344400]
ENSMUSG00000031871	5323.28	6202.38	7484.36	6731.6	7088.08	6325.09	4704.87	5231.36	5560.07	4707.51	4830.85	4336.28	6525.8	4895.16	0.414837	3.65655e-06	5.36928e-05	Cdh5	8	104101625	104144511	+	4203	protein_coding	cadherin 5 [Source:MGI Symbol;Acc:MGI:105057]
ENSMUSG00000032175	856.585	799.476	751.234	941.43	727.111	740.261	636.711	636.115	670.577	564.752	579.702	613.862	802.683	616.953	0.380349	3.67887e-06	5.39799e-05	Tyk2	9	21104068	21131243	-	6865	protein_coding	tyrosine kinase 2 [Source:MGI Symbol;Acc:MGI:1929470]
ENSMUSG00000024259	1983.88	2265.51	1966.68	1979.44	2040.74	1877.05	2538.61	2390.31	2440.43	2398.1	2326.54	2352.95	2018.88	2407.82	-0.253912	3.7477e-06	5.49484e-05	Slc25a46	18	31580168	31609902	-	4371	protein_coding	solute carrier family 25, member 46 [Source:MGI Symbol;Acc:MGI:1914703]
ENSMUSG00000008153	7676.67	7190.32	5150.88	9073.92	9553.11	8492	12635.5	11903.7	11671.9	11280.1	10790.2	11580.5	7856.15	11643.7	-0.567573	3.79489e-06	5.55985e-05	Clstn3	6	124430759	124464794	-	4968	protein_coding	calsyntenin 3 [Source:MGI Symbol;Acc:MGI:2178323]
ENSMUSG00000039285	2191.36	2060.19	2036.1	2087.27	2263.69	2124.88	2394.61	2569.83	2462.02	2555.85	2488.86	2361.68	2127.25	2472.14	-0.216633	3.80807e-06	5.57496e-05	Azi2	9	118040499	118069794	+	6439	protein_coding	5-azacytidine induced gene 2 [Source:MGI Symbol;Acc:MGI:1351332]
ENSMUSG00000022722	192.658	205.324	191.694	197.85	227.95	235.979	286.983	277.081	285.076	262.306	258.934	288.94	208.576	276.553	-0.405377	3.81905e-06	5.58684e-05	Arl6	16	59612949	59639391	-	2098	protein_coding	ADP-ribosylation factor-like 6 [Source:MGI Symbol;Acc:MGI:1927136]
ENSMUSG00000001729	3003.48	2970.76	3019.44	3189.05	3236.23	3268.14	3614.54	4606.96	4537.46	3435.19	3915.89	4025.54	3114.52	4022.6	-0.368986	3.82488e-06	5.59115e-05	Akt1	12	112653821	112674884	-	4098	protein_coding	thymoma viral proto-oncogene 1 [Source:MGI Symbol;Acc:MGI:87986]
ENSMUSG00000059939	256.877	201.357	225.888	221.292	229.614	249.986	142.977	143.419	182.492	128.82	165.215	191.9	230.836	159.137	0.539112	3.83554e-06	5.60254e-05	9430015G10Rik	4	156109982	156127265	+	3695	protein_coding	RIKEN cDNA 9430015G10 gene [Source:MGI Symbol;Acc:MGI:2444364]
ENSMUSG00000058886	636.264	505.872	535.708	499.783	483.354	469.802	351.785	319.033	391.98	425.665	349.754	421.962	521.797	376.696	0.470284	3.84096e-06	5.60624e-05	Deaf1	7	141297180	141327690	-	4389	protein_coding	DEAF1, transcription factor [Source:MGI Symbol;Acc:MGI:1858496]
ENSMUSG00000025410	3442.15	3106.65	3131.35	3320.32	3163.85	3177.63	2773.14	2576.66	2842.12	2804.16	2830.88	2482.7	3223.66	2718.28	0.245906	3.85026e-06	5.61561e-05	Dctn2	10	127266368	127281950	+	4795	protein_coding	dynactin 2 [Source:MGI Symbol;Acc:MGI:107733]
ENSMUSG00000041220	7973.06	5185.68	3719.9	6510.31	6623.86	5772.32	8296.78	10407.1	11537	9754.81	8792.15	8897.18	5964.19	9614.17	-0.688777	3.87824e-06	5.64259e-05	Elovl6	3	129532355	129638495	+	6431	protein_coding	ELOVL family member 6, elongation of long chain fatty acids (yeast) [Source:MGI Symbol;Acc:MGI:2156528]
ENSMUSG00000062078	5969.42	6058.56	5635.81	4870.31	5460.82	5578.36	6816.61	6791.41	6997.33	6951.59	6356.44	6719.77	5595.55	6772.19	-0.275416	3.87855e-06	5.64259e-05	Qk	17	10202601	10319854	-	14242	protein_coding	quaking [Source:MGI Symbol;Acc:MGI:97837]
ENSMUSG00000034616	386.303	349.151	406.185	425.706	333.606	320.026	262.296	230.25	287.236	270.708	272.46	297.663	370.163	270.102	0.455619	3.87901e-06	5.64259e-05	Ssh3	19	4261668	4269172	-	2740	protein_coding	slingshot protein phosphatase 3 [Source:MGI Symbol;Acc:MGI:2683546]
ENSMUSG00000033161	2567.78	2928.1	2802.88	2822.41	3063.18	2828.51	3203.1	4477.2	4404.64	3287.7	3782.56	3715.88	2835.48	3811.85	-0.426753	3.88035e-06	5.64259e-05	Atp1a1	3	101576219	101604684	-	4568	protein_coding	ATPase, Na+/K+ transporting, alpha 1 polypeptide [Source:MGI Symbol;Acc:MGI:88105]
ENSMUSG00000031214	1426.65	1204.17	1420.61	1423.4	1213.79	1197.13	1092.39	899.537	890.863	673.036	1055.06	697.818	1314.29	884.783	0.57083	3.88869e-06	5.6505e-05	Ophn1	X	98554277	98891025	-	13100	protein_coding	oligophrenin 1 [Source:MGI Symbol;Acc:MGI:2151070]
ENSMUSG00000022351	205.501	229.13	161.645	176.284	169.715	145.466	241.724	342.448	306.673	275.375	240.576	254.049	181.29	276.808	-0.610211	3.95743e-06	5.74609e-05	Sqle	15	59315077	59331192	+	5546	protein_coding	squalene epoxidase [Source:MGI Symbol;Acc:MGI:109296]
ENSMUSG00000019986	111.643	101.174	92.2205	115.335	111.479	116.373	154.292	145.37	170.614	131.62	177.775	161.37	108.037	156.84	-0.535319	3.98606e-06	5.78335e-05	Ahi1	10	20952547	21080429	+	7040	protein_coding	Abelson helper integration site 1 [Source:MGI Symbol;Acc:MGI:87971]
ENSMUSG00000013822	1497.79	1468.02	1292.12	1569.68	1643.9	1661.55	1924.53	1840.05	1925.34	1774.54	2194.17	2141.43	1522.18	1966.68	-0.369266	4.00458e-06	5.80589e-05	Elof1	9	22112989	22117172	-	1702	protein_coding	ELF1 homolog, elongation factor 1 [Source:MGI Symbol;Acc:MGI:1913376]
ENSMUSG00000020453	228.225	234.09	242.467	173.471	183.858	211.195	159.435	127.808	131.74	167.092	115.94	146.106	212.218	141.354	0.584113	4.05984e-06	5.88164e-05	Patz1	11	3288874	3309083	+	5904	protein_coding	POZ (BTB) and AT hook containing zinc finger 1 [Source:MGI Symbol;Acc:MGI:1891832]
ENSMUSG00000046683	56.3153	55.5467	41.4474	37.5072	36.6051	50.6438	27.7725	10.732	17.2774	18.6695	28.9851	22.8971	46.3442	21.0556	1.13595	4.08488e-06	5.91351e-05	0610025J13Rik	4	98321398	98331791	+	1121	antisense	RIKEN cDNA 0610025J13 gene [Source:MGI Symbol;Acc:MGI:1915618]
ENSMUSG00000060002	24463.6	22180	19612.9	24270	23938.1	21493.4	32259.3	26326.6	31588.4	31344.2	27215.1	26741.7	22659.7	29245.9	-0.368079	4.10435e-06	5.93728e-05	Chpt1	10	88452745	88504073	-	8324	protein_coding	choline phosphotransferase 1 [Source:MGI Symbol;Acc:MGI:2384841]
ENSMUSG00000049265	13998.8	11547.8	11091.3	15143.5	14443.2	14438.9	17316.7	18698.1	20078.4	16396.5	19051.9	16588.4	13443.9	18021.7	-0.422745	4.11773e-06	5.95221e-05	Kcnk3	5	30588170	30625271	+	3976	protein_coding	potassium channel, subfamily K, member 3 [Source:MGI Symbol;Acc:MGI:1100509]
ENSMUSG00000026843	512.766	526.702	552.287	543.854	607.312	457.949	667.569	670.262	739.687	697.306	650.233	655.295	533.478	680.059	-0.348269	4.14267e-06	5.98382e-05	Fubp3	2	31572651	31617526	+	5914	protein_coding	far upstream element (FUSE) binding protein 3 [Source:MGI Symbol;Acc:MGI:2443699]
ENSMUSG00000041438	678.748	824.273	845.527	909.549	809.472	707.936	1056.38	1068.32	1078.75	1027.76	974.866	959.499	795.917	1027.6	-0.36806	4.15792e-06	6.0014e-05	Utp4	8	106893636	106923088	+	3451	protein_coding	UTP4 small subunit processome component [Source:MGI Symbol;Acc:MGI:1096573]
ENSMUSG00000055943	1919.66	1905.45	1735.61	2093.84	1957.54	2085.02	2242.37	2452.75	2262.25	2422.37	2371.95	2319.15	1949.52	2345.14	-0.266653	4.1931e-06	6.0477e-05	Emc7	2	112454997	112472162	+	5826	protein_coding	ER membrane protein complex subunit 7 [Source:MGI Symbol;Acc:MGI:1920274]
ENSMUSG00000027335	619.468	476.114	413.438	471.653	268.715	327.568	290.069	227.323	221.366	238.97	218.355	284.579	429.493	246.777	0.799421	4.2144e-06	6.07391e-05	Adra1d	2	131545850	131562283	-	1899	protein_coding	adrenergic receptor, alpha 1d [Source:MGI Symbol;Acc:MGI:106673]
ENSMUSG00000019210	3583.43	3071.93	3027.73	3200.3	3137.23	3144.23	3951.93	3855.72	3662.8	3796.44	3699.47	3686.44	3194.14	3775.47	-0.241256	4.23894e-06	6.10476e-05	Atp6v1e1	6	120794305	120822793	-	4110	protein_coding	ATPase, H+ transporting, lysosomal V1 subunit E1 [Source:MGI Symbol;Acc:MGI:894326]
ENSMUSG00000024985	335.916	334.272	285.987	353.505	354.404	303.863	224.237	260.495	255.921	265.107	249.272	242.056	327.991	249.515	0.395889	4.26146e-06	6.13266e-05	Tcf7l2	19	55741810	55933654	+	8739	protein_coding	transcription factor 7 like 2, T cell specific, HMG box [Source:MGI Symbol;Acc:MGI:1202879]
ENSMUSG00000026219	2935.31	3099.7	2815.31	2585.18	3145.54	3025.7	3400.59	3868.4	3410.12	3497.73	3674.35	3598.12	2934.46	3574.88	-0.284812	4.27242e-06	6.1439e-05	Trip12	1	84721189	84840516	-	16601	protein_coding	thyroid hormone receptor interactor 12 [Source:MGI Symbol;Acc:MGI:1309481]
ENSMUSG00000026860	3531.07	2895.37	3040.17	3766.66	3293.63	3223.96	2950.06	2492.75	2606.72	2469.98	2334.27	2403.11	3291.81	2542.81	0.372626	4.31961e-06	6.20717e-05	Sh3glb2	2	30344809	30359337	-	3990	protein_coding	SH3-domain GRB2-like endophilin B2 [Source:MGI Symbol;Acc:MGI:2385131]
ENSMUSG00000037134	408.039	417.592	379.244	338.502	311.975	334.034	299.326	259.519	237.564	275.375	265.697	210.436	364.898	257.986	0.498056	4.36537e-06	6.2683e-05	Prmt9	8	77549397	77581338	+	5679	protein_coding	protein arginine methyltransferase 9 [Source:MGI Symbol;Acc:MGI:2142651]
ENSMUSG00000027296	998.856	659.617	613.422	843.911	555.732	612.036	561.622	373.669	361.745	504.077	292.75	331.463	713.929	404.221	0.820355	4.37445e-06	6.27671e-05	Itpka	2	119742337	119751263	+	1818	protein_coding	inositol 1,4,5-trisphosphate 3-kinase A [Source:MGI Symbol;Acc:MGI:1333822]
ENSMUSG00000029196	940.564	1178.38	963.652	1143.97	1108.97	880.34	1352.62	1411.75	1477.21	1397.41	1290.8	1238.63	1035.98	1361.4	-0.393435	4.38998e-06	6.29435e-05	Tada2b	5	36473670	36484285	-	3791	protein_coding	transcriptional adaptor 2B [Source:MGI Symbol;Acc:MGI:3035274]
ENSMUSG00000031209	207.477	198.381	241.431	180.972	188.849	160.552	178.978	87.8073	103.664	80.2789	101.448	62.1494	196.277	102.388	0.938957	4.42221e-06	6.3359e-05	Heph	X	96455359	96574485	+	7662	protein_coding	hephaestin [Source:MGI Symbol;Acc:MGI:1332240]
ENSMUSG00000009406	326.036	257.895	255.938	294.431	349.413	243.521	416.588	436.11	382.261	403.261	419.318	355.451	287.872	402.165	-0.480214	4.44862e-06	6.36904e-05	Elk1	X	20933395	20950608	-	5381	protein_coding	ELK1, member of ETS oncogene family [Source:MGI Symbol;Acc:MGI:101833]
ENSMUSG00000024667	207.477	225.162	206.201	221.292	245.421	214.428	338.413	313.179	293.715	263.24	273.426	286.759	219.997	294.789	-0.419402	4.55361e-06	6.51457e-05	Tmem216	19	10533865	10556238	-	1977	protein_coding	transmembrane protein 216 [Source:MGI Symbol;Acc:MGI:1920020]
ENSMUSG00000035104	111.643	115.061	137.813	133.15	146.42	102.365	156.349	204.884	172.774	177.36	180.674	212.616	124.409	184.109	-0.561534	4.62835e-06	6.61664e-05	Eva1a	6	82041043	82093099	+	2805	protein_coding	eva-1 homolog A (C. elegans) [Source:MGI Symbol;Acc:MGI:2385247]
ENSMUSG00000113528	54.3393	41.66	67.352	38.4449	61.5632	44.1786	26.7439	24.3909	37.7942	15.8691	16.4249	14.1744	51.2563	22.5662	1.1897	4.6655e-06	6.66485e-05	Gm32699	13	17944291	17946278	+	1988	TEC	predicted gene, 32699 [Source:MGI Symbol;Acc:MGI:5591858]
ENSMUSG00000054079	436.691	456.276	410.329	470.715	469.211	457.949	565.736	583.431	566.913	493.808	586.466	580.061	450.195	562.736	-0.320449	4.68392e-06	6.68626e-05	Utp18	11	93859243	93885766	-	3597	protein_coding	UTP18 small subunit processome component [Source:MGI Symbol;Acc:MGI:1923402]
ENSMUSG00000115750	22.7237	19.8381	15.5428	9.37679	17.4706	7.54269	7.20028	0.975637	1.07983	3.7339	2.89851	0	15.4158	2.64803	2.52897	4.69336e-06	6.69483e-05	Gm49282	15	36842816	36844338	+	921	lincRNA	predicted gene, 49282 [Source:MGI Symbol;Acc:MGI:6118767]
ENSMUSG00000089715	756.799	680.447	774.03	699.509	772.035	782.285	530.764	516.112	543.157	631.029	623.18	636.759	744.184	580.167	0.358868	4.70685e-06	6.70916e-05	Cbx6	15	79823896	79834688	-	10609	protein_coding	chromobox 6 [Source:MGI Symbol;Acc:MGI:3512628]
ENSMUSG00000027843	91.8829	88.2796	108.799	115.335	43.2606	46.3337	43.2017	43.9036	26.9959	24.2704	31.8836	39.2523	82.3151	34.9179	1.23727	4.71437e-06	6.71495e-05	Ptpn22	3	103859795	103912247	+	6775	protein_coding	protein tyrosine phosphatase, non-receptor type 22 (lymphoid) [Source:MGI Symbol;Acc:MGI:107170]
ENSMUSG00000028251	324.06	337.248	269.408	287.868	317.799	287.7	442.303	386.352	370.383	382.725	400.961	388.161	304.014	395.148	-0.3772	4.79685e-06	6.82745e-05	Tstd3	4	21757382	21767212	-	1588	protein_coding	thiosulfate sulfurtransferase (rhodanese)-like domain containing 3 [Source:MGI Symbol;Acc:MGI:1924282]
ENSMUSG00000042429	4082.37	3167.15	2895.1	3527.55	2314.44	1839.34	2131.28	1252.72	1787.13	1925.76	1203.85	981.306	2970.99	1547.01	0.941443	4.83989e-06	6.88367e-05	Adora1	1	134199223	134235431	-	5785	protein_coding	adenosine A1 receptor [Source:MGI Symbol;Acc:MGI:99401]
ENSMUSG00000026457	4655.4	4994.24	4734.33	4773.73	4498.27	4968.48	5190.37	5326.98	5697.21	5739	5590.26	5571.64	4770.74	5519.24	-0.21047	4.85434e-06	6.89918e-05	Adipor1	1	134415378	134433351	+	5025	protein_coding	adiponectin receptor 1 [Source:MGI Symbol;Acc:MGI:1919924]
ENSMUSG00000060224	141.282	114.069	154.392	165.032	163.059	146.544	106.976	81.9535	97.1851	100.815	100.482	107.944	147.396	99.2258	0.573767	4.86706e-06	6.91222e-05	Pyroxd2	19	42725858	42752775	-	3119	protein_coding	pyridine nucleotide-disulphide oxidoreductase domain 2 [Source:MGI Symbol;Acc:MGI:1921830]
ENSMUSG00000035285	86.9429	83.32	80.8224	112.522	87.3531	92.6674	54.5164	55.6113	51.8321	62.5428	52.1732	66.5108	90.6046	57.1978	0.664935	4.92008e-06	6.98242e-05	Nat14	7	4922028	4925006	+	2080	protein_coding	N-acetyltransferase 14 [Source:MGI Symbol;Acc:MGI:3039561]
ENSMUSG00000027953	802.246	660.609	719.112	790.464	786.178	680.997	606.881	534.649	621.985	575.954	569.075	607.32	739.934	585.977	0.338169	4.92388e-06	6.98273e-05	Slc50a1	3	89268246	89270570	-	1466	protein_coding	solute carrier family 50 (sugar transporter), member 1 [Source:MGI Symbol;Acc:MGI:107417]
ENSMUSG00000030872	971.192	919.496	888.011	1131.78	1040.75	956.845	1218.9	1320.04	1329.28	1304.06	1088.87	1307.32	984.679	1261.41	-0.356483	4.93916e-06	6.9993e-05	Gga2	7	121986722	122021222	-	9769	protein_coding	golgi associated, gamma adaptin ear containing, ARF binding protein 2 [Source:MGI Symbol;Acc:MGI:1921355]
ENSMUSG00000039997	1107.53	828.241	900.445	983.626	957.557	1200.37	711.799	528.795	567.993	574.087	802.888	797.039	996.295	663.767	0.585928	5.0118e-06	7.09707e-05	Ifi203	1	173920407	173942672	-	6706	protein_coding	interferon activated gene 203 [Source:MGI Symbol;Acc:MGI:96428]
ENSMUSG00000022136	1863.34	1646.56	1589.51	1713.14	1717.95	1750.98	2081.91	2052.74	2095.96	2035.91	1880.17	2035.67	1713.58	2030.39	-0.244513	5.1294e-06	7.25832e-05	Dnajc3	14	118937976	118981697	+	5141	protein_coding	DnaJ heat shock protein family (Hsp40) member C3 [Source:MGI Symbol;Acc:MGI:107373]
ENSMUSG00000033276	48.4114	34.7167	48.7007	60.0115	49.9161	61.4191	78.1745	102.442	106.904	82.1458	63.7673	114.486	50.5292	91.3198	-0.851884	5.13814e-06	7.26541e-05	Stk36	1	74601445	74636894	+	6437	protein_coding	serine/threonine kinase 36 [Source:MGI Symbol;Acc:MGI:1920831]
ENSMUSG00000030127	1992.77	2333.95	1932.49	2181.98	2212.95	2188.46	2504.67	2582.51	2476.06	2615.6	2579.68	2555.76	2140.43	2552.38	-0.253832	5.14459e-06	7.26925e-05	Cops7a	6	124958413	124965538	-	2711	protein_coding	COP9 signalosome subunit 7A [Source:MGI Symbol;Acc:MGI:1349400]
ENSMUSG00000053253	925.745	970.083	943.965	959.246	974.195	896.503	1172.62	1097.59	1177.02	1013.75	1190.32	1172.12	944.956	1137.24	-0.266127	5.15485e-06	7.27756e-05	Ndfip2	14	105258573	105309298	+	11553	protein_coding	Nedd4 family interacting protein 2 [Source:MGI Symbol;Acc:MGI:1923523]
ENSMUSG00000038259	714.315	541.58	790.609	438.834	277.034	308.173	319.898	194.152	177.093	140.955	115.94	137.383	511.758	180.903	1.50023	5.15794e-06	7.27756e-05	Gdf5	2	155941023	155945367	-	2320	protein_coding	growth differentiation factor 5 [Source:MGI Symbol;Acc:MGI:95688]
ENSMUSG00000027134	73.1111	96.2148	135.74	85.3288	153.076	118.528	166.635	200.981	219.206	168.959	199.031	176.635	110.333	188.575	-0.771324	5.20277e-06	7.3355e-05	Lpcat4	2	112239468	112247111	+	2823	protein_coding	lysophosphatidylcholine acyltransferase 4 [Source:MGI Symbol;Acc:MGI:2138993]
ENSMUSG00000067336	1831.73	2048.28	1858.92	1611.87	1975.01	2071.01	2345.23	2622.51	2274.13	2254.34	2448.28	2358.41	1899.47	2383.82	-0.327888	5.30421e-06	7.4731e-05	Bmpr2	1	59763400	59879014	+	17983	protein_coding	bone morphogenetic protein receptor, type II (serine/threonine kinase) [Source:MGI Symbol;Acc:MGI:1095407]
ENSMUSG00000021908	204.513	247.976	218.635	235.358	213.807	196.11	452.589	388.303	336.908	416.33	236.712	278.037	219.4	351.48	-0.679977	5.31302e-06	7.47892e-05	Gm6768	12	119260978	119262855	+	1878	processed_pseudogene	predicted gene 6768 [Source:MGI Symbol;Acc:MGI:3648259]
ENSMUSG00000004364	2174.56	2670.21	2404.99	2140.72	2465.02	2500.94	2693.93	3098.62	2905.83	3372.65	3090.78	2986.44	2392.74	3024.71	-0.338364	5.31602e-06	7.47892e-05	Cul3	1	80264923	80340480	-	4873	protein_coding	cullin 3 [Source:MGI Symbol;Acc:MGI:1347360]
ENSMUSG00000019718	1331.81	1118.87	1029.97	1174.91	1194.66	1144.33	1047.13	683.921	835.792	904.537	792.26	849.375	1165.76	852.169	0.452382	5.32439e-06	7.48528e-05	L3hypdh	12	72073428	72085439	-	2679	protein_coding	L-3-hydroxyproline dehydratase (trans-) [Source:MGI Symbol;Acc:MGI:1914467]
ENSMUSG00000066595	1810.98	1004.8	1161.56	1177.73	1079.02	1051.67	729.286	681.97	652.22	631.029	1034.77	728.347	1214.29	742.937	0.708659	5.3731e-06	7.54832e-05	Flvcr1	1	191005847	191026158	-	5177	protein_coding	feline leukemia virus subgroup C cellular receptor 1 [Source:MGI Symbol;Acc:MGI:2444881]
ENSMUSG00000002661	1407.88	1179.38	1157.42	1203.98	1160.55	1302.73	991.582	989.295	831.473	840.128	1097.57	829.749	1235.32	929.966	0.409046	5.38555e-06	7.56035e-05	Alkbh7	17	56997339	56999322	+	1029	protein_coding	alkB homolog 7 [Source:MGI Symbol;Acc:MGI:1913650]
ENSMUSG00000040483	379.387	306.499	382.352	456.65	413.472	370.67	297.269	220.494	203.009	240.837	324.633	247.507	384.838	255.625	0.590284	5.39679e-06	7.57067e-05	Xaf1	11	72301629	72313733	+	4689	protein_coding	XIAP associated factor 1 [Source:MGI Symbol;Acc:MGI:3772572]
ENSMUSG00000097047	82.991	46.6195	71.4968	85.3288	68.2186	50.6438	31.887	32.196	17.2774	37.339	46.3762	18.5358	67.5498	30.6019	1.13587	5.4169e-06	7.59341e-05	1110020A21Rik	17	84954967	84957710	-	853	lincRNA	RIKEN cDNA 1110020A21 gene [Source:MGI Symbol;Acc:MGI:1915781]
ENSMUSG00000068245	239.093	188.462	222.78	321.624	232.11	233.823	172.807	147.321	153.336	155.89	169.08	101.402	239.649	149.973	0.675416	5.4824e-06	7.6797e-05	Phf11d	14	59347407	59365470	-	4498	protein_coding	PHD finger protein 11D [Source:MGI Symbol;Acc:MGI:1277133]
ENSMUSG00000078652	1828.77	2150.45	2068.23	2170.73	2136.41	1923.39	2445.01	2713.25	2638.04	2384.1	2327.51	2530.68	2046.33	2506.43	-0.29218	5.50614e-06	7.7074e-05	Psme3	11	101316213	101323537	+	2949	protein_coding	proteaseome (prosome, macropain) activator subunit 3 (PA28 gamma, Ki) [Source:MGI Symbol;Acc:MGI:1096366]
ENSMUSG00000042540	0	1.98381	0	0	1.66387	0	6.17167	20.4884	7.55884	5.60085	18.3572	6.54204	0.607947	10.7865	-4.0811	5.56669e-06	7.78657e-05	Acot5	12	84069325	84076020	+	1519	protein_coding	acyl-CoA thioesterase 5 [Source:MGI Symbol;Acc:MGI:2384969]
ENSMUSG00000041679	161.042	123.988	140.921	111.584	103.16	86.2022	74.06	65.3676	80.9876	64.4098	84.0568	59.9687	121.15	71.4751	0.760722	5.58212e-06	7.80255e-05	Lrrc29	8	105312265	105326278	-	3958	protein_coding	leucine rich repeat containing 29 [Source:MGI Symbol;Acc:MGI:2443262]
ENSMUSG00000079884	256.877	284.677	269.408	331.938	292.841	246.754	378.529	415.621	391.98	375.257	353.618	335.825	280.416	375.138	-0.418247	5.6048e-06	7.82862e-05	Gm10698	9	33728247	33728850	+	604	processed_pseudogene	predicted gene 10698 [Source:MGI Symbol;Acc:MGI:3704329]
ENSMUSG00000025016	3575.53	3833.71	3517.85	3714.15	3902.61	3589.24	4627.72	4410.85	4297.74	4202.5	4102.36	4176	3688.85	4302.86	-0.221832	5.63799e-06	7.86934e-05	Tm9sf3	19	41210842	41264004	-	6144	protein_coding	transmembrane 9 superfamily member 3 [Source:MGI Symbol;Acc:MGI:1914262]
ENSMUSG00000052656	671.832	731.034	662.122	681.693	709.64	689.618	785.859	763.923	911.38	856.93	872.452	897.35	690.99	847.983	-0.294592	5.64309e-06	7.87082e-05	Rnf103	6	71493894	71510881	+	6602	protein_coding	ring finger protein 103 [Source:MGI Symbol;Acc:MGI:109483]
[truncated: 27,672 more rows]

## Sheet: GO_P2X4_NB
Category	GOID	Description	GeneRatio	BgRatio	pvalue	padj	geneID	geneName	Count	Up	Up_Gene_names	Down	Down_Gene_names
[truncated: 246 more rows]
