# Supplementary material for: Purinergic adipocyte-macrophage crosstalk promotes degeneration of thermogenic brown adipose tissue
Source: EMBO Rep. 2025 Nov 19;26(24):6460–93. doi: 10.1038/s44319-025-00642-y (PMC12715258; doi:10.1038/s44319-025-00642-y)
Supplement: Supplementary file 5 — Data Set EV4 [file 44319_2025_642_MOESM5_ESM.xlsx]

## Sheet: Dataset EV4
		Eto/CL	Thermoneutrality (2 weeks)	HFD (16 weeks)	Thermoneutrality / HFD (4 weeks)
Body weight (g)	P2xr4-/- - control	24.4 ± 0.54	23.4 ± 0.35	36.1 ± 1.24	29.6 ± 0.84
	P2xr4-/- + P2X7-NB	25.6 ± 0.21	23.4 ± 0.71	34.6 ± 0.57	29.3 ± 0.87
	p-value	0.062	0.918	0.283	0.81
BAT weight (mg)	P2xr4-/- - control	81.0 ± 6.75	118.5 ± 8.56	234.2 ± 16.67	159.7 ± 8.69
	P2xr4-/- + P2X7-NB	103.5 ± 4.82	83.5 ± 6.24	234.8 ± 14.55	163.6 ± 12.60
	p-value	0.013	0.008	0.978	0.803
		Eto/CL	Thermoneutrality (2 weeks)
Body weight (g)	P2xr4fl/fl-LysM-Cre- + P2X7-NB	26.1 ± 0.58	30.0 ± 0.82
	P2xr4fl/fl-LysM-Cre+ + P2X7-NB	26.4 ± 1.13	30.3 ± 1.35
	p-value	0.808	0.852
BAT weight (mg)	P2xr4fl/fl-LysM-Cre- + P2X7-NB	108.2 ± 9.24	139.4 ± 13.32
	P2xr4fl/fl-LysM-Cre+ + P2X7-NB	98.6 ± 5.34	138.3 ± 12.01
	p-value	0.394	0.949

## Sheet: Design
	day 1	day 1-7	day 8-14	day 14
Experiment related to Figure 1B-E, 3K	Sham/DNV	Recovery	room temperature	Organ harvest
	day 1	day 2	day 3	day 4	day 5
Experiment related to Figure 1F-I, 3J	+/-Eto	+/-Eto +/-CL	+/-Eto +/-CL	+/-Eto +/-CL	Organ harvest
	day 1	day 2	day 3
Experiment related to Figure 1J-L	+/-Eto	+/-Eto +CL	+/-Eto +CL
	day 1	day 2
Experiment related to Figure 2A, 2E-L, 3M	+/-Eto	+/-Eto +/-CL	Organ harvest after 4 h
Experiment related to Figure 2B, 2E-L,	+/-Eto	+/-Eto +/-CL	Organ harvest after 8 h
Experiment related to Figure 2C, 2E-L, 3M	+/-Eto	+/-Eto +/-CL	Organ harvest after 24 h
	day 1	day 2	day 3
Experiment related to Figure 2D, 2E-L, 3M	+/-Eto	+/-Eto +/-CL	+/-Eto +/-CL	Organ harvest after 48 h
	day 1	day 2	day 3	day 4
Experiment related to Figure 2M-N	+/-Eto	+/-Eto +/-CL	+/-Eto +/-CL	Organ harvest
	day 1, 8:00 am	day 1, 12:00 pm	day 2	day 3	day 4
Experiment related to Figure 4A-F, 5F-I	+/-P2X7-NB	+Eto	+Eto/CL	+Eto/CL	Organ harvest
	day 1, 8:00 am	day 1, 12:00 pm	day 2	day 3
Experiment related to Figure 4G,I	+/-P2X7-NB	+/-Eto	+/-Eto/CL	Organ harvest after 24 h
	day 1, 8:00 am	day 1, 12:00 pm	day 2	day 3
Experiment related to Figure 4J-L, 5J	+/-P2X7-NB	+Eto	+Eto/CL	+Eto/CL
	day 1, 8:00 am	day 1, 12:00 pm	day 2	day 3	day 4
Experiment related to Figure 6A-D	+/-P2X7-NB	+Eto	+Eto/CL	+Eto/CL	Metabolic studies
	day 1, 8:00 am	day 1, 12:00 pm	day 4	day 7	day 10	day 14
Experiment related to Figure 6E-M	+/-P2X7-NB	Thermoneutrality	+/-P2X7-NB	+/-P2X7-NB	+/-P2X7-NB	Organ harvest
	day 1	day 14	week 18
Experiment related to Figure 6N	+/-AAV-P2X7-NB	High fat diet	Metabolic studies
	day 1	day 14	week 6
Experiment related to Figure 6O	+/-AAV-P2X7-NB	High fat diet/thermoneutrality	Metabolic studies
	day 1	day 14	week 4
Experiment related to Figure 6P-U	+/-AAV-P2X7-NB	Thermoneutrality	Metabolic studies
