# Supplementary material for: Purinergic adipocyte-macrophage crosstalk promotes degeneration of thermogenic brown adipose tissue
Source: EMBO Rep. 2025 Nov 19;26(24):6460–93. doi: 10.1038/s44319-025-00642-y (PMC12715258; doi:10.1038/s44319-025-00642-y)
Supplement: Supplementary file 6 — Source data Fig. 1 [file 44319_2025_642_MOESM6_ESM.zip]

Archive with 38 entries (25 files):
- Figure 1/
- Figure 1/1A/
- Figure 1/1A/UCP1KO HE.jpg
- Figure 1/1A/UCP1KO MAC2.jpg
- Figure 1/1A/UCP1KO Sirius Red.jpg
- Figure 1/1A/WT HE.jpg
- Figure 1/1A/WT MAC2.jpg
- Figure 1/1A/WT Sirius Red.jpg
- Figure 1/1B/
- Figure 1/1B/1B.xlsx
- Figure 1/1C/
- Figure 1/1C/AKT.jpg
- Figure 1/1C/MAC2.jpg
- Figure 1/1C/TH.jpg
- Figure 1/1C/UCP1.tif
- Figure 1/1D/
- Figure 1/1D/1D.xlsx
- Figure 1/1E/
- Figure 1/1E/1E.xlsx
- Figure 1/1F/
- Figure 1/1F/EtoCL HE.jpg
- Figure 1/1F/EtoCL MAC2.jpg
- Figure 1/1F/EtoCL Sirius Red.jpg
- Figure 1/1F/mockmock HE.jpg
- Figure 1/1F/mockmock MAC2.jpg
- Figure 1/1F/mockmock Sirius Red.jpg
- Figure 1/1G/
- Figure 1/1G/1G.xlsx
- Figure 1/1H/
- Figure 1/1H/1H.xlsx
- Figure 1/1I/
- Figure 1/1I/1I.xlsx
- Figure 1/1J/
- Figure 1/1J/1J.xlsx
- Figure 1/1K/
- Figure 1/1K/1K.xlsx
- Figure 1/1L/
- Figure 1/1L/1L.xlsx
