# Supplementary material for: Purinergic adipocyte-macrophage crosstalk promotes degeneration of thermogenic brown adipose tissue
Source: EMBO Rep. 2025 Nov 19;26(24):6460–93. doi: 10.1038/s44319-025-00642-y (PMC12715258; doi:10.1038/s44319-025-00642-y)
Supplement: Supplementary file 6 — Source data Fig. 1 [file 44319_2025_642_MOESM6_ESM.zip › Figure 1/1B/1B.xlsx]

## Sheet: 1B
	WT sham				Ucp1-/- sham				WT DNV				Ucp1-/- DNV
Ucp1	1.02692	1.11648	0.93801	0.91858	5.7791e-06	1.1173e-05	2.0208e-06	1.8689e-06	0.118005	0.175684	0.16615	0.127464	2.3146e-06	8.246e-06	1.8902e-06	9.9179e-07
