# Supplementary material for: Purinergic adipocyte-macrophage crosstalk promotes degeneration of thermogenic brown adipose tissue
Source: EMBO Rep. 2025 Nov 19;26(24):6460–93. doi: 10.1038/s44319-025-00642-y (PMC12715258; doi:10.1038/s44319-025-00642-y)
Supplement: Supplementary file 6 — Source data Fig. 1 [file 44319_2025_642_MOESM6_ESM.zip › Figure 1/1D/1D.xlsx]

## Sheet: 1D
		WT sham				UCP1-/- sham				WT DNV				UCP1-/- DNV
norepinephrine		1.0555	0.97101	2.12336	3.19261	2.80155	4.09344	4.88673	2.82841	0.0089	0.04736	0.16795	0.27678	0.64169	0.80788	0.95579	0.39497
