# Supplementary material for: Purinergic adipocyte-macrophage crosstalk promotes degeneration of thermogenic brown adipose tissue
Source: EMBO Rep. 2025 Nov 19;26(24):6460–93. doi: 10.1038/s44319-025-00642-y (PMC12715258; doi:10.1038/s44319-025-00642-y)
Supplement: Supplementary file 6 — Source data Fig. 1 [file 44319_2025_642_MOESM6_ESM.zip › Figure 1/1E/1E.xlsx]

## Sheet: Tabelle1
	WT sham				Ucp1-/- sham				WT DNV				Ucp1-/- DNV
Tnf	0.701706	0.790987	1.30485	1.20246	3.46022	3.5769	4.40001	2.94551	2.43723	3.29515	3.59725	2.55186	1.70246	2.40907	1.44326	1.37596
Ccl2	0.52989	0.543222	1.47701	1.44988	15.71	25.7331	23.4493	7.62693	2.21059	2.25531	3.48013	4.36725	2.18492	7.2967	4.26143	2.78551
Il1b	0.686372	1.26447	1.5627	0.486452	3.8995	3.30341	9.80118	2.46937	1.53662	1.56582	3.01945	2.83203	1.14798	1.76899	1.4853	1.47978
Ifng	0.464652	0.392023	2.38386	0.759464	2.36058	1.82245	4.41436	1.85994	1.58267	2.0735	1.12777	0.819731	1.98417	0.858809	0.854415	0.834354
Emr1	0.975754	0.669039	1.33099	1.02422	5.99728	8.12858	7.94263	3.82031	1.64441	2.92592	2.33798	2.66386	2.28975	2.68564	2.81648	3.37284
Cd4	1.25229	0.493001	1.67258	0.582132	5.64171	4.95846	6.51854	3.0937	3.34652	0.898147	1.90296	1.27663	1.66458	2.18576	1.14904	1.50705
Cd8b1	1.00355	1.48654	0.963276	0.546632	10.8795	2.47283	8.60271	2.45987	11.191	1.86929	2.3155	0.500629	1.36214	1.2039	1.65454	1.01362
Timp1	0.430397	0.848917	1.17496	1.54572	6.01159	7.67053	6.23115	4.62782	5.938	4.10982	4.81	10.7972	3.48901	2.57577	5.20611	5.25998
Col1a1	0.889901	0.796937	1.38335	0.929812	1.88173	1.55911	3.42759	2.48713	3.86371	3.38329	1.67925	8.3336	1.39001	0.926727	2.65277	2.56208
