# Supplementary material for: Purinergic adipocyte-macrophage crosstalk promotes degeneration of thermogenic brown adipose tissue
Source: EMBO Rep. 2025 Nov 19;26(24):6460–93. doi: 10.1038/s44319-025-00642-y (PMC12715258; doi:10.1038/s44319-025-00642-y)
Supplement: Supplementary file 6 — Source data Fig. 1 [file 44319_2025_642_MOESM6_ESM.zip › Figure 1/1G/1G.xlsx]

## Sheet: 1G
	mock/mock					mock/CL					Etomoxir/mock					Etomoxir/CL
Ucp1	1.07315	1.05082	0.742717	1.35591	0.777407	1.59807	2.16875	1.41834	2.05157	2.47445	0.79321	0.900369	0.997596	1.09391	0.783199	0.0874736	0.237316	0.0509217	0.251849
