# Supplementary material for: Purinergic adipocyte-macrophage crosstalk promotes degeneration of thermogenic brown adipose tissue
Source: EMBO Rep. 2025 Nov 19;26(24):6460–93. doi: 10.1038/s44319-025-00642-y (PMC12715258; doi:10.1038/s44319-025-00642-y)
Supplement: Supplementary file 6 — Source data Fig. 1 [file 44319_2025_642_MOESM6_ESM.zip › Figure 1/1H/1H.xlsx]

## Sheet: 1H
	mock/mock					mock/CL					Eto/mock					Eto/CL
Tnf	0.84859	0.735689	0.948334	0.805854	1.66153	0.508427	1.17467	1.87534	2.25561	3.54352	0.692953	1.12769	0.665774	0.704722	0.831767	67.4962	38.4684	159.078	22.3181
Ccl2	0.644707	0.938895	1.01213	0.797149	1.60712	0.797966	0.514442	1.21242	0.39485	1.1547	1.11197	0.984156	0.575584	0.412566	0.633335	222.28	82.7388	482.858	25.5416
Il1b	1.40636	1.34458	0.486605	0.706828	1.05563	0.829894	0.089074	0.531613	0.801336	0.466702	1.09027	0.557637	0.14069	0.13942	0.267514	10.3263	6.28265	19.9821	9.47846
Ifng	0.163249	0.524701	1.70253	0.564904	2.04461	0.556154	0.435523	0	1.06022	0.62942	0.297571	1.64248	3.18622	0.877544	0.373486	26.7002	18.8993	45.4789	13.7344
Emr1	1.65899	1.12587	1.02262	0.536927	0.655581	1.31054	1.09795	1.63773	1.38049	1.27241	0.907091	1.25056	1.82678	0.987376	1.19097	45.043	105.057	40.6132	51.3091
Cd4	0.809204	0.908714	1.26185	0.4	1.62023	0.573263	1.07279	1.33523	1.09251	1.62532	1.04472	0.629311	1.00155	0.639403	1.11488	15.6831	26.7647	25.4609	31.918
Cd8b1	0.471637	1.11885	0.458679	0.827114	2.12372	0.264159	0.486282	0.484731	0.796059	0.496697	0.189237	0.548718	0.792636	0.236395	0.319844	18.2185	23.2309	11.9156	37.1701
Timp1	0.643986	1.04276	1.39989	0.942915	0.970449	1.03425	0.982526	1.77277	0.793471	1.27423	1.0843	0.743731	0.738927	0.535625	0.861548	213.925	168.948	199.05	76.0519
Col1a1	0.881766	0.855068	1.4658	0.930854	0.866516	0.424738	0.8115	1.27231	0.841795	1.31335	0.804599	0.757757	1.2782	0.882551	0.429975	6.35244	7.506	4.77021	2.74611
