# Supplementary material for: Purinergic adipocyte-macrophage crosstalk promotes degeneration of thermogenic brown adipose tissue
Source: EMBO Rep. 2025 Nov 19;26(24):6460–93. doi: 10.1038/s44319-025-00642-y (PMC12715258; doi:10.1038/s44319-025-00642-y)
Supplement: Supplementary file 6 — Source data Fig. 1 [file 44319_2025_642_MOESM6_ESM.zip › Figure 1/1I/1I.xlsx]

## Sheet: Tabelle1
	mock/mock					mock/CL					Eto/mock					Eto/CL
Tnf	0.180079	0.325198	2.27566	0.340279	1.87878	0.179826	0.202166	1.32602	0.263767	1.70103	0.132178	2.1101	1.81795	0.249067	1.60635	1.12634	0.293227	0.332221	1.56809
Ccl2	0.83784	1.24356	0.723648	1.2173	0.97765	1.08365	1.01926	1.74503	1.2697	0.865388	0.859722	0.823674	0.932474	1.26679	0.741112	0.960577	2.01813	0.829521	1.70712
Il1b	0.631247	1.60463	0.933719	0.658985	1.17142	0.461412	0.296202	0.956037	0.619944	0.594264	0.855078	0.805465	0.946073	0.330488	0.590499	0.709972	0.421595	0.149964	1.04982
Ifng	0.526121	0.841918	1.20674	0.817958	1.60726	0.210521	0.254792	0.231933	0.484283	0.674761	0.142857	0.801028	0.910873	0.265743	0.69392	0.476345	0.081041	0.30946	0.956726
Emr1	1.57425	1.06669	0.343846	1.37207	0.643147	0.628343	0.749762	0.451422	0.970592	0.306165	0.636449	0.271204	0.445842	0.819386	0.52061	0.319584	1.10814	0.716163	0.333672
Cd4	0.0755823	0.143774	2.58323	0.14891	2.04851	0.126921	0.116448	1.20398	0.120978	1.64962	0.112464	2.68006	2.11242	0.143961	1.49046	0.976453	0.156272	0.13589	3.01937
Cd8b1	0.0248356	0.0801406	2.67485	0.145236	2.07494	0.0165337	0.0316994	1.025	0.0276962	1.55318	0.0192625	1.81795	2.15374	0.0675767	1.62858	1.00487	0.0264076	0.0164466	5.64499
Timp1	0.80658	2.06269	0.463745	0.863163	0.803821	0.601274	0.593569	0.731074	0.641177	0.429024	0.719798	0.316375	0.492465	0.788288	0.709427	0.626815	1.12027	0.777378	0.457384
Col1a1	1.33086	1.31779	0.666519	0.98812	0.696711	0.334687	0.91385	0.908613	1.2079	0.559013	0.695759	0.530995	0.610348	1.48306	0.783363	0.476749	1.25996	1.13852	0.7665
Ucp1	0.00594039	1.57227	1.24227	0.313855	1.86566	9.7377	15.5901	14.2301	13.3001	9.65531	4.14703	1.20308	2.81697	0.668789	2.76846	14.5423	18.1922	8.95678	12.8752
