# Supplementary material for: Purinergic adipocyte-macrophage crosstalk promotes degeneration of thermogenic brown adipose tissue
Source: EMBO Rep. 2025 Nov 19;26(24):6460–93. doi: 10.1038/s44319-025-00642-y (PMC12715258; doi:10.1038/s44319-025-00642-y)
Supplement: Supplementary file 6 — Source data Fig. 1 [file 44319_2025_642_MOESM6_ESM.zip › Figure 1/1J/1J.xlsx]

## Sheet: 1J
	mock/CL						Etomoxir/CL
10:30	0.47073	0.383554	0.328991	0.318714	0.40346	0.422895	0.323597	0.34083	0.556638	0.383676	0.36314	0.424318
10:35	0.452603	0.353413	0.325445	0.262049	0.355852	0.404054	0.404497	0.356353	0.482453	0.341176	0.459551	0.376648
10:40	0.368045	0.372723	0.354179	0.156172	0.346351	0.543277	0.377106	0.341436	0.508239	0.346916	0.426614	0.381453
10:45	0.292177	0.367273	0.265099	0.146156	0.336987	0.368459	0.326314	0.350029	0.434596	0.33503	0.431645	0.38251
10:50	0.552309	0.513904	0.34633	0.441197	0.467041	0.541862	0.476045	0.524749	0.469355	0.473979	0.433042	0.578381
10:55	0.615897	0.743646	0.384874	0.594182	0.652288	0.613797	0.588268	0.603029	0.507852	0.506449	0.60418	0.640866
11:00	0.547096	0.708225	0.372802	0.505096	0.586515	0.649994	0.457578	0.573791	0.547575	0.404347	0.580236	0.567994
11:05	0.530885	0.5928	0.391285	0.399727	0.567193	0.620829	0.402826	0.643329	0.508605	0.400087	0.624054	0.518543
11:10	0.537054	0.581887	0.382959	0.332484	0.566807	0.621395	0.393984	0.586176	0.508483	0.374667	0.613208	0.494623
11:15	0.523743	0.611147	0.400524	0.31718	0.521573	0.521344	0.326254	0.489803	0.481703	0.346077	0.611405	0.468783
11:20	0.478885	0.616314	0.386383	0.259727	0.475604	0.371594	0.276085	0.491777	0.437244	0.353028	0.495501	0.399625
11:25	0.488051	0.519471	0.281613	0.239174	0.324766	0.372372	0.260632	0.494537	0.35084	0.328815	0.346968	0.370275
11:30	0.385417	0.494741	0.241926	0.154867	0.325954	0.404272	0.32243	0.486462	0.320122	0.265546	0.311448	0.374679
11:35	0.277585	0.513846	0.258667	0.144045	0.375149	0.486368	0.317833	0.365529	0.353295	0.315405	0.325601	0.401447
11:40	0.259083	0.450246	0.309289	0.125995	0.374476	0.419102	0.277619	0.363829	0.384153	0.194208	0.451583	0.465062
11:45	0.318114	0.350053	0.274649	0.160615	0.422387	0.426019	0.272749	0.409765	0.379569	0.214906	0.341342	0.406197
11:50	0.327362	0.305661	0.241057	0.142587	0.396285	0.396286	0.220714	0.385823	0.390497	0.212775	0.302925	0.380226
11:55	0.333724	0.367034	0.257296	0.191177	0.381812	0.405036	0.272771	0.420564	0.393632	0.236039	0.345357	0.355734
12:00	0.329357	0.363655	0.325375	0.192541	0.368715	0.377931	0.222925	0.374089	0.345263	0.308445	0.476096	0.407645
12:05	0.326241	0.375981	0.293604	0.181371	0.372412	0.407609	0.256341	0.415708	0.365142	0.241384	0.473876	0.406716
12:10	0.296929	0.376718	0.25806	0.140276	0.370445	0.394214	0.220112	0.38933	0.357496	0.27718	0.30291	0.383757
12:15	0.308875	0.373349	0.249316	0.203252	0.407627	0.409613	0.242908	0.370896	0.376505	0.281993	0.384542	0.36726
12:20	0.340311	0.391973	0.381686	0.143071	0.518751	0.436235	0.234789	0.401762	0.356736	0.264354	0.505386	0.427302
12:25	0.311146	0.398268	0.495252	0.137653	0.488864	0.359733	0.245092	0.388023	0.362578	0.202579	0.504126	0.415223
12:30	0.334662	0.376881	0.455785	0.232601	0.436634	0.493234	0.309851	0.405507	0.391085	0.358188	0.629023	0.505564
12:35	0.615665	0.614137	0.375954	0.391968	0.436851	0.488466	0.693509	0.579151	0.529782	0.260483	0.541546	0.419027
12:40	0.526771	0.799733	0.482126	0.313255	0.616491	0.923069	0.461878	0.560672	0.567109	0.0961523	0.80758	0.573032
12:45	0.491002	0.754776	0.414603	0.37011	0.523263	0.7345	0.375097	0.53077	0.556733	0.081186	0.668523	0.578658
12:50	0.487315	0.615389	0.422927	0.274825	0.505353	0.6369	0.347346	0.505314	0.514717	0.043679	0.609027	0.540283
12:55	0.511694	0.52671	0.470849	0.289165	0.519556	0.657105	0.294683	0.490116	0.514269	0.0417544	0.570478	0.523736
13:00	0.607015	0.50228	0.49999	0.20601	0.435632	0.606166	0.216697	0.474148	0.504293	0.051929	0.567578	0.585181
13:05	0.525929	0.45256	0.506451	0.210207	0.329735	0.569229	0.308148	0.45216	0.472096	0.0265703	0.556343	0.501886
13:10	0.374774	0.379562	0.488264	0.218206	0.386154	0.532275	0.257937	0.546737	0.480691	0.0281208	0.556123	0.439734
13:15	0.391864	0.346813	0.472994	0.175942	0.422892	0.50616	0.175025	0.603635	0.418132	0.0351486	0.398341	0.433573
13:20	0.272978	0.406788	0.464664	0.210782	0.396343	0.444293	0.235823	0.531168	0.358921	0.0420386	0.279544	0.418074
13:25	0.367256	0.397637	0.435113	0.190305	0.38217	0.435074	0.230923	0.455497	0.329811	0.0314614	0.340186	0.46085
13:30	0.478736	0.454479	0.455581	0.194313	0.392027	0.455024	0.366452	0.436256	0.356738	0.0455255	0.385048	0.429725
13:35	0.337676	0.385261	0.474066	0.178759	0.347477	0.417997	0.433194	0.448525	0.371994	0.0697385	0.371055	0.41527
13:40	0.276331	0.396469	0.486665	0.198231	0.358768	0.530422	0.418479	0.434091	0.373192	0.0589636	0.428215	0.435378
13:45	0.287362	0.425262	0.498043	0.162076	0.372572	0.466934	0.341173	0.413549	0.352496	0.0474706	0.401075	0.438026
13:50	0.300451	0.382466	0.429857	0.161275	0.391241	0.507447	0.244901	0.412503	0.37501	0.0410642	0.448069	0.438308
13:55	0.291384	0.416246	0.448277	0.22662	0.431626	0.586587	0.361989	0.418421	0.360669	0.0826956	0.429509	0.420947
14:00	0.313989	0.517486	0.431357	0.193548	0.381892	0.448028	0.404489	0.436307	0.353699	0.0438561	0.357056	0.438482
14:05	0.319069	0.6602	0.438001	0.269785	0.401222	0.408348	0.292478	0.466923	0.388532	0.0508223	0.370473	0.519637
14:10	0.263659	0.651609	0.440389	0.258522	0.373301	0.368747	0.208731	0.444277	0.353745	0.0428321	0.53079	0.497509
14:15	0.380395	0.53568	0.44334	0.211212	0.404969	0.406268	0.245452	0.484552	0.335002	0.0506426	0.627961	0.513021
14:20	0.401965	0.437914	0.432745	0.179985	0.388763	0.40472	0.236851	0.545089	0.311037	0.0380593	0.646078	0.573566
14:25	0.287543	0.470352	0.441068	0.153925	0.389064	0.413105	0.396028	0.692602	0.335836	0.0354966	0.590959	0.595981
14:30	0.479214	0.426899	0.420906	0.185385	0.364041	0.416981	0.282434	0.643485	0.356055	0.0571427	0.564783	0.471527
14:35	0.525572	0.357349	0.357312	0.144927	0.419606	0.47774	0.334798	0.560887	0.382681	0.0558922	0.393062	0.412865
14:40	0.371708	0.365659	0.301037	0.16354	0.465033	0.446881	0.265236	0.63664	0.549788	0.0700509	0.331823	0.387734
14:45	0.352646	0.378008	0.25356	0.136259	0.438716	0.372952	0.20466	0.457164	0.513521	0.0610373	0.310942	0.405149
14:50	0.281856	0.431982	0.273219	0.186657	0.383169	0.392502	0.167302	0.41876	0.538292	0.0550643	0.426919	0.387146
14:55	0.259125	0.440344	0.352333	0.172131	0.388063	0.431125	0.16346	0.412474	0.534522	0.0861921	0.381173	0.38801
15:00	0.228793	0.424146	0.465877	0.182993	0.408374	0.486321	0.415355	0.478809	0.508927	0.0664443	0.411914	0.407567
15:05	0.247592	0.421378	0.514248	0.179185	0.367661	0.607091	0.345682	0.542494	0.479134	0.0874993	0.390638	0.411396
15:10	0.253837	0.408258	0.34611	0.172544	0.369003	0.634721	0.298159	0.581689	0.408004	0.0240782	0.331214	0.394736
15:15	0.279239	0.410608	0.305563	0.208864	0.392371	0.437677	0.466722	0.644035	0.313371	0.0411856	0.422619	0.389414
15:20	0.267796	0.372143	0.302675	0.128418	0.369811	0.352856	0.282259	0.589525	0.273836	0.0250864	0.48905	0.409707
15:25	0.275833	0.473761	0.374459	0.170982	0.377453	0.369831	0.182644	0.496474	0.288707	0.13374	0.560482	0.422168
15:30	0.274683	0.435541	0.462997	0.129478	0.385013	0.374781	0.260388	0.417399	0.301474	0.0453566	0.609914	0.479892
15:35	0.32473	0.507799	0.481858	0.162671	0.35924	0.367976	0.309458	0.454731	0.320039	0.074802	0.463129	0.390804
15:40	0.300119	0.510722	0.431943	0.20604	0.356693	0.381227	0.300072	0.399325	0.323797	0.0816652	0.391089	0.458533
15:45	0.255125	0.405733	0.48671	0.300792	0.354231	0.434667	0.26773	0.41464	0.318244	0.0313238	0.291812	0.461369
15:50	0.260851	0.440894	0.464089	0.334128	0.371663	0.528595	0.324282	0.400932	0.345966	0.0306335	0.345083	0.531233
15:55	0.270218	0.487144	0.450585	0.193796	0.378597	0.422038	0.211342	0.419705	0.347642	0.0285578	0.403632	0.546619
16:00	0.289208	0.38807	0.379735	0.157994	0.381051	0.463245	0.325389	0.413798	0.437502	0.041939	0.490782	0.593406
16:05	0.311318	0.382321	0.262358	0.0976917	0.356969	0.585597	0.311123	0.401488	0.503259	0.0315713	0.526518	0.615962
16:10	0.426045	0.412224	0.2745	0.166228	0.459016	0.504966	0.350882	0.414539	0.533991	0.0385952	0.585784	0.540569
16:15	0.489382	0.455222	0.25265	0.118565	0.490072	0.37415	0.232373	0.457242	0.577036	0.132475	0.502981	0.423267
16:20	0.409828	0.387515	0.26185	0.158162	0.497929	0.373702	0.202509	0.466121	0.538735	0.0941492	0.386279	0.377279
16:25	0.379619	0.391303	0.376054	0.18885	0.548892	0.391962	0.242192	0.403517	0.494732	0.0434318	0.415979	0.401337
16:30	0.253826	0.410541	0.449985	0.113033	0.534523	0.45789	0.240394	0.358249	0.379081	0.0825106	0.305552	0.37173
16:35	0.197522	0.405871	0.489172	0.158291	0.504749	0.594169	0.240401	0.428005	0.315798	0.0559891	0.308817	0.411772
16:40	0.225634	0.475797	0.49464	0.14187	0.479951	0.674995	0.198128	0.411825	0.28104	0.0660001	0.41699	0.393055
16:45	0.253703	0.572532	0.518317	0.183297	0.402181	0.676202	0.379278	0.438581	0.292852	0.0453989	0.4033	0.398303
16:50	0.248456	0.632912	0.497513	0.170412	0.323078	0.635884	0.308271	0.43022	0.303973	0.028976	0.516883	0.550668
16:55	0.243667	0.544193	0.44511	0.22674	0.389511	0.639479	0.250072	0.467233	0.31648	0.022284	0.529081	0.47139
17:00	0.238742	0.452577	0.515811	0.266399	0.330775	0.724929	0.321498	0.372715	0.310928	0.0572893	0.581466	0.42421
17:05	0.276545	0.371805	0.448573	0.288639	0.352263	0.725523	0.401858	0.425048	0.315012	0.118932	0.490934	0.355234
17:10	0.275066	0.362079	0.458527	0.317153	0.380697	0.713284	0.423651	0.610755	0.409496	0.166224	0.384636	0.385358
17:15	0.318467	0.375508	0.453692	0.187148	0.387829	0.707817	0.347299	0.620605	0.40618	0.14579	0.333403	0.375537
17:20	0.452045	0.392262	0.380292	0.134828	0.365024	0.725345	0.313828	0.54197	0.37601	0.0760419	0.41536	0.41025
17:25	0.444677	0.376279	0.326854	0.127504	0.323	0.737189	0.338736	0.480824	0.361125	0.052933	0.533215	0.423424
17:30	0.460752	0.400905	0.296874	0.157561	0.35753	0.72491	0.383037	0.454076	0.364757	0.038544	0.58654	0.520212
17:35	0.495217	0.423057	0.271609	0.175046	0.366211	0.577908	0.347912	0.416002	0.483505	0.0561393	0.56399	0.539675
17:40	0.510552	0.38877	0.336753	0.145217	0.441338	0.448043	0.380222	0.370571	0.528795	0.0571587	0.519838	0.461961
17:45	0.533159	0.388618	0.38598	0.207507	0.528989	0.435957	0.422306	0.375149	0.495084	0.126131	0.394644	0.410836
17:50	0.450238	0.624965	0.315526	0.163353	0.566343	0.616038	0.411166	0.363347	0.583851	0.112814	0.338772	0.554438
17:55	0.281508	0.671596	0.360492	0.245552	0.536131	0.63873	0.46557	0.424812	0.504632	0.0558455	0.378237	0.668442
18:00	0.237218	0.566918	0.502987	0.256034	0.519112	0.654648	0.333779	0.524295	0.376195	0.073524	0.511042	0.623062
18:05	0.244754	0.398847	0.447548	0.162872	0.339032	0.480919	0.344098	0.380749	0.355379	0.120251	0.673666	0.600012
18:10	0.233872	0.350953	0.442709	0.172054	0.306376	0.350856	0.436308	0.559335	0.322236	0.123468	0.526339	0.459827
18:15	0.269866	0.368442	0.442486	0.142384	0.337921	0.428216	0.318654	0.568011	0.308088	0.191485	0.380799	0.454525
18:20	0.296664	0.417699	0.498652	0.237264	0.358214	0.605685	0.336663	0.46084	0.340717	0.162848	0.385227	0.42654
18:25	0.482818	0.475887	0.428744	0.310106	0.498229	0.710746	0.269436	0.492648	0.436776	0.135392	0.457079	0.475116
18:30	0.524432	0.588355	0.338925	0.340451	0.507421	0.792143	0.385305	0.56408	0.496334	0.136952	0.578903	0.464137
18:35	0.512814	0.549814	0.301136	0.21287	0.43138	0.74305	0.454594	0.540757	0.50997	0.16686	0.66921	0.480308
18:40	0.534714	0.469216	0.336795	0.11793	0.529591	0.769751	0.362565	0.508001	0.461149	0.117571	0.666875	0.596548
18:45	0.54446	0.354899	0.568852	0.127626	0.474249	0.774585	0.287178	0.470522	0.453583	0.0847938	0.639837	0.620151
18:50	0.51958	0.372718	0.463148	0.126504	0.388335	0.675036	0.26929	0.480557	0.463745	0.0752217	0.606572	0.53515
18:55	0.520915	0.562969	0.428449	0.156872	0.406691	0.576237	0.421639	0.4442	0.523597	0.111916	0.579439	0.522521
19:00	0.511396	0.608427	0.384839	0.176537	0.491638	0.664851	0.468137	0.453143	0.43014	0.0468663	0.602322	0.388169
19:05	0.431028	0.58152	0.353056	0.224684	0.537842	0.621656	0.319958	0.612627	0.427586	0.104986	0.57341	0.510938
19:10	0.312748	0.583096	0.334697	0.333202	0.610197	0.525687	0.4052	0.706913	0.527656	0.0683391	0.638258	0.646308
19:15	0.264525	0.533741	0.397679	0.365656	0.585759	0.629596	0.242799	0.675852	0.418916	0.0714275	0.655971	0.54081
19:20	0.301405	0.500346	0.502412	0.301587	0.586505	0.712559	0.342562	0.517843	0.366437	0.116606	0.515161	0.582038
19:25	0.428569	0.397309	0.486158	0.244468	0.62022	0.707605	0.421433	0.464951	0.438498	0.126243	0.443112	0.504374
19:30	0.51282	0.484509	0.434166	0.249077	0.663846	0.687113	0.323359	0.508847	0.547457	0.157652	0.485861	0.481961
19:35	0.517004	0.439778	0.436934	0.328312	0.651435	0.719546	0.386976	0.582149	0.461554	0.0889389	0.551288	0.579492
19:40	0.563631	0.43495	0.361098	0.328076	0.665491	0.597252	0.433672	0.697079	0.535996	0.0903972	0.628066	0.632911
19:45	0.546276	0.568633	0.330144	0.330704	0.6424	0.540281	0.425493	0.647745	0.547127	0.105319	0.641959	0.569035
19:50	0.528701	0.644353	0.315062	0.308872	0.613113	0.59027	0.391914	0.524726	0.596146	0.0603214	0.681791	0.479232
19:55	0.501193	0.662256	0.358701	0.315094	0.606166	0.536917	0.469333	0.587824	0.50452	0.130137	0.697609	0.467461
20:00	0.494596	0.618161	0.439808	0.241108	0.622194	0.575023	0.312112	0.499101	0.388995	0.0884125	0.672628	0.487848
20:05	0.506022	0.65282	0.448939	0.241165	0.648164	0.658782	0.397371	0.475411	0.531573	0.117083	0.673803	0.570261
20:10	0.525135	0.641563	0.38298	0.153844	0.669056	0.664706	0.433626	0.483508	0.559972	0.113982	0.511808	0.610884
20:15	0.522921	0.545245	0.340986	0.162091	0.634634	0.708971	0.364343	0.465764	0.421892	0.104163	0.43336	0.574673
20:20	0.56008	0.417239	0.313462	0.226534	0.636691	0.75881	0.215902	0.462716	0.380333	0.104996	0.415986	0.522625
20:25	0.460815	0.381102	0.313769	0.330044	0.623397	0.691626	0.334805	0.491842	0.533321	0.0489106	0.42473	0.521593
20:30	0.345012	0.361136	0.448479	0.338504	0.533494	0.61378	0.431942	0.458415	0.474764	0.0399798	0.512009	0.522977
20:35	0.293279	0.333987	0.538782	0.338321	0.416286	0.529891	0.353724	0.534818	0.512394	0.0411231	0.704521	0.652889
20:40	0.413537	0.385154	0.442884	0.405172	0.472389	0.57628	0.428318	0.512229	0.580183	0.0558436	0.678487	0.602533
20:45	0.525709	0.395789	0.48981	0.21044	0.404216	0.578348	0.491383	0.460349	0.439553	0.0706219	0.695599	0.607563
20:50	0.503463	0.380387	0.605951	0.17411	0.463643	0.57949	0.385431	0.49751	0.412537	0.133255	0.615353	0.51522
20:55	0.510949	0.45014	0.53578	0.203986	0.554011	0.587804	0.441159	0.545491	0.396874	0.0721622	0.476665	0.491439
21:00	0.299184	0.418164	0.485474	0.174278	0.614285	0.567593	0.461906	0.448169	0.565	0.0464318	0.547354	0.517214
21:05	0.404675	0.383584	0.418308	0.203706	0.62545	0.614935	0.484272	0.441432	0.599208	0.0376554	0.593595	0.461889
21:10	0.442007	0.405197	0.470691	0.226514	0.60531	0.538101	0.430783	0.431526	0.537792	0.0339285	0.640369	0.444654
21:15	0.319042	0.396845	0.487345	0.250832	0.647965	0.552601	0.457962	0.472204	0.429167	0.0754791	0.661552	0.563004
21:20	0.402626	0.39524	0.457948	0.184488	0.596022	0.535659	0.472762	0.458836	0.512953	0.0546796	0.592016	0.575649
21:25	0.516408	0.519943	0.409157	0.249725	0.643376	0.689519	0.491476	0.474704	0.465606	0.0891357	0.68331	0.493471
21:30	0.550789	0.602119	0.464787	0.21121	0.496608	0.719074	0.288475	0.503947	0.543145	0.182292	0.546032	0.450865
21:35	0.510218	0.641319	0.48409	0.274573	0.368476	0.736933	0.374105	0.539197	0.592304	0.089511	0.458203	0.513068
21:40	0.407915	0.640095	0.468047	0.253925	0.343321	0.763126	0.413517	0.557588	0.487873	0.0579414	0.429933	0.600687
21:45	0.337456	0.635115	0.49447	0.274204	0.43766	0.770477	0.357028	0.478468	0.433429	0.0270869	0.523241	0.649925
21:50	0.441117	0.648158	0.485196	0.358117	0.544221	0.574273	0.251106	0.518728	0.536955	0.0585108	0.54851	0.572335
21:55	0.408327	0.644808	0.418515	0.405692	0.600349	0.506906	0.345661	0.48827	0.528156	0.060166	0.681372	0.477533
22:00	0.517114	0.589428	0.341923	0.38789	0.403905	0.53818	0.306616	0.550701	0.599981	0.045016	0.673907	0.478518
22:05	0.561296	0.542473	0.276124	0.263017	0.490553	0.490815	0.259071	0.453335	0.616703	0.0168143	0.607904	0.525852
22:10	0.502855	0.428636	0.280109	0.210044	0.575647	0.617713	0.404613	0.573939	0.4567	0.0256179	0.712021	0.649622
22:15	0.516822	0.356725	0.288637	0.174124	0.532563	0.573045	0.32691	0.545719	0.492714	0.0297599	0.735321	0.671041
22:20	0.462581	0.347733	0.325014	0.163704	0.468342	0.665335	0.258929	0.483217	0.481051	0.0203136	0.461175	0.570318
22:25	0.420298	0.348964	0.350481	0.175201	0.584095	0.765337	0.387682	0.514765	0.581216	0.0283111	0.379523	0.487482
22:30	0.289119	0.346048	0.319148	0.140514	0.599589	0.718944	0.461375	0.578971	0.694685	0.0849861	0.359645	0.502134
22:35	0.38294	0.367213	0.284512	0.194482	0.583904	0.726945	0.2552	0.68091	0.625928	0.108606	0.370502	0.498691
22:40	0.44238	0.383332	0.414049	0.138649	0.470733	0.769138	0.209283	0.773376	0.525311	0.0649811	0.365401	0.533714
22:45	0.508196	0.539693	0.430817	0.220221	0.560592	0.710641	0.24322	0.611885	0.447207	0.0985658	0.392007	0.604116
22:50	0.573457	0.630281	0.484871	0.229056	0.452732	0.748608	0.312349	0.503672	0.420761	0.113933	0.461433	0.658882
22:55	0.54895	0.651525	0.588031	0.2572	0.469007	0.819828	0.249208	0.559786	0.467977	0.0850946	0.453274	0.499169
23:00	0.529381	0.648558	0.45138	0.293821	0.575793	0.714603	0.378439	0.513047	0.555067	0.12796	0.408702	0.630566
23:05	0.496903	0.671382	0.490976	0.307155	0.558082	0.680313	0.318573	0.552687	0.619983	0.153646	0.524131	0.590662
23:10	0.391319	0.668929	0.518109	0.317812	0.5739	0.522554	0.440352	0.531988	0.579158	0.0976999	0.58061	0.644603
23:15	0.300256	0.696613	0.510622	0.345595	0.572874	0.66225	0.327359	0.54914	0.471274	0.0943995	0.64235	0.550651
23:20	0.362813	0.670219	0.5333	0.418715	0.537041	0.527201	0.244641	0.648003	0.460264	0.122607	0.615975	0.528207
23:25	0.375905	0.632982	0.533486	0.293092	0.617865	0.559492	0.303821	0.595478	0.442674	0.217088	0.713609	0.496535
23:30	0.388596	0.648019	0.511357	0.208228	0.579778	0.56282	0.368166	0.577002	0.538152	0.127799	0.669409	0.492672
23:35	0.477656	0.659924	0.559649	0.190548	0.562972	0.439483	0.275517	0.565978	0.578926	0.160285	0.466242	0.5352
23:40	0.537445	0.585654	0.581679	0.142907	0.619157	0.511818	0.40091	0.448208	0.592726	0.136968	0.382528	0.543804
23:45	0.53875	0.623502	0.496074	0.178036	0.642681	0.57407	0.455592	0.701055	0.63007	0.0483701	0.348787	0.602001
23:50	0.566788	0.593927	0.347275	0.157314	0.604723	0.587762	0.40942	0.569867	0.632688	0.0961025	0.286333	0.680244
23:55	0.529488	0.590409	0.309266	0.169395	0.608584	0.655431	0.401097	0.500065	0.649813	0.072721	0.348868	0.703181
0:00	0.482773	0.508073	0.287977	0.133461	0.614589	0.491637	0.40804	0.512281	0.52741	0.0967513	0.353975	0.681336
0:05	0.494191	0.449464	0.298517	0.136075	0.583653	0.424417	0.321711	0.598321	0.39254	0.0929695	0.391586	0.577738
0:10	0.503291	0.401507	0.287579	0.155761	0.627844	0.419559	0.402651	0.620563	0.344195	0.0475863	0.513373	0.480029
0:15	0.427402	0.515633	0.409324	0.242908	0.517114	0.630178	0.289367	0.658594	0.453872	0.0638929	0.609541	0.513815
0:20	0.317743	0.600886	0.332306	0.300388	0.576688	0.682916	0.310623	0.630982	0.382199	0.0859171	0.659105	0.525855
0:25	0.366091	0.669266	0.293303	0.264194	0.629171	0.717466	0.393504	0.504799	0.443974	0.0674931	0.659292	0.599975
0:30	0.31631	0.693106	0.305985	0.199553	0.670353	0.801838	0.441963	0.544597	0.537204	0.0794109	0.720972	0.666161
0:35	0.351238	0.722128	0.290214	0.190291	0.699453	0.846224	0.36996	0.586945	0.677554	0.133345	0.721639	0.615198
0:40	0.351766	0.631622	0.310342	0.217123	0.679433	0.767466	0.395087	0.442598	0.626028	0.065952	0.644831	0.625856
0:45	0.420804	0.641627	0.326544	0.304061	0.650768	0.771561	0.421383	0.508475	0.484681	0.0853312	0.615487	0.582589
0:50	0.483339	0.706359	0.429812	0.350327	0.674062	0.748183	0.366305	0.506222	0.417411	0.0702755	0.638696	0.574464
0:55	0.61377	0.700216	0.446766	0.382294	0.68276	0.678827	0.453287	0.567868	0.368167	0.124529	0.526249	0.554849
1:00	0.506123	0.630663	0.365368	0.340956	0.6574	0.701579	0.390129	0.669993	0.565103	0.117418	0.472154	0.44627
1:05	0.386661	0.507123	0.385405	0.363894	0.666479	0.594125	0.382806	0.736287	0.612429	0.0626819	0.333893	0.52162
1:10	0.377435	0.429449	0.582421	0.322102	0.671493	0.560067	0.313912	0.577009	0.612664	0.0972844	0.292325	0.509113
1:15	0.35342	0.428036	0.482774	0.287811	0.697455	0.455375	0.325671	0.48339	0.604163	0.112315	0.322369	0.429338
1:20	0.332803	0.556314	0.461599	0.25871	0.687026	0.417316	0.314112	0.510078	0.652576	0.131642	0.355707	0.431311
1:25	0.270731	0.516108	0.541726	0.246563	0.699337	0.405722	0.296459	0.516859	0.615986	0.0779686	0.393162	0.467484
1:30	0.303653	0.53999	0.552998	0.251992	0.715904	0.4141	0.249915	0.651259	0.584162	0.0795177	0.404004	0.528028
1:35	0.454083	0.649727	0.56506	0.188913	0.675415	0.418595	0.439856	0.722313	0.587822	0.0786765	0.503533	0.552715
1:40	0.489469	0.66086	0.511126	0.216759	0.666698	0.538432	0.36653	0.713426	0.56997	0.0608439	0.674676	0.511724
1:45	0.518014	0.63437	0.525008	0.199535	0.651319	0.392725	0.358239	0.668525	0.50595	0.0729893	0.652384	0.567407
1:50	0.55805	0.640688	0.517379	0.272057	0.694586	0.359924	0.350377	0.612879	0.443808	0.0715961	0.715845	0.668542
1:55	0.544489	0.667016	0.610899	0.237566	0.676357	0.317991	0.356432	0.635435	0.361039	0.0765829	0.618954	0.594937
2:00	0.449507	0.664091	0.533172	0.223824	0.657689	0.45808	0.362286	0.590248	0.322385	0.0733596	0.633537	0.595838
2:05	0.328914	0.672008	0.416013	0.204175	0.676379	0.383845	0.371322	0.498645	0.3248	0.135497	0.478912	0.565891
2:10	0.308125	0.656072	0.337715	0.162147	0.676775	0.345892	0.307517	0.401414	0.334548	0.161128	0.439956	0.47124
2:15	0.308626	0.679545	0.399979	0.177338	0.63374	0.409744	0.380564	0.383309	0.348447	0.152304	0.368839	0.434407
2:20	0.354425	0.677575	0.329002	0.227832	0.614873	0.396626	0.400372	0.383886	0.32285	0.109227	0.361002	0.44559
2:25	0.340355	0.650067	0.309734	0.232476	0.580169	0.421745	0.394172	0.427349	0.356238	0.0993924	0.351886	0.442384
2:30	0.358851	0.637738	0.283181	0.18582	0.446789	0.438768	0.397727	0.420312	0.378846	0.0806837	0.36045	0.38302
2:35	0.373795	0.5277	0.286757	0.231507	0.389193	0.391526	0.259329	0.524092	0.388103	0.0687116	0.368106	0.368275
2:40	0.507934	0.499396	0.296772	0.262297	0.465738	0.382039	0.397504	0.449612	0.396665	0.156691	0.362187	0.347627
2:45	0.543059	0.401435	0.273484	0.3132	0.456131	0.443069	0.358509	0.432543	0.367916	0.0863734	0.423057	0.324189
2:50	0.426347	0.376921	0.307946	0.307462	0.452176	0.464245	0.294989	0.420207	0.373958	0.0553548	0.359771	0.356049
2:55	0.340882	0.365723	0.309229	0.265314	0.516935	0.532517	0.303277	0.464578	0.376989	0.0563198	0.425319	0.373441
3:00	0.28214	0.365934	0.319851	0.246623	0.500963	0.617248	0.27253	0.454332	0.432472	0.0737523	0.576359	0.401048
3:05	0.268784	0.416611	0.307927	0.264944	0.649556	0.670895	0.289623	0.366881	0.493967	0.149719	0.615781	0.396063
3:10	0.265024	0.358106	0.358157	0.129431	0.64355	0.662734	0.210351	0.433008	0.612981	0.0508361	0.574414	0.409441
3:15	0.262359	0.393877	0.347231	0.176201	0.596948	0.615377	0.288347	0.492041	0.618334	0.0810633	0.628718	0.393683
3:20	0.284801	0.41279	0.311549	0.234125	0.621806	0.623995	0.268918	0.522331	0.558747	0.142559	0.671646	0.393339
3:25	0.350617	0.391891	0.377559	0.211497	0.6094	0.495188	0.209457	0.505644	0.587318	0.113726	0.410365	0.389446
3:30	0.454347	0.393213	0.645668	0.159314	0.564328	0.451231	0.303089	0.599792	0.621431	0.115562	0.353247	0.383217
3:35	0.489233	0.443878	0.532495	0.148417	0.541106	0.417817	0.312705	0.630785	0.611128	0.0875494	0.337739	0.379566
3:40	0.503193	0.384235	0.514179	0.140322	0.533057	0.393444	0.332884	0.578915	0.597125	0.121142	0.369179	0.369846
3:45	0.408397	0.3649	0.52378	0.149604	0.522037	0.35124	0.266789	0.581389	0.547919	0.104758	0.399794	0.387614
3:50	0.498668	0.437618	0.563035	0.189579	0.482231	0.355269	0.371307	0.494957	0.554188	0.113738	0.388706	0.37685
3:55	0.346875	0.410067	0.519333	0.203422	0.475256	0.364809	0.222848	0.407015	0.48115	0.121745	0.364309	0.390975
4:00	0.297802	0.469109	0.431088	0.237972	0.469877	0.42057	0.363817	0.475664	0.421597	0.0640734	0.347148	0.429425
4:05	0.253247	0.427179	0.315321	0.290951	0.575421	0.448636	0.33322	0.411422	0.365898	0.0742025	0.386026	0.367587
4:10	0.258506	0.389296	0.29322	0.261547	0.583839	0.427268	0.408533	0.287818	0.352632	0.0631016	0.485219	0.396411
4:15	0.308625	0.377435	0.327798	0.277269	0.523488	0.406031	0.31766	0.414867	0.392477	0.0721176	0.429195	0.487359
4:20	0.300152	0.369497	0.272934	0.149514	0.443158	0.426027	0.327827	0.413142	0.360088	0.0586293	0.353259	0.505052
4:25	0.277863	0.40234	0.297136	0.161961	0.48995	0.403155	0.370302	0.440452	0.384803	0.0908761	0.348239	0.399954
4:30	0.291212	0.367939	0.293136	0.185869	0.536966	0.412155	0.368115	0.544777	0.362388	0.0503883	0.366958	0.402438
4:35	0.27426	0.380414	0.314231	0.162599	0.444282	0.413361	0.306631	0.4078	0.342408	0.0676889	0.339474	0.536759
4:40	0.30501	0.382767	0.309914	0.139387	0.521791	0.434781	0.241937	0.372504	0.342908	0.0602435	0.385257	0.570202
4:45	0.279644	0.386927	0.306232	0.148562	0.366697	0.512348	0.256288	0.430942	0.376847	0.044409	0.47026	0.656134
4:50	0.270467	0.42059	0.295628	0.174472	0.444308	0.369949	0.247461	0.402699	0.387097	0.0969207	0.542846	0.562036
4:55	0.260736	0.431804	0.298859	0.171408	0.479484	0.475899	0.4438	0.46263	0.348731	0.15269	0.591266	0.497071
5:00	0.296809	0.563218	0.340852	0.144701	0.526504	0.614813	0.424924	0.413653	0.412326	0.115506	0.615671	0.487728
5:05	0.326148	0.601843	0.448058	0.186492	0.489293	0.565991	0.350852	0.30633	0.375452	0.069116	0.564244	0.479173
5:10	0.316145	0.521992	0.522165	0.244534	0.444922	0.676316	0.347827	0.374639	0.416873	0.113776	0.522153	0.617742
5:15	0.447288	0.468076	0.506861	0.258147	0.401395	0.600274	0.364223	0.426024	0.45225	0.100491	0.386054	0.491669
5:20	0.445618	0.349832	0.550813	0.19226	0.45923	0.524915	0.391207	0.436743	0.534758	0.0782521	0.345958	0.454616
5:25	0.403233	0.329807	0.441058	0.14146	0.373608	0.47152	0.285371	0.397869	0.5394	0.158596	0.328057	0.448279
5:30	0.36526	0.370503	0.469961	0.138983	0.437045	0.361061	0.227018	0.47742	0.489643	0.124507	0.386323	0.418683
5:35	0.302103	0.437684	0.3699	0.196501	0.41828	0.450006	0.35219	0.627097	0.481028	0.147314	0.3843	0.460255
5:40	0.289486	0.428803	0.291562	0.205286	0.54505	0.404799	0.379024	0.666695	0.466641	0.0727973	0.420907	0.415438
5:45	0.33038	0.393606	0.325583	0.194742	0.446196	0.384431	0.324918	0.589338	0.331559	0.151894	0.359611	0.504852
5:50	0.351658	0.394743	0.298239	0.144216	0.4447	0.34397	0.27308	0.538198	0.285693	0.130854	0.330336	0.282269
5:55	0.342551	0.355434	0.294947	0.176934	0.474453	0.351681	0.301044	0.420014	0.303801	0.100171	0.415407	0.369697
6:00	0.302127	0.347595	0.279879	0.17133	0.448542	0.457094	0.266443	0.383423	0.354176	0.085684	0.338121	0.37046
6:05	0.330053	0.337057	0.259526	0.139417	0.378301	0.417459	0.378519	0.372443	0.356114	0.101972	0.301421	0.37593
6:10	0.366792	0.360285	0.306414	0.159282	0.502974	0.363187	0.324738	0.363001	0.359367	0.09735	0.337679	0.437701
6:15	0.357629	0.396353	0.282541	0.253866	0.406793	0.373722	0.330512	0.348937	0.344972	0.0911683	0.362991	0.45989
6:20	0.281367	0.3792	0.323938	0.350876	0.413508	0.411976	0.347373	0.40526	0.347697	0.0880618	0.369233	0.364014
6:25	0.314421	0.409025	0.322482	0.273635	0.424107	0.331002	0.218081	0.419794	0.36387	0.16112	0.371989	0.352839
6:30	0.328739	0.368107	0.324378	0.344553	0.460574	0.322439	0.230401	0.41761	0.349371	0.0557724	0.359493	0.394583
6:35	0.33776	0.385662	0.366373	0.282379	0.487641	0.386692	0.233391	0.455957	0.364618	0.063062	0.361236	0.416827
6:40	0.335793	0.359982	0.31375	0.166151	0.444032	0.395046	0.232581	0.442091	0.351545	0.0669109	0.490835	0.401873
6:45	0.345319	0.394807	0.306372	0.161606	0.496173	0.402417	0.268098	0.420441	0.337595	0.0720005	0.543547	0.381038
6:50	0.341722	0.485238	0.324547	0.14416	0.512162	0.393332	0.20453	0.355053	0.345745	0.0536546	0.618803	0.452623
6:55	0.354121	0.568497	0.333642	0.17968	0.443418	0.58417	0.193132	0.378309	0.367339	0.0356958	0.587519	0.477408
7:00	0.229227	0.635861	0.299223	0.218131	0.516075	0.765283	0.29937	0.443723	0.445288	0.0396437	0.592302	0.574463
7:05	0.278025	0.573973	0.266338	0.151705	0.361823	0.71845	0.313899	0.37764	0.537925	0.0978665	0.567595	0.593541
7:10	0.418758	0.538057	0.297401	0.164292	0.348631	0.660544	0.336737	0.332109	0.552148	0.177033	0.619798	0.601489
7:15	0.371111	0.504691	0.313498	0.251433	0.32733	0.682439	0.301538	0.371506	0.544102	0.0712582	0.496024	0.514178
7:20	0.485342	0.477474	0.338611	0.189228	0.322527	0.674295	0.372043	0.386266	0.576125	0.085428	0.431805	0.515464
7:25	0.425614	0.433576	0.465498	0.139032	0.338701	0.675322	0.415406	0.364935	0.513183	0.105651	0.367364	0.49786
7:30	0.329827	0.3389	0.350756	0.127509	0.333838	0.594463	0.266773	0.363949	0.452621	0.0973523	0.473597	0.431819
7:35	0.243264	0.336416	0.332354	0.147768	0.384162	0.593456	0.254738	0.405541	0.343371	0.0928043	0.415797	0.392965
7:40	0.257805	0.346859	0.336435	0.214666	0.393241	0.61939	0.273295	0.437486	0.377682	0.122622	0.317935	0.357535
7:45	0.267012	0.37238	0.453843	0.27842	0.366549	0.568412	0.225789	0.430711	0.365379	0.137942	0.335076	0.406613
7:50	0.309509	0.391656	0.483495	0.275298	0.332236	0.522444	0.289896	0.431388	0.347213	0.0781081	0.436024	0.438201
7:55	0.265034	0.410649	0.455141	0.359915	0.357101	0.52561	0.323203	0.492023	0.39782	0.0756144	0.313514	0.392398
8:00	0.268487	0.384119	0.448062	0.367701	0.366823	0.40689	0.283882	0.44914	0.475347	0.195943	0.301526	0.33381
8:05	0.273288	0.382913	0.414995	0.330833	0.344475	0.364184	0.343934	0.498888	0.509017	0.114787	0.342372	0.333245
8:10	0.274226	0.406111	0.435423	0.311191	0.374487	0.39571	0.268348	0.549354	0.60842	0.0863981	0.404852	0.402704
8:15	0.30694	0.360052	0.35545	0.276583	0.332622	0.385942	0.284296	0.555347	0.573545	0.153065	0.372271	0.400529
8:20	0.294033	0.38974	0.309914	0.251741	0.37182	0.451308	0.307567	0.601719	0.51268	0.223347	0.428346	0.398148
8:25	0.340814	0.446968	0.294054	0.221347	0.365782	0.493754	0.191313	0.54731	0.470777	0.221233	0.337009	0.387658
8:30	0.327898	0.614416	0.300289	0.274017	0.494827	0.591745	0.384705	0.509092	0.333134	0.163177	0.550085	0.412711
8:35	0.266159	0.668131	0.290683	0.186223	0.5488	0.560755	0.247334	0.386848	0.285314	0.159302	0.550564	0.37605
8:40	0.592949	0.640903	0.486473	0.448105	0.642446	0.844386	0.637442	0.604099	0.492496	0.46917	0.694284	0.541663
8:45	0.46961	0.542461	0.564049	0.627034	0.668456	0.941218	0.576431	0.555524	0.614282	0.590785	0.762567	0.649146
8:50	0.471236	0.424574	0.473389	0.433109	0.458531	0.735452	0.494097	0.395216	0.48664	0.52845	0.598521	0.52163
8:55	0.573253	0.593008	0.574177	0.387637	0.483242	0.509456	0.659228	0.530739	0.546491	0.481212	0.523907	0.435099
9:00	0.492904	0.530429	0.561252	0.30973	0.493295	0.698895	0.4523	0.484612	0.569862	0.483887	0.61768	0.56923
9:05	0.431651	0.449956	0.570929	0.227206	0.503911	0.698978	0.308057	0.500642	0.54422	0.374167	0.559006	0.62932
9:10	0.442678	0.500593	0.501315	0.274195	0.564992	0.66027	0.399365	0.483523	0.540774	0.330942	0.494722	0.42309
9:15	0.532637	0.55891	0.506918	0.272099	0.544291	0.656864	0.494921	0.511283	0.500724	0.46409	0.470047	0.421545
9:20	0.452323	0.595172	0.49177	0.295698	0.667186	0.738443	0.491683	0.517704	0.444858	0.476255	0.535882	0.54901
9:25	0.496875	0.571431	0.461074	0.313231	0.508478	0.546151	0.417509	0.501584	0.503462	0.444806	0.590255	0.559921
9:30	0.479823	0.581749	0.465705	0.333215	0.592002	0.505263	0.417601	0.509875	0.694234	0.384646	0.593902	0.543451
9:35	0.458195	0.628671	0.446563	0.335921	0.591117	0.664212	0.392443	0.511118	0.537875	0.361549	0.560675	0.532893
9:40	0.469363	0.61702	0.460155	0.348582	0.584193	0.740035	0.481968	0.512962	0.515209	0.336345	0.523984	0.476442
9:45	0.522323	0.567551	0.467236	0.35958	0.575582	0.583243	0.356317	0.50963	0.489976	0.275929	0.523219	0.432099
9:50	0.542234	0.592264	0.476	0.361661	0.600765	0.704388	0.449089	0.525447	0.472373	0.289265	0.467719	0.625421
9:55	0.536787	0.62016	0.432088	0.406228	0.603773	0.617849	0.328242	0.510923	0.517939	0.3323	0.48328	0.445483
10:00	0.580882	0.68744	0.465674	0.348793	0.622318	0.670818	0.481894	0.519602	0.551243	0.354529	0.442647	0.448268
10:05	0.587596	0.646048	0.508413	0.339595	0.586859	0.629546	0.464809	0.525136	0.515787	0.3135	0.442223	0.421084
10:10	0.55152	0.604902	0.477541	0.370019	0.589759	0.638018	0.344239	0.507679	0.42959	0.307748	0.477439	0.418636
10:15	0.549122	0.590559	0.456	0.389969	0.617986	0.61367	0.359178	0.471885	0.385662	0.313797	0.43447	0.423287
10:20	0.511659	0.609627	0.492844	0.43264	0.631138	0.589239	0.41005	0.484892	0.458989	0.313118	0.416968	0.436932
10:25	0.509471	0.656135	0.499604	0.454902	0.593067	0.633317	0.448253	0.477765	0.464466	0.29782	0.395654	0.444707
10:30	0.484996	0.693172	0.468656	0.45339	0.603063	0.712773	0.518678	0.478769	0.457072	0.31005	0.379128	0.445609
10:35	0.482363	0.673827	0.544311	0.447728	0.610326	0.611709	0.290638	0.576577	0.413592	0.273989	0.376417	0.419064
10:40	0.45145	0.630498	0.531712	0.461956	0.64297	0.560658	0.349962	0.517621	0.448894	0.319321	0.393609	0.402405
10:45	0.476517	0.608057	0.483206	0.43298	0.605283	0.535825	0.365915	0.556245	0.442836	0.324873	0.379363	0.413559
10:50	0.479518	0.587792	0.496654	0.393939	0.643569	0.699248	0.341642	0.54762	0.422257	0.250791	0.400949	0.437475
10:55	0.465494	0.577246	0.550343	0.440133	0.596277	0.761347	0.317406	0.53442	0.427311	0.227547	0.420802	0.464584
11:00	0.485728	0.575974	0.527261	0.408442	0.563795	0.642572	0.263473	0.476433	0.365982	0.20239	0.368879	0.426914
11:05	0.56497	0.62776	0.481956	0.429492	0.601874	0.65431	0.352221	0.569893	0.429907	0.234842	0.369809	0.418405
11:10	0.614939	0.597168	0.472886	0.390227	0.612429	0.611828	0.371987	0.446708	0.454631	0.230633	0.341627	0.431827
11:15	0.586527	0.578654	0.467142	0.438561	0.595079	0.462853	0.367556	0.451242	0.446915	0.22528	0.356447	0.464394
11:20	0.551933	0.543579	0.47511	0.402112	0.615003	0.558835	0.406632	0.451441	0.404123	0.22382	0.369705	0.467301
11:25	0.512427	0.551337	0.452389	0.396018	0.586732	0.691611	0.397094	0.41866	0.392487	0.218109	0.402499	0.465814
11:30	0.521256	0.556988	0.480873	0.335396	0.628905	0.665745	0.32059	0.576667	0.382767	0.296414	0.457914	0.512084
11:35	0.496799	0.551865	0.4731	0.384995	0.584279	0.629633	0.293057	0.31061	0.325193	0.303119	0.388317	0.42551
11:40	0.470629	0.572762	0.500734	0.395228	0.61102	0.641808	0.302671	0.425158	0.394795	0.321169	0.353764	0.395403
11:45	0.464473	0.547881	0.48835	0.387641	0.620084	0.65886	0.341977	0.512599	0.394972	0.334011	0.318723	0.360691
11:50	0.454612	0.54271	0.497701	0.356534	0.586994	0.600024	0.384702	0.55115	0.458515	0.320549	0.311856	0.399645
11:55	0.493354	0.547643	0.433117	0.349422	0.544848	0.577608	0.45166	0.477502	0.47317	0.271776	0.218178	0.395704
12:00	0.487047	0.529054	0.455662	0.327218	0.545722	0.508287	0.488442	0.452787	0.48644	0.253476	0.309251	0.343959
12:05	0.459067	0.545738	0.481195	0.332992	0.56728	0.548028	0.472285	0.453977	0.472903	0.260166	0.324198	0.367023
12:10	0.445076	0.535337	0.439571	0.294159	0.534101	0.53897	0.476291	0.426835	0.405945	0.22601	0.301208	0.343788
12:15	0.442198	0.54154	0.556583	0.293129	0.571217	0.77102	0.519092	0.459266	0.39238	0.236693	0.312302	0.310287
12:20	0.454104	0.535033	0.54056	0.318848	0.562054	0.598464	0.490793	0.417699	0.365266	0.189485	0.303454	0.320391
12:25	0.446451	0.518779	0.511454	0.282236	0.558696	0.589687	0.409485	0.436723	0.371367	0.202316	0.318574	0.320297
12:30	0.462278	0.5209	0.618646	0.331487	0.611944	0.577253	0.379256	0.44316	0.354668	0.232367	0.294209	0.351867
12:35	0.459402	0.526888	0.503016	0.267635	0.609949	0.558652	0.320863	0.438104	0.335299	0.193813	0.290038	0.32574
12:40	0.43388	0.519968	0.397151	0.29778	0.659967	0.561113	0.334236	0.49167	0.346428	0.204062	0.305112	0.387383
12:45	0.450104	0.526287	0.378345	0.284473	0.607003	0.56354	0.368631	0.533065	0.32893	0.214755	0.308996	0.353755
12:50	0.431482	0.581828	0.455222	0.268107	0.611622	0.554812	0.318369	0.496843	0.336726	0.264236	0.355125	0.340833
12:55	0.500523	0.657057	0.478651	0.306443	0.596424	0.544941	0.340255	0.456814	0.324466	0.23308	0.3243	0.306459
13:00	0.627621	0.660243	0.462336	0.232251	0.547016	0.537873	0.331905	0.537984	0.333186	0.169763	0.327694	0.406849
13:05	0.590442	0.642055	0.455364	0.282672	0.546359	0.551588	0.361567	0.523876	0.359878	0.20606	0.391109	0.487243
13:10	0.548418	0.639102	0.459807	0.256391	0.552057	0.566868	0.307212	0.461395	0.352999	0.184168	0.439164	0.460872
13:15	0.490028	0.587472	0.485031	0.28535	0.54525	0.567639	0.281745	0.44253	0.368093	0.182391	0.326617	0.511511
13:20	0.481707	0.510536	0.291762	0.290139	0.543336	0.54426	0.360801	0.399655	0.378275	0.168054	0.252308	0.351978
13:25	0.43459	0.497152	0.418226	0.265747	0.534921	0.615556	0.343049	0.402699	0.405323	0.204597	0.271353	0.515563
13:30	0.449004	0.486528	0.445348	0.291327	0.52868	0.64119	0.345673	0.389196	0.412017	0.227751	0.281081	0.485967
13:35	0.404517	0.499581	0.446546	0.236056	0.532563	0.683229	0.237953	0.381467	0.463128	0.178525	0.281639	0.489382
13:40	0.413383	0.501961	0.440292	0.289315	0.555812	0.645899	0.323155	0.388186	0.535966	0.225958	0.264154	0.455611
13:45	0.437022	0.49527	0.432948	0.306876	0.527868	0.532246	0.279635	0.378142	0.580411	0.188232	0.304122	0.530207
13:50	0.425389	0.521111	0.442219	0.311632	0.537914	0.563055	0.322113	0.41212	0.647309	0.242438	0.264457	0.518806
13:55	0.44519	0.487356	0.447117	0.332487	0.528447	0.543884	0.299816	0.391365	0.612935	0.238889	0.25249	0.454585
14:00	0.414295	0.479585	0.460546	0.272064	0.53977	0.542026	0.294364	0.391779	0.476774	0.239582	0.272358	0.386191
14:05	0.445936	0.490371	0.426552	0.306324	0.521954	0.543969	0.320261	0.39662	0.421294	0.255231	0.298676	0.383667
14:10	0.425725	0.470272	0.535138	0.310712	0.539426	0.532437	0.302507	0.389362	0.3781	0.220434	0.314119	0.385195
14:15	0.428871	0.485708	0.58069	0.397823	0.568363	0.539336	0.290542	0.397574	0.362859	0.240865	0.266846	0.365937
14:20	0.429482	0.468323	0.588588	0.357633	0.583204	0.51791	0.335072	0.383987	0.340169	0.219848	0.264818	0.385844
14:25	0.43915	0.474689	0.60639	0.344951	0.56972	0.529036	0.374157	0.392903	0.340239	0.220363	0.29124	0.345624
14:30	0.45923	0.484864	0.56331	0.413274	0.496195	0.521394	0.445573	0.388188	0.335936	0.204676	0.271233	0.368502
14:35	0.4302	0.480282	0.519525	0.317291	0.529744	0.580405	0.500183	0.39737	0.339404	0.227727	0.278622	0.352074
14:40	0.493974	0.49089	0.419818	0.330098	0.557744	0.535034	0.38325	0.388176	0.352143	0.228996	0.279934	0.389665
14:45	0.502325	0.483032	0.439292	0.296079	0.53312	0.500462	0.348504	0.380831	0.335316	0.205191	0.263906	0.386484
14:50	0.492683	0.488582	0.490996	0.296221	0.526287	0.523786	0.436579	0.395227	0.344583	0.21454	0.289886	0.340162
14:55	0.444856	0.477184	0.473044	0.320879	0.509116	0.508704	0.285737	0.373503	0.336681	0.178244	0.255418	0.415621
15:00	0.450116	0.505519	0.485139	0.261205	0.546179	0.50613	0.301417	0.394411	0.363788	0.234228	0.256823	0.32304
15:05	0.60042	0.56782	0.449288	0.306739	0.604064	0.555209	0.327263	0.374994	0.358441	0.293662	0.27554	0.381244
15:10	0.583543	0.568617	0.519911	0.258356	0.551948	0.551534	0.303623	0.39681	0.348025	0.356069	0.283707	0.371112
15:15	0.641933	0.518415	0.496027	0.294056	0.528659	0.501322	0.354013	0.413936	0.360529	0.273981	0.321971	0.36968
15:20	0.61817	0.495893	0.497044	0.265132	0.534984	0.513541	0.326304	0.48061	0.37151	0.265545	0.275015	0.35515
15:25	0.548121	0.472433	0.437718	0.264568	0.548585	0.536567	0.317348	0.73562	0.352035	0.272127	0.269386	0.353187
15:30	0.472393	0.425419	0.515612	0.281981	0.594136	0.521504	0.364538	0.551756	0.355556	0.269709	0.257314	0.384062
15:35	0.423773	0.482173	0.606275	0.231347	0.616679	0.542008	0.303975	0.722741	0.355444	0.246858	0.265458	0.360454
15:40	0.430254	0.66512	0.626033	0.284708	0.700016	0.523284	0.318707	0.599407	0.363056	0.269951	0.270531	0.38244
15:45	0.413937	0.630396	0.630082	0.246157	0.667478	0.513677	0.304409	0.591141	0.361584	0.252636	0.265281	0.350056
15:50	0.432884	0.530961	0.503359	0.295406	0.726808	0.478629	0.443115	0.561888	0.397864	0.267733	0.257499	0.367739
15:55	0.421474	0.495559	0.464767	0.267817	0.582892	0.493319	0.346305	0.483187	0.453841	0.259382	0.272765	0.368997
16:00	0.411175	0.505187	0.497179	0.261156	0.557744	0.519334	0.331916	0.54347	0.460843	0.255986	0.293216	0.396409
16:05	0.435903	0.540391	0.422752	0.291509	0.537172	0.497215	0.339556	0.47954	0.533505	0.240631	0.309696	0.470328
16:10	0.41224	0.5186	0.432684	0.230229	0.539655	0.514674	0.289085	0.363176	0.629104	0.326856	0.378102	0.474304
16:15	0.432403	0.487734	0.430839	0.316045	0.550569	0.514963	0.315478	0.36444	0.646766	0.241153	0.427806	0.529917
16:20	0.438021	0.436532	0.438667	0.291381	0.523746	0.506105	0.310654	0.45819	0.534992	0.187939	0.462481	0.558281
16:25	0.426633	0.481524	0.45665	0.331631	0.522855	0.521134	0.355723	0.464224	0.459759	0.219095	0.508584	0.533461
16:30	0.448391	0.495692	0.463775	0.387836	0.520589	0.528262	0.392316	0.482042	0.40068	0.231014	0.471401	0.464954
16:35	0.415814	0.483237	0.589363	0.31799	0.519627	0.511441	0.407368	0.444335	0.387752	0.279052	0.490155	0.407486
16:40	0.435552	0.469997	0.599848	0.466725	0.551434	0.59036	0.731395	0.400606	0.379097	0.375184	0.449686	0.421921
16:45	0.459218	0.454794	0.478805	0.33388	0.512602	0.57733	0.462592	0.378812	0.362253	0.290118	0.550267	0.388043
16:50	0.469819	0.505304	0.558777	0.41102	0.536348	0.639068	0.41939	0.423217	0.384445	0.31202	0.454734	0.386434
16:55	0.460969	0.458555	0.451148	0.430095	0.517086	0.545691	0.319028	0.424055	0.356208	0.294046	0.401246	0.387166
17:00	0.47318	0.623887	0.43489	0.432704	0.492198	0.5674	0.298848	0.45697	0.380181	0.274966	0.400778	0.344594
17:05	0.408118	0.588975	0.444846	0.422371	0.531329	0.546462	0.321963	0.502598	0.347346	0.261775	0.380447	0.391702
17:10	0.499549	0.696907	0.467932	0.341408	0.506236	0.475476	0.280617	0.712246	0.363398	0.257801	0.382587	0.369811
17:15	0.593521	0.463852	0.571488	0.288892	0.511895	0.495467	0.306105	0.641749	0.398742	0.374228	0.384848	0.387086
17:20	0.647691	0.472692	0.534525	0.285892	0.525686	0.486144	0.27901	0.521647	0.339684	0.356879	0.379534	0.401819
17:25	0.626839	0.490907	0.456926	0.267745	0.516681	0.500521	0.279539	0.587537	0.393963	0.307013	0.397379	0.344142
17:30	0.607137	0.48597	0.45225	0.361037	0.557302	0.489277	0.292454	0.549668	0.457864	0.237976	0.376447	0.375802
17:35	0.525309	0.475681	0.44583	0.321406	0.529583	0.533196	0.269359	0.469467	0.49205	0.230344	0.373709	0.365368
17:40	0.464837	0.496774	0.423957	0.279643	0.53932	0.578299	0.341847	0.445139	0.398704	0.203816	0.388611	0.38414
17:45	0.422988	0.491739	0.400348	0.287853	0.561728	0.624072	0.449477	0.417037	0.381095	0.244633	0.398201	0.37979
17:50	0.430611	0.495704	0.45126	0.365342	0.640996	0.607003	0.391857	0.42028	0.382603	0.222335	0.405765	0.352063
17:55	0.416116	0.473977	0.573397	0.432628	0.616909	0.590972	0.355395	0.408191	0.408614	0.324221	0.409274	0.377054
18:00	0.416937	0.460289	0.563058	0.365534	0.565449	0.571416	0.413723	0.413272	0.397401	0.256084	0.384656	0.361783
18:05	0.427669	0.481549	0.469471	0.400578	0.523432	0.626159	0.4056	0.438297	0.565656	0.282404	0.425807	0.363501
18:10	0.429038	0.507503	0.429616	0.267706	0.499188	0.48777	0.590788	0.431371	0.566861	0.324329	0.487446	0.445136
18:15	0.420211	0.582611	0.415814	0.248603	0.495259	0.547341	0.518935	0.426982	0.480791	0.409549	0.451035	0.430826
18:20	0.461995	0.626574	0.42296	0.320034	0.524034	0.530201	0.339013	0.41826	0.437274	0.365041	0.415935	0.488746
18:25	0.48022	0.591224	0.419181	0.304399	0.500462	0.502283	0.364974	0.427797	0.430765	0.428953	0.384826	0.433164
18:30	0.627541	0.505848	0.375489	0.324601	0.632653	0.542013	0.382252	0.475343	0.452889	0.405612	0.384569	0.409048
18:35	0.605018	0.487325	0.506618	0.317049	0.547583	0.579968	0.325826	0.549155	0.43783	0.374786	0.385987	0.406364
18:40	0.592976	0.489353	0.540076	0.272073	0.597299	0.606058	0.374722	0.604232	0.554929	0.382422	0.432107	0.434944
18:45	0.525561	0.488835	0.492502	0.348027	0.585685	0.597801	0.311416	0.618688	0.587736	0.37053	0.396708	0.563223
18:50	0.51139	0.581726	0.551886	0.417526	0.652326	0.656529	0.303222	0.559846	0.454856	0.36573	0.393633	0.483884
18:55	0.532652	0.613489	0.500352	0.437386	0.64281	0.603962	0.407119	0.504717	0.432115	0.385425	0.401874	0.511262
19:00	0.468813	0.690618	0.413527	0.335034	0.634078	0.501521	0.39568	0.450185	0.405822	0.434608	0.454317	0.553005
19:05	0.487994	0.576188	0.473263	0.289764	0.560767	0.64801	0.488549	0.481763	0.513364	0.406976	0.455659	0.391304
19:10	0.414753	0.453666	0.469609	0.324238	0.55144	0.749349	0.472415	0.444309	0.630298	0.326878	0.402874	0.478856
19:15	0.526041	0.502162	0.5094	0.274517	0.616006	0.55681	0.445714	0.550131	0.570423	0.28472	0.410543	0.416387
19:20	0.630242	0.4778	0.497773	0.31548	0.608154	0.666997	0.469321	0.59626	0.503067	0.281815	0.387499	0.475697
19:25	0.633497	0.439706	0.587224	0.335634	0.577636	0.672949	0.543733	0.632168	0.500935	0.31652	0.41216	0.497117
19:30	0.651018	0.558156	0.496221	0.309164	0.663202	0.697119	0.54281	0.627453	0.438007	0.302977	0.496638	0.46754
19:35	0.67935	0.657655	0.527276	0.319399	0.669773	0.668127	0.523195	0.599967	0.397371	0.271054	0.514647	0.399395
19:40	0.651694	0.670053	0.439141	0.310253	0.679982	0.643658	0.476408	0.490574	0.521001	0.335457	0.51738	0.544156
19:45	0.73722	0.708539	0.404047	0.285039	0.653617	0.588128	0.264296	0.493159	0.659884	0.334466	0.463954	0.486457
19:50	0.62207	0.599835	0.376716	0.304729	0.579337	0.635	0.441559	0.518149	0.494563	0.299008	0.415592	0.508112
19:55	0.585213	0.575868	0.391326	0.299296	0.662433	0.638964	0.62772	0.524967	0.396333	0.370854	0.430411	0.543818
20:00	0.619263	0.698043	0.344459	0.350221	0.569612	0.554222	0.517257	0.44414	0.552337	0.37403	0.419265	0.467947
20:05	0.624631	0.637115	0.371028	0.299447	0.569402	0.557661	0.499569	0.522354	0.642856	0.306781	0.408639	0.412141
20:10	0.534393	0.529601	0.322821	0.284328	0.602689	0.693991	0.440786	0.458082	0.554775	0.244706	0.371366	0.419583
20:15	0.518794	0.511676	0.347545	0.247016	0.69271	0.506035	0.408467	0.545869	0.501295	0.233802	0.354314	0.382794
20:20	0.421766	0.552121	0.372041	0.284974	0.709273	0.546418	0.521032	0.400295	0.492512	0.242382	0.42967	0.409542
20:25	0.403632	0.492992	0.446797	0.315921	0.506082	0.617459	0.502552	0.360637	0.466433	0.228793	0.42763	0.37806
20:30	0.439363	0.491329	0.446638	0.385599	0.604485	0.616459	0.428249	0.480888	0.414814	0.253265	0.584627	0.369606
20:35	0.487534	0.470201	0.46843	0.315968	0.572592	0.541133	0.408125	0.514854	0.484912	0.2304	0.556699	0.40581
20:40	0.573864	0.457112	0.496899	0.312638	0.659812	0.601182	0.409781	0.640056	0.49061	0.278782	0.510697	0.352913
20:45	0.590684	0.435181	0.530261	0.320829	0.751151	0.608646	0.628777	0.730157	0.473185	0.27089	0.403979	0.386619
20:50	0.505887	0.458909	0.60324	0.277151	0.573482	0.566874	0.488537	0.641697	0.431628	0.262063	0.423638	0.363767
20:55	0.464002	0.454324	0.539101	0.27244	0.574907	0.559835	0.360458	0.537955	0.445692	0.357706	0.404692	0.352056
21:00	0.451865	0.43602	0.474847	0.430531	0.516096	0.597373	0.49472	0.504455	0.409525	0.348289	0.386433	0.456901
21:05	0.513975	0.472078	0.528244	0.227008	0.637689	0.548989	0.453768	0.477631	0.490817	0.445364	0.383081	0.497696
21:10	0.51778	0.575597	0.577384	0.349686	0.665929	0.543586	0.447263	0.480719	0.623201	0.391788	0.374196	0.590668
21:15	0.436812	0.562313	0.55828	0.413426	0.639838	0.602511	0.38336	0.475859	0.645511	0.384101	0.384936	0.529344
21:20	0.446441	0.518925	0.572559	0.256214	0.480833	0.520518	0.612662	0.445859	0.573763	0.303443	0.378858	0.593277
21:25	0.431339	0.483844	0.466694	0.330388	0.543776	0.54057	0.3431	0.420663	0.441486	0.224668	0.365421	0.657134
21:30	0.459876	0.483005	0.409041	0.309416	0.608009	0.573207	0.546103	0.428831	0.447289	0.2553	0.379341	0.472357
21:35	0.53843	0.574304	0.355476	0.341214	0.545999	0.542701	0.692525	0.439032	0.4058	0.227141	0.368183	0.562605
21:40	0.581826	0.605711	0.368163	0.293807	0.513176	0.593709	0.608216	0.443366	0.409553	0.30625	0.370199	0.553117
21:45	0.577429	0.609032	0.351926	0.302912	0.516372	0.476066	0.497266	0.529065	0.423452	0.303383	0.374316	0.541405
21:50	0.619305	0.685031	0.328419	0.308158	0.398457	0.42908	0.476342	0.480607	0.395682	0.265993	0.382722	0.464505
21:55	0.581056	0.468944	0.358312	0.350848	0.557588	0.653975	0.322086	0.434364	0.546536	0.233971	0.376173	0.412616
22:00	0.483749	0.542883	0.302857	0.416224	0.617303	0.562189	0.410143	0.379184	0.602796	0.216709	0.358821	0.39555
22:05	0.416036	0.586236	0.344031	0.348237	0.71427	0.480053	0.592511	0.485985	0.596261	0.254192	0.38718	0.357765
22:10	0.401172	0.645532	0.313356	0.336901	0.625211	0.596774	0.537642	0.432215	0.585859	0.23714	0.410562	0.377413
22:15	0.381288	0.648766	0.41071	0.258948	0.448393	0.643645	0.422999	0.56568	0.612491	0.236851	0.487586	0.37448
22:20	0.370491	0.551866	0.496544	0.248825	0.498472	0.653024	0.496079	0.590727	0.492847	0.253486	0.449757	0.371852
22:25	0.343276	0.517211	0.522966	0.268681	0.606062	0.555083	0.409844	0.417818	0.450386	0.277682	0.516606	0.383691
22:30	0.387877	0.623562	0.566006	0.295675	0.791591	0.509937	0.413832	0.429746	0.44708	0.405813	0.496907	0.354373
22:35	0.366326	0.630594	0.458867	0.30771	0.594196	0.469799	0.534637	0.46685	0.432265	0.413332	0.416959	0.400272
22:40	0.368149	0.516827	0.407099	0.343745	0.483787	0.465173	0.595033	0.578428	0.422085	0.443519	0.460154	0.335583
22:45	0.406656	0.520385	0.365146	0.383824	0.501802	0.480682	0.503021	0.597278	0.39274	0.481344	0.461536	0.356322
22:50	0.485739	0.599461	0.33984	0.296232	0.458609	0.465857	0.417279	0.688827	0.386856	0.372364	0.34212	0.453586
22:55	0.433807	0.661233	0.363961	0.230326	0.587009	0.489633	0.573692	0.661699	0.463452	0.299736	0.360078	0.456372
23:00	0.414573	0.626855	0.323925	0.259384	0.548639	0.456593	0.541949	0.524701	0.570908	0.234099	0.42358	0.401322
23:05	0.402306	0.482154	0.35443	0.193254	0.572937	0.475218	0.399434	0.479896	0.645975	0.241753	0.51153	0.534402
23:10	0.490677	0.458798	0.32886	0.223077	0.508556	0.493239	0.44553	0.429871	0.664189	0.230382	0.564998	0.473362
23:15	0.569471	0.468435	0.331735	0.233903	0.638934	0.458498	0.573815	0.428202	0.650315	0.229242	0.483934	0.710429
23:20	0.564353	0.435582	0.368428	0.292875	0.685356	0.638798	0.583546	0.473235	0.589015	0.277876	0.425778	0.590491
23:25	0.554682	0.532515	0.476997	0.318688	0.761718	0.493227	0.498435	0.512342	0.411452	0.24683	0.428913	0.494357
23:30	0.508932	0.515571	0.521805	0.309477	0.62015	0.454807	0.535034	0.424782	0.446307	0.296303	0.422031	0.576789
23:35	0.445408	0.498625	0.574438	0.284202	0.454082	0.45464	0.406255	0.448526	0.445398	0.360603	0.456102	0.678637
23:40	0.354519	0.506893	0.570748	0.294687	0.643344	0.55052	0.470681	0.537927	0.427276	0.386778	0.44616	0.638746
23:45	0.364746	0.516466	0.508208	0.380737	0.560906	0.647835	0.579254	0.59687	0.469108	0.409279	0.376825	0.702924
23:50	0.489797	0.433369	0.527085	0.334812	0.430061	0.686844	0.546691	0.654096	0.415493	0.444792	0.323657	0.675938
23:55	0.547263	0.437259	0.421657	0.363229	0.658844	0.639358	0.504887	0.615283	0.423117	0.438976	0.336899	0.518239
0:00	0.545222	0.54919	0.335175	0.382387	0.506265	0.702298	0.465023	0.498032	0.413605	0.424874	0.348942	0.509952
0:05	0.57124	0.71629	0.33846	0.323681	0.506262	0.58542	0.45161	0.471596	0.424617	0.424314	0.379852	0.483225
0:10	0.579121	0.664808	0.311415	0.348917	0.352829	0.633945	0.385018	0.467718	0.511959	0.463118	0.369916	0.475986
0:15	0.593615	0.630871	0.333817	0.34952	0.581236	0.712712	0.301198	0.475731	0.568702	0.440425	0.418061	0.417717
0:20	0.60749	0.521429	0.327199	0.312863	0.67958	0.7165	0.499344	0.637212	0.680747	0.351135	0.409424	0.435649
0:25	0.635427	0.431375	0.388165	0.250402	0.673358	0.564703	0.507551	0.693173	0.582294	0.34908	0.494275	0.44613
0:30	0.628159	0.434991	0.483206	0.197665	0.644034	0.480866	0.578303	0.722557	0.584605	0.307886	0.56208	0.396427
0:35	0.643581	0.524697	0.459887	0.228888	0.600111	0.484579	0.477334	0.775033	0.479073	0.28602	0.57668	0.41749
0:40	0.586093	0.544012	0.4347	0.209696	0.547227	0.453122	0.361485	0.622561	0.437072	0.246105	0.6802	0.392496
0:45	0.551488	0.614055	0.499326	0.234332	0.694466	0.452819	0.441516	0.62857	0.443463	0.274931	0.641555	0.39307
0:50	0.522395	0.665206	0.467161	0.248187	0.749871	0.444036	0.587728	0.476403	0.381318	0.258133	0.598555	0.424763
0:55	0.446407	0.65349	0.370178	0.229799	0.72314	0.446212	0.552093	0.418008	0.455139	0.221655	0.558824	0.373836
1:00	0.359279	0.701523	0.328989	0.240893	0.601597	0.444128	0.547149	0.553328	0.416917	0.233423	0.409124	0.407148
1:05	0.353543	0.688917	0.341744	0.236911	0.503841	0.450824	0.447234	0.602509	0.35877	0.238677	0.415812	0.375302
1:10	0.356231	0.782774	0.341842	0.27278	0.480339	0.433955	0.398149	0.460379	0.393928	0.26003	0.336915	0.392246
1:15	0.31468	0.673655	0.320537	0.31919	0.462498	0.512098	0.417586	0.452794	0.493784	0.255861	0.284403	0.400207
1:20	0.343283	0.654694	0.346018	0.347016	0.468501	0.650722	0.316264	0.464371	0.535094	0.25881	0.360176	0.36553
1:25	0.325323	0.694727	0.458538	0.337309	0.579116	0.685304	0.36093	0.452417	0.441195	0.256087	0.360722	0.408572
1:30	0.31677	0.636879	0.50166	0.353266	0.620736	0.740953	0.371549	0.49795	0.405502	0.228146	0.289772	0.37763
1:35	0.317745	0.626773	0.543113	0.358427	0.694945	0.677847	0.447994	0.459552	0.387764	0.258386	0.347097	0.423461
1:40	0.307988	0.632829	0.505249	0.324738	0.689529	0.76537	0.529647	0.430812	0.443517	0.279264	0.473501	0.478384
1:45	0.357599	0.528821	0.547505	0.399695	0.735865	0.797201	0.621221	0.453863	0.551522	0.316161	0.563489	0.469199
1:50	0.485658	0.44752	0.546096	0.399059	0.730507	0.660325	0.654491	0.47121	0.591684	0.328282	0.568832	0.402692
1:55	0.531752	0.429403	0.542292	0.259806	0.725402	0.718981	0.650344	0.464785	0.638218	0.39083	0.53227	0.353455
2:00	0.53614	0.414421	0.570681	0.250626	0.718632	0.578903	0.529287	0.456753	0.652319	0.425093	0.538092	0.491328
2:05	0.545112	0.406122	0.538363	0.203805	0.737813	0.456609	0.512431	0.49587	0.722072	0.499859	0.445108	0.57059
2:10	0.619732	0.437865	0.497524	0.217803	0.658024	0.451006	0.540497	0.487102	0.71643	0.448935	0.331066	0.598543
2:15	0.58806	0.401543	0.452219	0.207441	0.598282	0.349717	0.499037	0.54062	0.709521	0.440529	0.354413	0.608771
2:20	0.57495	0.387856	0.405102	0.278338	0.487903	0.440182	0.433605	0.581993	0.753053	0.385092	0.351581	0.691318
2:25	0.55542	0.517644	0.346598	0.220999	0.459832	0.413086	0.327076	0.469225	0.663993	0.359801	0.35194	0.685499
2:30	0.546576	0.573088	0.340641	0.210176	0.437025	0.474544	0.302723	0.492356	0.634839	0.354879	0.36534	0.585167
2:35	0.394944	0.42232	0.302807	0.208724	0.469062	0.3543	0.311078	0.480895	0.578697	0.245116	0.240307	0.58186
2:40	0.35477	0.383993	0.328397	0.211628	0.598955	0.420035	0.310497	0.442205	0.480147	0.29533	0.26948	0.496331
2:45	0.307265	0.383962	0.29087	0.244475	0.519473	0.381159	0.301991	0.543762	0.398664	0.27974	0.458578	0.440183
2:50	0.296609	0.461411	0.311436	0.209316	0.512461	0.371648	0.260613	0.558595	0.36871	0.25926	0.348901	0.381575
2:55	0.292803	0.60046	0.354881	0.306662	0.595785	0.400029	0.298478	0.528564	0.373418	0.274252	0.3064	0.386044
3:00	0.28684	0.639103	0.338853	0.31978	0.647762	0.518564	0.262567	0.42337	0.347827	0.270032	0.458859	0.372717
3:05	0.302163	0.647273	0.334391	0.30696	0.673036	0.702778	0.278872	0.439694	0.370583	0.265554	0.59826	0.373124
3:10	0.284924	0.634094	0.324233	0.302122	0.707535	0.709438	0.251648	0.517458	0.344734	0.293167	0.584746	0.383182
3:15	0.31636	0.630329	0.357662	0.421405	0.719222	0.675757	0.266116	0.670665	0.349243	0.313113	0.549648	0.355611
3:20	0.311106	0.644096	0.283911	0.407338	0.69103	0.61932	0.315326	0.638867	0.335342	0.452433	0.388721	0.399292
3:25	0.303174	0.666523	0.283586	0.295173	0.650116	0.618281	0.310544	0.66325	0.328228	0.414983	0.338505	0.36616
3:30	0.328256	0.605721	0.3201	0.191741	0.698715	0.407622	0.308744	0.72531	0.352397	0.415898	0.342238	0.380611
3:35	0.342635	0.643233	0.417207	0.176701	0.724447	0.361712	0.306034	0.727584	0.350508	0.460149	0.368171	0.373957
3:40	0.354426	0.619835	0.492689	0.197	0.657908	0.369709	0.30392	0.649375	0.35545	0.469379	0.367742	0.354183
3:45	0.268781	0.64171	0.51462	0.194356	0.540367	0.366269	0.261148	0.529037	0.351799	0.411422	0.361188	0.388502
3:50	0.293707	0.647589	0.537858	0.186722	0.445008	0.451702	0.287832	0.471613	0.348454	0.397726	0.370872	0.380994
3:55	0.367615	0.614018	0.549692	0.236771	0.412045	0.354704	0.421638	0.479778	0.331388	0.309007	0.297119	0.401185
4:00	0.483127	0.654048	0.491875	0.324504	0.393274	0.508571	0.507884	0.49074	0.396936	0.266525	0.430582	0.385044
4:05	0.568036	0.736336	0.497069	0.345531	0.375428	0.582965	0.546143	0.447414	0.46837	0.354639	0.496432	0.448036
4:10	0.539351	0.579576	0.555888	0.224315	0.422432	0.737204	0.522843	0.495884	0.643412	0.217916	0.644566	0.325094
4:15	0.500288	0.514632	0.477301	0.205194	0.374932	0.439128	0.591346	0.418632	0.609925	0.229482	0.579323	0.367324
4:20	0.448244	0.418246	0.489078	0.18085	0.399804	0.468478	0.376537	0.382045	0.603676	0.252956	0.501552	0.3237
4:25	0.467851	0.372733	0.424982	0.254946	0.417774	0.507191	0.327868	0.360077	0.563925	0.246271	0.439591	0.345797
4:30	0.370412	0.374987	0.348105	0.250084	0.38533	0.520148	0.343339	0.41103	0.52629	0.248136	0.370965	0.342454
4:35	0.334276	0.425285	0.341465	0.246332	0.436917	0.522774	0.33936	0.418279	0.416312	0.28939	0.339922	0.444583
4:40	0.325156	0.364837	0.317573	0.215536	0.447595	0.480036	0.230186	0.428184	0.370314	0.265524	0.309195	0.485334
4:45	0.313502	0.363505	0.314789	0.170043	0.609958	0.414796	0.262097	0.483623	0.364098	0.215575	0.290168	0.384054
4:50	0.265754	0.364341	0.313636	0.240374	0.615237	0.428369	0.397148	0.585348	0.374707	0.29716	0.304739	0.329784
4:55	0.26939	0.384298	0.314322	0.236536	0.633893	0.465233	0.260168	0.53612	0.494968	0.308203	0.32074	0.328371
5:00	0.368812	0.378814	0.345863	0.213966	0.601606	0.482855	0.265874	0.456906	0.538042	0.25111	0.333707	0.34207
5:05	0.450566	0.378274	0.341247	0.199343	0.559636	0.452338	0.321393	0.448677	0.542527	0.334176	0.348116	0.378685
5:10	0.309734	0.396869	0.317993	0.218532	0.413149	0.382645	0.386675	0.42968	0.525482	0.375173	0.321947	0.428922
5:15	0.278172	0.425229	0.334087	0.250794	0.373374	0.373902	0.346234	0.384799	0.460887	0.382723	0.318065	0.422622
5:20	0.293237	0.407712	0.343003	0.284468	0.335498	0.366758	0.23946	0.372181	0.374505	0.26289	0.302082	0.510423
5:25	0.341913	0.454274	0.435242	0.302294	0.402072	0.354605	0.273124	0.486973	0.351021	0.257641	0.314949	0.409361
5:30	0.38663	0.529328	0.480631	0.290198	0.498796	0.353766	0.362501	0.418632	0.325062	0.277104	0.385542	0.351967
5:35	0.436074	0.516099	0.543058	0.222692	0.451543	0.369036	0.290774	0.407822	0.319596	0.295529	0.514443	0.304041
5:40	0.544168	0.581376	0.45056	0.232633	0.393476	0.389727	0.435262	0.396481	0.369468	0.220983	0.377621	0.340828
5:45	0.463927	0.469053	0.327901	0.178284	0.355233	0.458035	0.496119	0.490671	0.329073	0.226064	0.302144	0.31364
5:50	0.435238	0.458223	0.276884	0.206033	0.379971	0.629066	0.48397	0.492871	0.325739	0.233604	0.33067	0.358443
5:55	0.325496	0.385411	0.291719	0.231057	0.362035	0.650042	0.543697	0.420435	0.281088	0.226705	0.477721	0.340326
6:00	0.286302	0.356868	0.322596	0.22632	0.378229	0.548732	0.447342	0.471398	0.455464	0.244201	0.541958	0.346116
6:05	0.287528	0.423111	0.393808	0.304242	0.34727	0.405267	0.317457	0.438413	0.496505	0.265845	0.374521	0.340542
6:10	0.302958	0.437286	0.482262	0.260233	0.353843	0.383297	0.282466	0.543312	0.492268	0.248025	0.356093	0.397549
6:15	0.323482	0.378326	0.292056	0.28205	0.396389	0.359654	0.290285	0.708457	0.551211	0.3254	0.35371	0.552152
6:20	0.317218	0.371384	0.291359	0.211498	0.358753	0.363172	0.294501	0.60397	0.579622	0.270512	0.346722	0.501143
6:25	0.334698	0.402772	0.318495	0.181799	0.380728	0.597267	0.318654	0.527648	0.599685	0.303415	0.365592	0.558484
6:30	0.317101	0.402748	0.436068	0.178854	0.374473	0.635188	0.322039	0.416886	0.596542	0.281705	0.337068	0.572301
6:35	0.300402	0.404077	0.523417	0.186497	0.405545	0.579956	0.415139	0.429803	0.53569	0.234044	0.345642	0.530176
6:40	0.297165	0.367495	0.527415	0.195104	0.414592	0.465173	0.357072	0.409447	0.41984	0.294899	0.31395	0.510554
6:45	0.334407	0.362034	0.513589	0.173135	0.517027	0.416017	0.364034	0.437727	0.367219	0.367735	0.32473	0.49721
6:50	0.347929	0.382051	0.522133	0.205566	0.588217	0.406813	0.33825	0.445431	0.357873	0.360164	0.324727	0.402
6:55	0.376774	0.467782	0.524667	0.184433	0.427988	0.439937	0.349167	0.393932	0.344166	0.368294	0.390933	0.378629
7:00	0.358577	0.578796	0.479018	0.216395	0.393606	0.371739	0.280571	0.402852	0.406052	0.445023	0.400756	0.399861
7:05	0.447778	0.545084	0.355537	0.272156	0.375585	0.374455	0.242493	0.389107	0.352377	0.419291	0.438977	0.41133
7:10	0.472501	0.525262	0.314159	0.209311	0.535201	0.657271	0.257268	0.519553	0.339032	0.341147	0.343792	0.437507
7:15	0.461425	0.560328	0.312722	0.201089	0.526356	0.669064	0.284383	0.436112	0.323152	0.261524	0.280801	0.48183
7:20	0.477845	0.493662	0.317191	0.25398	0.507592	0.694213	0.27661	0.427218	0.328724	0.23265	0.329693	0.37447
7:25	0.560589	0.539017	0.307034	0.281389	0.526809	0.654792	0.259841	0.448786	0.353733	0.218078	0.366527	0.375507
7:30	0.442687	0.551298	0.303179	0.304413	0.509049	0.661934	0.320614	0.482537	0.359727	0.213717	0.507235	0.335638
7:35	0.386625	0.539848	0.314319	0.256621	0.431169	0.676995	0.401776	0.471218	0.327374	0.209996	0.509408	0.392017
7:40	0.359087	0.552736	0.331507	0.244549	0.349096	0.654559	0.42466	0.472365	0.341527	0.28121	0.477419	0.437532
7:45	0.293202	0.582291	0.325087	0.199199	0.33051	0.596224	0.421892	0.402606	0.346878	0.249105	0.467501	0.530944
7:50	0.280087	0.539629	0.305163	0.21509	0.340761	0.532387	0.472977	0.405204	0.344208	0.270055	0.506026	0.523279
7:55	0.291602	0.521164	0.311976	0.217623	0.333997	0.408726	0.385169	0.385902	0.458356	0.270307	0.593064	0.546945
8:00	0.314445	0.475362	0.327366	0.260325	0.399958	0.367989	0.433517	0.48682	0.445011	0.277064	0.565954	0.544127
8:05	0.33941	0.446735	0.343291	0.245244	0.33839	0.455865	0.331329	0.478102	0.505108	0.288476	0.547327	0.528839
8:10	0.312951	0.530229	0.350803	0.199013	0.349997	0.388968	0.328155	0.458461	0.573326	0.34974	0.516475	0.426869
8:15	0.331998	0.407105	0.318735	0.251275	0.3288	0.402498	0.304423	0.427814	0.595209	0.283206	0.371006	0.418557
8:20	0.315917	0.345605	0.34582	0.228579	0.357361	0.435894	0.292035	0.519044	0.631609	0.226622	0.32266	0.45252
8:25	0.315626	0.32896	0.3382	0.241383	0.370727	0.381872	0.454131	0.589345	0.600666	0.213913	0.359567	0.383327
8:30	0.39242	0.387321	0.321608	0.232195	0.340208	0.368294	0.407787	0.666746	0.567073	0.223403	0.328931	0.361221
8:35	0.497934	0.372821	0.333913	0.277947	0.397014	0.465125	0.558826	0.705275	0.540387	0.256122	0.387528	0.378213
8:40	0.518145	0.339626	0.358167	0.355288	0.32474	0.684566	0.505187	0.570876	0.550223	0.27276	0.299188	0.38166
8:45	0.519877	0.360158	0.412358	0.326542	0.344502	0.5957	0.482041	0.558144	0.46267	0.408393	0.432219	0.353391
8:50	0.498319	0.441533	0.479591	0.440444	0.469234	0.638973	0.482649	0.486225	0.404176	0.503165	0.51531	0.445671
8:55	0.73517	0.526324	0.464333	0.234372	0.465332	0.626823	0.681113	0.450122	0.487299	0.517671	0.52544	0.389848
9:00	0.755897	0.623756	0.612118	0.504396	0.562166	0.641766	0.654455	0.614178	0.65745	0.506021	0.564975	0.339019
9:05	0.738124	0.682951	0.575149	0.513493	0.591556	0.663608	0.405992	0.563009	0.667033	0.453191	0.559512	0.456122
9:10	0.753786	0.684297	0.544324	0.444271	0.60674	0.635199	0.388615	0.580758	0.670079	0.438876	0.570065	0.440652
9:15	0.758388	0.657074	0.561801	0.452122	0.716715	0.797907	0.384538	0.606245	0.53415	0.349562	0.506881	0.461845
9:20	0.780274	0.560212	0.606896	0.462352	0.716202	0.762252	0.350382	0.516285	0.562914	0.303441	0.477176	0.469762
9:25	0.718997	0.529744	0.588587	0.464696	0.673295	0.737005	0.360535	0.543322	0.58763	0.256599	0.500463	0.466495
9:30	0.637525	0.524533	0.623772	0.407075	0.6152	0.844951	0.477226	0.46782	0.502458	0.274281	0.456819	0.420272
9:35	0.611298	0.524731	0.708529	0.368038	0.627725	0.816897	0.413901	0.500899	0.462033	0.375312	0.482517	0.418615
9:40	0.562297	0.567049	0.687722	0.410248	0.713457	0.875061	0.440626	0.461215	0.442736	0.425721	0.409201	0.503112
9:45	0.498899	0.664893	0.676551	0.335	0.647812	0.69443	0.41208	0.467884	0.492653	0.431845	0.436443	0.53886
9:50	0.540965	0.641088	0.566785	0.385267	0.595687	0.705111	0.331001	0.421113	0.661877	0.460577	0.410805	0.586682
9:55	0.509943	0.601933	0.485185	0.382309	0.601913	0.625171	0.292264	0.474979	0.512988	0.373289	0.400642	0.594281
10:00	0.543332	0.58391	0.485975	0.437427	0.537689	0.614738	0.257618	0.537867	0.505196	0.308251	0.404041	0.515312
10:05	0.519094	0.517428	0.505612	0.416726	0.545221	0.547121	0.290295	0.643084	0.452719	0.279641	0.392486	0.480652
10:10	0.514315	0.530082	0.531908	0.416312	0.536966	0.663401	0.273451	0.58118	0.591848	0.352522	0.455345	0.48409
10:15	0.51418	0.523588	0.517468	0.470056	0.577946	0.729218	0.2505	0.504273	0.516335	0.254619	0.506326	0.523069
10:20	0.545489	0.526098	0.51478	0.38697	0.561434	0.617742	0.243295	0.467592	0.513376	0.273065	0.539855	0.523119
10:25	0.516753	0.523495	0.53162	0.385838	0.516338	0.640324	0.25228	0.434258	0.452906	0.283268	0.541256	0.494313
10:30	0.534043	0.517818	0.604457	0.314836	0.49904	0.616596	0.226886	0.421703	0.55219	0.28964	0.490761	0.533028
10:35	0.522674	0.51347	0.644729	0.348332	0.528478	0.636848	0.243967	0.404693	0.508058	0.287086	0.543895	0.496826
10:40	0.640252	0.510865	0.610272	0.33558	0.574574	0.589658	0.254888	0.450767	0.476909	0.307317	0.434608	0.448805
10:45	0.713009	0.520921	0.539413	0.328112	0.691788	0.569198	0.245887	0.4834	0.451894	0.355514	0.45082	0.454078
10:50	0.687585	0.511448	0.477716	0.346199	0.870279	0.651012	0.29137	0.502747	0.470611	0.381976	0.498164	0.418169
10:55	0.722758	0.505826	0.461458	0.32596	0.672653	0.741731	0.31541	0.675651	0.440311	0.36115	0.556319	0.45995
11:00	0.665422	0.511207	0.462372	0.304937	0.711123	0.717208	0.374853	0.791554	0.430979	0.320588	0.476282	0.460722
11:05	0.667447	0.509894	0.458641	0.261747	0.599787	0.70056	0.408443	0.641014	0.47393	0.288512	0.428066	0.542348
11:10	0.665622	0.512572	0.464951	0.36991	0.569963	0.796485	0.439773	0.480814	0.516679	0.310053	0.422739	0.529232
11:15	0.626594	0.539299	0.445998	0.392172	0.537053	0.564295	0.441655	0.491906	0.467603	0.247473	0.449882	0.570621
11:20	0.640722	0.633718	0.458704	0.392888	0.536965	0.496341	0.454148	0.478736	0.467769	0.303904	0.494612	0.605912
11:25	0.723205	0.700583	0.483314	0.420113	0.517829	0.655885	0.437579	0.466754	0.576434	0.336758	0.508469	0.514235
11:30	0.576248	0.645774	0.488967	0.310501	0.518408	0.571012	0.338458	0.470496	0.672867	0.304636	0.466555	0.41772
11:35	0.511805	0.729608	0.493025	0.352324	0.513418	0.62579	0.191453	0.480566	0.764258	0.274537	0.405492	0.43662
11:40	0.439993	0.745163	0.526153	0.352533	0.500737	0.61776	0.223214	0.484104	0.589186	0.313404	0.384943	0.448501
11:45	0.469424	0.706738	0.662476	0.316526	0.51386	0.637251	0.224363	0.49818	0.56686	0.345256	0.396297	0.448458
11:50	0.441354	0.587463	0.703307	0.333144	0.511928	0.603061	0.288302	0.460635	0.483219	0.250558	0.39772	0.386815
11:55	0.443177	0.54412	0.633256	0.292647	0.510756	0.56903	0.338161	0.447883	0.456741	0.374044	0.404852	0.416937
12:00	0.464396	0.533111	0.576284	0.359103	0.50799	0.550708	0.337305	0.493606	0.524299	0.321207	0.469951	0.435411
12:05	0.459191	0.513533	0.520546	0.279043	0.498523	0.554399	0.275637	0.437578	0.45982	0.289238	0.444131	0.427591
12:10	0.423718	0.511069	0.50324	0.273997	0.514589	0.514043	0.293786	0.480496	0.458176	0.367894	0.394392	0.439204
12:15	0.430444	0.492336	0.493459	0.314404	0.491644	0.579463	0.235048	0.42657	0.447069	0.377109	0.392139	0.386746
12:20	0.424839	0.500135	0.516636	0.272691	0.509309	0.56628	0.200878	0.397909	0.523409	0.430239	0.391197	0.502357
12:25	0.450565	0.49164	0.503885	0.338195	0.540934	0.624226	0.211596	0.435877	0.51434	0.463929	0.397752	0.556604
12:30	0.485637	0.489636	0.492616	0.316846	0.512045	0.662263	0.280435	0.445922	0.459283	0.443653	0.408349	0.615909
12:35	0.593181	0.494471	0.491435	0.328131	0.47859	0.706943	0.241528	0.471595	0.421303	0.517761	0.450091	0.653167
12:40	0.660303	0.482008	0.47726	0.3218	0.478463	0.755085	0.208301	0.448788	0.438249	0.495796	0.464713	0.566149
12:45	0.556192	0.481947	0.493856	0.290246	0.494325	0.710947	0.195531	0.434803	0.357616	0.442125	0.453149	0.538351
12:50	0.502908	0.486047	0.60014	0.331809	0.489882	0.810309	0.219339	0.442832	0.453533	0.436188	0.591055	0.55878
12:55	0.447951	0.475669	0.724442	0.326025	0.477857	0.591483	0.209416	0.457604	0.3696	0.335051	0.500661	0.486046
13:00	0.424633	0.492386	0.802991	0.292856	0.497987	0.545453	0.270959	0.562011	0.413774	0.307073	0.512285	0.423281
13:05	0.433132	0.468995	0.642904	0.312847	0.481334	0.466309	0.268765	0.527337	0.409314	0.242522	0.519781	0.405153
13:10	0.417686	0.478388	0.567052	0.273408	0.499767	0.496498	0.295383	0.68169	0.412843	0.256353	0.407634	0.375194
13:15	0.436928	0.474793	0.530827	0.349802	0.500824	0.515909	0.436842	0.717851	0.408231	0.342907	0.416038	0.401413
13:20	0.415924	0.476604	0.499419	0.280421	0.604866	0.513687	0.477092	0.636592	0.400541	0.215756	0.33078	0.377462
13:25	0.41586	0.468444	0.481005	0.385689	0.673019	0.53547	0.550719	0.591098	0.40966	0.226744	0.343002	0.390574
13:30	0.407803	0.465094	0.479439	0.358117	0.689119	0.54855	0.467749	0.48955	0.399821	0.284973	0.337197	0.390188
13:35	0.388847	0.473006	0.480651	0.284915	0.643321	0.52101	0.377702	0.434133	0.423142	0.265594	0.377968	0.38656
13:40	0.425117	0.476927	0.483998	0.329537	0.520771	0.561925	0.225801	0.449224	0.40326	0.292128	0.392975	0.400029
13:45	0.411012	0.529992	0.486762	0.264823	0.494631	0.619912	0.248768	0.431588	0.398398	0.286412	0.224232	0.38322
13:50	0.440934	0.612771	0.485381	0.312296	0.480403	0.60042	0.259477	0.409289	0.429604	0.29226	0.317413	0.397105
13:55	0.421831	0.682558	0.468791	0.309834	0.462958	0.516989	0.259855	0.414909	0.428242	0.289513	0.342387	0.393
14:00	0.403078	0.661671	0.528253	0.274268	0.471964	0.510853	0.245286	0.416163	0.432299	0.234809	0.339938	0.390336
14:05	0.41249	0.664284	0.490817	0.304225	0.455588	0.580275	0.243003	0.430053	0.49865	0.280676	0.348012	0.402263
14:10	0.371871	0.503262	0.44674	0.250924	0.461564	0.556018	0.199392	0.399132	0.549222	0.338468	0.339992	0.409851
14:15	0.395732	0.485575	0.461358	0.30568	0.458277	0.526927	0.229487	0.412427	0.556592	0.35483	0.348088	0.405959
14:20	0.379143	0.458059	0.462067	0.268773	0.449892	0.541744	0.205202	0.397012	0.652831	0.352486	0.369568	0.383724
14:25	0.383472	0.471108	0.600666	0.312053	0.464408	0.540111	0.26126	0.409903	0.727734	0.381012	0.344232	0.388801
14:30	0.446832	0.446746	0.644287	0.319584	0.439863	0.608655	0.240686	0.392933	0.676074	0.292243	0.34369	0.408297
14:35	0.55573	0.451032	0.655212	0.267338	0.449235	0.697765	0.232296	0.431452	0.66394	0.250246	0.377207	0.378121
14:40	0.628987	0.448898	0.630947	0.310909	0.471357	0.592913	0.231332	0.445881	0.554296	0.291264	0.447362	0.403932
14:45	0.655595	0.44277	0.438518	0.311865	0.442888	0.669918	0.250745	0.394995	0.471511	0.284862	0.397562	0.453117
14:50	0.68692	0.450488	0.447711	0.309564	0.450642	0.576148	0.302845	0.427065	0.453264	0.268145	0.337217	0.508556
14:55	0.568378	0.429585	0.372338	0.374799	0.422065	0.529198	0.25381	0.426412	0.407928	0.259057	0.333941	0.54252
15:00	0.454561	0.440022	0.504732	0.367502	0.439274	0.492246	0.203513	0.377279	0.410019	0.264384	0.322569	0.585565
15:05	0.407411	0.437307	0.622783	0.413734	0.429674	0.41192	0.230143	0.434869	0.398287	0.317361	0.366113	0.614705
15:10	0.369949	0.421571	0.642058	0.347141	0.427241	0.503074	0.19846	0.400381	0.383472	0.370155	0.384525	0.55649
15:15	0.376376	0.436584	0.560614	0.435072	0.432418	0.525292	0.20077	0.543986	0.431094	0.389395	0.502065	0.548477
15:20	0.384239	0.42079	0.563617	0.45669	0.466768	0.564145	0.27529	0.460225	0.406614	0.477249	0.550356	0.459359
15:25	0.358675	0.448411	0.686458	0.332386	0.545857	0.442264	0.270784	0.39601	0.393437	0.41152	0.636805	0.426373
15:30	0.386756	0.535526	0.522897	0.33474	0.601054	0.500797	0.240854	0.436287	0.406743	0.37301	0.685139	0.39561
15:35	0.371475	0.590986	0.482337	0.359863	0.613855	0.488411	0.304777	0.473982	0.381659	0.3208	0.595623	0.347606
15:40	0.363424	0.60191	0.400476	0.280298	0.576919	0.502965	0.434873	0.399875	0.40738	0.249808	0.550824	0.362072
15:45	0.348113	0.523756	0.397587	0.309507	0.484564	0.519488	0.401566	0.36974	0.393571	0.341315	0.437843	0.36763
15:50	0.358127	0.45943	0.444417	0.318282	0.44325	0.607508	0.336649	0.479964	0.42122	0.409374	0.362688	0.363261
15:55	0.358146	0.427675	0.456312	0.30958	0.436109	0.658018	0.303572	0.557186	0.414531	0.490848	0.389363	0.387302
16:00	0.337145	0.399167	0.436136	0.290396	0.411387	0.645668	0.327974	0.648345	0.37693	0.473809	0.295078	0.396538
16:05	0.341311	0.422594	0.454812	0.293789	0.427931	0.696972	0.22631	0.724623	0.47707	0.406809	0.295639	0.37464
16:10	0.364322	0.420353	0.566978	0.287383	0.4199	0.68507	0.211955	0.741266	0.585732	0.4084	0.349887	0.388092
16:15	0.397854	0.408854	0.567408	0.266877	0.414284	0.64731	0.209211	0.652412	0.548265	0.363447	0.34197	0.378015
16:20	0.492336	0.424667	0.494301	0.294204	0.425028	0.563512	0.209921	0.513897	0.638011	0.300979	0.371028	0.385325
16:25	0.495892	0.463066	0.444792	0.397715	0.401288	0.609131	0.188575	0.443335	0.762546	0.269322	0.454581	0.466303
16:30	0.49158	0.479739	0.494632	0.335139	0.4205	0.416031	0.204452	0.420639	0.719727	0.260129	0.402204	0.497455
16:35	0.577334	0.434366	0.579107	0.387858	0.409187	0.447392	0.244251	0.412362	0.680039	0.267508	0.375643	0.459542
16:40	0.595117	0.414877	0.596413	0.390632	0.404717	0.558608	0.229956	0.39627	0.624213	0.267099	0.306677	0.351997
16:45	0.618663	0.436881	0.558756	0.297071	0.410926	0.548443	0.200429	0.414196	0.536208	0.253425	0.307703	0.393766
16:50	0.547591	0.424272	0.572229	0.302188	0.405468	0.50888	0.203576	0.419664	0.436807	0.283902	0.321435	0.486861
16:55	0.455349	0.424205	0.659612	0.249158	0.476483	0.376344	0.176275	0.412894	0.433334	0.265945	0.375138	0.493495
17:00	0.411472	0.443924	0.51578	0.282508	0.572561	0.472625	0.246787	0.497502	0.416009	0.281441	0.444855	0.477505
17:05	0.391832	0.522109	0.471375	0.302187	0.526231	0.652967	0.317759	0.427581	0.391763	0.301357	0.510672	0.444745
17:10	0.361648	0.584978	0.443375	0.246595	0.458994	0.656822	0.28925	0.444776	0.414978	0.311673	0.545675	0.350199
17:15	0.369944	0.506113	0.481574	0.298375	0.583681	0.885137	0.360445	0.564064	0.3982	0.284451	0.49761	0.355208
17:20	0.358332	0.442667	0.472323	0.284176	0.568541	0.553139	0.457614	0.44393	0.360633	0.31202	0.327739	0.369778
17:25	0.372499	0.435243	0.56478	0.289883	0.602286	0.582029	0.419083	0.454936	0.413243	0.372618	0.472164	0.439542
17:30	0.394426	0.425471	0.709629	0.302247	0.501235	0.585617	0.414676	0.584711	0.409979	0.384736	0.57488	0.409691
17:35	0.358364	0.435435	0.604143	0.33714	0.408565	0.509692	0.30139	0.750623	0.409821	0.330659	0.633296	0.468162
17:40	0.419326	0.436901	0.541679	0.455021	0.41027	0.531307	0.291312	0.748928	0.429364	0.434647	0.489456	0.488344
17:45	0.518284	0.446153	0.473858	0.416645	0.403219	0.514642	0.244492	0.57866	0.464102	0.428627	0.384674	0.480501
17:50	0.587739	0.577937	0.451246	0.308072	0.42091	0.596577	0.222903	0.555542	0.569642	0.358189	0.384954	0.615479
17:55	0.642758	0.649365	0.432722	0.318725	0.415131	0.85571	0.254264	0.499254	0.655556	0.316707	0.415891	0.69208
18:00	0.62588	0.64642	0.415552	0.298995	0.556778	0.633485	0.20453	0.487215	0.55494	0.281728	0.386615	0.546775
18:05	0.649699	0.615635	0.566081	0.332088	0.63488	0.668057	0.245622	0.435514	0.685264	0.302957	0.398236	0.482815
18:10	0.504004	0.614642	0.551237	0.313843	0.625076	0.608209	0.26162	0.382729	0.663647	0.271045	0.472984	0.428465
18:15	0.446565	0.631377	0.573514	0.286014	0.51553	0.61338	0.375313	0.436614	0.56469	0.250975	0.541982	0.411037
18:20	0.40702	0.517047	0.61898	0.379047	0.431629	0.66204	0.387215	0.444401	0.477706	0.279114	0.594506	0.411554
18:25	0.374738	0.459468	0.68726	0.391563	0.406673	0.719971	0.489312	0.506693	0.419135	0.287823	0.39386	0.408108
18:30	0.395831	0.458776	0.66521	0.433215	0.445101	0.741852	0.424968	0.556861	0.504421	0.379506	0.704929	0.497725
18:35	0.396269	0.448429	0.571548	0.35821	0.469581	0.747721	0.33462	0.423845	0.470982	0.45874	0.539947	0.593176
18:40	0.485252	0.593884	0.62737	0.298761	0.500997	0.589609	0.24361	0.515003	0.441382	0.36354	0.45324	0.596302
18:45	0.54542	0.603617	0.522764	0.270625	0.590157	0.644097	0.517254	0.63621	0.576973	0.264223	0.572087	0.61736
18:50	0.560955	0.63452	0.46209	0.326166	0.622035	0.608211	0.34335	0.682692	0.627284	0.371555	0.588763	0.666199
18:55	0.643513	0.670901	0.532586	0.305158	0.653922	0.687156	0.412286	0.571889	0.589467	0.480908	0.524175	0.565275
19:00	0.482644	0.671547	0.595699	0.318239	0.628703	0.623611	0.302036	0.485453	0.434114	0.526921	0.583339	0.48535
19:05	0.437126	0.650902	0.611647	0.388524	0.52392	0.516613	0.392357	0.501304	0.390543	0.460518	0.570416	0.437292
19:10	0.621934	0.50059	0.520474	0.404494	0.65812	0.595082	0.400419	0.587179	0.604651	0.413027	0.673438	0.430137
19:15	0.570233	0.460384	0.513384	0.354985	0.593955	0.707276	0.387065	0.599461	0.593244	0.306627	0.551491	0.468609
19:20	0.503396	0.558743	0.609412	0.294933	0.676473	0.538268	0.353316	0.619912	0.527003	0.338035	0.394	0.546422
19:25	0.451499	0.628516	0.603938	0.356824	0.714782	0.608886	0.321704	0.618318	0.629928	0.443376	0.492276	0.666117
19:30	0.522582	0.649769	0.596756	0.307736	0.666295	0.57318	0.342824	0.727788	0.718183	0.531888	0.610436	0.624537
19:35	0.576915	0.641271	0.526957	0.281596	0.688945	0.627158	0.440841	0.67987	0.716044	0.39052	0.618652	0.568895
19:40	0.4978	0.59357	0.481722	0.24793	0.688989	0.637452	0.386445	0.676264	0.669675	0.441388	0.608681	0.450182
19:45	0.540499	0.499571	0.472757	0.386009	0.642526	0.448953	0.429169	0.670928	0.646879	0.461904	0.59687	0.433198
19:50	0.488927	0.566499	0.427608	0.39146	0.648193	0.606383	0.398186	0.565528	0.683795	0.468886	0.559006	0.411676
19:55	0.450817	0.644156	0.429709	0.384812	0.651661	0.43748	0.414118	0.689788	0.722796	0.327184	0.53597	0.385404
20:00	0.387234	0.594432	0.514201	0.38274	0.659308	0.478938	0.411994	0.695441	0.713924	0.316605	0.565624	0.383634
20:05	0.459436	0.534623	0.513328	0.234406	0.687863	0.583565	0.41597	0.687898	0.578932	0.44073	0.600095	0.423842
20:10	0.563649	0.444876	0.562271	0.285165	0.687186	0.65939	0.432459	0.677524	0.492951	0.464829	0.61335	0.547417
20:15	0.522027	0.565133	0.543381	0.242488	0.534014	0.720109	0.392932	0.549382	0.451007	0.329005	0.685244	0.558826
20:20	0.519394	0.601969	0.568501	0.185354	0.445552	0.769175	0.26746	0.651003	0.466981	0.238584	0.651832	0.648489
20:25	0.477985	0.698751	0.736919	0.251206	0.411352	0.692179	0.245536	0.525378	0.420299	0.2555	0.646957	0.703927
20:30	0.399066	0.634487	0.561143	0.238098	0.517412	0.737254	0.239719	0.492444	0.379967	0.288056	0.528935	0.54644
20:35	0.379367	0.640514	0.481672	0.235467	0.623276	0.620385	0.390244	0.52268	0.420597	0.320669	0.426843	0.416454
20:40	0.383799	0.576702	0.420291	0.358716	0.652097	0.576458	0.410587	0.490843	0.532737	0.41061	0.437813	0.434044
20:45	0.482861	0.516301	0.381921	0.351255	0.532827	0.524979	0.398446	0.4765	0.575676	0.332223	0.579693	0.427668
20:50	0.48656	0.449682	0.393275	0.29378	0.41961	0.566091	0.346569	0.64764	0.588034	0.29623	0.681485	0.436408
20:55	0.437044	0.561801	0.374747	0.286971	0.424933	0.521804	0.350906	0.630703	0.608852	0.396589	0.541898	0.448006
21:00	0.372853	0.606237	0.417905	0.259529	0.475586	0.545338	0.385504	0.664002	0.659956	0.529375	0.409001	0.415946
21:05	0.498714	0.559563	0.342951	0.278784	0.594202	0.458609	0.451452	0.606463	0.74992	0.553972	0.553972	0.414072
21:10	0.475509	0.459324	0.353198	0.373615	0.730599	0.604255	0.425635	0.451207	0.567291	0.413957	0.598431	0.40373
21:15	0.426258	0.418741	0.393136	0.293201	0.625985	0.463174	0.337706	0.490834	0.45081	0.461726	0.467918	0.417281
21:20	0.387146	0.434192	0.597167	0.273991	0.41241	0.556252	0.294863	0.64217	0.463263	0.231559	0.459773	0.534879
21:25	0.38126	0.473584	0.375776	0.264435	0.477263	0.554888	0.362078	0.422721	0.412072	0.294501	0.542421	0.589085
21:30	0.482864	0.535443	0.366585	0.252003	0.389533	0.556123	0.293793	0.573887	0.417253	0.383109	0.585368	0.592064
21:35	0.562474	0.653347	0.25687	0.35178	0.517587	0.665442	0.292792	0.601774	0.432605	0.374402	0.723367	0.664787
21:40	0.594987	0.635473	0.418	0.351844	0.61026	0.701894	0.206014	0.561584	0.40429	0.35889	0.715483	0.645524
21:45	0.572532	0.657369	0.524762	0.34692	0.530491	0.681897	0.283044	0.552049	0.450044	0.379866	0.521166	0.575522
21:50	0.54638	0.624898	0.5535	0.317935	0.462373	0.734419	0.359606	0.446111	0.524757	0.361513	0.449854	0.405557
21:55	0.432172	0.469472	0.503818	0.253699	0.488361	0.753464	0.412	0.552869	0.582771	0.396081	0.637699	0.404323
22:00	0.389959	0.416613	0.446035	0.208062	0.559275	0.76248	0.404689	0.546812	0.660733	0.460286	0.660986	0.408176
22:05	0.371943	0.393872	0.39524	0.261912	0.665682	0.794163	0.322403	0.495608	0.624724	0.474958	0.726241	0.462953
22:10	0.396124	0.430579	0.373501	0.302735	0.486755	0.725426	0.341469	0.514107	0.595862	0.395375	0.549243	0.496289
22:15	0.501929	0.404588	0.369457	0.32883	0.509876	0.667806	0.435404	0.581812	0.551872	0.310877	0.437056	0.596973
22:20	0.566866	0.384536	0.391694	0.368603	0.458633	0.75176	0.320297	0.406242	0.486654	0.285816	0.439908	0.58438
22:25	0.520261	0.512555	0.397865	0.276298	0.573896	0.677303	0.263052	0.50486	0.456763	0.300557	0.409647	0.650448
22:30	0.532948	0.584321	0.40268	0.281313	0.602453	0.41649	0.320639	0.634574	0.50703	0.351913	0.420114	0.649268
22:35	0.543861	0.47885	0.36194	0.270896	0.613803	0.434756	0.335242	0.444031	0.381927	0.355249	0.403009	0.69138
22:40	0.596501	0.531499	0.475849	0.316546	0.663856	0.509585	0.39454	0.528537	0.387663	0.359502	0.442043	0.726185
22:45	0.57548	0.606606	0.527039	0.357063	0.55526	0.494282	0.320621	0.534011	0.390246	0.39135	0.521173	0.652199
22:50	0.568683	0.631337	0.564066	0.255767	0.508249	0.439605	0.341682	0.608862	0.359851	0.41179	0.50009	0.683582
22:55	0.615474	0.61119	0.577534	0.260357	0.435879	0.507026	0.494162	0.455761	0.365644	0.397085	0.578391	0.548714
23:00	0.58273	0.565145	0.580024	0.269795	0.404725	0.550087	0.307031	0.533382	0.394897	0.410632	0.671221	0.552677
23:05	0.571412	0.470658	0.55414	0.314954	0.574934	0.462012	0.25116	0.648363	0.567676	0.45507	0.624415	0.456655
23:10	0.563979	0.460618	0.478146	0.397992	0.588327	0.447774	0.247031	0.612283	0.561145	0.440012	0.531586	0.422859
23:15	0.576559	0.515567	0.346715	0.320865	0.643638	0.495176	0.238658	0.50514	0.613074	0.43087	0.42267	0.395335
23:20	0.572183	0.507043	0.346158	0.382405	0.634513	0.595817	0.279956	0.535758	0.647761	0.407938	0.427865	0.393772
23:25	0.550036	0.410715	0.297284	0.343309	0.585394	0.608823	0.363742	0.598289	0.652899	0.441263	0.409733	0.392548
23:30	0.489079	0.521863	0.344591	0.370927	0.659437	0.47566	0.377765	0.60616	0.576186	0.394263	0.40522	0.372653
23:35	0.359308	0.554746	0.390838	0.346955	0.626402	0.532478	0.422864	0.490883	0.453899	0.413031	0.405143	0.408043
23:40	0.321308	0.574929	0.567866	0.325966	0.625976	0.428926	0.542784	0.482934	0.419983	0.351345	0.44293	0.384344
23:45	0.314551	0.608129	0.56628	0.33661	0.536638	0.624391	0.403672	0.61666	0.410577	0.317454	0.587865	0.425592
23:50	0.297169	0.628098	0.372034	0.288037	0.503318	0.688461	0.364955	0.685308	0.343635	0.278006	0.571979	0.395757
23:55	0.331412	0.653208	0.40077	0.207102	0.584806	0.691906	0.312808	0.400451	0.393138	0.367793	0.564268	0.432483
0:00	0.372053	0.637311	0.373917	0.225049	0.465564	0.684966	0.499339	0.453361	0.378279	0.388707	0.774448	0.416731
0:05	0.342436	0.589612	0.336335	0.158103	0.583609	0.670126	0.304099	0.498171	0.382504	0.453445	0.471306	0.453379
0:10	0.421314	0.602472	0.358269	0.20807	0.643806	0.774592	0.238908	0.600343	0.399876	0.443541	0.425025	0.529431
0:15	0.532332	0.495688	0.408979	0.187507	0.663861	0.77295	0.308879	0.498197	0.529609	0.393398	0.388068	0.559576
0:20	0.493259	0.408449	0.521652	0.191355	0.700279	0.67218	0.406072	0.542806	0.595899	0.316554	0.403523	0.624498
0:25	0.508973	0.45021	0.534336	0.192808	0.700736	0.614939	0.395652	0.499129	0.570788	0.366478	0.467889	0.711387
0:30	0.511997	0.533335	0.53203	0.162777	0.815225	0.490241	0.374914	0.667026	0.585458	0.288501	0.401504	0.688813
0:35	0.545737	0.591848	0.577724	0.217542	0.612002	0.442997	0.410338	0.660408	0.657697	0.290658	0.409915	0.698121
0:40	0.525762	0.580511	0.580367	0.228481	0.428468	0.377921	0.351533	0.625863	0.594838	0.253012	0.280983	0.58279
0:45	0.566922	0.607732	0.594762	0.214109	0.557078	0.425541	0.370789	0.588766	0.602126	0.323241	0.349228	0.534725
0:50	0.57385	0.638613	0.590418	0.322711	0.663224	0.377295	0.294376	0.72041	0.551129	0.323846	0.375601	0.523069
0:55	0.560068	0.623187	0.567268	0.384742	0.496013	0.391608	0.303597	0.61477	0.55592	0.264953	0.361623	0.424092
1:00	0.561893	0.591919	0.654283	0.356434	0.556098	0.379564	0.374424	0.461394	0.444763	0.26953	0.413657	0.394644
1:05	0.478856	0.651808	0.624463	0.429812	0.441781	0.406046	0.437014	0.383284	0.387373	0.267288	0.504172	0.398363
1:10	0.439301	0.641924	0.502026	0.365565	0.601203	0.424183	0.377199	0.399816	0.357937	0.289732	0.563647	0.34804
1:15	0.369241	0.682243	0.595059	0.359604	0.510467	0.41114	0.347115	0.428268	0.370526	0.290598	0.631424	0.370044
1:20	0.321162	0.65046	0.455696	0.433519	0.597711	0.541323	0.302133	0.40349	0.367751	0.294231	0.610282	0.364007
1:25	0.322762	0.646905	0.390414	0.369319	0.663039	0.583385	0.224462	0.389266	0.486723	0.28323	0.5997	0.378305
1:30	0.311154	0.708713	0.405448	0.329091	0.686252	0.625518	0.228158	0.387641	0.40736	0.391636	0.669345	0.421563
1:35	0.289504	0.666475	0.376588	0.335708	0.669309	0.599316	0.272983	0.413741	0.387215	0.40172	0.61214	0.400292
1:40	0.302927	0.63986	0.349274	0.348327	0.690384	0.603069	0.229913	0.429444	0.444271	0.413118	0.469835	0.390569
1:45	0.298122	0.489971	0.339529	0.308228	0.638391	0.668267	0.249932	0.421489	0.542024	0.390939	0.352573	0.457992
1:50	0.348001	0.418943	0.328891	0.208234	0.638036	0.66891	0.316128	0.417142	0.56197	0.570074	0.368925	0.513563
1:55	0.362179	0.424672	0.295351	0.216737	0.65624	0.649168	0.311021	0.40584	0.571739	0.453127	0.374387	0.520019
2:00	0.296116	0.393271	0.295253	0.187087	0.652453	0.521524	0.247743	0.41532	0.545927	0.414073	0.357297	0.563347
2:05	0.304069	0.395264	0.36167	0.185034	0.67371	0.38608	0.371783	0.433022	0.594064	0.434667	0.37115	0.634658
2:10	0.316289	0.418845	0.298849	0.19692	0.618735	0.361742	0.321371	0.440924	0.655234	0.506208	0.366674	0.638859
2:15	0.303976	0.562416	0.299834	0.164349	0.637591	0.363383	0.315681	0.558322	0.622672	0.496899	0.376309	0.561597
2:20	0.339188	0.583528	0.329019	0.209971	0.66125	0.378484	0.410612	0.575456	0.63607	0.339044	0.379964	0.5954
2:25	0.345933	0.669179	0.326632	0.202876	0.650293	0.383227	0.398377	0.723981	0.561977	0.296985	0.417759	0.448351
2:30	0.333694	0.692422	0.384601	0.200982	0.651334	0.405703	0.378298	0.706561	0.543017	0.31465	0.496089	0.403019
2:35	0.337722	0.668576	0.448017	0.21566	0.683938	0.37295	0.472058	0.682801	0.537394	0.30067	0.560203	0.318725
2:40	0.539888	0.662882	0.470629	0.2166	0.574173	0.403799	0.282123	0.731037	0.420964	0.262347	0.334927	0.357538
2:45	0.545123	0.689471	0.472921	0.219882	0.578373	0.332615	0.222025	0.741075	0.360352	0.237671	0.312708	0.34396
2:50	0.514566	0.637968	0.518271	0.346058	0.540893	0.404126	0.257134	0.600878	0.319977	0.261097	0.393085	0.385964
2:55	0.538005	0.683777	0.531005	0.312679	0.39956	0.380264	0.292112	0.620472	0.297366	0.249892	0.482243	0.357727
3:00	0.547098	0.676783	0.511211	0.328132	0.345903	0.415746	0.255111	0.7195	0.342625	0.276152	0.576307	0.343438
3:05	0.468999	0.689142	0.543199	0.382317	0.345463	0.341737	0.219999	0.662916	0.309947	0.33516	0.574835	0.400378
3:10	0.443247	0.617172	0.502178	0.328555	0.351973	0.381285	0.199356	0.601281	0.324854	0.251744	0.6011	0.356538
3:15	0.355162	0.647198	0.494293	0.317673	0.366773	0.515638	0.244576	0.61495	0.358097	0.29191	0.622725	0.404652
3:20	0.283809	0.607692	0.408429	0.27556	0.311511	0.643303	0.180345	0.606897	0.340906	0.329404	0.54258	0.40037
3:25	0.298604	0.582574	0.377482	0.22897	0.551384	0.631909	0.195794	0.612323	0.358067	0.296875	0.495449	0.42881
3:30	0.294615	0.530643	0.349745	0.219283	0.619932	0.620026	0.246556	0.4599	0.334841	0.290496	0.364892	0.514516
3:35	0.286001	0.50022	0.311259	0.169913	0.523962	0.554208	0.300316	0.386361	0.358902	0.339787	0.307909	0.472996
3:40	0.314714	0.559173	0.32173	0.183677	0.380794	0.705622	0.243519	0.369348	0.470916	0.450567	0.36136	0.376071
3:45	0.285089	0.408361	0.31392	0.194228	0.451487	0.543668	0.30733	0.369596	0.482731	0.465927	0.365484	0.37333
3:50	0.339085	0.338947	0.294501	0.178112	0.573233	0.424346	0.319302	0.404309	0.486779	0.401893	0.372369	0.38702
3:55	0.332869	0.339747	0.286181	0.215939	0.618233	0.387155	0.411849	0.422543	0.566867	0.495114	0.357098	0.388027
4:00	0.312819	0.355056	0.336778	0.207792	0.606109	0.355735	0.295907	0.384588	0.631857	0.464225	0.358855	0.345926
4:05	0.387005	0.365485	0.411361	0.194718	0.663198	0.360904	0.230571	0.41804	0.612919	0.477124	0.373406	0.382814
4:10	0.461822	0.382424	0.306468	0.21439	0.62868	0.340038	0.189875	0.392518	0.571062	0.472225	0.361852	0.394821
4:15	0.516312	0.359647	0.285221	0.200846	0.682525	0.368856	0.160177	0.406028	0.575839	0.370921	0.342636	0.377843
4:20	0.529656	0.432478	0.287027	0.217173	0.619496	0.395358	0.232909	0.405121	0.567158	0.371267	0.391213	0.518493
4:25	0.458091	0.386843	0.350187	0.206738	0.550243	0.359282	0.310939	0.410839	0.453914	0.284845	0.395835	0.456698
4:30	0.379157	0.355802	0.410799	0.177404	0.553035	0.381756	0.225582	0.46202	0.370463	0.26663	0.480315	0.284202
4:35	0.283378	0.39212	0.482481	0.302975	0.479855	0.42708	0.228689	0.440715	0.323432	0.271553	0.527858	0.366863
4:40	0.243287	0.374059	0.486031	0.290432	0.403469	0.432673	0.220738	0.398961	0.329547	0.250261	0.539251	0.373852
4:45	0.325381	0.427973	0.574773	0.324085	0.354634	0.55462	0.215529	0.415332	0.351501	0.245421	0.538936	0.440365
4:50	0.258817	0.571012	0.518036	0.374455	0.393211	0.622062	0.236783	0.531087	0.287049	0.282075	0.576149	0.432388
4:55	0.268954	0.569534	0.499653	0.252258	0.402378	0.546745	0.214541	0.54102	0.316949	0.296003	0.621704	0.504972
5:00	0.330964	0.520445	0.47582	0.279163	0.439432	0.58881	0.190417	0.573639	0.423705	0.380403	0.544159	0.538478
5:05	0.308899	0.450977	0.432374	0.277699	0.373062	0.558483	0.227822	0.633232	0.477951	0.37462	0.51803	0.581631
5:10	0.294366	0.453793	0.408827	0.229715	0.49155	0.512865	0.236335	0.684042	0.569704	0.393226	0.498903	0.52
5:15	0.285013	0.453316	0.347414	0.26904	0.551923	0.445054	0.249604	0.514409	0.541153	0.401873	0.38477	0.512142
5:20	0.333836	0.475563	0.310291	0.195711	0.545517	0.411435	0.296351	0.364706	0.456094	0.469502	0.394466	0.47751
5:25	0.342533	0.410079	0.316808	0.177784	0.549903	0.433954	0.287555	0.34139	0.357038	0.456693	0.406503	0.396355
5:30	0.298991	0.349894	0.301764	0.182925	0.641084	0.343309	0.311722	0.363145	0.325007	0.383785	0.376632	0.360759
5:35	0.311975	0.291507	0.290761	0.172318	0.495732	0.355523	0.301883	0.383729	0.325266	0.302779	0.320863	0.354092
5:40	0.3424	0.355505	0.331517	0.212899	0.39639	0.386787	0.227405	0.401686	0.331218	0.273736	0.390807	0.36926
5:45	0.41192	0.345025	0.359372	0.194484	0.335461	0.456785	0.236481	0.43103	0.338609	0.261543	0.299231	0.393213
5:50	0.570068	0.341096	0.46231	0.188555	0.463765	0.540538	0.208323	0.450416	0.365533	0.259122	0.328057	0.324503
5:55	0.524928	0.350495	0.512263	0.205866	0.517322	0.547908	0.270256	0.394622	0.387809	0.299136	0.382526	0.352269
6:00	0.423929	0.403141	0.284353	0.184892	0.55738	0.547426	0.208317	0.293132	0.498886	0.270676	0.467785	0.343302
6:05	0.360638	0.376255	0.251737	0.277523	0.439712	0.417395	0.200413	0.523854	0.481687	0.250459	0.440314	0.335126
6:10	0.287497	0.333034	0.296485	0.337299	0.354311	0.365897	0.187018	0.43709	0.536558	0.266425	0.324176	0.3666
6:15	0.24486	0.317506	0.29991	0.294775	0.349075	0.351453	0.185072	0.353792	0.543894	0.252135	0.326092	0.331528
6:20	0.267207	0.411454	0.364939	0.298013	0.299259	0.338042	0.224057	0.389461	0.553719	0.251804	0.396244	0.353133
6:25	0.266932	0.424501	0.324099	0.258865	0.290796	0.32111	0.213352	0.515751	0.570904	0.228543	0.28898	0.350821
6:30	0.275836	0.383152	0.31436	0.215353	0.337012	0.321656	0.177593	0.40445	0.607121	0.239926	0.32827	0.337714
6:35	0.288503	0.366829	0.27582	0.168993	0.337987	0.345028	0.189966	0.331825	0.573347	0.243483	0.355681	0.466259
6:40	0.271439	0.423	0.307492	0.150285	0.466898	0.342276	0.199592	0.34968	0.504146	0.268289	0.351857	0.464553
6:45	0.293189	0.526763	0.366186	0.186061	0.360438	0.357599	0.175787	0.383673	0.417263	0.279596	0.391905	0.477945
6:50	0.247888	0.413906	0.444187	0.162677	0.319195	0.356729	0.178471	0.380567	0.323706	0.260756	0.465187	0.37303
6:55	0.276128	0.363713	0.392937	0.179044	0.332703	0.556037	0.262246	0.427613	0.32633	0.291501	0.416893	0.358035
7:00	0.279958	0.343601	0.327599	0.180383	0.39455	0.678512	0.301502	0.490401	0.349282	0.322839	0.347506	0.389847
7:05	0.328703	0.307539	0.277211	0.16759	0.566866	0.60694	0.31638	0.540559	0.310119	0.309173	0.353542	0.461962
7:10	0.295734	0.349002	0.260305	0.179114	0.570094	0.653723	0.356316	0.613221	0.305886	0.337295	0.338561	0.493211
7:15	0.268274	0.404669	0.264067	0.19013	0.57269	0.593178	0.373794	0.573335	0.322768	0.27723	0.378165	0.373434
7:20	0.301112	0.427969	0.338709	0.209311	0.577755	0.613326	0.336067	0.627707	0.344331	0.230874	0.379554	0.349571
7:25	0.300292	0.588016	0.316329	0.181616	0.505611	0.569225	0.298925	0.479491	0.312784	0.21847	0.46269	0.468173
7:30	0.286251	0.631269	0.387849	0.190691	0.541002	0.594116	0.241406	0.399806	0.311342	0.237453	0.456068	0.584363
7:35	0.294958	0.621506	0.334237	0.171635	0.502773	0.575213	0.243373	0.356963	0.333888	0.230953	0.382352	0.61129
7:40	0.319278	0.662736	0.306738	0.211309	0.353035	0.502171	0.246388	0.360663	0.338139	0.248977	0.342695	0.61645
7:45	0.334156	0.556527	0.302806	0.179399	0.307952	0.445369	0.236419	0.39612	0.369378	0.253619	0.356928	0.539309
7:50	0.421876	0.525932	0.373109	0.228906	0.295102	0.403108	0.204043	0.394978	0.401489	0.263954	0.375701	0.530244
7:55	0.406288	0.526789	0.311154	0.190541	0.338317	0.384733	0.190238	0.374549	0.359991	0.266946	0.476951	0.627434
