# Supplementary material for: Purinergic adipocyte-macrophage crosstalk promotes degeneration of thermogenic brown adipose tissue
Source: EMBO Rep. 2025 Nov 19;26(24):6460–93. doi: 10.1038/s44319-025-00642-y (PMC12715258; doi:10.1038/s44319-025-00642-y)
Supplement: Supplementary file 6 — Source data Fig. 1 [file 44319_2025_642_MOESM6_ESM.zip › Figure 1/1K/1K.xlsx]

## Sheet: 1K
	mock/CL						Eto/CL
5h pre	0.332082	0.419531	0.370633	0.209085	0.441135	0.471507	0.307892	0.44823	0.428171	0.10221	0.417431	0.439335
5h post	0.489168	0.569179	0.47656	0.339906	0.579987	0.611746	0.376111	0.474638	0.444586	0.273938	0.382182	0.437275
