# Supplementary material for: Purinergic adipocyte-macrophage crosstalk promotes degeneration of thermogenic brown adipose tissue
Source: EMBO Rep. 2025 Nov 19;26(24):6460–93. doi: 10.1038/s44319-025-00642-y (PMC12715258; doi:10.1038/s44319-025-00642-y)
Supplement: Supplementary file 6 — Source data Fig. 1 [file 44319_2025_642_MOESM6_ESM.zip › Figure 1/1L/1L.xlsx]

## Sheet: 1L
	mock/CL						Eto/CL
dTemp	0.775632	0.882651	0.432087	0.181638	0.22373		0.0587156	-0.481416		-0.978811	-1.41481	-0.833309
