# Supplementary material for: Purinergic adipocyte-macrophage crosstalk promotes degeneration of thermogenic brown adipose tissue
Source: EMBO Rep. 2025 Nov 19;26(24):6460–93. doi: 10.1038/s44319-025-00642-y (PMC12715258; doi:10.1038/s44319-025-00642-y)
Supplement: Supplementary file 7 — Source data Fig. 2 [file 44319_2025_642_MOESM7_ESM.zip]

Archive with 29 entries (14 files):
- Figure 2/
- Figure 2/2A/
- Figure 2/2A/2A.xlsx
- Figure 2/2B/
- Figure 2/2B/2B.xlsx
- Figure 2/2C/
- Figure 2/2C/2C.xlsx
- Figure 2/2D/
- Figure 2/2D/2D.xlsx
- Figure 2/2E/
- Figure 2/2E/2E.xlsx
- Figure 2/2F/
- Figure 2/2F/2F.xlsx
- Figure 2/2G/
- Figure 2/2G/2G.xlsx
- Figure 2/2H/
- Figure 2/2H/2H.xlsx
- Figure 2/2I/
- Figure 2/2I/2I.xlsx
- Figure 2/2J/
- Figure 2/2J/2J.xlsx
- Figure 2/2K/
- Figure 2/2K/2K.xlsx
- Figure 2/2L/
- Figure 2/2L/2L.xlsx
- Figure 2/2M/
- Figure 2/2M/2M.xlsx
- Figure 2/2N/
- Figure 2/2N/2N.xlsx
