# Supplementary material for: Purinergic adipocyte-macrophage crosstalk promotes degeneration of thermogenic brown adipose tissue
Source: EMBO Rep. 2025 Nov 19;26(24):6460–93. doi: 10.1038/s44319-025-00642-y (PMC12715258; doi:10.1038/s44319-025-00642-y)
Supplement: Supplementary file 7 — Source data Fig. 2 [file 44319_2025_642_MOESM7_ESM.zip › Figure 2/2A/2A.xlsx]

## Sheet: 2A
	0h				4h					log10	0h				4h
Ucp1	1.0897	1.0403	1.1881	0.6819	0.9086	1.3769	0.9091	1.0343		Ucp1	0.037307	0.0171586	0.074853	-0.166279	-0.0416273	0.138902	-0.0413883	0.0146465
Tnf	1.6104	0.7133	0.5433	1.133	1.2391	1.2805	0.4293	0.8572		Tnf	0.206934	-0.146728	-0.26496	0.0542299	0.0931064	0.10738	-0.367239	-0.0669178
Ccl2	0.947	1.334	0.6924	1.0266	27.6165	28.975	11.3654	16.1575		Ccl2	-0.02365	0.125156	-0.159643	0.0114013	1.44117	1.46202	1.05558	1.20837
Il1b	0.7722	0.6508	1.9318	0.6452	2.3988	1.9713	0.7218	1.6773		Il1b	-0.11227	-0.186552	0.285962	-0.190306	0.379994	0.294753	-0.141583	0.224611
Ifng	2.3209	0.6496	0.622	0.4075	0.1598	0.5276	1.0221	0.4163		Ifng	0.365656	-0.187354	-0.20621	-0.389872	-0.796423	-0.277695	0.00949339	-0.380594
Emr1	0.7156	1.0811	0.8243	1.3789	0.9585	1.0031	1.4406	1.3743		Emr1	-0.14533	0.0338659	-0.0839147	0.139533	-0.0184079	0.00134423	0.158543	0.138082
Cd4	1.4705	0.8281	0.7671	0.9343	0.825	0.7718	1.2539	1.1999		Cd4	0.167465	-0.0819172	-0.115148	-0.0295137	-0.0835461	-0.112495	0.0982629	0.0791451
Cd8b1	1.2058	1.021	0.7206	1.0526	0.569	0.5771	0.4968	0.2756		Cd8b1	0.0812753	0.00902574	-0.142306	0.0222634	-0.244888	-0.238749	-0.303818	-0.559721
									T-Test	Ucp1	0.708383
										Tnf	0.895787
										Ccl2	2.65457e-05
										Il1b	0.187624
										Ifng	0.313347
										Emr1	0.323669
										Cd4	0.907387
										Cd8b1	0.0103151
