# Supplementary material for: Purinergic adipocyte-macrophage crosstalk promotes degeneration of thermogenic brown adipose tissue
Source: EMBO Rep. 2025 Nov 19;26(24):6460–93. doi: 10.1038/s44319-025-00642-y (PMC12715258; doi:10.1038/s44319-025-00642-y)
Supplement: Supplementary file 7 — Source data Fig. 2 [file 44319_2025_642_MOESM7_ESM.zip › Figure 2/2B/2B.xlsx]

## Sheet: 2B
	0h				8h					log10	0h				8h
Ucp1	1.0897	1.0403	1.1881	0.6819	0.7899	1.7119	1.057	1.3145		Ucp1	0.037307	0.0171586	0.074853	-0.166279	-0.102428	0.233478	0.024075	0.118761
Tnf	1.6104	0.7133	0.5433	1.133	4.7565	10.0575	44.5091	11.5021		Tnf	0.206934	-0.146728	-0.26496	0.0542299	0.677288	1.00249	1.64845	1.06078
Ccl2	0.947	1.334	0.6924	1.0266	86.0415	253.912	690.342	287.706		Ccl2	-0.02365	0.125156	-0.159643	0.0114013	1.93471	2.40468	2.83906	2.45895
Il1b	0.7722	0.6508	1.9318	0.6452	24.1231	19.3399	166.219	27.0056		Il1b	-0.11227	-0.186552	0.285962	-0.190306	1.38243	1.28645	2.22068	1.43145
Ifng	2.3209	0.6496	0.622	0.4075	0.2933		0.5152	0.4832		Ifng	0.365656	-0.187354	-0.20621	-0.389872	-0.532688		-0.288024	-0.315873
Emr1	0.7156	1.0811	0.8243	1.3789	2.0984	0.9973	2.4453	3.1121		Emr1	-0.14533	0.0338659	-0.0839147	0.139533	0.321888	-0.00117418	0.388332	0.493054
Cd4	1.4705	0.8281	0.7671	0.9343	1.3592	0.8097	0.7182	1.4301		Cd4	0.167465	-0.0819172	-0.115148	-0.0295137	0.133283	-0.0916759	-0.143755	0.155366
Cd8b1	1.2058	1.021	0.7206	1.0526	2.0116	1.3196	0.5877	0.8664		Cd8b1	0.0812753	0.00902574	-0.142306	0.0222634	0.303542	0.120442	-0.230844	-0.0622816
									T-Test	Ucp1	0.417249
										Tnf	0.0024931
										Ccl2	1.6398e-05
										Il1b	0.000539929
										Ifng	0.23571
										Emr1	0.0442031
										Cd4	0.786781
										Cd8b1	0.758485
