# Supplementary material for: Purinergic adipocyte-macrophage crosstalk promotes degeneration of thermogenic brown adipose tissue
Source: EMBO Rep. 2025 Nov 19;26(24):6460–93. doi: 10.1038/s44319-025-00642-y (PMC12715258; doi:10.1038/s44319-025-00642-y)
Supplement: Supplementary file 7 — Source data Fig. 2 [file 44319_2025_642_MOESM7_ESM.zip › Figure 2/2C/2C.xlsx]

## Sheet: 2C
	0h				24h					log10	0h				24h
Ucp1	1.0897	1.0403	1.1881	0.6819	0.4649	0.3429	0.8074	0.3027		Ucp1	0.037307	0.0171586	0.074853	-0.166279	-0.33264	-0.464833	-0.0929113	-0.518988
Tnf	1.6104	0.7133	0.5433	1.133	4.4364	40.7648	5.249	1.4816		Tnf	0.206934	-0.146728	-0.26496	0.0542299	0.647031	1.61029	0.720077	0.170731
Ccl2	0.947	1.334	0.6924	1.0266	21.7148	629.745	42.1538	10.3418		Ccl2	-0.02365	0.125156	-0.159643	0.0114013	1.33676	2.79916	1.62484	1.0146
Il1b	0.7722	0.6508	1.9318	0.6452	8.9236	19.1123	6.0126	1.22		Il1b	-0.11227	-0.186552	0.285962	-0.190306	0.95054	1.28131	0.779062	0.0863598
Ifng	2.3209	0.6496	0.622	0.4075		0.4203	0.4239	0.1974		Ifng	0.365656	-0.187354	-0.20621	-0.389872		-0.376441	-0.372737	-0.704653
Emr1	0.7156	1.0811	0.8243	1.3789	5.4852	6.7909	4.894	8.9081		Emr1	-0.14533	0.0338659	-0.0839147	0.139533	0.739192	0.831927	0.689664	0.949785
Cd4	1.4705	0.8281	0.7671	0.9343	0.4234	1.0923	0.8587	0.3143		Cd4	0.167465	-0.0819172	-0.115148	-0.0295137	-0.373249	0.0383419	-0.0661585	-0.502656
Cd8b1	1.2058	1.021	0.7206	1.0526	0.6731	0.8301	0.4061	0.4756		Cd8b1	0.0812753	0.00902574	-0.142306	0.0222634	-0.17192	-0.0808696	-0.391367	-0.322758
									T-Test	Ucp1	0.0199113
										Tnf	0.0410309
										Ccl2	0.00489709
										Il1b	0.0244571
										Ifng	0.135728
										Emr1	7.41926e-05
										Cd4	0.187333
										Cd8b1	0.0331632
