# Supplementary material for: Purinergic adipocyte-macrophage crosstalk promotes degeneration of thermogenic brown adipose tissue
Source: EMBO Rep. 2025 Nov 19;26(24):6460–93. doi: 10.1038/s44319-025-00642-y (PMC12715258; doi:10.1038/s44319-025-00642-y)
Supplement: Supplementary file 7 — Source data Fig. 2 [file 44319_2025_642_MOESM7_ESM.zip › Figure 2/2D/2D.xlsx]

## Sheet: 2C
	0h				48h					log10	0h				48h
Ucp1	1.0897	1.0403	1.1881	0.6819	0.3668	0.4037	0.7932	0.0405		Ucp1	0.037307	0.0171586	0.074853	-0.166279	-0.435571	-0.393941	-0.100617	-1.39254
Tnf	1.6104	0.7133	0.5433	1.133	227.978	159.019	49.036	178.528		Tnf	0.206934	-0.146728	-0.26496	0.0542299	2.35789	2.20145	1.69052	2.25171
Ccl2	0.947	1.334	0.6924	1.0266	1188.98	1353.46	334.677	1515.91		Ccl2	-0.02365	0.125156	-0.159643	0.0114013	3.07518	3.13145	2.52463	3.18067
Il1b	0.7722	0.6508	1.9318	0.6452	105.318	50.2231	8.1779	41.0744		Il1b	-0.11227	-0.186552	0.285962	-0.190306	2.0225	1.7009	0.912642	1.61357
Ifng	2.3209	0.6496	0.622	0.4075	77.2005	50.0021	21.8577	41.5798		Ifng	0.365656	-0.187354	-0.20621	-0.389872	1.88762	1.69899	1.3396	1.61888
Emr1	0.7156	1.0811	0.8243	1.3789	28.8066	30.9991	32.7093	51.9915		Emr1	-0.14533	0.0338659	-0.0839147	0.139533	1.45949	1.49135	1.51467	1.71593
Cd4	1.4705	0.8281	0.7671	0.9343	7.0964	9.2361	8.7235	26.4992		Cd4	0.167465	-0.0819172	-0.115148	-0.0295137	0.851038	0.965489	0.940691	1.42323
Cd8b1	1.2058	1.021	0.7206	1.0526	8.8287	9.9798	5.626	12.8473		Cd8b1	0.0812753	0.00902574	-0.142306	0.0222634	0.945897	0.999122	0.7502	1.10881
									T-Test	Ucp1	0.0924941
										Tnf	2.13583e-05
										Ccl2	1.72533e-06
										Il1b	0.000807184
										Ifng	0.000123499
										Emr1	1.78603e-06
										Cd4	0.000311806
										Cd8b1	3.75947e-05
