# Supplementary material for: Purinergic adipocyte-macrophage crosstalk promotes degeneration of thermogenic brown adipose tissue
Source: EMBO Rep. 2025 Nov 19;26(24):6460–93. doi: 10.1038/s44319-025-00642-y (PMC12715258; doi:10.1038/s44319-025-00642-y)
Supplement: Supplementary file 7 — Source data Fig. 2 [file 44319_2025_642_MOESM7_ESM.zip › Figure 2/2E/2E.xlsx]

## Sheet: 2E
Hours	neutrophils
0	33
4	255
8	335
24	289
48	116
