# Supplementary material for: Purinergic adipocyte-macrophage crosstalk promotes degeneration of thermogenic brown adipose tissue
Source: EMBO Rep. 2025 Nov 19;26(24):6460–93. doi: 10.1038/s44319-025-00642-y (PMC12715258; doi:10.1038/s44319-025-00642-y)
Supplement: Supplementary file 7 — Source data Fig. 2 [file 44319_2025_642_MOESM7_ESM.zip › Figure 2/2G/2G.xlsx]

## Sheet: 2G
Hours	CD206- CD11c- M
0	91
4	185
8	398
24	663
48	4644
