# Supplementary material for: Purinergic adipocyte-macrophage crosstalk promotes degeneration of thermogenic brown adipose tissue
Source: EMBO Rep. 2025 Nov 19;26(24):6460–93. doi: 10.1038/s44319-025-00642-y (PMC12715258; doi:10.1038/s44319-025-00642-y)
Supplement: Supplementary file 7 — Source data Fig. 2 [file 44319_2025_642_MOESM7_ESM.zip › Figure 2/2M/2M.xlsx]

## Sheet: 2M
gene_id	Mock_Mock_1	Mock_Mock_2	Mock_Mock_3	Mock_Mock_4	Eto_CL_1	Eto_CL_2	Eto_CL_3	Eto_CL_4	gene_name	gene_description
ENSMUSG00000000001	1249.79	1237.21	1046.29	1285.03	2501.58	2868.4	2973.37	2082.13	Gnai3	guanine nucleotide binding protein (G protein), alpha inhibiting 3 [Source:MGI Symbol;Acc:MGI:95773]
ENSMUSG00000000028	207.007	172.189	223.501	274.194	121.885	140.33	127.214	122.676	Cdc45	cell division cycle 45 [Source:MGI Symbol;Acc:MGI:1338073]
ENSMUSG00000000031	69.7404	711.077	4302.39	47.7452	1192.79	30.5381	24.0675	19.3256	H19	H19, imprinted maternally expressed transcript [Source:MGI Symbol;Acc:MGI:95891]
ENSMUSG00000000037	18.8188	15.9434	3.28677	4.09244	29.4205	23.9942	18.5664	19.3256	Scml2	Scm polycomb group protein like 2 [Source:MGI Symbol;Acc:MGI:1340042]
ENSMUSG00000000049	3.32097	3.18869	7.66914	2.7283	0	5.08968	4.8135	4.20122	Apoh	apolipoprotein H [Source:MGI Symbol;Acc:MGI:88058]
ENSMUSG00000000056	590.026	1023.57	1700.36	881.239	707.773	577.315	431.152	636.906	Narf	nuclear prelamin A recognition factor [Source:MGI Symbol;Acc:MGI:1914858]
ENSMUSG00000000058	4002.88	4440.25	4109.56	4657.2	2546.13	2182.02	2417.07	2630.81	Cav2	caveolin 2 [Source:MGI Symbol;Acc:MGI:107571]
ENSMUSG00000000078	2819.5	2578.05	2275.54	1327.32	5885.78	5579.02	7991.79	4970.05	Klf6	Kruppel-like factor 6 [Source:MGI Symbol;Acc:MGI:1346318]
ENSMUSG00000000085	477.113	406.558	487.538	360.135	397.597	299.564	247.552	399.957	Scmh1	sex comb on midleg homolog 1 [Source:MGI Symbol;Acc:MGI:1352762]
ENSMUSG00000000088	15234.4	17091.4	16193.9	17043.7	3660.75	2906.94	2637.11	4409.6	Cox5a	cytochrome c oxidase subunit 5A [Source:MGI Symbol;Acc:MGI:88474]
ENSMUSG00000000093	649.803	497.435	593.81	511.555	659.859	685.653	841.676	865.452	Tbx2	T-box 2 [Source:MGI Symbol;Acc:MGI:98494]
ENSMUSG00000000094	0	1.59434	19.7206	0	4.20293	0	0.687643	1.68049	Tbx4	T-box 4 [Source:MGI Symbol;Acc:MGI:102556]
ENSMUSG00000000120	50.9216	36.6699	43.8236	66.8432	587.569	426.806	684.893	804.114	Ngfr	nerve growth factor receptor (TNFR superfamily, member 16) [Source:MGI Symbol;Acc:MGI:97323]
ENSMUSG00000000125	0	0	0	0	1.68117	0	0	1.68049	Wnt3	wingless-type MMTV integration site family, member 3 [Source:MGI Symbol;Acc:MGI:98955]
ENSMUSG00000000126	43.1726	70.1511	96.412	76.3923	50.4351	31.2652	41.2586	38.6513	Wnt9a	wingless-type MMTV integration site family, member 9A [Source:MGI Symbol;Acc:MGI:2446084]
ENSMUSG00000000127	305.529	306.114	368.119	306.933	231.161	239.215	246.864	240.31	Fer	fer (fms/fps related) protein kinase [Source:MGI Symbol;Acc:MGI:105917]
ENSMUSG00000000131	1278.57	1331.28	1619.28	1332.77	1975.38	1860.64	2289.85	1743.51	Xpo6	exportin 6 [Source:MGI Symbol;Acc:MGI:2429950]
ENSMUSG00000000134	1067.14	1151.12	1004.66	958.996	1704.71	1806.11	2105.56	1622.51	Tfe3	transcription factor E3 [Source:MGI Symbol;Acc:MGI:98511]
ENSMUSG00000000142	420.656	444.822	384.552	503.37	143.74	99.6123	82.5172	220.984	Axin2	axin 2 [Source:MGI Symbol;Acc:MGI:1270862]
ENSMUSG00000000148	366.414	433.662	498.494	450.169	564.033	570.771	556.304	536.916	Brat1	BRCA1-associated ATM activator 1 [Source:MGI Symbol;Acc:MGI:1891679]
ENSMUSG00000000149	1984.83	2432.97	2351.14	2484.11	2674.74	3333.01	2979.56	2658.53	Gna12	guanine nucleotide binding protein, alpha 12 [Source:MGI Symbol;Acc:MGI:95767]
ENSMUSG00000000154	32.1027	7.97172	12.0515	6.82074	22.6958	45.8071	31.6316	58.8171	Slc22a18	solute carrier family 22 (organic cation transporter), member 18 [Source:MGI Symbol;Acc:MGI:1336884]
ENSMUSG00000000157	0	3.18869	0	0	0	0	0	0	Itgb2l	integrin beta 2-like [Source:MGI Symbol;Acc:MGI:1277979]
ENSMUSG00000000159	0	0	0	0	0.840585	0.727097	3.43822	5.04147	Igsf5	immunoglobulin superfamily, member 5 [Source:MGI Symbol;Acc:MGI:1919308]
ENSMUSG00000000167	3.32097	35.0756	23.0074	51.8376	30.2611	22.54	6.18879	8.40245	Pih1d2	PIH1 domain containing 2 [Source:MGI Symbol;Acc:MGI:1919864]
ENSMUSG00000000168	13228.5	24326.5	21429.8	24921.6	3424.54	2981.1	2579.35	4426.41	Dlat	dihydrolipoamide S-acetyltransferase (E2 component of pyruvate dehydrogenase complex) [Source:MGI Symbol;Acc:MGI:2385311]
ENSMUSG00000000171	17698.6	27668.2	19902.5	27929.6	4753.51	4787.21	3958.76	5325.47	Sdhd	succinate dehydrogenase complex, subunit D, integral membrane protein [Source:MGI Symbol;Acc:MGI:1914175]
ENSMUSG00000000182	0	0	0	0	12.6088	0	13.0652	10.0829	Fgf23	fibroblast growth factor 23 [Source:MGI Symbol;Acc:MGI:1891427]
ENSMUSG00000000183	0	4.78303	24.103	0	4.20293	0.727097	1.37529	0	Fgf6	fibroblast growth factor 6 [Source:MGI Symbol;Acc:MGI:95520]
ENSMUSG00000000184	580.063	411.341	499.59	493.821	1307.11	914.688	1809.19	774.706	Ccnd2	cyclin D2 [Source:MGI Symbol;Acc:MGI:88314]
ENSMUSG00000000194	1171.2	1190.97	1268.69	1256.38	1886.27	2127.49	2052.62	1956.09	Gpr107	G protein-coupled receptor 107 [Source:MGI Symbol;Acc:MGI:2139054]
ENSMUSG00000000197	6.64194	0	0	5.45659	0	1.45419	0	0	Nalcn	sodium leak channel, non-selective [Source:MGI Symbol;Acc:MGI:2444306]
ENSMUSG00000000202	2.21398	0	2.19118	1.36415	5.04351	2.90839	4.8135	8.40245	Btbd17	BTB (POZ) domain containing 17 [Source:MGI Symbol;Acc:MGI:1919264]
ENSMUSG00000000204	4.42796	4.78303	2.19118	5.45659	33385.5	21503.2	53667.8	12772.6	Slfn4	schlafen 4 [Source:MGI Symbol;Acc:MGI:1329010]
ENSMUSG00000000216	27.6748	3.18869	26.2942	5.45659	19.3335	7.99807	8.93936	9.24269	Scnn1g	sodium channel, nonvoltage-gated 1 gamma [Source:MGI Symbol;Acc:MGI:104695]
ENSMUSG00000000223	29.8887	28.6982	102.986	19.0981	40.3481	45.08	13.0652	24.3671	Drp2	dystrophin related protein 2 [Source:MGI Symbol;Acc:MGI:107432]
ENSMUSG00000000244	32.1027	6.37738	13.1471	20.4622	126.928	202.133	135.466	241.99	Tspan32	tetraspanin 32 [Source:MGI Symbol;Acc:MGI:1350360]
ENSMUSG00000000247	0	0	0	0	61.3627	7.27097	114.836	15.1244	Lhx2	LIM homeobox protein 2 [Source:MGI Symbol;Acc:MGI:96785]
ENSMUSG00000000248	0	3.18869	3.28677	0	32.7828	38.5362	28.1934	29.4086	Clec2g	C-type lectin domain family 2, member g [Source:MGI Symbol;Acc:MGI:1918059]
ENSMUSG00000000253	4948.25	3423.06	3493.84	3534.51	1386.12	1913.72	479.975	2645.93	Gmpr	guanosine monophosphate reductase [Source:MGI Symbol;Acc:MGI:1913605]
ENSMUSG00000000263	1.10699	0	0	0	0	0	0.687643	0	Glra1	glycine receptor, alpha 1 subunit [Source:MGI Symbol;Acc:MGI:95747]
ENSMUSG00000000266	447.224	570.775	391.126	452.897	454.757	391.178	428.402	500.786	Mid2	midline 2 [Source:MGI Symbol;Acc:MGI:1344333]
ENSMUSG00000000275	2509.55	1686.82	2345.66	1837.51	10055.1	8252.56	11502.2	8389	Trim25	tripartite motif-containing 25 [Source:MGI Symbol;Acc:MGI:102749]
ENSMUSG00000000276	1361.6	709.483	1022.19	1375.06	829.658	772.177	913.19	904.103	Dgke	diacylglycerol kinase, epsilon [Source:MGI Symbol;Acc:MGI:1889276]
ENSMUSG00000000278	1366.03	1532.16	1369.49	1796.58	3374.95	3807.08	3810.23	2937.5	Scpep1	serine carboxypeptidase 1 [Source:MGI Symbol;Acc:MGI:1921867]
ENSMUSG00000000282	776	589.907	523.693	467.903	1284.41	1308.05	1464.68	1097.36	Mnt	max binding protein [Source:MGI Symbol;Acc:MGI:109150]
ENSMUSG00000000290	131.732	105.227	134.758	76.3923	8184.78	9623.86	10477.6	7494.98	Itgb2	integrin beta 2 [Source:MGI Symbol;Acc:MGI:96611]
ENSMUSG00000000295	435.047	503.813	397.7	497.914	178.204	228.309	97.6454	189.055	Hddc2	HD domain containing 2 [Source:MGI Symbol;Acc:MGI:1916942]
ENSMUSG00000000296	174.904	261.472	347.302	203.258	116.001	20.3587	13.0652	24.3671	Tpd52l1	tumor protein D52-like 1 [Source:MGI Symbol;Acc:MGI:1298386]
ENSMUSG00000000301	152.765	218.425	161.052	207.35	64.7251	38.5362	66.0138	81.5037	Pemt	phosphatidylethanolamine N-methyltransferase [Source:MGI Symbol;Acc:MGI:104535]
ENSMUSG00000000303	3.32097	0	3.28677	1.36415	25.2176	37.082	33.0069	36.9708	Cdh1	cadherin 1 [Source:MGI Symbol;Acc:MGI:88354]
ENSMUSG00000000305	7.74893	6.37738	5.47796	0	7.56527	2.90839	12.3776	3.36098	Cdh4	cadherin 4 [Source:MGI Symbol;Acc:MGI:99218]
ENSMUSG00000000308	1.10699	0	0	0	4.20293	5.81678	0.687643	0.840245	Ckmt1	creatine kinase, mitochondrial 1, ubiquitous [Source:MGI Symbol;Acc:MGI:99441]
ENSMUSG00000000317	964.189	672.813	544.509	235.998	569.076	245.759	929.006	393.235	Bcl6b	B cell CLL/lymphoma 6, member B [Source:MGI Symbol;Acc:MGI:1278332]
ENSMUSG00000000318	230.254	121.17	112.846	167.79	1803.9	1897.72	1555.45	1300.7	Clec10a	C-type lectin domain family 10, member A [Source:MGI Symbol;Acc:MGI:96975]
ENSMUSG00000000320	65.3124	68.5568	63.5443	73.664	35.3046	32.7194	47.4474	35.2903	Alox12	arachidonate 12-lipoxygenase [Source:MGI Symbol;Acc:MGI:87998]
ENSMUSG00000000325	107.378	129.142	133.662	124.137	186.61	105.429	147.843	120.155	Arvcf	armadillo repeat gene deleted in velocardiofacial syndrome [Source:MGI Symbol;Acc:MGI:109620]
ENSMUSG00000000326	4333.87	5991.54	5503.15	6687.05	2238.48	2035.15	1739.74	2457.72	Comt	catechol-O-methyltransferase [Source:MGI Symbol;Acc:MGI:88470]
ENSMUSG00000000339	482.648	569.181	623.391	667.068	384.147	405.72	438.717	334.417	Rtca	RNA 3'-terminal phosphate cyclase [Source:MGI Symbol;Acc:MGI:1913618]
ENSMUSG00000000340	2773.01	3636.7	2861.68	3594.53	789.309	928.503	714.462	1014.18	Dbt	dihydrolipoamide branched chain transacylase E2 [Source:MGI Symbol;Acc:MGI:105386]
ENSMUSG00000000346	3804.73	4024.12	3592.44	3826.43	6265.72	8082.41	7374.29	7273.16	Dazap2	DAZ associated protein 2 [Source:MGI Symbol;Acc:MGI:1344344]
ENSMUSG00000000355	1372.67	1817.55	1366.2	1952.1	898.586	1174.26	934.507	1114.16	Mcts1	malignant T cell amplified sequence 1 [Source:MGI Symbol;Acc:MGI:1916245]
ENSMUSG00000000359	126.197	121.17	164.339	125.502	205.943	126.515	184.976	77.3025	Rem1	rad and gem related GTP binding protein 1 [Source:MGI Symbol;Acc:MGI:1097696]
ENSMUSG00000000365	16.6049	19.1321	24.103	1.36415	14.2899	14.5419	35.7575	18.4854	Rnf17	ring finger protein 17 [Source:MGI Symbol;Acc:MGI:1353419]
ENSMUSG00000000374	1456.8	1640.58	1659.82	1583.78	1413.86	1349.49	1320.96	1308.26	Trappc10	trafficking protein particle complex 10 [Source:MGI Symbol;Acc:MGI:1336209]
ENSMUSG00000000378	1149.06	1178.22	998.083	1103.6	1047.37	1129.91	1028.03	1233.48	Ccm2	cerebral cavernous malformation 2 [Source:MGI Symbol;Acc:MGI:2384924]
ENSMUSG00000000381	1.10699	6.37738	1.09559	0	0	0	0.687643	0	Wap	whey acidic protein [Source:MGI Symbol;Acc:MGI:98943]
ENSMUSG00000000384	3017.66	2364.41	2478.23	2653.27	1597.11	1380.76	1404.86	1386.4	Tbrg4	transforming growth factor beta regulated gene 4 [Source:MGI Symbol;Acc:MGI:1100868]
ENSMUSG00000000385	16.6049	0	0	1.36415	14.2899	2.90839	36.4451	3.36098	Tmprss2	transmembrane protease, serine 2 [Source:MGI Symbol;Acc:MGI:1354381]
ENSMUSG00000000386	26.5678	9.56606	8.76473	19.0981	7003.76	4123.37	9161.47	2759.36	Mx1	MX dynamin-like GTPase 1 [Source:MGI Symbol;Acc:MGI:97243]
ENSMUSG00000000392	205.9	124.359	115.037	145.964	239.567	266.845	289.498	194.097	Fap	fibroblast activation protein [Source:MGI Symbol;Acc:MGI:109608]
ENSMUSG00000000394	0	0	0	0	4.20293	0.727097	4.8135	0	Gcg	glucagon [Source:MGI Symbol;Acc:MGI:95674]
ENSMUSG00000000399	14017.8	16251.1	13984.1	17451.5	3209.35	2899.66	2809.02	4266.76	Ndufa9	NADH:ubiquinone oxidoreductase subunit A9 [Source:MGI Symbol;Acc:MGI:1913358]
ENSMUSG00000000402	0	4.78303	2.19118	0	0	0.727097	0	0	Egfl6	EGF-like-domain, multiple 6 [Source:MGI Symbol;Acc:MGI:1858599]
ENSMUSG00000000409	17.7118	20.7265	25.1986	10.9132	280.755	487.882	332.819	795.712	Lck	lymphocyte protein tyrosine kinase [Source:MGI Symbol;Acc:MGI:96756]
ENSMUSG00000000411	0	0	4.38236	2.7283	1.68117	0	1.37529	4.20122	Tssk3	testis-specific serine kinase 3 [Source:MGI Symbol;Acc:MGI:1929914]
ENSMUSG00000000416	46.4936	28.6982	3.28677	28.6471	22.6958	15.269	20.6293	20.1659	Cttnbp2	cortactin binding protein 2 [Source:MGI Symbol;Acc:MGI:1353467]
ENSMUSG00000000420	1319.53	1653.33	1632.43	1781.58	1972.85	2551.38	2254.1	2052.72	Galnt1	polypeptide N-acetylgalactosaminyltransferase 1 [Source:MGI Symbol;Acc:MGI:894693]
ENSMUSG00000000435	0	0	9.86032	0	1.68117	0	0	0	Myf5	myogenic factor 5 [Source:MGI Symbol;Acc:MGI:97252]
ENSMUSG00000000439	648.696	784.417	851.274	871.69	424.495	373.728	401.584	461.294	Mkrn2	makorin, ring finger protein, 2 [Source:MGI Symbol;Acc:MGI:1914277]
ENSMUSG00000000440	5598.05	6870.03	6529.72	8179.43	2595.73	2352.16	2647.43	4033.17	Pparg	peroxisome proliferator activated receptor gamma [Source:MGI Symbol;Acc:MGI:97747]
ENSMUSG00000000441	552.388	835.436	934.539	870.326	723.744	713.283	763.972	727.652	Raf1	v-raf-leukemia viral oncogene 1 [Source:MGI Symbol;Acc:MGI:97847]
ENSMUSG00000000486	177.118	172.189	134.758	171.883	328.669	572.226	431.84	772.185	2021-09-01	septin 1 [Source:MGI Symbol;Acc:MGI:1858916]
ENSMUSG00000000489	4032.77	2171.5	1937	1480.1	2862.19	1971.89	2796.65	2393.86	Pdgfb	platelet derived growth factor, B polypeptide [Source:MGI Symbol;Acc:MGI:97528]
ENSMUSG00000000530	1548.68	956.606	1158.04	843.043	1901.4	2023.51	2247.22	1810.73	Acvrl1	activin A receptor, type II-like 1 [Source:MGI Symbol;Acc:MGI:1338946]
ENSMUSG00000000531	552.388	333.218	357.163	276.922	643.888	440.621	771.536	595.734	Grasp	GRP1 (general receptor for phosphoinositides 1)-associated scaffold protein [Source:MGI Symbol;Acc:MGI:1860303]
ENSMUSG00000000532	343.167	341.19	534.648	275.558	1051.57	953.225	1126.36	905.784	Acvr1b	activin A receptor, type 1B [Source:MGI Symbol;Acc:MGI:1338944]
ENSMUSG00000000538	2460.84	2512.69	3040.27	3160.73	1295.34	1116.82	1109.17	1456.98	Tom1l2	target of myb1-like 2 (chicken) [Source:MGI Symbol;Acc:MGI:2443306]
ENSMUSG00000000544	0	0	1.09559	0	0.840585	0	0.687643	1.68049	Gpa33	glycoprotein A33 (transmembrane) [Source:MGI Symbol;Acc:MGI:1891703]
ENSMUSG00000000552	417.335	513.379	1784.72	371.048	1297.86	1331.32	1265.26	909.145	Zfp385a	zinc finger protein 385A [Source:MGI Symbol;Acc:MGI:1352495]
ENSMUSG00000000555	608.845	360.322	466.722	336.944	4128.11	2552.84	5173.14	2315.71	Itga5	integrin alpha 5 (fibronectin receptor alpha) [Source:MGI Symbol;Acc:MGI:96604]
ENSMUSG00000000560	25.4608	36.6699	18.625	34.1037	3.36234	3.63549	0	1.68049	Gabra2	gamma-aminobutyric acid (GABA) A receptor, subunit alpha 2 [Source:MGI Symbol;Acc:MGI:95614]
ENSMUSG00000000561	570.1	679.191	650.781	687.53	597.656	538.052	545.301	478.94	Wdr77	WD repeat domain 77 [Source:MGI Symbol;Acc:MGI:1917715]
ENSMUSG00000000562	2.21398	1.59434	0	0	21.8552	13.8148	13.0652	10.9232	Adora3	adenosine A3 receptor [Source:MGI Symbol;Acc:MGI:104847]
ENSMUSG00000000563	17864.6	27569.4	21262.1	26120.7	6945.75	6997.59	5484.64	7234.51	Atp5f1	ATP synthase, H+ transporting, mitochondrial F0 complex, subunit B1 [Source:MGI Symbol;Acc:MGI:1100495]
ENSMUSG00000000567	6.64194	14.3491	7.66914	4.09244	39.5075	46.5342	60.5126	11.7634	Sox9	SRY (sex determining region Y)-box 9 [Source:MGI Symbol;Acc:MGI:98371]
ENSMUSG00000000568	1942.77	1792.04	1710.22	1624.7	3197.59	2998.55	3749.72	2798.02	Hnrnpd	heterogeneous nuclear ribonucleoprotein D [Source:MGI Symbol;Acc:MGI:101947]
ENSMUSG00000000579	131.732	146.68	105.177	124.137	199.219	231.944	153.344	203.339	Dynlt1c	dynein light chain Tctex-type 1C [Source:MGI Symbol;Acc:MGI:3807476]
ENSMUSG00000000581	717.33	1034.73	727.472	853.956	969.195	1143	939.321	825.961	C1d	C1D nuclear receptor co-repressor [Source:MGI Symbol;Acc:MGI:1927354]
ENSMUSG00000000594	2035.76	2161.93	1678.45	2559.14	4628.26	5711.35	5144.95	6369.9	Gm2a	GM2 ganglioside activator protein [Source:MGI Symbol;Acc:MGI:95762]
ENSMUSG00000000600	1228.76	1336.06	1087.92	1175.9	1033.08	1124.09	1135.99	1176.34	Krit1	KRIT1, ankyrin repeat containing [Source:MGI Symbol;Acc:MGI:1930618]
ENSMUSG00000000605	2445.34	2181.06	2196.66	2173.09	1828.27	1795.2	1614.59	1777.12	Clcn4	chloride channel, voltage-sensitive 4 [Source:MGI Symbol;Acc:MGI:104571]
ENSMUSG00000000627	37.6377	52.6134	32.8677	28.6471	448.872	403.539	483.413	759.581	Sema4f	sema domain, immunoglobulin domain (Ig), TM domain, and short cytoplasmic domain [Source:MGI Symbol;Acc:MGI:1340055]
ENSMUSG00000000628	7466.65	8754.54	11257.2	8677.34	3462.37	2396.51	2457.64	4746.54	Hk2	hexokinase 2 [Source:MGI Symbol;Acc:MGI:1315197]
ENSMUSG00000000631	2261.58	2045.54	3191.46	1927.54	2909.27	2482.31	2605.48	2615.68	Myo18a	myosin XVIIIA [Source:MGI Symbol;Acc:MGI:2667185]
ENSMUSG00000000632	83.0243	58.9907	49.3016	28.6471	8.40585	7.27097	4.12586	11.7634	Sez6	seizure related gene 6 [Source:MGI Symbol;Acc:MGI:104745]
ENSMUSG00000000673	6.64194	7.97172	7.66914	6.82074	105.073	141.057	93.5195	237.789	Haao	3-hydroxyanthranilate 3,4-dioxygenase [Source:MGI Symbol;Acc:MGI:1349444]
ENSMUSG00000000682	81.9173	79.7172	37.2501	83.213	4518.15	5599.38	5202.71	5754	Cd52	CD52 antigen [Source:MGI Symbol;Acc:MGI:1346088]
ENSMUSG00000000686	234.682	259.878	346.207	356.043	137.856	238.488	85.9554	220.984	Abhd15	abhydrolase domain containing 15 [Source:MGI Symbol;Acc:MGI:1914727]
ENSMUSG00000000690	6.64194	7.97172	3.28677	30.0112	21.0146	15.269	33.6945	28.5683	Hoxb6	homeobox B6 [Source:MGI Symbol;Acc:MGI:96187]
ENSMUSG00000000693	170.477	116.387	152.287	128.23	1193.63	1204.8	1552.7	935.192	Loxl3	lysyl oxidase-like 3 [Source:MGI Symbol;Acc:MGI:1337004]
ENSMUSG00000000708	1361.6	1712.33	1904.14	1792.49	1226.41	1216.43	1432.36	1224.24	Kat2b	K(lysine) acetyltransferase 2B [Source:MGI Symbol;Acc:MGI:1343094]
ENSMUSG00000000711	2061.22	2873.01	2995.35	2907	1810.62	2063.5	1778.93	2147.67	Rab5b	RAB5B, member RAS oncogene family [Source:MGI Symbol;Acc:MGI:105938]
ENSMUSG00000000724	5.53495	1.59434	2.19118	4.09244	5.8841	0.727097	0.687643	1.68049	Cryba1	crystallin, beta A1 [Source:MGI Symbol;Acc:MGI:88518]
ENSMUSG00000000730	0	1.59434	3.28677	5.45659	49.5945	22.54	35.0698	13.4439	Dnmt3l	DNA (cytosine-5-)-methyltransferase 3-like [Source:MGI Symbol;Acc:MGI:1859287]
ENSMUSG00000000731	3.32097	12.7548	4.38236	10.9132	8.40585	5.81678	3.43822	21.8464	Aire	autoimmune regulator (autoimmune polyendocrinopathy candidiasis ectodermal dystrophy) [Source:MGI Symbol;Acc:MGI:1338803]
ENSMUSG00000000732	84.1313	74.9342	109.559	96.8545	894.383	926.322	865.743	1161.22	Icosl	icos ligand [Source:MGI Symbol;Acc:MGI:1354701]
ENSMUSG00000000738	3777.05	4231.39	4323.2	4337.99	1682.85	1324.04	1485.31	1787.2	Spg7	SPG7, paraplegin matrix AAA peptidase subunit [Source:MGI Symbol;Acc:MGI:2385906]
ENSMUSG00000000739	187.081	87.6889	84.3605	109.132	224.436	450.073	80.4543	622.621	Sult5a1	sulfotransferase family 5A, member 1 [Source:MGI Symbol;Acc:MGI:1931463]
ENSMUSG00000000740	8933.41	8057.81	7941.94	8875.14	14012.6	16123.4	14346.3	14128.7	Rpl13	ribosomal protein L13 [Source:MGI Symbol;Acc:MGI:105922]
ENSMUSG00000000743	1823.21	1809.58	1724.46	1919.36	2390.62	2677.17	2601.36	2208.16	Chmp1a	charged multivesicular body protein 1A [Source:MGI Symbol;Acc:MGI:1920159]
ENSMUSG00000000751	791.498	1020.38	1211.72	1260.47	999.456	1102.28	975.078	962.92	Rpa1	replication protein A1 [Source:MGI Symbol;Acc:MGI:1915525]
ENSMUSG00000000753	888.913	526.134	787.73	538.838	1686.21	2427.78	1608.4	1283.05	Serpinf1	serine (or cysteine) peptidase inhibitor, clade F, member 1 [Source:MGI Symbol;Acc:MGI:108080]
ENSMUSG00000000759	1161.23	1009.22	979.458	1068.13	1114.62	1068.83	1024.59	1307.42	Tubgcp3	tubulin, gamma complex associated protein 3 [Source:MGI Symbol;Acc:MGI:2183752]
ENSMUSG00000000766	0	0	0	0	0	3.63549	1.37529	0.840245	Oprm1	opioid receptor, mu 1 [Source:MGI Symbol;Acc:MGI:97441]
ENSMUSG00000000776	353.13	387.426	467.817	390.146	574.96	410.083	563.18	364.666	Polr3d	polymerase (RNA) III (DNA directed) polypeptide D [Source:MGI Symbol;Acc:MGI:1914315]
ENSMUSG00000000782	26.5678	15.9434	18.625	27.283	166.436	295.929	141.655	704.125	Tcf7	transcription factor 7, T cell specific [Source:MGI Symbol;Acc:MGI:98507]
ENSMUSG00000000787	6131.62	6412.45	5384.83	5980.42	5038.47	5811.69	4705.54	5660.73	Ddx3x	DEAD/H (Asp-Glu-Ala-Asp/His) box polypeptide 3, X-linked [Source:MGI Symbol;Acc:MGI:103064]
ENSMUSG00000000791	4.42796	0	3.28677	1.36415	199.219	235.58	302.563	257.115	Il12rb1	interleukin 12 receptor, beta 1 [Source:MGI Symbol;Acc:MGI:104579]
ENSMUSG00000000792	8.85592	4.78303	13.1471	5.45659	0	3.63549	6.18879	0.840245	Slc5a5	solute carrier family 5 (sodium iodide symporter), member 5 [Source:MGI Symbol;Acc:MGI:2149330]
ENSMUSG00000000794	30.9957	27.1038	59.1619	24.5547	12.6088	28.3568	14.4405	18.4854	Kcnn3	potassium intermediate/small conductance calcium-activated channel, subfamily N, member 3 [Source:MGI Symbol;Acc:MGI:2153183]
ENSMUSG00000000804	837.992	988.493	937.826	1065.4	909.513	1049.93	1045.22	933.512	Usp32	ubiquitin specific peptidase 32 [Source:MGI Symbol;Acc:MGI:2144475]
ENSMUSG00000000805	4140.14	2334.12	3310.88	2968.39	2325.06	1819.92	1917.15	4227.27	Car4	carbonic anhydrase 4 [Source:MGI Symbol;Acc:MGI:1096574]
ENSMUSG00000000811	563.458	655.275	530.266	682.074	206.784	182.501	204.918	184.854	Txnrd3	thioredoxin reductase 3 [Source:MGI Symbol;Acc:MGI:2386711]
ENSMUSG00000000817	6.64194	0	5.47796	0	82.3773	71.2555	102.459	94.1074	Fasl	Fas ligand (TNF superfamily, member 6) [Source:MGI Symbol;Acc:MGI:99255]
ENSMUSG00000000823	833.564	805.144	805.259	750.281	640.526	685.653	618.191	763.782	Zfp512b	zinc finger protein 512B [Source:MGI Symbol;Acc:MGI:2685478]
ENSMUSG00000000826	2604.75	2731.11	2685.29	2982.03	2922.71	3495.88	3362.58	3190.41	Dnajc5	DnaJ heat shock protein family (Hsp40) member C5 [Source:MGI Symbol;Acc:MGI:892995]
ENSMUSG00000000827	1918.41	2279.91	1832.92	2530.49	1661.84	1598.16	1657.22	1619.99	Tpd52l2	tumor protein D52-like 2 [Source:MGI Symbol;Acc:MGI:1913564]
ENSMUSG00000000838	1053.85	1262.72	926.87	1215.46	1155.8	1280.42	1171.06	1167.1	Fmr1	fragile X mental retardation 1 [Source:MGI Symbol;Acc:MGI:95564]
ENSMUSG00000000861	4.42796	6.37738	0	6.82074	72.2903	92.3414	102.459	122.676	Bcl11a	B cell CLL/lymphoma 11A (zinc finger protein) [Source:MGI Symbol;Acc:MGI:106190]
ENSMUSG00000000869	27.6748	39.8586	26.2942	25.9188	27.7393	37.8091	35.7575	21.8464	Il4	interleukin 4 [Source:MGI Symbol;Acc:MGI:96556]
ENSMUSG00000000876	1909.56	2284.69	1572.17	2242.66	498.467	576.588	366.514	865.452	Pxmp4	peroxisomal membrane protein 4 [Source:MGI Symbol;Acc:MGI:1891701]
ENSMUSG00000000881	274.534	288.576	238.839	371.048	198.378	215.221	229.673	207.54	Dlg3	discs large MAGUK scaffold protein 3 [Source:MGI Symbol;Acc:MGI:1888986]
ENSMUSG00000000884	76.3823	76.5285	65.7355	106.404	89.9426	74.1639	71.5149	59.6574	Gnb1l	guanine nucleotide binding protein (G protein), beta polypeptide 1-like [Source:MGI Symbol;Acc:MGI:1338057]
ENSMUSG00000000901	132.839	124.359	164.339	130.958	128.61	168.687	147.156	242.831	Mmp11	matrix metallopeptidase 11 [Source:MGI Symbol;Acc:MGI:97008]
ENSMUSG00000000902	1291.86	1375.92	1395.78	1405.07	1273.49	1278.24	1369.1	1514.12	Smarcb1	SWI/SNF related, matrix associated, actin dependent regulator of chromatin, subfamily b, member 1 [Source:MGI Symbol;Acc:MGI:1328366]
ENSMUSG00000000903	15.4979	15.9434	6.57355	5.45659	11.7682	1.45419	30.944	1.68049	Vpreb3	pre-B lymphocyte gene 3 [Source:MGI Symbol;Acc:MGI:98938]
ENSMUSG00000000915	3002.16	1843.06	1428.65	1136.34	1044.85	932.139	922.817	2429.99	Hip1r	huntingtin interacting protein 1 related [Source:MGI Symbol;Acc:MGI:1352504]
ENSMUSG00000000916	603.31	636.143	581.759	626.144	386.669	376.636	376.141	347.021	Nsun5	NOL1/NOP2/Sun domain family, member 5 [Source:MGI Symbol;Acc:MGI:2140844]
ENSMUSG00000000934	435.047	465.548	499.59	482.908	286.64	206.496	277.808	303.328	Top1mt	DNA topoisomerase 1, mitochondrial [Source:MGI Symbol;Acc:MGI:1920210]
ENSMUSG00000000942	387.447	448.011	365.927	454.261	121.044	103.975	71.5149	187.375	Hoxa4	homeobox A4 [Source:MGI Symbol;Acc:MGI:96176]
ENSMUSG00000000948	21.0328	66.9624	43.8236	45.0169	9.24644	14.5419	6.18879	0.840245	Gm38393	predicted gene, 38393 [Source:MGI Symbol;Acc:MGI:5613898]
ENSMUSG00000000957	492.611	304.52	342.92	335.58	4186.95	3444.26	5585.04	2804.74	Mmp14	matrix metallopeptidase 14 (membrane-inserted) [Source:MGI Symbol;Acc:MGI:101900]
ENSMUSG00000000958	107.378	65.3681	73.4046	57.2942	649.772	700.195	853.366	484.821	Slc7a7	solute carrier family 7 (cationic amino acid transporter, y+ system), member 7 [Source:MGI Symbol;Acc:MGI:1337120]
ENSMUSG00000000959	3148.28	3408.71	3341.55	3774.6	1344.1	1429.47	1197.19	1870.38	Oxa1l	oxidase assembly 1-like [Source:MGI Symbol;Acc:MGI:1916339]
ENSMUSG00000000976	485.969	376.265	413.038	431.071	664.062	631.848	698.646	707.486	Heatr6	HEAT repeat containing 6 [Source:MGI Symbol;Acc:MGI:1919790]
ENSMUSG00000000982	3.32097	0	2.19118	5.45659	732.15	719.099	1312.02	340.299	Ccl3	chemokine (C-C motif) ligand 3 [Source:MGI Symbol;Acc:MGI:98260]
ENSMUSG00000000983	1.10699	0	0	0	22.6958	18.9045	26.8181	15.9647	Wfdc18	WAP four-disulfide core domain 18 [Source:MGI Symbol;Acc:MGI:107506]
ENSMUSG00000001016	749.432	821.087	894.002	878.511	1082.67	1042.66	1171.06	979.725	Ilf2	interleukin enhancer binding factor 2 [Source:MGI Symbol;Acc:MGI:1915031]
ENSMUSG00000001017	2628	2613.13	2772.94	2575.51	2950.45	2630.64	3254.62	2775.33	Chtop	chromatin target of PRMT1 [Source:MGI Symbol;Acc:MGI:1913761]
ENSMUSG00000001018	1288.54	1532.16	1789.1	1646.53	1302.91	1420.75	1259.08	1209.95	Snapin	SNAP-associated protein [Source:MGI Symbol;Acc:MGI:1333745]
ENSMUSG00000001020	1.10699	3.18869	0	1.36415	109.276	101.067	84.5801	72.261	S100a4	S100 calcium binding protein A4 [Source:MGI Symbol;Acc:MGI:1330282]
ENSMUSG00000001021	0	0	1.09559	0	5.04351	1.45419	6.18879	7.5622	S100a3	S100 calcium binding protein A3 [Source:MGI Symbol;Acc:MGI:1338849]
ENSMUSG00000001023	0	0	1.09559	0	0	1.45419	1.37529	0.840245	S100a5	S100 calcium binding protein A5 [Source:MGI Symbol;Acc:MGI:1338915]
ENSMUSG00000001025	933.193	645.709	639.825	828.038	8044.4	9749.65	9633.88	5324.63	S100a6	S100 calcium binding protein A6 (calcyclin) [Source:MGI Symbol;Acc:MGI:1339467]
ENSMUSG00000001027	11.0699	392.209	2824.43	30.0112	722.063	3.63549	7.56408	5.04147	Scn4a	sodium channel, voltage-gated, type IV, alpha [Source:MGI Symbol;Acc:MGI:98250]
ENSMUSG00000001029	494.825	392.209	379.074	286.471	764.092	712.555	958.575	889.819	Icam2	intercellular adhesion molecule 2 [Source:MGI Symbol;Acc:MGI:96394]
ENSMUSG00000001034	389.661	279.01	316.626	297.384	1320.56	1164.08	1864.89	1018.38	Mapk7	mitogen-activated protein kinase 7 [Source:MGI Symbol;Acc:MGI:1346347]
ENSMUSG00000001036	1900.7	1654.93	1713.5	1785.67	1165.89	963.404	1265.26	1377.16	Epn2	epsin 2 [Source:MGI Symbol;Acc:MGI:1333766]
ENSMUSG00000001039	102.95	70.1511	67.9266	61.3866	66.4062	78.5265	90.7689	91.5867	B9d1	B9 protein domain 1 [Source:MGI Symbol;Acc:MGI:1351471]
ENSMUSG00000001052	1288.54	1519.41	1490	1481.46	1555.92	1564.71	1789.94	1805.69	Sec24b	Sec24 related gene family, member B (S. cerevisiae) [Source:MGI Symbol;Acc:MGI:2139764]
ENSMUSG00000001053	670.836	446.416	624.487	518.376	939.774	613.67	1283.83	960.4	N4bp3	NEDD4 binding protein 3 [Source:MGI Symbol;Acc:MGI:2442218]
ENSMUSG00000001054	490.397	369.888	543.413	454.261	661.54	632.575	788.727	780.587	Rmnd5b	required for meiotic nuclear division 5 homolog B [Source:MGI Symbol;Acc:MGI:1913339]
ENSMUSG00000001056	1051.64	929.503	874.282	1059.94	1248.27	1314.59	1133.24	857.89	Nhp2	NHP2 ribonucleoprotein [Source:MGI Symbol;Acc:MGI:1098547]
ENSMUSG00000001062	666.408	776.446	731.855	687.53	1041.48	994.669	975.078	1029.3	Vps9d1	VPS9 domain containing 1 [Source:MGI Symbol;Acc:MGI:1914143]
ENSMUSG00000001065	687.441	589.907	557.656	594.768	837.223	593.311	705.522	732.693	Zfp276	zinc finger protein (C2H2 type) 276 [Source:MGI Symbol;Acc:MGI:1888495]
ENSMUSG00000001082	386.34	253.501	308.957	271.465	656.497	732.187	829.986	683.959	Mfsd10	major facilitator superfamily domain containing 10 [Source:MGI Symbol;Acc:MGI:1915544]
ENSMUSG00000001089	1437.98	1514.63	1566.7	1467.82	1497.08	1390.21	1648.97	1267.93	Luzp1	leucine zipper protein 1 [Source:MGI Symbol;Acc:MGI:107629]
ENSMUSG00000001095	6.64194	7.97172	5.47796	10.9132	1.68117	0.727097	2.75057	4.20122	Slc13a2	solute carrier family 13 (sodium-dependent dicarboxylate transporter), member 2 [Source:MGI Symbol;Acc:MGI:1276558]
ENSMUSG00000001098	895.555	653.681	717.612	728.455	1044.85	948.862	1123.61	997.371	Kctd10	potassium channel tetramerisation domain containing 10 [Source:MGI Symbol;Acc:MGI:2141207]
ENSMUSG00000001100	5000.28	6179.68	5267.6	6187.77	1504.65	1241.88	1124.98	1623.35	Poldip2	polymerase (DNA-directed), delta interacting protein 2 [Source:MGI Symbol;Acc:MGI:1915061]
ENSMUSG00000001103	0	0	0	0	0	0	3.43822	0	Sebox	SEBOX homeobox [Source:MGI Symbol;Acc:MGI:108012]
ENSMUSG00000001105	945.37	1194.16	941.113	1293.21	638.845	669.657	741.28	570.526	Ift20	intraflagellar transport 20 [Source:MGI Symbol;Acc:MGI:1915585]
ENSMUSG00000001119	2751.98	1973.8	2685.29	2021.67	11492.5	14157.3	10671.5	7123.6	Col6a1	collagen, type VI, alpha 1 [Source:MGI Symbol;Acc:MGI:88459]
ENSMUSG00000001120	125.09	127.548	106.272	132.322	118.523	103.975	153.344	122.676	Pcbp3	poly(rC) binding protein 3 [Source:MGI Symbol;Acc:MGI:1890470]
ENSMUSG00000001123	1106.99	825.87	781.156	841.679	6791.09	6193.42	9906.19	5730.47	Lgals9	lectin, galactose binding, soluble 9 [Source:MGI Symbol;Acc:MGI:109496]
ENSMUSG00000001127	2798.47	2794.89	3064.37	2972.48	2164.51	2105.67	1905.46	2767.77	Araf	Araf proto-oncogene, serine/threonine kinase [Source:MGI Symbol;Acc:MGI:88065]
ENSMUSG00000001128	327.669	234.369	201.589	248.275	2687.35	4442.56	2778.77	2403.94	Cfp	complement factor properdin [Source:MGI Symbol;Acc:MGI:97545]
ENSMUSG00000001131	24.3538	17.5378	8.76473	20.4622	2541.09	2007.52	3685.08	1302.38	Timp1	tissue inhibitor of metalloproteinase 1 [Source:MGI Symbol;Acc:MGI:98752]
ENSMUSG00000001134	476.006	570.775	422.898	660.247	221.074	241.396	191.165	254.594	Uxt	ubiquitously expressed prefoldin like chaperone [Source:MGI Symbol;Acc:MGI:1277988]
ENSMUSG00000001138	749.432	744.559	828.267	883.968	567.395	657.296	459.346	696.563	Cnnm3	cyclin M3 [Source:MGI Symbol;Acc:MGI:2151055]
ENSMUSG00000001143	1357.17	1383.89	1326.76	1482.83	766.614	891.421	722.026	1173.82	Lman2l	lectin, mannose-binding 2-like [Source:MGI Symbol;Acc:MGI:2443010]
ENSMUSG00000001150	1339.46	1095.31	1369.49	1222.28	976.76	941.591	838.925	1166.26	Mcm3ap	minichromosome maintenance complex component 3 associated protein [Source:MGI Symbol;Acc:MGI:1930089]
ENSMUSG00000001151	1064.92	852.974	1397.97	770.743	1229.78	1185.9	884.309	1270.45	Pcnt	pericentrin (kendrin) [Source:MGI Symbol;Acc:MGI:102722]
ENSMUSG00000001155	3.32097	3.18869	2.19118	1.36415	5.04351	4.36258	3.43822	0.840245	Ftcd	formiminotransferase cyclodeaminase [Source:MGI Symbol;Acc:MGI:1339962]
ENSMUSG00000001156	340.953	401.775	347.302	402.424	926.325	572.953	2053.99	757.061	Mxd1	MAX dimerization protein 1 [Source:MGI Symbol;Acc:MGI:96908]
ENSMUSG00000001157	340.953	451.199	393.317	452.897	341.278	367.911	411.898	394.915	Gmcl1	germ cell-less, spermatogenesis associated 1 [Source:MGI Symbol;Acc:MGI:1345156]
ENSMUSG00000001158	947.584	1111.26	1024.38	1285.03	835.542	812.168	845.801	655.391	Snrnp27	small nuclear ribonucleoprotein 27 (U4/U6.U5) [Source:MGI Symbol;Acc:MGI:1913868]
ENSMUSG00000001166	57.5635	17.5378	15.3383	23.1905	239.567	279.205	247.552	220.984	Oas1c	2'-5' oligoadenylate synthetase 1C [Source:MGI Symbol;Acc:MGI:2149633]
ENSMUSG00000001168	2.21398	3.18869	0	0	25.2176	23.9942	35.0698	15.9647	Oas1h	2'-5' oligoadenylate synthetase 1H [Source:MGI Symbol;Acc:MGI:2180853]
ENSMUSG00000001173	489.29	554.832	514.928	527.925	761.57	828.891	801.792	676.397	Ocrl	OCRL, inositol polyphosphate-5-phosphatase [Source:MGI Symbol;Acc:MGI:109589]
ENSMUSG00000001175	7213.15	7192.09	8222.41	7978.9	15563.4	16788.7	17914.5	11844.9	Calm1	calmodulin 1 [Source:MGI Symbol;Acc:MGI:88251]
ENSMUSG00000001211	14775	16401	12704.5	17365.6	4503.01	3763.46	2981.62	4303.73	Agpat3	1-acylglycerol-3-phosphate O-acyltransferase 3 [Source:MGI Symbol;Acc:MGI:1336186]
ENSMUSG00000001225	0	3.18869	0	2.7283	0	2.18129	2.06293	0.840245	Slc26a3	solute carrier family 26, member 3 [Source:MGI Symbol;Acc:MGI:107181]
ENSMUSG00000001227	1445.73	1417.37	1291.7	1050.39	1780.36	1119.73	1768.62	2039.27	Sema6b	sema domain, transmembrane domain (TM), and cytoplasmic domain, (semaphorin) 6B [Source:MGI Symbol;Acc:MGI:1202889]
ENSMUSG00000001228	235.789	156.246	278.28	184.16	398.437	348.28	440.092	299.127	Uhrf1	ubiquitin-like, containing PHD and RING finger domains, 1 [Source:MGI Symbol;Acc:MGI:1338889]
ENSMUSG00000001229	946.477	829.059	1059.44	699.808	1445.81	1230.25	1543.76	1230.12	Dpp9	dipeptidylpeptidase 9 [Source:MGI Symbol;Acc:MGI:2443967]
ENSMUSG00000001240	1519.9	947.04	1568.89	1320.49	1609.72	1632.33	1794.75	2521.57	Ramp2	receptor (calcitonin) activity modifying protein 2 [Source:MGI Symbol;Acc:MGI:1859650]
ENSMUSG00000001247	9.96291	22.3208	10.9559	27.283	131.131	183.956	143.717	156.286	Lsr	lipolysis stimulated lipoprotein receptor [Source:MGI Symbol;Acc:MGI:1927471]
ENSMUSG00000001248	3183.7	2986.21	2779.51	2512.76	2328.42	2235.1	2280.91	3513.9	Gramd1a	GRAM domain containing 1A [Source:MGI Symbol;Acc:MGI:105490]
ENSMUSG00000001249	25.4608	51.019	125.993	50.4735	54.638	56.7136	72.2026	72.261	Hpn	hepsin [Source:MGI Symbol;Acc:MGI:1196620]
ENSMUSG00000001270	3054.19	1117.64	1263.22	1046.3	2797.47	3198.5	2524.34	2114.06	Ckb	creatine kinase, brain [Source:MGI Symbol;Acc:MGI:88407]
ENSMUSG00000001280	1958.27	1841.47	1670.78	1758.39	1861.06	2247.46	1847.7	2216.57	Sp1	trans-acting transcription factor 1 [Source:MGI Symbol;Acc:MGI:98372]
ENSMUSG00000001281	94.0942	51.019	62.4487	61.3866	2389.78	2928.75	3269.06	2850.11	Itgb7	integrin beta 7 [Source:MGI Symbol;Acc:MGI:96616]
ENSMUSG00000001285	580.063	569.181	611.34	682.074	605.221	600.582	641.571	641.947	Myg1	melanocyte proliferating gene 1 [Source:MGI Symbol;Acc:MGI:1929864]
ENSMUSG00000001288	1074.89	645.709	814.024	923.528	817.049	964.858	1006.71	887.298	Rarg	retinoic acid receptor, gamma [Source:MGI Symbol;Acc:MGI:97858]
ENSMUSG00000001289	2463.05	2279.91	1860.31	2526.4	2328.42	2930.2	2247.91	2793.81	Pfdn5	prefoldin 5 [Source:MGI Symbol;Acc:MGI:1928753]
ENSMUSG00000001300	893.341	974.144	1121.89	623.415	344.64	375.909	431.152	425.164	Efnb2	ephrin B2 [Source:MGI Symbol;Acc:MGI:105097]
ENSMUSG00000001305	223.612	271.038	279.376	256.46	313.538	396.268	438.717	246.192	Rrp15	ribosomal RNA processing 15 homolog (S. cerevisiae) [Source:MGI Symbol;Acc:MGI:1914473]
ENSMUSG00000001313	146.123	135.519	131.471	115.953	126.088	151.963	139.592	142.001	Rnd2	Rho family GTPase 2 [Source:MGI Symbol;Acc:MGI:1338755]
ENSMUSG00000001323	656.445	856.163	726.377	859.413	221.914	262.482	268.869	326.015	Srr	serine racemase [Source:MGI Symbol;Acc:MGI:1351636]
ENSMUSG00000001333	9.96291	35.0756	187.346	19.0981	42.8698	12.3607	30.944	7.5622	Sync	syncoilin [Source:MGI Symbol;Acc:MGI:1916078]
ENSMUSG00000001334	309.957	275.822	799.781	80.4847	201.74	38.5362	15.8158	54.6159	Fndc5	fibronectin type III domain containing 5 [Source:MGI Symbol;Acc:MGI:1917614]
ENSMUSG00000001348	3777.05	3894.98	2132.02	3935.57	1829.11	1838.1	1529.32	2878.68	Acp5	acid phosphatase 5, tartrate resistant [Source:MGI Symbol;Acc:MGI:87883]
ENSMUSG00000001349	184.867	113.198	133.662	139.143	48.7539	74.1639	98.333	92.4269	Cnn1	calponin 1 [Source:MGI Symbol;Acc:MGI:104979]
ENSMUSG00000001366	1498.86	1981.77	1908.52	2200.37	632.961	676.928	525.36	752.019	Fbxo9	f-box protein 9 [Source:MGI Symbol;Acc:MGI:1918788]
ENSMUSG00000001376	540.211	645.709	582.854	570.214	848.15	902.328	984.018	712.528	Vps50	VPS50 EARP/GARPII complex subunit [Source:MGI Symbol;Acc:MGI:1920538]
ENSMUSG00000001380	945.37	1072.99	1098.88	1188.17	1161.69	995.396	1362.91	914.186	Hars	histidyl-tRNA synthetase [Source:MGI Symbol;Acc:MGI:108087]
ENSMUSG00000001383	1495.54	1450.85	1336.62	1594.69	1843.4	1865	2052.62	1803.17	Zmat2	zinc finger, matrin type 2 [Source:MGI Symbol;Acc:MGI:1913742]
ENSMUSG00000001403	21.0328	20.7265	32.8677	24.5547	208.465	213.04	224.172	211.742	Ube2c	ubiquitin-conjugating enzyme E2C [Source:MGI Symbol;Acc:MGI:1915862]
ENSMUSG00000001415	2186.31	1992.93	2139.69	1968.47	2369.61	1889	2291.92	1990.54	Smg5	Smg-5 homolog, nonsense mediated mRNA decay factor (C. elegans) [Source:MGI Symbol;Acc:MGI:2447364]
ENSMUSG00000001416	2361.21	2472.83	2615.18	2590.52	3393.44	3012.36	3828.8	2535.86	Cct3	chaperonin containing Tcp1, subunit 3 (gamma) [Source:MGI Symbol;Acc:MGI:104708]
ENSMUSG00000001418	1822.11	1788.85	1538.21	1972.56	3131.18	3426.81	3583.31	2830.78	Glmp	glycosylated lysosomal membrane protein [Source:MGI Symbol;Acc:MGI:1913318]
ENSMUSG00000001419	4475.56	4073.55	4814.03	3471.76	4379.45	3535.15	3929.19	4418.85	Mef2d	myocyte enhancer factor 2D [Source:MGI Symbol;Acc:MGI:99533]
ENSMUSG00000001420	531.355	978.927	1006.85	1144.52	85.7397	73.4368	56.3868	91.5867	Tmem79	transmembrane protein 79 [Source:MGI Symbol;Acc:MGI:1919163]
ENSMUSG00000001424	940.942	1151.12	1186.53	1128.15	2074.56	2059.87	2118.63	1635.12	Snd1	staphylococcal nuclease and tudor domain containing 1 [Source:MGI Symbol;Acc:MGI:1929266]
ENSMUSG00000001435	710.688	658.464	700.083	572.942	3351.41	3564.96	3485.66	2655.17	Col18a1	collagen, type XVIII, alpha 1 [Source:MGI Symbol;Acc:MGI:88451]
ENSMUSG00000001436	433.94	683.974	490.825	863.505	237.886	174.503	211.107	169.729	Slc19a1	solute carrier family 19 (folate transporter), member 1 [Source:MGI Symbol;Acc:MGI:103182]
ENSMUSG00000001440	2753.09	3349.72	3442.35	3455.39	3974.29	3679.84	4467.62	3343.33	Kpnb1	karyopherin (importin) beta 1 [Source:MGI Symbol;Acc:MGI:107532]
ENSMUSG00000001441	1534.29	1886.11	2035.61	1694.27	1761.03	1605.43	2011.36	1731.74	Npepps	aminopeptidase puromycin sensitive [Source:MGI Symbol;Acc:MGI:1101358]
ENSMUSG00000001444	48.7076	111.604	31.7721	43.6527	88.2614	127.969	160.221	184.854	Tbx21	T-box 21 [Source:MGI Symbol;Acc:MGI:1888984]
ENSMUSG00000001445	1854.21	2322.96	1980.83	2537.31	784.266	780.175	826.547	1062.07	Mrpl10	mitochondrial ribosomal protein L10 [Source:MGI Symbol;Acc:MGI:1333801]
ENSMUSG00000001467	419.549	846.597	659.546	886.696	470.728	416.627	525.36	426.844	Cyp51	cytochrome P450, family 51 [Source:MGI Symbol;Acc:MGI:106040]
ENSMUSG00000001472	8038.96	7781.99	8218.03	8008.91	6559.09	6414.45	6702.46	7394.99	Tcf25	transcription factor 25 (basic helix-loop-helix) [Source:MGI Symbol;Acc:MGI:1914105]
ENSMUSG00000001473	518.071	374.671	523.693	345.129	1509.69	1374.94	1890.33	680.598	Tubb6	tubulin, beta 6 class V [Source:MGI Symbol;Acc:MGI:1915201]
ENSMUSG00000001482	736.149	852.974	892.907	907.158	736.353	828.891	627.818	793.191	Def8	differentially expressed in FDCP 8 [Source:MGI Symbol;Acc:MGI:1346331]
ENSMUSG00000001493	209.221	121.17	136.949	151.42	696.845	428.26	821.046	383.992	Meox1	mesenchyme homeobox 1 [Source:MGI Symbol;Acc:MGI:103220]
ENSMUSG00000001494	0	0	2.19118	4.09244	0	0.727097	0	0	Sost	sclerostin [Source:MGI Symbol;Acc:MGI:1921749]
ENSMUSG00000001497	29.8887	17.5378	16.4339	21.8264	17.6523	21.0858	22.0046	19.3256	Pax9	paired box 9 [Source:MGI Symbol;Acc:MGI:97493]
ENSMUSG00000001504	0	3.18869	0	0	8.40585	7.99807	1.37529	0.840245	Irx2	Iroquois homeobox 2 [Source:MGI Symbol;Acc:MGI:1197526]
ENSMUSG00000001506	2261.58	1442.88	2450.84	1628.79	19002.3	20581.2	17237.8	9804.82	Col1a1	collagen, type I, alpha 1 [Source:MGI Symbol;Acc:MGI:88467]
ENSMUSG00000001507	584.491	374.671	449.192	444.712	759.889	527.873	619.567	583.97	Itga3	integrin alpha 3 [Source:MGI Symbol;Acc:MGI:96602]
ENSMUSG00000001508	9.96291	110.01	896.193	6.82074	205.103	2.18129	6.18879	4.20122	Sgca	sarcoglycan, alpha (dystrophin-associated glycoprotein) [Source:MGI Symbol;Acc:MGI:894698]
ENSMUSG00000001510	0	0	0	1.36415	4.20293	7.27097	1.37529	9.24269	Dlx3	distal-less homeobox 3 [Source:MGI Symbol;Acc:MGI:94903]
ENSMUSG00000001517	43.1726	20.7265	28.4854	25.9188	254.697	225.4	208.356	232.748	Foxm1	forkhead box M1 [Source:MGI Symbol;Acc:MGI:1347487]
ENSMUSG00000001518	415.121	412.935	439.332	381.961	299.248	246.486	284.684	269.719	Itfg2	integrin alpha FG-GAP repeat containing 2 [Source:MGI Symbol;Acc:MGI:1915450]
ENSMUSG00000001520	173.797	94.0663	163.243	152.785	71.4497	69.8013	83.8925	121.835	Nrip2	nuclear receptor interacting protein 2 [Source:MGI Symbol;Acc:MGI:1891884]
ENSMUSG00000001521	313.278	239.152	330.868	208.715	315.219	252.303	370.64	245.351	Tulp3	tubby-like protein 3 [Source:MGI Symbol;Acc:MGI:1329045]
ENSMUSG00000001524	405.158	483.086	476.582	517.012	416.93	330.829	425.651	324.334	Gtf2h4	general transcription factor II H, polypeptide 4 [Source:MGI Symbol;Acc:MGI:1338799]
ENSMUSG00000001525	1711.41	1460.42	1631.34	1421.44	5620.99	6524.97	6943.14	6161.51	Tubb5	tubulin, beta 5 class I [Source:MGI Symbol;Acc:MGI:107812]
ENSMUSG00000001542	906.625	1060.24	880.855	1137.7	1170.09	823.801	1347.09	839.405	Ell2	elongation factor RNA polymerase II 2 [Source:MGI Symbol;Acc:MGI:2183438]
ENSMUSG00000001552	3777.05	2405.87	3317.45	2148.53	2420.89	2003.15	2232.09	1972.05	Jup	junction plakoglobin [Source:MGI Symbol;Acc:MGI:96650]
ENSMUSG00000001555	147.23	119.576	150.096	151.42	1081.83	1197.53	1180	530.194	Fkbp10	FK506 binding protein 10 [Source:MGI Symbol;Acc:MGI:104769]
ENSMUSG00000001558	3.32097	11.1604	19.7206	4.09244	1.68117	2.18129	10.3147	8.40245	Klhl10	kelch-like 10 [Source:MGI Symbol;Acc:MGI:2181067]
ENSMUSG00000001566	0	0	0	0	0	0	1.37529	0	Mnx1	motor neuron and pancreas homeobox 1 [Source:MGI Symbol;Acc:MGI:109160]
ENSMUSG00000001569	484.862	475.115	530.266	510.191	776.701	855.794	979.892	694.042	Nom1	nucleolar protein with MIF4G domain 1 [Source:MGI Symbol;Acc:MGI:1861749]
ENSMUSG00000001576	1637.24	2048.73	2235.01	2541.41	2298.16	2093.31	2271.29	1321.71	Ergic1	endoplasmic reticulum-golgi intermediate compartment (ERGIC) 1 [Source:MGI Symbol;Acc:MGI:1914708]
ENSMUSG00000001583	6.64194	9.56606	0	6.82074	6.72468	5.08968	6.18879	2.52073	Tnk1	tyrosine kinase, non-receptor, 1 [Source:MGI Symbol;Acc:MGI:1930958]
ENSMUSG00000001588	119.555	58.9907	64.6399	91.3979	427.858	583.859	515.045	1071.31	Acap1	ArfGAP with coiled-coil, ankyrin repeat and PH domains 1 [Source:MGI Symbol;Acc:MGI:2388270]
ENSMUSG00000001604	26.5678	191.321	1254.45	25.9188	342.959	31.9923	15.8158	43.6927	Tcea3	transcription elongation factor A (SII), 3 [Source:MGI Symbol;Acc:MGI:1196908]
ENSMUSG00000001622	0	0	0	0	3.36234	6.54388	10.3147	1.68049	Csn3	casein kappa [Source:MGI Symbol;Acc:MGI:107461]
ENSMUSG00000001627	1627.28	1522.6	1420.98	1332.77	2906.74	1976.25	3581.93	2440.07	Ifrd1	interferon-related developmental regulator 1 [Source:MGI Symbol;Acc:MGI:1316717]
ENSMUSG00000001630	987.435	1065.02	1103.26	1119.97	1033.08	628.939	1275.58	917.547	Stk38l	serine/threonine kinase 38 like [Source:MGI Symbol;Acc:MGI:1922250]
ENSMUSG00000001632	1675.98	1347.22	1415.5	1282.3	1891.32	1521.09	2052.62	1864.5	Brpf1	bromodomain and PHD finger containing, 1 [Source:MGI Symbol;Acc:MGI:1926033]
ENSMUSG00000001642	1346.1	1560.86	1943.58	1702.46	2276.3	2376.15	1920.59	1857.78	Akr1b3	aldo-keto reductase family 1, member B3 (aldose reductase) [Source:MGI Symbol;Acc:MGI:1353494]
ENSMUSG00000001655	0	0	0	0	0	0	0	1.68049	Hoxc13	homeobox C13 [Source:MGI Symbol;Acc:MGI:99560]
ENSMUSG00000001657	0	0	3.28677	1.36415	0	0	0	2.52073	Hoxc8	homeobox C8 [Source:MGI Symbol;Acc:MGI:96198]
ENSMUSG00000001661	26.5678	14.3491	14.2427	12.2773	15.9711	15.269	21.3169	30.2488	Hoxc6	homeobox C6 [Source:MGI Symbol;Acc:MGI:96197]
ENSMUSG00000001663	818.066	687.162	500.685	639.785	309.335	449.346	308.752	501.626	Gstt1	glutathione S-transferase, theta 1 [Source:MGI Symbol;Acc:MGI:107379]
ENSMUSG00000001665	188.188	130.736	164.339	190.981	137.015	178.866	123.776	191.576	Gstt3	glutathione S-transferase, theta 3 [Source:MGI Symbol;Acc:MGI:2143526]
ENSMUSG00000001666	2235.01	1347.22	1205.15	1485.56	346.321	399.904	207.668	562.964	Ddt	D-dopachrome tautomerase [Source:MGI Symbol;Acc:MGI:1298381]
ENSMUSG00000001670	0	0	1.09559	1.36415	1.68117	0.727097	0	4.20122	Tat	tyrosine aminotransferase [Source:MGI Symbol;Acc:MGI:98487]
ENSMUSG00000001672	3.32097	0	0	0	0	0	0	0	Marveld3	MARVEL (membrane-associating) domain containing 3 [Source:MGI Symbol;Acc:MGI:1920858]
ENSMUSG00000001674	340.953	390.614	472.2	428.342	707.773	639.846	823.109	482.3	Ddx18	DEAD (Asp-Glu-Ala-Asp) box polypeptide 18 [Source:MGI Symbol;Acc:MGI:1914192]
ENSMUSG00000001687	2147.56	2769.38	2683.1	2739.21	3385.04	3671.11	3440.28	3107.23	Ubl3	ubiquitin-like 3 [Source:MGI Symbol;Acc:MGI:1344373]
ENSMUSG00000001700	252.394	286.982	327.582	312.39	569.917	588.222	464.159	957.039	Gramd3	GRAM domain containing 3 [Source:MGI Symbol;Acc:MGI:1914815]
ENSMUSG00000001707	173.797	253.501	247.604	309.662	462.322	392.633	569.369	292.405	Eef1e1	eukaryotic translation elongation factor 1 epsilon 1 [Source:MGI Symbol;Acc:MGI:1913393]
ENSMUSG00000001729	2952.34	2601.97	2620.65	2826.51	4276.06	4486.92	4873.33	3871.01	Akt1	thymoma viral proto-oncogene 1 [Source:MGI Symbol;Acc:MGI:87986]
ENSMUSG00000001739	731.721	618.605	626.678	563.393	775.86	663.113	803.855	1115.85	Cldn15	claudin 15 [Source:MGI Symbol;Acc:MGI:1913103]
ENSMUSG00000001741	162.728	125.953	155.574	144.6	444.67	908.145	475.162	994.01	Il16	interleukin 16 [Source:MGI Symbol;Acc:MGI:1270855]
ENSMUSG00000001750	1284.11	964.578	903.863	1010.83	16239.3	14077.3	19802.1	10431.6	Tcirg1	T cell, immune regulator 1, ATPase, H+ transporting, lysosomal V0 protein A3 [Source:MGI Symbol;Acc:MGI:1350931]
ENSMUSG00000001751	309.957	247.123	268.42	270.101	1082.67	1456.38	1462.62	1123.41	Naglu	alpha-N-acetylglucosaminidase (Sanfilippo disease IIIB) [Source:MGI Symbol;Acc:MGI:1351641]
ENSMUSG00000001755	3353.07	4416.33	3155.3	4485.32	857.397	929.23	836.174	1758.63	Coasy	Coenzyme A synthase [Source:MGI Symbol;Acc:MGI:1918993]
ENSMUSG00000001761	355.344	331.624	353.876	350.586	359.77	396.995	332.819	335.258	Smo	smoothened, frizzled class receptor [Source:MGI Symbol;Acc:MGI:108075]
ENSMUSG00000001763	8.85592	3.18869	21.9118	10.9132	46.2322	93.0685	75.6408	107.551	Tspan33	tetraspanin 33 [Source:MGI Symbol;Acc:MGI:1919012]
ENSMUSG00000001767	438.368	452.794	478.773	424.25	797.715	798.353	922.13	712.528	Crnkl1	crooked neck pre-mRNA splicing factor 1 [Source:MGI Symbol;Acc:MGI:1914127]
ENSMUSG00000001768	1070.46	1031.54	1142.7	1454.18	2676.42	3243.58	3271.81	2424.95	Rin2	Ras and Rab interactor 2 [Source:MGI Symbol;Acc:MGI:1921280]
ENSMUSG00000001773	4.42796	14.3491	10.9559	9.54903	30.2611	38.5362	19.9417	22.6866	Folh1	folate hydrolase 1 [Source:MGI Symbol;Acc:MGI:1858193]
ENSMUSG00000001774	1047.21	1410.99	1540.4	1357.33	1283.57	1332.77	1342.28	1299.02	Chordc1	cysteine and histidine-rich domain (CHORD)-containing, zinc-binding protein 1 [Source:MGI Symbol;Acc:MGI:1914167]
ENSMUSG00000001783	1786.68	2190.63	1905.23	2080.33	2174.59	2147.85	2249.97	2193.88	Rtcb	RNA 2',3'-cyclic phosphate and 5'-OH ligase [Source:MGI Symbol;Acc:MGI:106379]
ENSMUSG00000001785	292.245	366.699	358.258	390.146	691.802	711.828	805.23	484.821	Pwp1	PWP1 homolog, endonuclein [Source:MGI Symbol;Acc:MGI:1914735]
ENSMUSG00000001786	495.932	479.898	456.861	495.186	620.352	565.682	637.445	672.196	Fbxo7	F-box protein 7 [Source:MGI Symbol;Acc:MGI:1917004]
ENSMUSG00000001794	11685.4	11122.1	9391.41	11868.1	8090.63	8594.29	8658.81	8933.48	Capns1	calpain, small subunit 1 [Source:MGI Symbol;Acc:MGI:88266]
ENSMUSG00000001802	933.193	875.295	721.994	668.432	279.074	265.391	291.561	321.814	Lrp3	low density lipoprotein receptor-related protein 3 [Source:MGI Symbol;Acc:MGI:3584516]
ENSMUSG00000001827	1.10699	1.59434	5.47796	2.7283	3.36234	5.08968	4.12586	2.52073	Folr1	folate receptor 1 (adult) [Source:MGI Symbol;Acc:MGI:95568]
ENSMUSG00000001829	4956	5018.99	4996.99	5767.62	1052.41	778.721	805.23	1271.29	Clpb	ClpB caseinolytic peptidase B [Source:MGI Symbol;Acc:MGI:1100517]
ENSMUSG00000001833	1849.78	2522.25	2181.32	2160.81	3545.59	3753.28	4155.43	2898	2021-09-07	septin 7 [Source:MGI Symbol;Acc:MGI:1335094]
ENSMUSG00000001844	883.378	813.115	832.649	825.309	649.772	663.84	730.965	694.882	Zdhhc4	zinc finger, DHHC domain containing 4 [Source:MGI Symbol;Acc:MGI:1920131]
ENSMUSG00000001847	3328.72	3526.69	3997.81	3564.52	5980.76	6288.67	6861.31	5291.02	Rac1	Rac family small GTPase 1 [Source:MGI Symbol;Acc:MGI:97845]
ENSMUSG00000001855	487.076	441.633	495.207	518.376	701.889	725.643	694.52	691.521	Nup214	nucleoporin 214 [Source:MGI Symbol;Acc:MGI:1095411]
ENSMUSG00000001864	90.7732	105.227	104.081	72.2998	40.3481	75.6181	45.3845	47.0537	Aif1l	allograft inflammatory factor 1-like [Source:MGI Symbol;Acc:MGI:1919598]
ENSMUSG00000001865	44.2796	36.6699	16.4339	23.1905	15.9711	27.6297	8.25172	16.8049	Cpa3	carboxypeptidase A3, mast cell [Source:MGI Symbol;Acc:MGI:88479]
ENSMUSG00000001870	373.056	205.67	277.185	241.454	372.379	497.335	491.665	420.963	Ltbp1	latent transforming growth factor beta binding protein 1 [Source:MGI Symbol;Acc:MGI:109151]
ENSMUSG00000001891	2574.86	5320.33	6447.55	4620.37	5558.79	3688.56	3767.6	3748.33	Ugp2	UDP-glucose pyrophosphorylase 2 [Source:MGI Symbol;Acc:MGI:2183447]
ENSMUSG00000001901	1.10699	6.37738	2.19118	0	0	1.45419	0	0.840245	Kcnh6	potassium voltage-gated channel, subfamily H (eag-related), member 6 [Source:MGI Symbol;Acc:MGI:2684139]
ENSMUSG00000001909	1159.02	867.323	1204.05	1099.5	1344.94	1211.34	1279.02	1191.47	Trmt1	tRNA methyltransferase 1 [Source:MGI Symbol;Acc:MGI:1289155]
ENSMUSG00000001910	1388.17	1540.14	1541.5	1583.78	2065.32	1824.29	2221.78	1853.58	Nacc1	nucleus accumbens associated 1, BEN and BTB (POZ) domain containing [Source:MGI Symbol;Acc:MGI:1914080]
ENSMUSG00000001911	2413.24	3108.97	3820.33	2309.5	2039.26	1801.75	1748.68	1717.46	Nfix	nuclear factor I/X [Source:MGI Symbol;Acc:MGI:97311]
ENSMUSG00000001918	32189.1	30061.4	28706.7	37043.4	5361.25	5257.64	4712.42	11781.9	Slc1a5	solute carrier family 1 (neutral amino acid transporter), member 5 [Source:MGI Symbol;Acc:MGI:105305]
ENSMUSG00000001924	4886.26	5199.16	5890.99	5532.98	4807.31	4818.47	5550.66	4519.68	Uba1	ubiquitin-like modifier activating enzyme 1 [Source:MGI Symbol;Acc:MGI:98890]
ENSMUSG00000001930	1033.93	774.851	947.686	658.883	1994.71	1706.5	1600.15	2553.5	Vwf	Von Willebrand factor [Source:MGI Symbol;Acc:MGI:98941]
ENSMUSG00000001942	353.13	479.898	432.758	548.387	418.611	695.832	462.096	538.597	Siae	sialic acid acetylesterase [Source:MGI Symbol;Acc:MGI:104803]
ENSMUSG00000001943	1047.21	872.106	922.488	502.006	753.164	335.919	629.881	976.364	Vsig2	V-set and immunoglobulin domain containing 2 [Source:MGI Symbol;Acc:MGI:1928009]
ENSMUSG00000001946	4098.08	2853.88	3160.78	2111.7	3777.59	2184.2	4169.18	4290.29	Esam	endothelial cell-specific adhesion molecule [Source:MGI Symbol;Acc:MGI:1916774]
ENSMUSG00000001948	147.23	196.104	147.905	207.35	59.6815	61.0762	43.3215	65.5391	Spa17	sperm autoantigenic protein 17 [Source:MGI Symbol;Acc:MGI:1333778]
ENSMUSG00000001962	919.909	888.05	897.289	798.026	1409.66	1135.73	1563.01	1136.85	Fam50a	family with sequence similarity 50, member A [Source:MGI Symbol;Acc:MGI:1351626]
ENSMUSG00000001964	690.762	610.634	627.774	623.415	1032.24	958.314	1109.86	881.417	Emd	emerin [Source:MGI Symbol;Acc:MGI:108117]
ENSMUSG00000001983	487.076	693.54	934.539	849.864	335.393	305.381	290.186	308.37	Taco1	translational activator of mitochondrially encoded cytochrome c oxidase I [Source:MGI Symbol;Acc:MGI:1917457]
ENSMUSG00000001985	58.6705	35.0756	65.7355	39.5603	8.40585	9.45227	11.6899	7.5622	Grik3	glutamate receptor, ionotropic, kainate 3 [Source:MGI Symbol;Acc:MGI:95816]
ENSMUSG00000001986	14.3909	6.37738	18.625	16.3698	80.6962	154.872	44.6968	94.9477	Gria3	glutamate receptor, ionotropic, AMPA3 (alpha 3) [Source:MGI Symbol;Acc:MGI:95810]
ENSMUSG00000001988	3.32097	4.78303	9.86032	2.7283	13.4494	23.2671	12.3776	25.2073	Npas1	neuronal PAS domain protein 1 [Source:MGI Symbol;Acc:MGI:109205]
ENSMUSG00000001995	671.943	478.303	536.84	413.337	906.991	977.946	1095.42	712.528	Sipa1l2	signal-induced proliferation-associated 1 like 2 [Source:MGI Symbol;Acc:MGI:2676970]
ENSMUSG00000001998	556.816	516.567	453.575	522.469	475.771	495.153	449.031	474.738	Ap4e1	adaptor-related protein complex AP-4, epsilon 1 [Source:MGI Symbol;Acc:MGI:1336993]
ENSMUSG00000001999	1175.62	1420.56	1372.78	1597.42	1344.94	1758.85	1672.35	1515.8	Blvra	biliverdin reductase A [Source:MGI Symbol;Acc:MGI:88170]
ENSMUSG00000002006	117.341	74.9342	87.6473	70.9357	128.61	135.967	134.778	185.694	Pdzd4	PDZ domain containing 4 [Source:MGI Symbol;Acc:MGI:2443483]
ENSMUSG00000002007	45.3866	79.7172	265.133	79.1206	116.001	36.3549	31.6316	52.9354	Srpk3	serine/arginine-rich protein specific kinase 3 [Source:MGI Symbol;Acc:MGI:1891338]
ENSMUSG00000002010	30785.4	36172.5	28191.7	39024.2	5200.7	4766.12	4785.31	7717.65	Idh3g	isocitrate dehydrogenase 3 (NAD+), gamma [Source:MGI Symbol;Acc:MGI:1099463]
ENSMUSG00000002012	36.5307	44.6416	106.272	25.9188	38.6669	16.7232	13.0652	41.172	Pnck	pregnancy upregulated non-ubiquitously expressed CaM kinase [Source:MGI Symbol;Acc:MGI:1347357]
ENSMUSG00000002014	2237.23	2619.51	1974.26	2969.75	1925.78	2406.69	1796.81	1859.46	Ssr4	signal sequence receptor, delta [Source:MGI Symbol;Acc:MGI:1099464]
ENSMUSG00000002015	5501.74	6233.89	5228.16	6755.26	3639.73	4038.3	3698.83	4020.57	Bcap31	B cell receptor associated protein 31 [Source:MGI Symbol;Acc:MGI:1350933]
ENSMUSG00000002017	833.564	983.71	1020	1042.21	835.542	700.195	788.039	654.551	Fam98a	family with sequence similarity 98, member A [Source:MGI Symbol;Acc:MGI:1919972]
ENSMUSG00000002020	6092.88	8383.06	8382.37	8974.73	659.859	686.38	537.05	1094	Ltbp2	latent transforming growth factor beta binding protein 2 [Source:MGI Symbol;Acc:MGI:99502]
ENSMUSG00000002028	2932.42	2723.14	3034.79	2275.4	2164.51	2070.05	1969.41	2722.39	Kmt2a	lysine (K)-specific methyltransferase 2A [Source:MGI Symbol;Acc:MGI:96995]
ENSMUSG00000002031	594.454	593.096	526.979	662.976	504.351	604.945	537.737	610.018	Ift46	intraflagellar transport 46 [Source:MGI Symbol;Acc:MGI:1923818]
ENSMUSG00000002032	140.588	204.076	272.802	211.443	39.5075	11.6336	6.87643	38.6513	Tmem25	transmembrane protein 25 [Source:MGI Symbol;Acc:MGI:1918937]
ENSMUSG00000002033	13.2839	3.18869	2.19118	6.82074	86.5803	132.332	45.3845	289.884	Cd3g	CD3 antigen, gamma polypeptide [Source:MGI Symbol;Acc:MGI:88333]
ENSMUSG00000002043	784.856	857.757	750.48	1039.48	334.553	349.734	302.563	482.3	Trappc6a	trafficking protein particle complex 6A [Source:MGI Symbol;Acc:MGI:1914341]
ENSMUSG00000002052	2228.37	1900.46	2004.93	1879.8	2280.51	2251.82	2446.64	2316.55	Supt6	suppressor of Ty 6 [Source:MGI Symbol;Acc:MGI:107726]
ENSMUSG00000002055	9.96291	27.1038	35.0589	10.9132	139.537	166.505	175.349	158.806	Spag5	sperm associated antigen 5 [Source:MGI Symbol;Acc:MGI:1927470]
ENSMUSG00000002058	336.525	510.19	526.979	518.376	331.191	412.264	367.202	503.307	Unc119	unc-119 lipid binding chaperone [Source:MGI Symbol;Acc:MGI:1328357]
ENSMUSG00000002059	2392.21	2707.2	2254.73	2994.3	786.788	711.101	613.378	987.288	Rab34	RAB34, member RAS oncogene family [Source:MGI Symbol;Acc:MGI:104606]
ENSMUSG00000002064	1036.14	1162.28	945.495	1103.6	1050.73	1160.45	902.188	1089.8	Sdf2	stromal cell derived factor 2 [Source:MGI Symbol;Acc:MGI:108019]
ENSMUSG00000002068	109.592	106.821	145.714	135.051	84.8991	113.427	124.463	83.1842	Ccne1	cyclin E1 [Source:MGI Symbol;Acc:MGI:88316]
ENSMUSG00000002076	4.42796	4.78303	5.47796	1.36415	9.24644	8.72517	13.0652	5.88171	Hsf2bp	heat shock transcription factor 2 binding protein [Source:MGI Symbol;Acc:MGI:1921627]
ENSMUSG00000002083	327.669	412.935	313.339	506.099	599.337	873.971	620.254	640.267	Bbc3	BCL2 binding component 3 [Source:MGI Symbol;Acc:MGI:2181667]
ENSMUSG00000002100	2.21398	0	1.09559	1.36415	34.464	23.2671	44.6968	24.3671	Mybpc3	myosin binding protein C, cardiac [Source:MGI Symbol;Acc:MGI:102844]
ENSMUSG00000002102	3146.07	3201.44	3420.44	3444.47	3329.56	3541.69	3669.95	3163.52	Psmc3	proteasome (prosome, macropain) 26S subunit, ATPase 3 [Source:MGI Symbol;Acc:MGI:1098754]
ENSMUSG00000002103	833.564	1017.19	950.973	1114.51	3333.76	3637.67	4429.11	2638.37	Acp2	acid phosphatase 2, lysosomal [Source:MGI Symbol;Acc:MGI:87882]
ENSMUSG00000002104	12.1769	44.6416	149	8.18489	75.6527	36.3549	7.56408	16.8049	Rapsn	receptor-associated protein of the synapse [Source:MGI Symbol;Acc:MGI:99422]
ENSMUSG00000002105	855.704	913.559	954.26	909.886	853.194	769.996	898.062	804.954	Slc39a13	solute carrier family 39 (metal ion transporter), member 13 [Source:MGI Symbol;Acc:MGI:1915677]
ENSMUSG00000002107	2228.37	2877.79	2449.74	2823.79	2434.33	3321.38	2639.18	3272.75	Celf2	CUGBP, Elav-like family member 2 [Source:MGI Symbol;Acc:MGI:1338822]
ENSMUSG00000002108	2978.91	2472.83	2099.15	2861.98	3344.69	2947.65	4030.97	2848.43	Nr1h3	nuclear receptor subfamily 1, group H, member 3 [Source:MGI Symbol;Acc:MGI:1352462]
ENSMUSG00000002109	265.678	253.501	230.074	256.46	161.392	190.5	134.778	236.109	Ddb2	damage specific DNA binding protein 2 [Source:MGI Symbol;Acc:MGI:1355314]
ENSMUSG00000002111	104.057	76.5285	87.6473	54.5659	3957.47	4377.13	5675.81	3421.48	Spi1	spleen focus forming virus (SFFV) proviral integration oncogene [Source:MGI Symbol;Acc:MGI:98282]
ENSMUSG00000002129	836.885	845.002	863.326	799.391	1175.98	1205.53	1246.01	1183.9	Sf3a1	splicing factor 3a, subunit 1 [Source:MGI Symbol;Acc:MGI:1914715]
ENSMUSG00000002147	1813.25	1675.66	1963.3	1784.31	3821.3	4367.67	4094.92	3817.23	Stat6	signal transducer and activator of transcription 6 [Source:MGI Symbol;Acc:MGI:103034]
ENSMUSG00000002190	0	0	1.09559	4.09244	4.20293	0	0	1.68049	Clgn	calmegin [Source:MGI Symbol;Acc:MGI:107472]
ENSMUSG00000002204	18.8188	11.1604	18.625	2.7283	937.252	1069.56	1218.5	1211.63	Napsa	napsin A aspartic peptidase [Source:MGI Symbol;Acc:MGI:109365]
ENSMUSG00000002205	776	656.87	738.428	668.432	701.889	697.286	768.098	869.653	Vrk3	vaccinia related kinase 3 [Source:MGI Symbol;Acc:MGI:2182465]
ENSMUSG00000002210	549.067	499.03	494.112	512.92	960.789	828.891	1060.35	899.902	Smg9	smg-9 homolog, nonsense mediated mRNA decay factor (C. elegans) [Source:MGI Symbol;Acc:MGI:1919247]
ENSMUSG00000002221	676.371	655.275	820.598	757.102	628.758	693.651	706.21	745.297	Paxip1	PAX interacting (with transcription-activation domain) protein 1 [Source:MGI Symbol;Acc:MGI:1890430]
ENSMUSG00000002222	2143.13	2743.87	3179.41	2917.91	1719.84	2389.24	1429.61	2176.23	Rmnd5a	required for meiotic nuclear division 5 homolog A [Source:MGI Symbol;Acc:MGI:1915727]
ENSMUSG00000002227	368.628	197.699	236.648	163.698	1476.07	1119	1981.79	961.24	Mov10	Moloney leukemia virus 10 [Source:MGI Symbol;Acc:MGI:97054]
ENSMUSG00000002228	77.4893	65.3681	259.655	38.1961	191.653	98.1581	219.358	154.605	Ppm1j	protein phosphatase 1J [Source:MGI Symbol;Acc:MGI:1919137]
ENSMUSG00000002233	1288.54	1039.51	981.65	1113.14	2920.19	1865.73	3390.08	1751.07	Rhoc	ras homolog family member C [Source:MGI Symbol;Acc:MGI:106028]
ENSMUSG00000002249	297.78	310.897	370.31	315.118	205.103	132.332	221.421	147.883	Tead3	TEA domain family member 3 [Source:MGI Symbol;Acc:MGI:109241]
ENSMUSG00000002250	843.527	768.474	1011.23	698.444	757.367	608.58	902.188	746.978	Ppard	peroxisome proliferator activator receptor delta [Source:MGI Symbol;Acc:MGI:101884]
ENSMUSG00000002257	71.9544	46.236	72.309	39.5603	517.8	677.655	515.733	667.154	Def6	differentially expressed in FDCP 6 [Source:MGI Symbol;Acc:MGI:1346328]
ENSMUSG00000002265	3801.4	2769.38	3510.27	2473.2	1104.53	1212.07	377.516	1690.57	Peg3	paternally expressed 3 [Source:MGI Symbol;Acc:MGI:104748]
ENSMUSG00000002266	264.571	301.331	399.891	309.662	79.8556	138.876	12.3776	186.534	Zim1	zinc finger, imprinted 1 [Source:MGI Symbol;Acc:MGI:1341879]
ENSMUSG00000002274	9.96291	7.97172	24.103	4.09244	27.7393	21.0858	13.0652	30.2488	Metrn	meteorin, glial cell differentiation regulator [Source:MGI Symbol;Acc:MGI:1917333]
ENSMUSG00000002279	1411.41	1347.22	1098.88	1199.09	477.452	503.151	394.02	576.408	Lmf1	lipase maturation factor 1 [Source:MGI Symbol;Acc:MGI:1923733]
ENSMUSG00000002280	1431.34	1532.16	1443.99	1660.17	854.034	827.437	747.468	973.003	Narfl	nuclear prelamin A recognition factor-like [Source:MGI Symbol;Acc:MGI:1914813]
ENSMUSG00000002289	7403.55	7196.87	6748.84	12330.5	5795.83	5055.51	6118.65	6790.02	Angptl4	angiopoietin-like 4 [Source:MGI Symbol;Acc:MGI:1888999]
ENSMUSG00000002297	74.1684	108.415	61.3531	76.3923	266.465	346.098	358.95	264.677	Dbf4	DBF4 zinc finger [Source:MGI Symbol;Acc:MGI:1351328]
ENSMUSG00000002307	719.544	567.586	640.921	578.399	3799.44	2230.73	5031.49	2051.88	Daxx	Fas death domain-associated protein [Source:MGI Symbol;Acc:MGI:1197015]
ENSMUSG00000002308	612.166	435.256	439.332	530.653	325.306	261.028	208.356	296.606	Cd320	CD320 antigen [Source:MGI Symbol;Acc:MGI:1860083]
ENSMUSG00000002319	474.899	489.464	526.979	481.544	751.483	561.319	931.757	448.691	Ipo4	importin 4 [Source:MGI Symbol;Acc:MGI:1923001]
ENSMUSG00000002320	694.083	852.974	812.929	814.396	1000.3	932.866	1078.22	917.547	Tm9sf1	transmembrane 9 superfamily member 1 [Source:MGI Symbol;Acc:MGI:1921390]
ENSMUSG00000002324	8.85592	4.78303	13.1471	8.18489	15.9711	10.1794	17.8787	11.7634	Rec8	REC8 meiotic recombination protein [Source:MGI Symbol;Acc:MGI:1929645]
ENSMUSG00000002325	961.975	591.502	639.825	562.029	3436.31	3285.75	3819.86	3013.12	Irf9	interferon regulatory factor 9 [Source:MGI Symbol;Acc:MGI:107587]
ENSMUSG00000002326	126.197	137.114	152.287	171.883	175.682	172.322	216.608	168.049	Gmpr2	guanosine monophosphate reductase 2 [Source:MGI Symbol;Acc:MGI:1917903]
ENSMUSG00000002329	791.498	913.559	853.465	1124.06	853.194	948.862	910.44	1028.46	Mdp1	magnesium-dependent phosphatase 1 [Source:MGI Symbol;Acc:MGI:1915131]
ENSMUSG00000002332	1348.31	1519.41	1527.25	1754.29	1213.8	1314.59	1329.9	1320.02	Dhrs1	dehydrogenase/reductase (SDR family) member 1 [Source:MGI Symbol;Acc:MGI:1196314]
ENSMUSG00000002341	26.5678	54.2077	35.0589	45.0169	2.52176	2.90839	8.93936	16.8049	Ncan	neurocan [Source:MGI Symbol;Acc:MGI:104694]
ENSMUSG00000002342	700.725	883.267	1106.55	834.858	777.541	688.561	805.23	757.901	Tmem161a	transmembrane protein 161A [Source:MGI Symbol;Acc:MGI:2384577]
ENSMUSG00000002343	183.76	216.831	270.611	181.432	257.219	173.049	259.242	150.404	Armc6	armadillo repeat containing 6 [Source:MGI Symbol;Acc:MGI:1924063]
ENSMUSG00000002345	568.993	687.162	598.193	729.819	389.191	436.258	345.885	482.3	Borcs8	BLOC-1 related complex subunit 8 [Source:MGI Symbol;Acc:MGI:1919618]
ENSMUSG00000002346	8395.42	9787.68	8394.42	8836.95	1137.31	1222.98	392.644	1412.45	Slc25a42	solute carrier family 25, member 42 [Source:MGI Symbol;Acc:MGI:1920345]
ENSMUSG00000002365	1320.64	1694.79	1603.95	1751.57	1706.39	1979.89	1773.43	1629.23	Snx9	sorting nexin 9 [Source:MGI Symbol;Acc:MGI:1913866]
ENSMUSG00000002372	1424.7	1269.1	1529.45	1313.67	1940.07	1894.82	2148.89	2061.96	Ranbp3	RAN binding protein 3 [Source:MGI Symbol;Acc:MGI:1919060]
ENSMUSG00000002379	5094.37	5046.1	4175.3	5407.48	1328.97	1402.57	990.894	1958.61	Ndufa11	NADH:ubiquinone oxidoreductase subunit A11 [Source:MGI Symbol;Acc:MGI:1917125]
ENSMUSG00000002384	5.53495	33.4812	16.4339	20.4622	210.146	225.4	51.5733	70.5806	Bmp8b	bone morphogenetic protein 8b [Source:MGI Symbol;Acc:MGI:107335]
ENSMUSG00000002393	1051.64	1131.98	1097.78	1244.1	543.859	406.447	424.964	411.72	Nr2f6	nuclear receptor subfamily 2, group F, member 6 [Source:MGI Symbol;Acc:MGI:1352453]
ENSMUSG00000002395	2715.45	2241.65	1757.33	2565.96	1519.78	1873	1462.62	1829.21	Use1	unconventional SNARE in the ER 1 homolog (S. cerevisiae) [Source:MGI Symbol;Acc:MGI:1914273]
ENSMUSG00000002396	918.802	720.643	656.259	789.841	598.497	666.748	631.944	687.32	Ocel1	occludin/ELL domain containing 1 [Source:MGI Symbol;Acc:MGI:1924340]
ENSMUSG00000002409	1457.91	1423.75	1596.28	1377.79	630.439	684.926	429.09	877.216	Dyrk1b	dual-specificity tyrosine-(Y)-phosphorylation regulated kinase 1b [Source:MGI Symbol;Acc:MGI:1330302]
ENSMUSG00000002413	830.243	848.191	755.958	860.777	883.455	1053.56	953.761	853.689	Braf	Braf transforming gene [Source:MGI Symbol;Acc:MGI:88190]
ENSMUSG00000002416	1439.09	1428.53	1049.58	1349.14	313.538	343.917	226.235	543.638	Ndufb2	NADH:ubiquinone oxidoreductase subunit B2 [Source:MGI Symbol;Acc:MGI:1915448]
ENSMUSG00000002428	549.067	495.841	417.42	495.186	790.991	1103.73	792.165	1171.3	Hltf	helicase-like transcription factor [Source:MGI Symbol;Acc:MGI:1196437]
ENSMUSG00000002455	1374.88	1334.47	1490	1455.55	1371.83	1468.74	1465.37	1637.64	Prpf6	pre-mRNA splicing factor 6 [Source:MGI Symbol;Acc:MGI:1922946]
ENSMUSG00000002458	228.04	323.652	271.707	289.199	1007.86	1345.86	1189.62	1201.55	Rgs19	regulator of G-protein signaling 19 [Source:MGI Symbol;Acc:MGI:1915153]
ENSMUSG00000002459	5.53495	0	2.19118	0	1.68117	4.36258	5.50115	0.840245	Rgs20	regulator of G-protein signaling 20 [Source:MGI Symbol;Acc:MGI:1929866]
ENSMUSG00000002475	52.0285	44.6416	56.9707	85.9413	25.2176	32.7194	14.4405	56.2964	Abhd3	abhydrolase domain containing 3 [Source:MGI Symbol;Acc:MGI:2147183]
ENSMUSG00000002477	397.41	448.011	360.449	440.62	962.47	1020.12	1151.8	856.209	Snrpd1	small nuclear ribonucleoprotein D1 [Source:MGI Symbol;Acc:MGI:98344]
ENSMUSG00000002486	288.924	259.878	280.471	353.314	495.945	364.276	457.971	425.164	Tchp	trichoplein, keratin filament binding [Source:MGI Symbol;Acc:MGI:1925082]
ENSMUSG00000002489	330.99	486.275	341.824	511.555	492.583	354.824	581.746	329.376	Tiam1	T cell lymphoma invasion and metastasis 1 [Source:MGI Symbol;Acc:MGI:103306]
ENSMUSG00000002496	3378.53	3536.26	4008.77	3826.43	2058.59	1875.18	1904.08	2214.04	Tsc2	tuberous sclerosis 2 [Source:MGI Symbol;Acc:MGI:102548]
ENSMUSG00000002500	13.2839	471.926	3158.59	23.1905	839.745	5.81678	10.3147	7.5622	Rpl3l	ribosomal protein L3-like [Source:MGI Symbol;Acc:MGI:1913461]
ENSMUSG00000002504	5453.03	2925.62	4567.52	3649.1	3009.29	2704.08	3162.47	3355.1	Slc9a3r2	solute carrier family 9 (sodium/hydrogen exchanger), member 3 regulator 2 [Source:MGI Symbol;Acc:MGI:1890662]
ENSMUSG00000002524	2313.61	1957.85	1940.29	2145.8	2388.94	2304.9	2526.4	2475.36	Puf60	poly-U binding splicing factor 60 [Source:MGI Symbol;Acc:MGI:1915209]
ENSMUSG00000002546	2811.76	3113.75	2856.21	2998.4	2040.94	1973.34	1831.88	2072.04	Golga2	golgi autoantigen, golgin subfamily a, 2 [Source:MGI Symbol;Acc:MGI:2139395]
ENSMUSG00000002550	10515.3	13180.4	10723.6	14766.9	1439.08	1576.35	1303.77	2711.47	Uck1	uridine-cytidine kinase 1 [Source:MGI Symbol;Acc:MGI:98904]
ENSMUSG00000002565	7.74893	27.1038	35.0589	17.7339	5.04351	10.9065	2.75057	22.6866	Scin	scinderin [Source:MGI Symbol;Acc:MGI:1306794]
ENSMUSG00000002578	17.7118	15.9434	35.0589	23.1905	52.9569	35.6278	48.8227	42.0122	Ikzf4	IKAROS family zinc finger 4 [Source:MGI Symbol;Acc:MGI:1343139]
ENSMUSG00000002580	578.956	518.162	436.045	581.127	374.901	299.564	341.759	363.826	Mien1	migration and invasion enhancer 1 [Source:MGI Symbol;Acc:MGI:1913678]
ENSMUSG00000002588	1543.14	994.871	514.928	886.696	28.5799	82.162	50.198	177.292	Pon1	paraoxonase 1 [Source:MGI Symbol;Acc:MGI:103295]
ENSMUSG00000002602	1360.49	1087.34	1207.34	1231.83	7980.52	8993.47	9446.16	6574.08	Axl	AXL receptor tyrosine kinase [Source:MGI Symbol;Acc:MGI:1347244]
ENSMUSG00000002603	774.893	546.86	645.303	497.914	3506.92	3930.69	3901	3013.96	Tgfb1	transforming growth factor, beta 1 [Source:MGI Symbol;Acc:MGI:98725]
ENSMUSG00000002608	1180.05	1214.89	1275.27	1109.05	1514.73	1473.83	1619.4	1472.11	Ccdc97	coiled-coil domain containing 97 [Source:MGI Symbol;Acc:MGI:1196455]
ENSMUSG00000002617	243.538	224.803	154.478	205.986	153.827	175.958	166.41	163.848	Zfp40	zinc finger protein 40 [Source:MGI Symbol;Acc:MGI:99185]
ENSMUSG00000002625	1943.88	1790.45	1970.97	1950.73	1238.18	1361.13	917.316	1869.54	Akap8l	A kinase (PRKA) anchor protein 8-like [Source:MGI Symbol;Acc:MGI:1860606]
ENSMUSG00000002635	336.525	416.124	292.523	376.505	464.003	466.797	477.912	424.324	Pdcd2l	programmed cell death 2-like [Source:MGI Symbol;Acc:MGI:1915329]
ENSMUSG00000002658	834.671	760.502	828.267	952.175	1671.92	1497.09	1930.9	1371.28	Gtf2f1	general transcription factor IIF, polypeptide 1 [Source:MGI Symbol;Acc:MGI:1923848]
ENSMUSG00000002660	3458.24	3359.28	2867.16	3654.55	856.556	853.612	774.287	1172.14	Clpp	caseinolytic mitochondrial matrix peptidase proteolytic subunit [Source:MGI Symbol;Acc:MGI:1858213]
ENSMUSG00000002661	1242.04	1108.07	924.679	1274.11	416.09	385.362	242.05	383.992	Alkbh7	alkB homolog 7 [Source:MGI Symbol;Acc:MGI:1913650]
ENSMUSG00000002664	12.1769	7.97172	8.76473	6.82074	8.40585	4.36258	6.18879	5.88171	Pspn	persephin [Source:MGI Symbol;Acc:MGI:1201684]
ENSMUSG00000002668	133.946	81.3115	110.655	120.045	1540.79	1527.63	1974.91	1995.58	Dennd1c	DENN/MADD domain containing 1C [Source:MGI Symbol;Acc:MGI:1918035]
ENSMUSG00000002679	276.748	384.237	284.854	308.297	466.525	559.138	499.229	357.104	Med6	mediator complex subunit 6 [Source:MGI Symbol;Acc:MGI:1917042]
ENSMUSG00000002688	601.096	669.624	624.487	634.329	291.683	279.932	235.174	356.264	Prkd1	protein kinase D1 [Source:MGI Symbol;Acc:MGI:99879]
ENSMUSG00000002699	44.2796	15.9434	20.8162	19.0981	1202.04	1686.14	1780.31	1449.42	Lcp2	lymphocyte cytosolic protein 2 [Source:MGI Symbol;Acc:MGI:1321402]
ENSMUSG00000002718	694.083	1068.21	1184.33	1029.93	1169.25	1230.98	1233.63	988.968	Cse1l	chromosome segregation 1-like (S. cerevisiae) [Source:MGI Symbol;Acc:MGI:1339951]
ENSMUSG00000002728	1790	1846.25	1554.64	2118.52	1790.45	1596.71	1807.81	1335.15	Naa20	N(alpha)-acetyltransferase 20, NatB catalytic subunit [Source:MGI Symbol;Acc:MGI:1915127]
ENSMUSG00000002731	655.338	762.096	587.237	838.951	446.351	627.485	439.404	560.443	Prkra	protein kinase, interferon inducible double stranded RNA dependent activator [Source:MGI Symbol;Acc:MGI:1344375]
ENSMUSG00000002732	493.718	658.464	461.244	807.575	490.902	663.113	447.656	487.342	Fkbp7	FK506 binding protein 7 [Source:MGI Symbol;Acc:MGI:1336879]
ENSMUSG00000002733	659.766	701.511	681.458	766.651	923.803	871.063	956.512	846.967	Plekha3	pleckstrin homology domain-containing, family A (phosphoinositide binding specific) member 3 [Source:MGI Symbol;Acc:MGI:1932515]
ENSMUSG00000002741	1564.18	2106.13	2013.7	2308.14	2421.73	2276.54	2932.8	1957.77	Ykt6	YKT6 v-SNARE homolog (S. cerevisiae) [Source:MGI Symbol;Acc:MGI:1927550]
ENSMUSG00000002748	4791.05	4166.02	4318.82	3790.97	3613.68	3616.58	3663.08	3987.8	Baz1b	bromodomain adjacent to zinc finger domain, 1B [Source:MGI Symbol;Acc:MGI:1353499]
ENSMUSG00000002763	8541.54	8206.09	6552.73	7931.15	1855.17	1761.76	1397.29	3730.69	Pex6	peroxisomal biogenesis factor 6 [Source:MGI Symbol;Acc:MGI:2385054]
ENSMUSG00000002767	3411.74	3190.28	3088.47	3597.26	1401.26	1221.52	1306.52	1485.55	Mrpl2	mitochondrial ribosomal protein L2 [Source:MGI Symbol;Acc:MGI:1351622]
ENSMUSG00000002768	1335.03	1415.78	1179.95	1553.76	734.671	1100.83	1026.65	883.937	Mea1	male enhanced antigen 1 [Source:MGI Symbol;Acc:MGI:96957]
ENSMUSG00000002769	275.641	208.859	166.53	136.415	58.0004	18.9045	37.1327	78.983	Gnmt	glycine N-methyltransferase [Source:MGI Symbol;Acc:MGI:1202304]
ENSMUSG00000002771	37.6377	51.019	36.1545	46.381	111.798	82.8891	71.5149	38.6513	Grin2d	glutamate receptor, ionotropic, NMDA2D (epsilon 4) [Source:MGI Symbol;Acc:MGI:95823]
ENSMUSG00000002778	1838.71	1918	1704.74	2001.2	1635.78	1739.22	1670.29	1656.12	Kdelr1	KDEL (Lys-Asp-Glu-Leu) endoplasmic reticulum protein retention receptor 1 [Source:MGI Symbol;Acc:MGI:1915387]
ENSMUSG00000002781	4051.58	4983.92	4536.84	5638.02	667.425	492.972	420.838	983.927	Tmem143	transmembrane protein 143 [Source:MGI Symbol;Acc:MGI:1917459]
ENSMUSG00000002791	15.4979	15.9434	3.28677	10.9132	1.68117	6.54388	3.43822	2.52073	Pdxk-ps	pyridoxal (pyridoxine, vitamin B6) kinase, pseudogene [Source:MGI Symbol;Acc:MGI:1933201]
ENSMUSG00000002797	174.904	165.812	198.302	233.269	351.365	211.585	380.267	211.742	Ggct	gamma-glutamyl cyclotransferase [Source:MGI Symbol;Acc:MGI:95700]
ENSMUSG00000002799	1558.64	1080.97	1453.85	900.337	1684.53	1398.94	1498.38	1543.53	Jag2	jagged 2 [Source:MGI Symbol;Acc:MGI:1098270]
ENSMUSG00000002803	586.705	569.181	558.751	602.953	297.567	266.845	258.554	240.31	Btbd6	BTB (POZ) domain containing 6 [Source:MGI Symbol;Acc:MGI:3026623]
ENSMUSG00000002804	369.735	296.548	296.905	365.592	179.885	251.576	171.911	293.245	Nudt14	nudix (nucleoside diphosphate linked moiety X)-type motif 14 [Source:MGI Symbol;Acc:MGI:1913424]
ENSMUSG00000002808	142.802	339.595	1204.05	128.23	339.596	100.339	92.1442	87.3855	Epdr1	ependymin related protein 1 (zebrafish) [Source:MGI Symbol;Acc:MGI:2145369]
ENSMUSG00000002812	4077.05	3772.22	4409.75	4106.08	3928.89	3333.01	4307.4	3965.12	Flii	flightless I actin binding protein [Source:MGI Symbol;Acc:MGI:1342286]
ENSMUSG00000002814	203.686	175.378	195.015	160.969	469.887	462.434	463.472	426.844	Top3a	topoisomerase (DNA) III alpha [Source:MGI Symbol;Acc:MGI:1197527]
ENSMUSG00000002820	1245.36	1387.08	1412.22	1500.56	838.063	660.932	827.923	744.457	Atg4d	autophagy related 4D, cysteine peptidase [Source:MGI Symbol;Acc:MGI:2444308]
ENSMUSG00000002825	247.966	207.265	245.412	231.905	351.365	324.285	482.726	287.364	Qtrt1	queuine tRNA-ribosyltransferase catalytic subunit 1 [Source:MGI Symbol;Acc:MGI:1931441]
ENSMUSG00000002831	20634.3	17542.6	15742.5	15874.6	5325.95	3298.84	2503.71	7179.05	Plin4	perilipin 4 [Source:MGI Symbol;Acc:MGI:1929709]
ENSMUSG00000002833	1854.21	1908.43	1946.87	1788.4	1474.39	1238.25	1524.51	1723.34	Hdgfl2	HDGF like 2 [Source:MGI Symbol;Acc:MGI:1194492]
ENSMUSG00000002835	44.2796	41.4529	53.684	43.6527	165.595	152.69	190.477	134.439	Chaf1a	chromatin assembly factor 1, subunit A (p150) [Source:MGI Symbol;Acc:MGI:1351331]
ENSMUSG00000002844	813.638	821.087	852.37	938.534	1513.05	1481.82	1739.05	1278.01	Adprh	ADP-ribosylarginine hydrolase [Source:MGI Symbol;Acc:MGI:1098234]
ENSMUSG00000002845	473.792	527.728	491.92	433.799	573.279	511.149	509.544	557.923	Tmem39a	transmembrane protein 39a [Source:MGI Symbol;Acc:MGI:1915096]
ENSMUSG00000002846	1146.84	1355.19	1293.89	1538.76	521.163	408.629	482.038	450.371	Timmdc1	translocase of inner mitochondrial membrane domain containing 1 [Source:MGI Symbol;Acc:MGI:1922139]
ENSMUSG00000002847	324.348	220.019	268.42	259.188	660.7	804.897	834.799	797.392	Pla1a	phospholipase A1 member A [Source:MGI Symbol;Acc:MGI:1934677]
ENSMUSG00000002870	91.8802	97.255	127.089	85.9413	485.858	466.069	554.928	353.743	Mcm2	minichromosome maintenance complex component 2 [Source:MGI Symbol;Acc:MGI:105380]
ENSMUSG00000002871	783.749	760.502	755.958	781.657	1419.75	1492.73	1238.45	1310.78	Tpra1	transmembrane protein, adipocyte asscociated 1 [Source:MGI Symbol;Acc:MGI:1345190]
ENSMUSG00000002881	1317.32	1634.2	1313.61	1649.25	1471.86	1420.02	1770.68	1276.33	Nab1	Ngfi-A binding protein 1 [Source:MGI Symbol;Acc:MGI:107564]
ENSMUSG00000002885	1135.77	881.672	1137.22	1119.97	2600.77	3362.83	2696.94	2792.97	Adgre5	adhesion G protein-coupled receptor E5 [Source:MGI Symbol;Acc:MGI:1347095]
ENSMUSG00000002897	228.04	154.651	139.14	122.773	1297.86	1589.43	1494.94	2014.07	Il17ra	interleukin 17 receptor A [Source:MGI Symbol;Acc:MGI:107399]
ENSMUSG00000002900	3618.75	3335.37	3806.08	3561.79	2608.34	2958.56	2630.92	2883.72	Lamb1	laminin B1 [Source:MGI Symbol;Acc:MGI:96743]
ENSMUSG00000002908	359.772	355.539	407.56	357.407	85.7397	77.7994	35.0698	53.7757	Kcnn1	potassium intermediate/small conductance calcium-activated channel, subfamily N, member 1 [Source:MGI Symbol;Acc:MGI:1933993]
ENSMUSG00000002910	357.558	530.917	2057.52	326.031	1129.75	456.617	435.278	576.408	Arrdc2	arrestin domain containing 2 [Source:MGI Symbol;Acc:MGI:1918057]
ENSMUSG00000002930	0	0	0	0	4.20293	0	0	0	Ppp1r17	protein phosphatase 1, regulatory subunit 17 [Source:MGI Symbol;Acc:MGI:1333876]
ENSMUSG00000002944	57921.1	53327.6	43932.1	56350.2	34651.4	31784.3	31426	33588.8	Cd36	CD36 molecule [Source:MGI Symbol;Acc:MGI:107899]
ENSMUSG00000002948	1124.7	1323.31	1330.05	1205.91	1214.65	1109.55	1158.68	1226.76	Map2k7	mitogen-activated protein kinase kinase 7 [Source:MGI Symbol;Acc:MGI:1346871]
ENSMUSG00000002949	4878.51	5569.04	5239.12	6277.81	2163.67	2252.55	1701.23	2709.79	Timm44	translocase of inner mitochondrial membrane 44 [Source:MGI Symbol;Acc:MGI:1343262]
ENSMUSG00000002957	2789.62	3226.95	2905.51	3174.37	3095.03	3548.96	3154.91	3014.8	Ap2a2	adaptor-related protein complex 2, alpha 2 subunit [Source:MGI Symbol;Acc:MGI:101920]
ENSMUSG00000002963	655.338	762.096	670.502	753.01	842.266	804.17	963.388	920.908	Pnkp	polynucleotide kinase 3'- phosphatase [Source:MGI Symbol;Acc:MGI:1891698]
ENSMUSG00000002968	1699.23	1718.7	1881.13	1717.46	1219.69	1132.09	1116.05	1253.65	Med25	mediator complex subunit 25 [Source:MGI Symbol;Acc:MGI:1922863]
ENSMUSG00000002980	2468.59	1495.49	2231.72	1638.34	2436.02	1707.95	2427.38	2532.5	Bcam	basal cell adhesion molecule [Source:MGI Symbol;Acc:MGI:1929940]
ENSMUSG00000002981	3560.08	3666.99	3264.86	3657.28	3046.28	3199.96	3139.09	3242.5	Clptm1	cleft lip and palate associated transmembrane protein 1 [Source:MGI Symbol;Acc:MGI:1927155]
ENSMUSG00000002983	518.071	519.756	545.604	601.589	1048.21	635.483	1382.16	1062.07	Relb	avian reticuloendotheliosis viral (v-rel) oncogene related B [Source:MGI Symbol;Acc:MGI:103289]
ENSMUSG00000002984	2790.72	2702.41	2485.9	3114.35	1297.86	1023.03	1111.92	1102.4	Tomm40	translocase of outer mitochondrial membrane 40 [Source:MGI Symbol;Acc:MGI:1858259]
ENSMUSG00000002985	35841	28811.4	29086.8	30293.6	47667.9	83357.3	34816.1	69606.7	Apoe	apolipoprotein E [Source:MGI Symbol;Acc:MGI:88057]
ENSMUSG00000002992	0	0	0	0	3.36234	3.63549	4.8135	4.20122	Apoc2	apolipoprotein C-II [Source:MGI Symbol;Acc:MGI:88054]
ENSMUSG00000002996	1152.38	1339.25	1213.91	1237.28	762.411	1207.71	792.853	958.719	Hbp1	high mobility group box transcription factor 1 [Source:MGI Symbol;Acc:MGI:894659]
ENSMUSG00000002997	22638	35678.2	22267.9	34448.8	3008.45	3500.25	1628.34	4576.81	Prkar2b	protein kinase, cAMP dependent regulatory, type II beta [Source:MGI Symbol;Acc:MGI:97760]
ENSMUSG00000003031	1260.86	1450.85	1427.56	1364.15	1518.1	1723.22	1247.39	2148.51	Cdkn1b	cyclin-dependent kinase inhibitor 1B [Source:MGI Symbol;Acc:MGI:104565]
ENSMUSG00000003032	2149.78	1637.39	1253.36	626.144	1683.69	1368.4	1315.46	1282.21	Klf4	Kruppel-like factor 4 (gut) [Source:MGI Symbol;Acc:MGI:1342287]
ENSMUSG00000003033	2207.34	2026.41	1853.74	2078.96	1628.21	1481.82	1588.46	1635.96	Ap1m1	adaptor-related protein complex AP-1, mu subunit 1 [Source:MGI Symbol;Acc:MGI:102776]
ENSMUSG00000003037	1089.28	1131.98	946.591	1066.76	2019.09	2654.63	2677.68	2374.53	Rab8a	RAB8A, member RAS oncogene family [Source:MGI Symbol;Acc:MGI:96960]
ENSMUSG00000003038	419.549	315.68	364.832	392.875	1136.47	1621.43	1167.62	1109.96	Hmgn2	high mobility group nucleosomal binding domain 2 [Source:MGI Symbol;Acc:MGI:96136]
ENSMUSG00000003039	1542.04	1669.28	1443.99	1732.47	1778.68	1979.16	1818.13	1811.57	Fam32a	family with sequence similarity 32, member A [Source:MGI Symbol;Acc:MGI:1915172]
ENSMUSG00000003051	0	0	2.19118	0	0	0	0	0	Elf3	E74-like factor 3 [Source:MGI Symbol;Acc:MGI:1101781]
ENSMUSG00000003053	2.21398	0	0	0	0	0	0	3.36098	Cyp2c29	cytochrome P450, family 2, subfamily c, polypeptide 29 [Source:MGI Symbol;Acc:MGI:103238]
ENSMUSG00000003062	327.669	263.067	290.332	279.65	1070.06	1279.69	1296.9	946.956	Stard3nl	STARD3 N-terminal like [Source:MGI Symbol;Acc:MGI:1923455]
ENSMUSG00000003068	6214.64	5510.05	5245.69	5526.16	3137.06	2778.24	3031.13	3624.82	Stk11	serine/threonine kinase 11 [Source:MGI Symbol;Acc:MGI:1341870]
ENSMUSG00000003070	26.5678	60.5851	29.581	51.8376	42.0293	24.7213	11.6899	26.0476	Efna2	ephrin A2 [Source:MGI Symbol;Acc:MGI:102707]
ENSMUSG00000003072	31596.8	29986.4	26676.5	32579.9	6452.33	5933.11	4374.79	8741.91	Atp5d	ATP synthase, H+ transporting, mitochondrial F1 complex, delta subunit [Source:MGI Symbol;Acc:MGI:1913293]
ENSMUSG00000003099	1890.74	2351.66	2238.29	2328.6	1678.65	1510.18	1450.24	1669.57	Ppp5c	protein phosphatase 5, catalytic subunit [Source:MGI Symbol;Acc:MGI:102666]
ENSMUSG00000003119	897.769	833.842	785.539	714.813	891.02	918.324	842.363	825.12	Cdk12	cyclin-dependent kinase 12 [Source:MGI Symbol;Acc:MGI:1098802]
ENSMUSG00000003123	29436	31081.7	26331.4	32952.4	7746.83	6788.18	4824.51	14233.7	Lipe	lipase, hormone sensitive [Source:MGI Symbol;Acc:MGI:96790]
ENSMUSG00000003131	1271.93	1296.2	1060.53	1335.5	1645.03	1764.67	2014.8	1605.71	Pafah1b2	platelet-activating factor acetylhydrolase, isoform 1b, subunit 2 [Source:MGI Symbol;Acc:MGI:108415]
ENSMUSG00000003134	348.702	392.209	413.038	278.286	941.455	1142.27	946.197	1447.74	Tbc1d8	TBC1 domain family, member 8 [Source:MGI Symbol;Acc:MGI:1927225]
ENSMUSG00000003135	405.158	435.256	494.112	458.354	648.091	658.023	724.776	546.999	Cnot11	CCR4-NOT transcription complex, subunit 11 [Source:MGI Symbol;Acc:MGI:106580]
ENSMUSG00000003153	106.271	98.8493	88.7429	62.7508	205.943	221.038	185.664	307.53	Slc2a3	solute carrier family 2 (facilitated glucose transporter), member 3 [Source:MGI Symbol;Acc:MGI:95757]
ENSMUSG00000003154	915.481	816.304	1105.45	922.164	1077.63	1115.37	1168.31	1267.09	Foxj2	forkhead box J2 [Source:MGI Symbol;Acc:MGI:1926805]
ENSMUSG00000003161	1928.38	1777.69	1678.45	1916.63	2183.84	2749.16	2173.64	2463.6	Sri	sorcin [Source:MGI Symbol;Acc:MGI:98419]
ENSMUSG00000003166	1279.68	1235.62	1221.58	1249.56	1096.96	1020.84	1199.94	1089.8	Dgcr2	DiGeorge syndrome critical region gene 2 [Source:MGI Symbol;Acc:MGI:892866]
ENSMUSG00000003184	2157.52	1741.02	1498.77	1803.4	1594.59	1547.99	1646.91	1773.76	Irf3	interferon regulatory factor 3 [Source:MGI Symbol;Acc:MGI:1859179]
ENSMUSG00000003190	181.546	282.199	266.229	246.911	237.045	208.677	259.929	220.984	Bcl2l12	BCL2-like 12 (proline rich) [Source:MGI Symbol;Acc:MGI:1922986]
ENSMUSG00000003198	143.909	111.604	78.8826	98.2186	170.639	160.689	177.412	215.103	Zfp959	zinc finger protein 959 [Source:MGI Symbol;Acc:MGI:2385058]
ENSMUSG00000003199	2437.59	2345.28	2073.95	2676.46	1006.18	1087.01	942.759	1057.87	Mpnd	MPN domain containing [Source:MGI Symbol;Acc:MGI:1915297]
ENSMUSG00000003200	763.823	696.728	821.693	747.553	1309.63	1321.86	1584.33	1169.62	Sh3gl1	SH3-domain GRB2-like 1 [Source:MGI Symbol;Acc:MGI:700010]
ENSMUSG00000003206	13.2839	6.37738	9.86032	5.45659	98.3485	149.782	106.585	178.132	Ebi3	Epstein-Barr virus induced gene 3 [Source:MGI Symbol;Acc:MGI:1354171]
ENSMUSG00000003208	193.723	113.198	192.824	160.969	264.784	235.58	277.808	268.878	Yju2	YJU2 splicing factor [Source:MGI Symbol;Acc:MGI:1920136]
ENSMUSG00000003226	2703.27	2578.05	2034.51	2392.72	2689.87	2994.91	3297.94	2272.02	Ranbp2	RAN binding protein 2 [Source:MGI Symbol;Acc:MGI:894323]
ENSMUSG00000003227	2.21398	0	3.28677	0	0	0.727097	2.06293	0	Edar	ectodysplasin-A receptor [Source:MGI Symbol;Acc:MGI:1343498]
ENSMUSG00000003228	975.259	970.956	904.958	1181.35	732.15	616.579	786.664	821.759	Grk5	G protein-coupled receptor kinase 5 [Source:MGI Symbol;Acc:MGI:109161]
ENSMUSG00000003233	1480.05	1823.93	1946.87	1901.62	1273.49	1002.67	1112.61	1237.68	Dvl3	dishevelled segment polarity protein 3 [Source:MGI Symbol;Acc:MGI:108100]
ENSMUSG00000003234	1574.14	1425.34	1592.99	1466.46	1531.55	1413.48	1395.23	1457.82	Abcf3	ATP-binding cassette, sub-family F (GCN20), member 3 [Source:MGI Symbol;Acc:MGI:1351656]
ENSMUSG00000003235	1305.14	1323.31	1405.64	1394.16	1265.08	1160.45	1180.68	1018.38	Eif2b5	eukaryotic translation initiation factor 2B, subunit 5 epsilon [Source:MGI Symbol;Acc:MGI:2446176]
ENSMUSG00000003269	1339.46	1184.6	1079.16	1014.93	1073.43	1156.81	1280.39	1380.52	Cyth2	cytohesin 2 [Source:MGI Symbol;Acc:MGI:1334255]
ENSMUSG00000003271	7.74893	19.1321	3.28677	15.0056	20.174	21.0858	22.0046	23.5269	Sult2b1	sulfotransferase family, cytosolic, 2B, member 1 [Source:MGI Symbol;Acc:MGI:1926342]
ENSMUSG00000003273	474.899	502.218	448.097	515.648	107.595	74.1639	88.0184	147.043	Car11	carbonic anhydrase 11 [Source:MGI Symbol;Acc:MGI:1336193]
ENSMUSG00000003279	39.8517	79.7172	36.1545	45.0169	27.7393	29.811	37.8204	34.45	Dlgap1	DLG associated protein 1 [Source:MGI Symbol;Acc:MGI:1346065]
ENSMUSG00000003282	46.4936	89.2833	56.9707	105.039	15.1305	27.6297	20.6293	38.6513	Plag1	pleiomorphic adenoma gene 1 [Source:MGI Symbol;Acc:MGI:1891916]
ENSMUSG00000003283	56.4565	28.6982	17.5295	15.0056	2573.87	2598.65	3563.37	2193.88	Hck	hemopoietic cell kinase [Source:MGI Symbol;Acc:MGI:96052]
ENSMUSG00000003299	3339.79	3564.95	3417.15	4009.23	1523.98	1409.84	1453.68	1571.26	Mrpl4	mitochondrial ribosomal protein L4 [Source:MGI Symbol;Acc:MGI:2137210]
ENSMUSG00000003308	1428.02	1479.55	1772.67	1673.81	1898.88	1581.44	2227.96	1338.51	Keap1	kelch-like ECH-associated protein 1 [Source:MGI Symbol;Acc:MGI:1858732]
ENSMUSG00000003309	0	0	0	1.36415	25.2176	26.9026	50.198	31.9293	Ap1m2	adaptor protein complex AP-1, mu 2 subunit [Source:MGI Symbol;Acc:MGI:1336974]
ENSMUSG00000003316	1399.24	1444.48	1738.7	1503.29	2338.51	2902.57	2509.9	2396.38	Glg1	golgi apparatus protein 1 [Source:MGI Symbol;Acc:MGI:104967]
ENSMUSG00000003341	6.64194	0	0	9.54903	10.087	9.45227	8.93936	1.68049	Atp8b3	ATPase, class I, type 8B, member 3 [Source:MGI Symbol;Acc:MGI:1914581]
ENSMUSG00000003344	1099.24	1219.67	1314.71	1354.6	653.135	746.729	609.252	772.185	Btbd2	BTB (POZ) domain containing 2 [Source:MGI Symbol;Acc:MGI:1933831]
ENSMUSG00000003345	3314.33	3089.84	3336.07	3224.85	2642.8	2667.72	2606.17	2983.71	Csnk1g2	casein kinase 1, gamma 2 [Source:MGI Symbol;Acc:MGI:1920014]
ENSMUSG00000003346	2592.57	2546.17	2289.79	2620.53	1624.01	1771.94	1525.19	1671.25	Abhd17a	abhydrolase domain containing 17A [Source:MGI Symbol;Acc:MGI:106388]
ENSMUSG00000003348	70.8474	58.9907	60.2575	34.1037	188.291	310.471	252.365	337.778	Mob3a	MOB kinase activator 3A [Source:MGI Symbol;Acc:MGI:3050117]
ENSMUSG00000003352	90.7732	44.6416	89.8385	58.6583	295.886	349.007	222.796	689.841	Cacnb3	calcium channel, voltage-dependent, beta 3 subunit [Source:MGI Symbol;Acc:MGI:103307]
ENSMUSG00000003354	2.21398	0	1.09559	0	1.68117	2.18129	0.687643	1.68049	Ccdc65	coiled-coil domain containing 65 [Source:MGI Symbol;Acc:MGI:2146001]
ENSMUSG00000003355	30.9957	17.5378	25.1986	17.7339	105.073	116.336	169.16	44.533	Fkbp11	FK506 binding protein 11 [Source:MGI Symbol;Acc:MGI:1913370]
ENSMUSG00000003360	2220.62	2015.25	2397.15	2212.65	2575.55	2276.54	2642.61	2631.65	Ddx23	DEAD (Asp-Glu-Ala-Asp) box polypeptide 23 [Source:MGI Symbol;Acc:MGI:1921601]
ENSMUSG00000003363	665.301	676.002	707.752	698.444	5847.95	6764.91	7270.45	3810.51	Pld3	phospholipase D family, member 3 [Source:MGI Symbol;Acc:MGI:1333782]
ENSMUSG00000003378	1436.87	1155.9	1057.25	1100.87	300.929	186.864	261.992	531.035	Grik5	glutamate receptor, ionotropic, kainate 5 (gamma 2) [Source:MGI Symbol;Acc:MGI:95818]
ENSMUSG00000003379	43.1726	100.444	48.206	70.9357	18.4929	14.5419	25.4428	55.4562	Cd79a	CD79A antigen (immunoglobulin-associated alpha) [Source:MGI Symbol;Acc:MGI:101774]
ENSMUSG00000003380	5474.07	5562.67	4849.09	6320.1	3767.5	3450.08	3308.25	4034.02	Rabac1	Rab acceptor 1 (prenylated) [Source:MGI Symbol;Acc:MGI:1201692]
ENSMUSG00000003382	1697.02	1131.98	1114.22	1024.47	1695.46	1654.15	2181.89	1733.42	Etv3	ets variant 3 [Source:MGI Symbol;Acc:MGI:1350926]
ENSMUSG00000003402	1920.63	1607.1	1713.5	1778.85	1972.85	1839.56	2026.49	1825.85	Prkcsh	protein kinase C substrate 80K-H [Source:MGI Symbol;Acc:MGI:107877]
ENSMUSG00000003410	21.0328	11.1604	14.2427	21.8264	7.56527	14.5419	1.37529	7.5622	Elavl3	ELAV like RNA binding protein 3 [Source:MGI Symbol;Acc:MGI:109157]
ENSMUSG00000003411	4.42796	15.9434	4.38236	10.9132	0.840585	2.18129	9.62701	0	Rab3b	RAB3B, member RAS oncogene family [Source:MGI Symbol;Acc:MGI:1917158]
ENSMUSG00000003418	163.835	157.84	87.6473	137.779	79.015	93.0685	58.4497	102.51	St8sia6	ST8 alpha-N-acetyl-neuraminide alpha-2,8-sialyltransferase 6 [Source:MGI Symbol;Acc:MGI:2386797]
ENSMUSG00000003420	9307.58	8335.23	7660.37	8725.09	2604.13	3725.65	2302.23	5285.98	Fcgrt	Fc receptor, IgG, alpha chain transporter [Source:MGI Symbol;Acc:MGI:103017]
ENSMUSG00000003421	784.856	798.766	824.98	828.038	1270.96	1514.54	1423.42	1806.53	Nosip	nitric oxide synthase interacting protein [Source:MGI Symbol;Acc:MGI:1913644]
ENSMUSG00000003423	1415.84	1337.65	1118.6	1313.67	929.687	860.156	835.487	931.831	Pih1d1	PIH1 domain containing 1 [Source:MGI Symbol;Acc:MGI:1916095]
ENSMUSG00000003429	9079.54	7813.88	6755.41	7984.36	7434.98	9725.65	7601.21	10087.1	Rps11	ribosomal protein S11 [Source:MGI Symbol;Acc:MGI:1351329]
ENSMUSG00000003435	2247.19	1702.76	1884.42	1587.87	2402.39	2424.14	2355.18	2582.91	Supt5	suppressor of Ty 5 [Source:MGI Symbol;Acc:MGI:1202400]
ENSMUSG00000003436	0	3.18869	2.19118	0	1.68117	0	0	0	Dll3	delta like canonical Notch ligand 3 [Source:MGI Symbol;Acc:MGI:1096877]
ENSMUSG00000003437	1660.49	1229.24	1380.44	1317.77	1560.97	1385.85	1570.58	1496.48	Paf1	Paf1, RNA polymerase II complex component [Source:MGI Symbol;Acc:MGI:1923988]
ENSMUSG00000003438	3625.39	3238.11	2954.81	3452.66	1363.43	1335.68	1163.49	1536.81	Timm50	translocase of inner mitochondrial membrane 50 [Source:MGI Symbol;Acc:MGI:1913775]
ENSMUSG00000003444	366.414	267.85	300.192	294.656	277.393	262.482	243.426	263.837	Med29	mediator complex subunit 29 [Source:MGI Symbol;Acc:MGI:1914474]
ENSMUSG00000003452	39.8517	25.5095	18.625	19.0981	26.8987	23.9942	22.0046	23.5269	Bicd1	BICD cargo adaptor 1 [Source:MGI Symbol;Acc:MGI:1101760]
ENSMUSG00000003458	1360.49	1344.03	1516.3	1441.9	2665.5	2973.1	3251.18	2574.51	Ncstn	nicastrin [Source:MGI Symbol;Acc:MGI:1891700]
ENSMUSG00000003464	4659.32	5833.7	4954.26	6359.66	1959.4	1928.99	1817.44	2008.18	Pex19	peroxisomal biogenesis factor 19 [Source:MGI Symbol;Acc:MGI:1334458]
ENSMUSG00000003469	0	4.78303	14.2427	5.45659	6.72468	1.45419	0	4.20122	Phyhip	phytanoyl-CoA hydroxylase interacting protein [Source:MGI Symbol;Acc:MGI:1860417]
ENSMUSG00000003476	7.74893	44.6416	277.185	10.9132	39.5075	2.90839	3.43822	8.40245	Crhr2	corticotropin releasing hormone receptor 2 [Source:MGI Symbol;Acc:MGI:894312]
ENSMUSG00000003477	883.378	387.426	724.186	930.349	132.812	562.773	30.944	1095.68	Inmt	indolethylamine N-methyltransferase [Source:MGI Symbol;Acc:MGI:102963]
ENSMUSG00000003484	16.6049	11.1604	19.7206	16.3698	1352.5	2858.95	1481.18	4167.61	Cyp4f18	cytochrome P450, family 4, subfamily f, polypeptide 18 [Source:MGI Symbol;Acc:MGI:1919304]
ENSMUSG00000003500	6846.74	6809.44	10495.8	8772.83	897.745	737.277	885.685	973.003	Impdh1	inosine monophosphate dehydrogenase 1 [Source:MGI Symbol;Acc:MGI:96567]
ENSMUSG00000003518	2432.06	2257.59	2679.82	2057.13	2853.79	2600.83	3067.58	1806.53	Dusp3	dual specificity phosphatase 3 (vaccinia virus phosphatase VH1-related) [Source:MGI Symbol;Acc:MGI:1919599]
ENSMUSG00000003526	2047.93	1090.53	1135.03	1432.36	380.785	195.589	231.736	455.413	Prodh	proline dehydrogenase [Source:MGI Symbol;Acc:MGI:97770]
ENSMUSG00000003527	508.109	457.577	489.729	585.219	713.657	597.674	702.084	694.042	Ess2	ess-2 splicing factor [Source:MGI Symbol;Acc:MGI:107854]
ENSMUSG00000003528	15352.8	24706	16512.7	20934.2	1805.58	1326.95	1717.05	4080.23	Slc25a1	solute carrier family 25 (mitochondrial carrier, citrate transporter), member 1 [Source:MGI Symbol;Acc:MGI:1345283]
ENSMUSG00000003531	2957.88	2904.89	2307.31	3114.35	660.7	618.76	546.677	836.044	Dgcr6	DiGeorge syndrome critical region gene 6 [Source:MGI Symbol;Acc:MGI:1202877]
ENSMUSG00000003534	202.579	231.18	300.192	199.166	376.582	412.264	451.782	451.211	Ddr1	discoidin domain receptor family, member 1 [Source:MGI Symbol;Acc:MGI:99216]
ENSMUSG00000003541	321.027	350.756	188.442	173.247	472.409	313.379	748.156	445.33	Ier3	immediate early response 3 [Source:MGI Symbol;Acc:MGI:104814]
ENSMUSG00000003545	161.621	7.97172	4.38236	2.7283	61.3627	55.2594	52.9485	43.6927	Fosb	FBJ osteosarcoma oncogene B [Source:MGI Symbol;Acc:MGI:95575]
ENSMUSG00000003546	1592.96	1618.26	1477.95	1743.38	824.614	1030.3	712.399	1112.48	Klc4	kinesin light chain 4 [Source:MGI Symbol;Acc:MGI:1922014]
ENSMUSG00000003549	1455.69	837.031	842.509	710.721	1223.89	867.427	1087.85	1489.75	Ercc1	excision repair cross-complementing rodent repair deficiency, complementation group 1 [Source:MGI Symbol;Acc:MGI:95412]
ENSMUSG00000003555	3.32097	1.59434	0	0	0	4.36258	0	7.5622	Cyp17a1	cytochrome P450, family 17, subfamily a, polypeptide 1 [Source:MGI Symbol;Acc:MGI:88586]
ENSMUSG00000003559	327.669	479.898	535.744	351.95	440.467	666.021	513.67	509.188	As3mt	arsenic (+3 oxidation state) methyltransferase [Source:MGI Symbol;Acc:MGI:1929882]
ENSMUSG00000003573	260.143	250.312	213.64	203.258	496.786	491.518	586.56	411.72	Homer3	homer scaffolding protein 3 [Source:MGI Symbol;Acc:MGI:1347359]
ENSMUSG00000003575	322.134	304.52	375.788	268.737	447.191	466.069	370.64	476.419	Crtc1	CREB regulated transcription coactivator 1 [Source:MGI Symbol;Acc:MGI:2142523]
ENSMUSG00000003581	800.354	570.775	674.884	677.981	741.396	656.569	717.212	862.091	Rnf215	ring finger protein 215 [Source:MGI Symbol;Acc:MGI:1918923]
ENSMUSG00000003585	35.4237	19.1321	44.9192	25.9188	58.841	48.7155	68.7643	52.9354	Sec14l2	SEC14-like lipid binding 2 [Source:MGI Symbol;Acc:MGI:1915065]
ENSMUSG00000003604	609.952	591.502	568.612	660.247	298.408	334.465	290.873	315.092	Aven	apoptosis, caspase activation inhibitor [Source:MGI Symbol;Acc:MGI:1921518]
ENSMUSG00000003617	763.823	690.351	654.068	956.268	1728.24	1859.19	1965.28	2195.56	Cp	ceruloplasmin [Source:MGI Symbol;Acc:MGI:88476]
ENSMUSG00000003623	1157.91	1981.77	1463.71	1892.07	669.946	972.856	565.931	928.47	Crot	carnitine O-octanoyltransferase [Source:MGI Symbol;Acc:MGI:1921364]
ENSMUSG00000003644	197.044	191.321	197.206	144.6	1408.82	1694.14	1396.6	1791.4	Rps6ka1	ribosomal protein S6 kinase polypeptide 1 [Source:MGI Symbol;Acc:MGI:104558]
ENSMUSG00000003660	3082.97	3070.71	3132.29	3149.82	2712.57	2890.94	2588.98	2972.79	Snrnp200	small nuclear ribonucleoprotein 200 (U5) [Source:MGI Symbol;Acc:MGI:2444401]
ENSMUSG00000003662	1145.74	1198.95	1319.09	1444.63	997.775	980.854	903.563	1067.95	Ciao1	cytosolic iron-sulfur protein assembly 1 [Source:MGI Symbol;Acc:MGI:1346998]
ENSMUSG00000003665	11.0699	3.18869	6.57355	13.6415	5.8841	8.72517	12.3776	10.9232	Has1	hyaluronan synthase 1 [Source:MGI Symbol;Acc:MGI:106590]
ENSMUSG00000003680	701.832	717.455	562.038	773.472	1135.63	1303.69	1279.02	1188.11	Taf6l	TATA-box binding protein associated factor 6 like [Source:MGI Symbol;Acc:MGI:2444957]
ENSMUSG00000003721	739.47	1021.97	1106.55	1049.03	791.831	735.823	759.158	676.397	Insig2	insulin induced gene 2 [Source:MGI Symbol;Acc:MGI:1920249]
ENSMUSG00000003731	1788.9	2321.36	2457.41	2582.33	1588.71	1616.34	1530.69	1513.28	Kpna6	karyopherin (importin) alpha 6 [Source:MGI Symbol;Acc:MGI:1100836]
ENSMUSG00000003746	642.054	562.803	497.398	507.463	1339.89	1691.23	1596.71	1385.56	Man1a	mannosidase 1, alpha [Source:MGI Symbol;Acc:MGI:104677]
ENSMUSG00000003752	121.769	92.472	134.758	152.785	157.189	157.78	207.668	132.759	Itpkc	inositol 1,4,5-trisphosphate 3-kinase C [Source:MGI Symbol;Acc:MGI:2442554]
ENSMUSG00000003762	565.672	709.483	568.612	668.432	528.728	519.148	645.697	607.497	Coq8b	coenzyme Q8B [Source:MGI Symbol;Acc:MGI:1924139]
ENSMUSG00000003778	1258.65	1170.25	1277.46	1325.95	1672.76	1794.48	1655.16	2005.66	Brd8	bromodomain containing 8 [Source:MGI Symbol;Acc:MGI:1925906]
ENSMUSG00000003779	24.3538	14.3491	23.0074	35.4678	153.827	202.133	166.41	99.1489	Kif20a	kinesin family member 20A [Source:MGI Symbol;Acc:MGI:1201682]
ENSMUSG00000003808	776	741.37	853.465	718.906	1133.95	1023.75	1350.53	982.246	Farsa	phenylalanyl-tRNA synthetase, alpha subunit [Source:MGI Symbol;Acc:MGI:1913840]
ENSMUSG00000003809	2847.18	2979.83	2718.16	3391.27	543.859	512.604	509.544	775.546	Gcdh	glutaryl-Coenzyme A dehydrogenase [Source:MGI Symbol;Acc:MGI:104541]
ENSMUSG00000003810	884.485	970.956	1844.98	840.315	1749.26	956.86	1304.46	980.566	Mast2	microtubule associated serine/threonine kinase 2 [Source:MGI Symbol;Acc:MGI:894676]
ENSMUSG00000003812	251.287	169	199.398	242.818	1870.3	2191.47	2382.68	1450.26	Dnase2a	deoxyribonuclease II alpha [Source:MGI Symbol;Acc:MGI:1329019]
ENSMUSG00000003813	952.012	1246.78	1618.19	1179.99	978.441	772.177	972.328	715.048	Rad23a	RAD23 homolog A, nucleotide excision repair protein [Source:MGI Symbol;Acc:MGI:105126]
ENSMUSG00000003814	5455.25	4864.34	5431.94	5178.3	14761.5	13172.8	17146.4	9685.5	Calr	calreticulin [Source:MGI Symbol;Acc:MGI:88252]
ENSMUSG00000003824	76.3823	84.5002	77.787	102.311	101.711	142.511	107.272	99.1489	Syce2	synaptonemal complex central element protein 2 [Source:MGI Symbol;Acc:MGI:1919096]
ENSMUSG00000003847	2289.26	2490.37	2156.12	2316.32	2073.72	2263.45	2153.7	2442.59	Nfat5	nuclear factor of activated T cells 5 [Source:MGI Symbol;Acc:MGI:1859333]
ENSMUSG00000003848	441.689	345.973	551.082	377.869	679.193	547.504	725.464	553.721	Nob1	NIN1/RPN12 binding protein 1 homolog [Source:MGI Symbol;Acc:MGI:1914869]
ENSMUSG00000003849	61.9915	39.8586	100.794	36.832	123.566	69.0742	88.0184	52.0952	Nqo1	NAD(P)H dehydrogenase, quinone 1 [Source:MGI Symbol;Acc:MGI:103187]
ENSMUSG00000003863	7.74893	7.97172	29.581	1.36415	15.9711	9.45227	19.254	13.4439	Ppfia3	protein tyrosine phosphatase, receptor type, f polypeptide (PTPRF), interacting protein (liprin), alpha 3 [Source:MGI Symbol;Acc:MGI:1924037]
ENSMUSG00000003865	6293.24	6630.88	7340.46	6438.78	1399.57	894.33	654.637	1576.3	Gys1	glycogen synthase 1, muscle [Source:MGI Symbol;Acc:MGI:101805]
ENSMUSG00000003868	1079.32	1229.24	1334.43	1282.3	757.367	743.094	787.352	625.142	Ruvbl2	RuvB-like protein 2 [Source:MGI Symbol;Acc:MGI:1342299]
ENSMUSG00000003872	3.32097	7.97172	5.47796	4.09244	1.68117	5.81678	3.43822	1.68049	Lin7b	lin-7 homolog B (C. elegans) [Source:MGI Symbol;Acc:MGI:1330858]
ENSMUSG00000003873	628.771	615.417	455.766	578.399	3026.95	3159.24	3682.33	2251.02	Bax	BCL2-associated X protein [Source:MGI Symbol;Acc:MGI:99702]
ENSMUSG00000003882	22.1398	7.97172	12.0515	6.82074	2652.05	2052.6	4222.82	1522.52	Il7r	interleukin 7 receptor [Source:MGI Symbol;Acc:MGI:96562]
ENSMUSG00000003923	991.863	1277.07	1175.57	1398.25	808.643	796.899	716.524	760.422	Tfam	transcription factor A, mitochondrial [Source:MGI Symbol;Acc:MGI:107810]
ENSMUSG00000003929	183.76	208.859	120.515	171.883	190.813	221.765	183.601	261.316	Zfp81	zinc finger protein 81 [Source:MGI Symbol;Acc:MGI:1890752]
ENSMUSG00000003934	47.6006	70.1511	52.5884	32.7395	13.4494	10.1794	11.6899	26.8878	Efnb3	ephrin B3 [Source:MGI Symbol;Acc:MGI:109196]
ENSMUSG00000003948	3806.94	6299.25	4575.19	6751.17	1046.53	1622.88	1133.92	2035.07	Mmd	monocyte to macrophage differentiation-associated [Source:MGI Symbol;Acc:MGI:1914718]
ENSMUSG00000003949	1295.18	1565.65	1288.42	1504.65	249.654	266.845	160.221	403.317	Hlf	hepatic leukemia factor [Source:MGI Symbol;Acc:MGI:96108]
ENSMUSG00000003955	3048.65	3096.22	2485.9	3623.18	820.411	868.881	677.329	809.996	Fam162a	family with sequence similarity 162, member A [Source:MGI Symbol;Acc:MGI:1917436]
ENSMUSG00000003970	10122.3	8843.83	8635.45	9804.13	12574.3	14188.6	13171.1	12575.9	Rpl8	ribosomal protein L8 [Source:MGI Symbol;Acc:MGI:1350927]
ENSMUSG00000003992	365.307	438.445	474.391	491.093	216.03	239.215	183.601	286.523	Ssbp2	single-stranded DNA binding protein 2 [Source:MGI Symbol;Acc:MGI:1914220]
ENSMUSG00000004018	87.4522	132.331	117.228	144.6	135.334	191.954	151.282	148.723	Fancl	Fanconi anemia, complementation group L [Source:MGI Symbol;Acc:MGI:1914280]
ENSMUSG00000004031	0	4.78303	5.47796	2.7283	1.68117	2.18129	0.687643	5.04147	Brinp2	bone morphogenic protein/retinoic acid inducible neural-specific 2 [Source:MGI Symbol;Acc:MGI:2443333]
ENSMUSG00000004032	1085.96	1535.35	1159.14	1421.44	332.031	293.747	214.545	407.519	Gstm5	glutathione S-transferase, mu 5 [Source:MGI Symbol;Acc:MGI:1309466]
ENSMUSG00000004035	370.842	306.114	209.258	246.911	26.8987	45.08	26.8181	62.1781	Gstm7	glutathione S-transferase, mu 7 [Source:MGI Symbol;Acc:MGI:1915562]
ENSMUSG00000004038	2.21398	0	0	0	0	0	0.687643	0	Gstm3	glutathione S-transferase, mu 3 [Source:MGI Symbol;Acc:MGI:106026]
ENSMUSG00000004040	2936.85	2393.11	2175.84	1909.81	4620.7	3805.63	5840.84	4480.19	Stat3	signal transducer and activator of transcription 3 [Source:MGI Symbol;Acc:MGI:103038]
ENSMUSG00000004043	1449.05	2106.13	1713.5	2265.85	894.383	786.719	979.892	851.168	Stat5a	signal transducer and activator of transcription 5A [Source:MGI Symbol;Acc:MGI:103036]
ENSMUSG00000004044	16752.1	14167.3	14934	15805	9422.12	9397.01	10009.3	9926.65	Cavin1	caveolae associated 1 [Source:MGI Symbol;Acc:MGI:1277968]
ENSMUSG00000004054	1878.56	1449.26	1824.16	1694.27	2093.06	2403.06	2540.15	2360.25	Map3k11	mitogen-activated protein kinase kinase kinase 11 [Source:MGI Symbol;Acc:MGI:1346880]
ENSMUSG00000004056	13497.5	17427.8	14925.2	17270.1	3643.94	3529.33	2892.92	5185.15	Akt2	thymoma viral proto-oncogene 2 [Source:MGI Symbol;Acc:MGI:104874]
ENSMUSG00000004069	5172.97	6568.7	5934.82	7003.53	1984.62	1804.66	1574.7	2292.19	Dnaja3	DnaJ heat shock protein family (Hsp40) member A3 [Source:MGI Symbol;Acc:MGI:1933786]
ENSMUSG00000004070	959.761	1183	930.157	1200.45	1559.29	1658.51	1653.09	1278.01	Hmox2	heme oxygenase 2 [Source:MGI Symbol;Acc:MGI:109373]
ENSMUSG00000004071	3739.41	4416.33	4228.98	4991.42	1566.01	1236.07	1390.42	2393.86	Cdip1	cell death inducing Trp53 target 1 [Source:MGI Symbol;Acc:MGI:1913876]
ENSMUSG00000004085	752.753	1135.17	2794.85	744.825	1338.21	870.336	827.923	778.907	Map3k20	mitogen-activated protein kinase kinase kinase 20 [Source:MGI Symbol;Acc:MGI:2443258]
ENSMUSG00000004096	1495.54	1616.66	1439.61	1872.97	1808.94	1913.72	1799.56	1604.03	Cwc15	CWC15 spliceosome-associated protein [Source:MGI Symbol;Acc:MGI:1913320]
ENSMUSG00000004098	2090	1935.53	1964.39	1953.46	5175.48	5186.39	4640.22	3844.12	Col5a3	collagen, type V, alpha 3 [Source:MGI Symbol;Acc:MGI:1858212]
ENSMUSG00000004099	559.03	530.917	560.943	492.457	1885.43	1893.36	2470.02	1733.42	Dnmt1	DNA methyltransferase (cytosine-5) 1 [Source:MGI Symbol;Acc:MGI:94912]
ENSMUSG00000004100	458.294	286.982	334.155	279.65	900.267	728.552	983.33	627.663	Ppan	peter pan homolog [Source:MGI Symbol;Acc:MGI:2178445]
ENSMUSG00000004105	3018.76	3454.94	3347.03	3705.03	2295.64	2535.39	2379.93	2061.12	Angptl2	angiopoietin-like 2 [Source:MGI Symbol;Acc:MGI:1347002]
ENSMUSG00000004110	4.42796	11.1604	3.28677	2.7283	19.3335	45.8071	20.6293	64.6988	Cacna1e	calcium channel, voltage-dependent, R type, alpha 1E subunit [Source:MGI Symbol;Acc:MGI:106217]
ENSMUSG00000004113	12.1769	7.97172	3.28677	6.82074	19.3335	15.269	44.0092	17.6451	Cacna1b	calcium channel, voltage-dependent, N type, alpha 1B subunit [Source:MGI Symbol;Acc:MGI:88296]
ENSMUSG00000004127	182.653	220.019	176.39	263.28	148.784	127.969	145.093	119.315	Trmt10a	tRNA methyltransferase 10A [Source:MGI Symbol;Acc:MGI:1920421]
ENSMUSG00000004151	129.518	98.8493	147.905	96.8545	79.8556	81.4349	64.6385	76.4623	Etv1	ets variant 1 [Source:MGI Symbol;Acc:MGI:99254]
ENSMUSG00000004187	1069.35	990.088	911.532	870.326	159.711	144.692	74.2655	371.388	Kifc2	kinesin family member C2 [Source:MGI Symbol;Acc:MGI:109187]
ENSMUSG00000004207	41149	42706.1	39902.5	44705.8	147487	181749	180691	123746	Psap	prosaposin [Source:MGI Symbol;Acc:MGI:97783]
ENSMUSG00000004221	1298.5	1581.59	1324.57	1602.87	1236.5	1319.68	1316.84	1217.51	Ikbkg	inhibitor of kappaB kinase gamma [Source:MGI Symbol;Acc:MGI:1338074]
ENSMUSG00000004231	0	0	0	0	0	0	0	3.36098	Pax2	paired box 2 [Source:MGI Symbol;Acc:MGI:97486]
ENSMUSG00000004233	375.27	309.303	329.773	272.83	259.741	248.667	241.363	299.127	Wars2	tryptophanyl tRNA synthetase 2 (mitochondrial) [Source:MGI Symbol;Acc:MGI:1917810]
ENSMUSG00000004263	388.554	317.274	281.567	289.199	301.77	237.034	391.957	289.044	Atn1	atrophin 1 [Source:MGI Symbol;Acc:MGI:104725]
ENSMUSG00000004264	6853.38	7133.1	6984.39	7995.27	3084.95	3039.27	2735.45	2979.51	Phb2	prohibitin 2 [Source:MGI Symbol;Acc:MGI:102520]
ENSMUSG00000004266	119.555	55.802	93.1252	98.2186	4132.32	4843.92	5742.51	4220.55	Ptpn6	protein tyrosine phosphatase, non-receptor type 6 [Source:MGI Symbol;Acc:MGI:96055]
ENSMUSG00000004267	42.0656	62.1794	38.3457	57.2942	319.422	180.32	437.341	146.203	Eno2	enolase 2, gamma neuronal [Source:MGI Symbol;Acc:MGI:95394]
ENSMUSG00000004268	1666.02	1659.71	1635.72	1995.75	1607.2	1678.14	1724.61	1520	Emg1	EMG1 N1-specific pseudouridine methyltransferase [Source:MGI Symbol;Acc:MGI:1315195]
ENSMUSG00000004270	1503.29	1943.51	1668.59	2119.89	1226.41	1336.4	1232.26	1335.99	Lpcat3	lysophosphatidylcholine acyltransferase 3 [Source:MGI Symbol;Acc:MGI:1315211]
ENSMUSG00000004285	2251.62	2388.33	1884.42	2729.66	2310.77	2355.8	2589.67	2358.57	Atp6v1f	ATPase, H+ transporting, lysosomal V1 subunit F [Source:MGI Symbol;Acc:MGI:1913394]
ENSMUSG00000004296	2.21398	0	0	0	26.8987	18.9045	30.944	32.7695	Il12b	interleukin 12b [Source:MGI Symbol;Acc:MGI:96540]
ENSMUSG00000004317	140.588	125.953	147.905	162.334	488.38	572.953	499.917	333.577	Clcn5	chloride channel, voltage-sensitive 5 [Source:MGI Symbol;Acc:MGI:99486]
ENSMUSG00000004319	1041.68	1159.09	1270.89	1403.71	781.744	912.507	802.48	881.417	Clcn3	chloride channel, voltage-sensitive 3 [Source:MGI Symbol;Acc:MGI:103555]
ENSMUSG00000004328	170.477	33.4812	115.037	70.9357	162.233	156.326	102.459	272.239	Hif3a	hypoxia inducible factor 3, alpha subunit [Source:MGI Symbol;Acc:MGI:1859778]
ENSMUSG00000004347	14.3909	11.1604	6.57355	4.09244	6.72468	19.6316	13.7529	13.4439	Pde1c	phosphodiesterase 1C [Source:MGI Symbol;Acc:MGI:108413]
ENSMUSG00000004356	445.01	396.992	466.722	517.012	769.135	668.93	778.412	497.425	Utp20	UTP20 small subunit processome component [Source:MGI Symbol;Acc:MGI:1917933]
ENSMUSG00000004359	4.42796	3.18869	4.38236	10.9132	265.625	198.498	519.858	202.499	Spic	Spi-C transcription factor (Spi-1/PU.1 related) [Source:MGI Symbol;Acc:MGI:1341168]
ENSMUSG00000004360	45.3866	60.5851	224.596	25.9188	50.4351	23.9942	14.4405	21.8464	9330159F19Rik	RIKEN cDNA 9330159F19 gene [Source:MGI Symbol;Acc:MGI:3036239]
ENSMUSG00000004364	2046.83	3120.13	3214.46	2812.87	2442.74	2186.38	2415.69	1999.78	Cul3	cullin 3 [Source:MGI Symbol;Acc:MGI:1347360]
ENSMUSG00000004371	6.64194	1.59434	5.47796	2.7283	8.40585	5.81678	7.56408	3.36098	Il11	interleukin 11 [Source:MGI Symbol;Acc:MGI:107613]
ENSMUSG00000004383	304.422	451.199	439.332	450.169	307.654	273.389	299.813	265.517	Large1	LARGE xylosyl- and glucuronyltransferase 1 [Source:MGI Symbol;Acc:MGI:1342270]
ENSMUSG00000004393	583.384	639.332	663.928	639.785	816.208	676.928	801.105	681.439	Ddx56	DEAD (Asp-Glu-Ala-Asp) box polypeptide 56 [Source:MGI Symbol;Acc:MGI:1277172]
ENSMUSG00000004394	1564.18	1784.07	1888.8	2043.49	1286.1	1252.79	1258.39	1255.33	Tmed4	transmembrane p24 trafficking protein 4 [Source:MGI Symbol;Acc:MGI:1915070]
ENSMUSG00000004415	1.10699	4.78303	12.0515	0	18.4929	26.1755	17.1911	2.52073	Col26a1	collagen, type XXVI, alpha 1 [Source:MGI Symbol;Acc:MGI:2155345]
ENSMUSG00000004446	40.9586	62.1794	41.6325	49.1093	790.15	731.46	1271.45	447.85	Bid	BH3 interacting domain death agonist [Source:MGI Symbol;Acc:MGI:108093]
ENSMUSG00000004451	1099.24	1136.77	963.024	991.735	2037.58	2019.88	2621.98	1772.92	Ralb	v-ral simian leukemia viral oncogene B [Source:MGI Symbol;Acc:MGI:1927244]
ENSMUSG00000004455	1196.66	1516.22	1520.68	1381.88	2119.12	2404.51	2314.61	2124.14	Ppp1cc	protein phosphatase 1 catalytic subunit gamma [Source:MGI Symbol;Acc:MGI:104872]
ENSMUSG00000004460	1109.2	1116.04	1170.09	1132.24	2937	2339.8	3609.44	1728.38	Dnajb11	DnaJ heat shock protein family (Hsp40) member B11 [Source:MGI Symbol;Acc:MGI:1915088]
ENSMUSG00000004462	288.924	379.454	352.78	473.359	354.727	380.272	378.892	271.399	Tbccd1	TBCC domain containing 1 [Source:MGI Symbol;Acc:MGI:1917823]
ENSMUSG00000004473	65.3124	76.5285	82.1693	66.8432	115.16	70.5284	88.706	64.6988	Clec11a	C-type lectin domain family 11, member a [Source:MGI Symbol;Acc:MGI:1298219]
ENSMUSG00000004500	127.304	184.944	197.206	219.628	166.436	199.225	156.095	118.475	Zfp324	zinc finger protein 324 [Source:MGI Symbol;Acc:MGI:2444641]
ENSMUSG00000004508	384.126	395.397	387.839	351.95	1460.94	1622.15	1736.3	1470.43	Gab2	growth factor receptor bound protein 2-associated protein 2 [Source:MGI Symbol;Acc:MGI:1333854]
ENSMUSG00000004530	656.445	529.322	628.869	481.544	3770.02	4280.42	4622.34	2663.58	Coro1c	coronin, actin binding protein 1C [Source:MGI Symbol;Acc:MGI:1345964]
ENSMUSG00000004535	2879.28	3203.04	2832.1	3267.13	4670.29	4459.29	6428.78	3765.14	Tax1bp1	Tax1 (human T cell leukemia virus type I) binding protein 1 [Source:MGI Symbol;Acc:MGI:1289308]
ENSMUSG00000004540	2.21398	1.59434	0	0	1.68117	8.72517	6.87643	0	Psg17	pregnancy specific glycoprotein 17 [Source:MGI Symbol;Acc:MGI:1347250]
ENSMUSG00000004552	3.32097	1.59434	1.09559	0	30.2611	85.0704	52.9485	95.7879	Ctse	cathepsin E [Source:MGI Symbol;Acc:MGI:107361]
ENSMUSG00000004558	11535.9	13599.8	22912.1	13204.9	5596.62	2601.55	1429.61	4033.17	Ndrg2	N-myc downstream regulated gene 2 [Source:MGI Symbol;Acc:MGI:1352498]
ENSMUSG00000004561	617.701	669.624	815.12	802.119	568.236	565.682	594.124	685.64	Mettl17	methyltransferase like 17 [Source:MGI Symbol;Acc:MGI:1098577]
ENSMUSG00000004562	2662.31	2788.51	2847.44	3048.87	1300.39	1076.83	1124.3	1409.09	Arhgef40	Rho guanine nucleotide exchange factor (GEF) 40 [Source:MGI Symbol;Acc:MGI:2685515]
ENSMUSG00000004565	1661.59	1726.67	1667.49	1739.29	1350.82	1334.22	1131.17	1741.83	Pnpla6	patatin-like phospholipase domain containing 6 [Source:MGI Symbol;Acc:MGI:1354723]
ENSMUSG00000004567	1274.15	1272.29	1473.57	1390.07	2174.59	2055.5	2393.69	2151.87	Mcoln1	mucolipin 1 [Source:MGI Symbol;Acc:MGI:1890498]
ENSMUSG00000004568	936.514	967.767	952.069	859.413	862.44	790.355	754.345	1141.89	Arhgef18	rho/rac guanine nucleotide exchange factor (GEF) 18 [Source:MGI Symbol;Acc:MGI:2142567]
ENSMUSG00000004591	1399.24	1693.19	1517.39	1604.24	1374.36	1313.86	1448.86	1397.33	Pkn2	protein kinase N2 [Source:MGI Symbol;Acc:MGI:109211]
ENSMUSG00000004609	79.7033	81.3115	84.3605	55.9301	234.523	479.157	245.489	593.213	Cd33	CD33 antigen [Source:MGI Symbol;Acc:MGI:99440]
ENSMUSG00000004610	8978.8	7781.99	5397.98	8120.77	1073.43	1396.03	682.142	2908.09	Etfb	electron transferring flavoprotein, beta polypeptide [Source:MGI Symbol;Acc:MGI:106098]
ENSMUSG00000004612	22.1398	22.3208	12.0515	17.7339	411.046	578.77	515.045	660.432	Nkg7	natural killer cell group 7 sequence [Source:MGI Symbol;Acc:MGI:1931250]
ENSMUSG00000004626	2642.39	3040.41	2455.22	3018.86	2298.16	2532.48	2450.76	2596.36	Stxbp2	syntaxin binding protein 2 [Source:MGI Symbol;Acc:MGI:107370]
ENSMUSG00000004630	8.85592	9.56606	5.47796	16.3698	0.840585	2.18129	0.687643	0.840245	Pcp2	Purkinje cell protein 2 (L7) [Source:MGI Symbol;Acc:MGI:97508]
ENSMUSG00000004631	603.31	565.992	572.994	529.289	525.366	536.598	510.919	578.088	Sgce	sarcoglycan, epsilon [Source:MGI Symbol;Acc:MGI:1329042]
ENSMUSG00000004633	94.0942	38.2643	59.1619	16.3698	119.363	114.881	128.589	163.848	Chn2	chimerin 2 [Source:MGI Symbol;Acc:MGI:1917243]
ENSMUSG00000004637	307.743	376.265	382.361	349.222	149.624	162.87	156.095	189.895	Wwox	WW domain-containing oxidoreductase [Source:MGI Symbol;Acc:MGI:1931237]
ENSMUSG00000004642	738.363	719.049	642.016	714.813	689.28	754.727	889.123	698.243	Slbp	stem-loop binding protein [Source:MGI Symbol;Acc:MGI:108402]
ENSMUSG00000004655	21817.7	17828	23697.6	14611.4	7643.44	5210.38	5654.49	13267.5	Aqp1	aquaporin 1 [Source:MGI Symbol;Acc:MGI:103201]
ENSMUSG00000004661	168.263	157.84	170.912	121.409	316.06	380.272	374.078	365.506	Arid3b	AT rich interactive domain 3B (BRIGHT-like) [Source:MGI Symbol;Acc:MGI:1930768]
ENSMUSG00000004665	716.223	360.322	395.508	342.401	1878.71	2058.41	2387.5	2020.79	Cnn2	calponin 2 [Source:MGI Symbol;Acc:MGI:105093]
ENSMUSG00000004667	2298.11	2260.78	2174.75	2370.89	1329.81	1273.15	1229.51	1289.78	Polr2e	polymerase (RNA) II (DNA directed) polypeptide E [Source:MGI Symbol;Acc:MGI:1913670]
ENSMUSG00000004668	0	1.59434	0	0	1.68117	0	0	0	Abca13	ATP-binding cassette, sub-family A (ABC1), member 13 [Source:MGI Symbol;Acc:MGI:2388707]
ENSMUSG00000004677	1451.26	1106.47	1239.11	1140.43	5389.83	5989.1	6399.21	5447.31	Myo9b	myosin IXb [Source:MGI Symbol;Acc:MGI:106624]
ENSMUSG00000004698	83.0243	52.6134	72.309	45.0169	128.61	184.683	90.0813	133.599	Hdac9	histone deacetylase 9 [Source:MGI Symbol;Acc:MGI:1931221]
ENSMUSG00000004707	9.96291	9.56606	14.2427	19.0981	2703.32	3857.98	3436.15	2877.84	Ly9	lymphocyte antigen 9 [Source:MGI Symbol;Acc:MGI:96885]
ENSMUSG00000004709	7.74893	9.56606	3.28677	9.54903	264.784	333.011	361.013	365.506	Cd244a	CD244 molecule A [Source:MGI Symbol;Acc:MGI:109294]
ENSMUSG00000004730	127.304	121.17	113.941	117.317	4819.92	9843.44	5319.61	6093.46	Adgre1	adhesion G protein-coupled receptor E1 [Source:MGI Symbol;Acc:MGI:106912]
ENSMUSG00000004748	1729.12	1895.68	1893.18	2164.9	374.06	226.127	143.03	287.364	Mtfp1	mitochondrial fission process 1 [Source:MGI Symbol;Acc:MGI:1916686]
ENSMUSG00000004768	234.682	164.217	208.162	200.53	219.393	207.95	241.363	204.179	Rab23	RAB23, member RAS oncogene family [Source:MGI Symbol;Acc:MGI:99833]
ENSMUSG00000004771	1725.8	2185.85	1807.73	2072.14	2093.06	2297.63	2318.05	2044.32	Rab11a	RAB11A, member RAS oncogene family [Source:MGI Symbol;Acc:MGI:1858202]
ENSMUSG00000004788	422.87	522.945	530.266	487.001	723.744	722.735	721.338	724.291	Eif2b2	eukaryotic translation initiation factor 2B, subunit 2 beta [Source:MGI Symbol;Acc:MGI:2145118]
ENSMUSG00000004789	30891.7	39098.1	31828	39588.9	7412.28	6712.56	6214.92	10384.6	Dlst	dihydrolipoamide S-succinyltransferase (E2 component of 2-oxo-glutarate complex) [Source:MGI Symbol;Acc:MGI:1926170]
ENSMUSG00000004791	50.9216	27.1038	27.3898	35.4678	274.871	166.505	473.099	228.547	Pgf	placental growth factor [Source:MGI Symbol;Acc:MGI:105095]
ENSMUSG00000004798	1131.34	1379.11	1735.42	1357.33	917.078	1084.83	773.599	1110.8	Ulk2	unc-51 like kinase 2 [Source:MGI Symbol;Acc:MGI:1352758]
ENSMUSG00000004814	71.9544	25.5095	40.5369	39.5603	4.20293	12.3607	8.25172	6.72196	Ccl24	chemokine (C-C motif) ligand 24 [Source:MGI Symbol;Acc:MGI:1928953]
ENSMUSG00000004815	766.037	752.53	926.87	858.049	557.308	487.155	506.793	666.314	Dgkq	diacylglycerol kinase, theta [Source:MGI Symbol;Acc:MGI:102918]
ENSMUSG00000004837	634.305	377.86	463.435	447.44	483.336	474.067	587.247	883.937	Grap	GRB2-related adaptor protein [Source:MGI Symbol;Acc:MGI:1918770]
ENSMUSG00000004842	0	0	0	2.7283	0.840585	0.727097	0	0	Pou1f1	POU domain, class 1, transcription factor 1 [Source:MGI Symbol;Acc:MGI:97588]
ENSMUSG00000004843	1028.39	1358.38	1128.46	1268.66	1154.96	1148.81	1276.27	970.483	Chmp2b	charged multivesicular body protein 2B [Source:MGI Symbol;Acc:MGI:1916192]
ENSMUSG00000004846	1424.7	1438.1	1377.16	1443.27	3434.63	2956.38	4256.51	2272.86	Plod3	procollagen-lysine, 2-oxoglutarate 5-dioxygenase 3 [Source:MGI Symbol;Acc:MGI:1347008]
ENSMUSG00000004849	1853.1	2263.97	1840.59	2021.67	1866.94	2002.43	2123.44	1664.52	Ap1s1	adaptor protein complex AP-1, sigma 1 [Source:MGI Symbol;Acc:MGI:1098244]
ENSMUSG00000004864	23.2468	6.37738	4.38236	6.82074	19.3335	14.5419	14.4405	15.1244	Mapk13	mitogen-activated protein kinase 13 [Source:MGI Symbol;Acc:MGI:1346864]
ENSMUSG00000004865	1062.71	1007.63	1118.6	1012.2	1419.75	1398.94	1449.55	1647.72	Srpk1	serine/arginine-rich protein specific kinase 1 [Source:MGI Symbol;Acc:MGI:106908]
ENSMUSG00000004872	0	6.37738	47.1104	0	5.04351	0	0	0	Pax3	paired box 3 [Source:MGI Symbol;Acc:MGI:97487]
ENSMUSG00000004880	751.646	475.115	732.95	446.076	871.687	976.492	1017.71	1299.02	Lbr	lamin B receptor [Source:MGI Symbol;Acc:MGI:2138281]
ENSMUSG00000004885	3.32097	0	3.28677	12.2773	7.56527	7.27097	1.37529	5.04147	Crabp2	cellular retinoic acid binding protein II [Source:MGI Symbol;Acc:MGI:88491]
ENSMUSG00000004891	2085.57	1315.33	1729.94	982.186	1238.18	884.15	1294.14	745.297	Nes	nestin [Source:MGI Symbol;Acc:MGI:101784]
ENSMUSG00000004892	4.42796	9.56606	12.0515	8.18489	0.840585	1.45419	7.56408	0.840245	Bcan	brevican [Source:MGI Symbol;Acc:MGI:1096385]
ENSMUSG00000004894	0	0	2.19118	0	0	0.727097	0	0	Hapln2	hyaluronan and proteoglycan link protein 2 [Source:MGI Symbol;Acc:MGI:2137300]
ENSMUSG00000004895	873.415	880.078	1115.31	868.962	954.064	956.133	887.748	951.997	Prcc	papillary renal cell carcinoma (translocation-associated) [Source:MGI Symbol;Acc:MGI:2137738]
ENSMUSG00000004896	1152.38	884.861	883.046	814.396	801.078	731.46	753.657	931.831	Rrnad1	ribosomal RNA adenine dimethylase domain containing 1 [Source:MGI Symbol;Acc:MGI:2387197]
ENSMUSG00000004897	3809.15	4601.28	5158.04	5327	3992.78	3612.22	4198.06	3333.25	Hdgf	hepatoma-derived growth factor [Source:MGI Symbol;Acc:MGI:1194494]
ENSMUSG00000004902	79.7033	17.5378	71.2134	79.1206	45.3916	47.2613	59.1373	37.811	Slc25a18	solute carrier family 25 (mitochondrial carrier), member 18 [Source:MGI Symbol;Acc:MGI:1919053]
ENSMUSG00000004929	462.722	505.407	625.582	568.85	456.438	410.083	405.71	332.737	Thop1	thimet oligopeptidase 1 [Source:MGI Symbol;Acc:MGI:1354165]
ENSMUSG00000004931	2363.42	2415.43	2698.44	2257.66	1218.01	864.519	923.505	1241.04	Apba3	amyloid beta (A4) precursor protein-binding, family A, member 3 [Source:MGI Symbol;Acc:MGI:1888527]
ENSMUSG00000004933	21.0328	14.3491	15.3383	28.6471	261.422	255.938	159.533	196.617	Matk	megakaryocyte-associated tyrosine kinase [Source:MGI Symbol;Acc:MGI:99259]
ENSMUSG00000004934	821.387	805.144	838.127	817.124	988.528	907.418	1133.92	876.375	Pias4	protein inhibitor of activated STAT 4 [Source:MGI Symbol;Acc:MGI:2136940]
ENSMUSG00000004936	1101.46	1501.87	1756.23	1381.88	2083.81	1770.48	2320.11	1568.74	Map2k1	mitogen-activated protein kinase kinase 1 [Source:MGI Symbol;Acc:MGI:1346866]
ENSMUSG00000004937	7988.04	7802.72	6692.97	7731.99	2896.66	2734.61	2507.15	3495.42	Sgta	small glutamine-rich tetratricopeptide repeat (TPR)-containing, alpha [Source:MGI Symbol;Acc:MGI:1098703]
ENSMUSG00000004939	8.85592	113.198	781.156	6.82074	427.017	0.727097	0.687643	0.840245	Nmrk2	nicotinamide riboside kinase 2 [Source:MGI Symbol;Acc:MGI:1916814]
ENSMUSG00000004945	3255.66	4097.46	3537.66	4984.6	1202.04	1342.22	1184.12	1427.58	Tmem242	transmembrane protein 242 [Source:MGI Symbol;Acc:MGI:1917794]
ENSMUSG00000004947	805.889	870.512	899.48	984.915	967.513	774.359	1340.22	775.546	Dtx2	deltex 2, E3 ubiquitin ligase [Source:MGI Symbol;Acc:MGI:1921448]
ENSMUSG00000004948	0	1.59434	1.09559	4.09244	0.840585	0.727097	0	0.840245	Zp3	zona pellucida glycoprotein 3 [Source:MGI Symbol;Acc:MGI:99215]
ENSMUSG00000004951	3306.58	2880.98	3920.02	2972.48	6232.1	2936.02	6185.35	7481.54	Hspb1	heat shock protein 1 [Source:MGI Symbol;Acc:MGI:96240]
ENSMUSG00000004952	635.412	467.143	679.266	422.886	4534.12	3516.97	5600.86	3043.37	Rasa4	RAS p21 protein activator 4 [Source:MGI Symbol;Acc:MGI:1858600]
ENSMUSG00000004961	4.42796	1.59434	1.09559	0	4.20293	1.45419	3.43822	0	Syt5	synaptotagmin V [Source:MGI Symbol;Acc:MGI:1926368]
ENSMUSG00000004980	15315.2	16187.4	15425.9	15855.5	16515	15473.4	17050.1	16873.8	Hnrnpa2b1	heterogeneous nuclear ribonucleoprotein A2/B1 [Source:MGI Symbol;Acc:MGI:104819]
ENSMUSG00000004988	2.21398	9.56606	3.28677	5.45659	10.9276	8.72517	11.6899	27.7281	Fxyd4	FXYD domain-containing ion transport regulator 4 [Source:MGI Symbol;Acc:MGI:1889005]
ENSMUSG00000004994	255.715	269.444	223.501	223.72	394.234	307.562	371.327	389.033	Ccdc130	coiled-coil domain containing 130 [Source:MGI Symbol;Acc:MGI:1914986]
ENSMUSG00000004996	400.731	468.737	454.67	515.648	506.873	468.251	448.344	520.112	Mri1	methylthioribose-1-phosphate isomerase 1 [Source:MGI Symbol;Acc:MGI:1915123]
ENSMUSG00000005034	1430.23	1820.74	1639	1635.61	2127.52	2343.43	2411.57	2023.31	Prkacb	protein kinase, cAMP dependent, catalytic, beta [Source:MGI Symbol;Acc:MGI:97594]
ENSMUSG00000005043	210.328	227.991	187.346	230.541	339.596	751.092	382.33	597.414	Sgsh	N-sulfoglucosamine sulfohydrolase (sulfamidase) [Source:MGI Symbol;Acc:MGI:1350341]
ENSMUSG00000005045	12.1769	36.6699	18.625	4.09244	24.377	21.8129	18.5664	15.9647	Chd5	chromodomain helicase DNA binding protein 5 [Source:MGI Symbol;Acc:MGI:3036258]
ENSMUSG00000005054	1609.56	1766.53	1291.7	1793.85	8282.29	8372.53	12117	5275.06	Cstb	cystatin B [Source:MGI Symbol;Acc:MGI:109514]
ENSMUSG00000005057	5735.32	6039.38	5256.65	5698.04	1754.3	1441.83	1430.3	2635.85	Sh2b2	SH2B adaptor protein 2 [Source:MGI Symbol;Acc:MGI:1345171]
ENSMUSG00000005069	3659.71	3920.49	3475.21	3856.45	1701.34	1593.07	1491.5	2106.49	Pex5	peroxisomal biogenesis factor 5 [Source:MGI Symbol;Acc:MGI:1098808]
ENSMUSG00000005078	617.701	790.795	700.083	832.13	573.279	663.84	527.423	516.751	Jkamp	JNK1/MAPK8-associated membrane protein [Source:MGI Symbol;Acc:MGI:1915057]
ENSMUSG00000005087	87.4522	100.444	117.228	106.404	4911.54	5270.73	6111.09	3125.71	Cd44	CD44 antigen [Source:MGI Symbol;Acc:MGI:88338]
ENSMUSG00000005089	1.10699	0	1.09559	0	1.68117	3.63549	11.0023	0	Slc1a2	solute carrier family 1 (glial high affinity glutamate transporter), member 2 [Source:MGI Symbol;Acc:MGI:101931]
ENSMUSG00000005102	547.96	514.973	417.42	502.006	548.902	510.422	594.124	725.971	Eif2ak4	eukaryotic translation initiation factor 2 alpha kinase 4 [Source:MGI Symbol;Acc:MGI:1353427]
ENSMUSG00000005103	2411.03	2305.42	2073.95	1969.83	5752.12	5472.13	7344.72	4234.83	Wdr1	WD repeat domain 1 [Source:MGI Symbol;Acc:MGI:1337100]
ENSMUSG00000005107	120.662	66.9624	76.6914	45.0169	245.451	396.995	214.545	232.748	Slc2a9	solute carrier family 2 (facilitated glucose transporter), member 9 [Source:MGI Symbol;Acc:MGI:2152844]
ENSMUSG00000005124	3.32097	1.59434	1.09559	0	10.9276	16.7232	30.2563	17.6451	Wisp1	WNT1 inducible signaling pathway protein 1 [Source:MGI Symbol;Acc:MGI:1197008]
ENSMUSG00000005125	1643.88	752.53	1032.05	924.892	1875.35	1468.01	2302.92	1766.19	Ndrg1	N-myc downstream regulated gene 1 [Source:MGI Symbol;Acc:MGI:1341799]
ENSMUSG00000005131	7.74893	22.3208	6.57355	30.0112	15.9711	14.5419	5.50115	11.7634	4930550C14Rik	RIKEN cDNA 4930550C14 gene [Source:MGI Symbol;Acc:MGI:1922561]
ENSMUSG00000005142	1321.75	1219.67	1130.65	1074.95	4541.68	6778.73	4821.76	6702.63	Man2b1	mannosidase 2, alpha B1 [Source:MGI Symbol;Acc:MGI:107286]
ENSMUSG00000005148	16.6049	12.7548	63.5443	16.3698	41.1887	31.2652	22.0046	29.4086	Klf5	Kruppel-like factor 5 [Source:MGI Symbol;Acc:MGI:1338056]
ENSMUSG00000005150	757.181	664.841	739.524	800.755	543.018	567.863	513.67	596.574	Wdr83	WD repeat domain containing 83 [Source:MGI Symbol;Acc:MGI:1915086]
ENSMUSG00000005161	6265.57	6850.9	6185.71	7461.89	3192.54	3366.46	3228.49	3656.75	Prdx2	peroxiredoxin 2 [Source:MGI Symbol;Acc:MGI:109486]
ENSMUSG00000005198	1879.67	1500.28	1609.42	1615.15	3330.4	2912.02	3927.13	2754.32	Polr2a	polymerase (RNA) II (DNA directed) polypeptide A [Source:MGI Symbol;Acc:MGI:98086]
ENSMUSG00000005204	1821	1796.83	1761.71	1852.51	2330.94	2208.19	2505.77	2068.68	Senp3	SUMO/sentrin specific peptidase 3 [Source:MGI Symbol;Acc:MGI:2158736]
ENSMUSG00000005220	3.32097	3.18869	6.57355	8.18489	14.2899	3.63549	8.25172	10.9232	Corin	corin [Source:MGI Symbol;Acc:MGI:1349451]
ENSMUSG00000005225	526.927	685.568	525.884	581.127	276.553	239.942	239.988	294.086	Plekha8	pleckstrin homology domain containing, family A (phosphoinositide binding specific) member 8 [Source:MGI Symbol;Acc:MGI:2681164]
ENSMUSG00000005233	9.96291	27.1038	24.103	19.0981	111.798	151.963	142.342	80.6635	Spc25	SPC25, NDC80 kinetochore complex component, homolog (S. cerevisiae) [Source:MGI Symbol;Acc:MGI:1913692]
ENSMUSG00000005237	30.9957	38.2643	40.5369	25.9188	57.1598	61.0762	46.0721	88.2257	Dnah2	dynein, axonemal, heavy chain 2 [Source:MGI Symbol;Acc:MGI:107731]
ENSMUSG00000005251	43.1726	30.2925	31.7721	38.1961	13.4494	8.72517	2.75057	26.0476	Ripk4	receptor-interacting serine-threonine kinase 4 [Source:MGI Symbol;Acc:MGI:1919638]
ENSMUSG00000005262	1780.04	2106.13	2095.87	2497.75	1355.02	1254.24	1439.93	1512.44	Ufd1	ubiquitin recognition factor in ER-associated degradation 1 [Source:MGI Symbol;Acc:MGI:109353]
ENSMUSG00000005267	131.732	82.9059	84.3605	76.3923	132.812	141.784	165.722	162.167	Zfp287	zinc finger protein 287 [Source:MGI Symbol;Acc:MGI:2176561]
ENSMUSG00000005268	16.6049	14.3491	3.28677	16.3698	36.1452	48.7155	14.4405	13.4439	Prlr	prolactin receptor [Source:MGI Symbol;Acc:MGI:97763]
ENSMUSG00000005299	10023.8	11865.1	8588.34	12015.4	2847.9	2659	2321.48	3776.06	Letm1	leucine zipper-EF-hand containing transmembrane protein 1 [Source:MGI Symbol;Acc:MGI:1932557]
ENSMUSG00000005312	2502.91	3344.93	2941.66	3494.95	2652.05	2459.77	2760.2	2509.81	Ubqln1	ubiquilin 1 [Source:MGI Symbol;Acc:MGI:1860276]
ENSMUSG00000005320	2.21398	3.18869	28.4854	8.18489	2.52176	0	3.43822	0	Fgfr4	fibroblast growth factor receptor 4 [Source:MGI Symbol;Acc:MGI:95525]
ENSMUSG00000005338	284.497	231.18	222.405	208.715	437.104	527.146	471.723	594.053	Cadm3	cell adhesion molecule 3 [Source:MGI Symbol;Acc:MGI:2137858]
ENSMUSG00000005339	2.21398	0	0	1.36415	0	0	0	0	Fcer1a	Fc receptor, IgE, high affinity I, alpha polypeptide [Source:MGI Symbol;Acc:MGI:95494]
ENSMUSG00000005354	8378.81	8631.78	8104.09	9555.85	3285.01	2847.31	2767.76	2787.09	Txn2	thioredoxin 2 [Source:MGI Symbol;Acc:MGI:1929468]
ENSMUSG00000005360	3084.08	3062.73	2440.98	3267.13	468.206	436.986	462.096	625.982	Slc1a3	solute carrier family 1 (glial high affinity glutamate transporter), member 3 [Source:MGI Symbol;Acc:MGI:99917]
ENSMUSG00000005362	731.721	868.917	711.039	991.735	575.801	797.626	585.872	667.154	Crbn	cereblon [Source:MGI Symbol;Acc:MGI:1913277]
ENSMUSG00000005364	2.21398	0	0	0	0.840585	0.727097	1.37529	0	Il5ra	interleukin 5 receptor, alpha [Source:MGI Symbol;Acc:MGI:96558]
ENSMUSG00000005370	433.94	529.322	442.619	517.012	464.844	591.13	490.29	689.001	Msh6	mutS homolog 6 [Source:MGI Symbol;Acc:MGI:1343961]
ENSMUSG00000005371	1646.09	2118.88	2012.6	2223.56	1379.4	1354.58	1474.31	1501.52	Fbxo11	F-box protein 11 [Source:MGI Symbol;Acc:MGI:2147134]
ENSMUSG00000005373	16741	17137.6	16605.9	16601.7	3882.66	2503.4	1685.41	5515.37	Mlxipl	MLX interacting protein-like [Source:MGI Symbol;Acc:MGI:1927999]
ENSMUSG00000005374	705.153	690.351	685.84	581.127	542.177	546.05	603.063	541.958	Tbl2	transducin (beta)-like 2 [Source:MGI Symbol;Acc:MGI:1351652]
ENSMUSG00000005378	580.063	591.502	571.899	649.334	796.034	732.187	851.303	656.231	Bud23	BUD23, rRNA methyltransferase and ribosome maturation factor [Source:MGI Symbol;Acc:MGI:1913388]
ENSMUSG00000005397	3638.68	2734.3	3699.81	2825.15	5337.72	6326.47	5505.96	5090.2	Nid1	nidogen 1 [Source:MGI Symbol;Acc:MGI:97342]
ENSMUSG00000005410	133.946	60.5851	87.6473	75.0281	523.685	579.497	623.693	550.36	Mcm5	minichromosome maintenance complex component 5 [Source:MGI Symbol;Acc:MGI:103197]
ENSMUSG00000005413	210.328	181.755	319.913	173.247	5987.49	4439.66	9941.95	2711.47	Hmox1	heme oxygenase 1 [Source:MGI Symbol;Acc:MGI:96163]
ENSMUSG00000005417	8323.46	6772.77	7013.97	7118.12	5171.28	4519.64	4671.16	5587.63	Mprip	myosin phosphatase Rho interacting protein [Source:MGI Symbol;Acc:MGI:1349438]
ENSMUSG00000005442	3034.26	2491.96	2831.01	2168.99	4928.35	4451.29	4894.65	4874.26	Cic	capicua transcriptional repressor [Source:MGI Symbol;Acc:MGI:1918972]
ENSMUSG00000005447	60.8845	35.0756	52.5884	46.381	196.697	340.282	204.918	250.393	Pafah1b3	platelet-activating factor acetylhydrolase, isoform 1b, subunit 3 [Source:MGI Symbol;Acc:MGI:108414]
ENSMUSG00000005465	60.8845	57.3964	64.6399	51.8376	217.712	262.482	244.113	330.216	Il27ra	interleukin 27 receptor, alpha [Source:MGI Symbol;Acc:MGI:1355318]
ENSMUSG00000005469	7524.21	10670.9	9417.7	11068.7	2170.39	1956.62	1556.14	2664.42	Prkaca	protein kinase, cAMP dependent, catalytic, alpha [Source:MGI Symbol;Acc:MGI:97592]
ENSMUSG00000005470	42.0656	57.3964	56.9707	64.1149	111.798	148.328	149.906	134.439	Asf1b	anti-silencing function 1B histone chaperone [Source:MGI Symbol;Acc:MGI:1914179]
ENSMUSG00000005474	0	0	12.0515	0	0	0	1.37529	0	Myl10	myosin, light chain 10, regulatory [Source:MGI Symbol;Acc:MGI:1891705]
ENSMUSG00000005481	573.421	451.199	572.994	499.278	1542.47	1353.86	1807.13	1066.27	Ddx39	DEAD (Asp-Glu-Ala-Asp) box polypeptide 39 [Source:MGI Symbol;Acc:MGI:1915528]
ENSMUSG00000005483	808.103	747.747	681.458	698.444	972.557	885.605	1065.16	2427.47	Dnajb1	DnaJ heat shock protein family (Hsp40) member B1 [Source:MGI Symbol;Acc:MGI:1931874]
ENSMUSG00000005493	5.53495	0	5.47796	0	2.52176	0.727097	2.75057	0.840245	Msh4	mutS homolog 4 [Source:MGI Symbol;Acc:MGI:1860077]
ENSMUSG00000005501	988.542	1103.29	919.201	1155.43	736.353	839.797	682.83	805.795	Usp40	ubiquitin specific peptidase 40 [Source:MGI Symbol;Acc:MGI:2443184]
ENSMUSG00000005505	192.616	146.68	122.706	109.132	105.073	94.5227	92.1442	105.871	Kbtbd4	kelch repeat and BTB (POZ) domain containing 4 [Source:MGI Symbol;Acc:MGI:1914386]
ENSMUSG00000005506	2326.89	2555.73	2645.85	2612.34	2820.16	2719.34	3178.98	2799.7	Celf1	CUGBP, Elav-like family member 1 [Source:MGI Symbol;Acc:MGI:1342295]
ENSMUSG00000005510	13166.5	15299.3	12661.7	16162.4	2881.53	2607.37	2348.99	4354.99	Ndufs3	NADH:ubiquinone oxidoreductase core subunit S3 [Source:MGI Symbol;Acc:MGI:1915599]
ENSMUSG00000005514	8269.22	9255.17	8151.2	9559.95	7182.8	5730.98	7792.38	5936.33	Por	P450 (cytochrome) oxidoreductase [Source:MGI Symbol;Acc:MGI:97744]
ENSMUSG00000005533	1204.41	1023.57	1261.03	878.511	779.222	606.399	692.457	905.784	Igf1r	insulin-like growth factor I receptor [Source:MGI Symbol;Acc:MGI:96433]
ENSMUSG00000005534	3460.45	3700.47	3038.07	3846.9	1375.2	1531.27	840.988	1898.95	Insr	insulin receptor [Source:MGI Symbol;Acc:MGI:96575]
ENSMUSG00000005540	11.0699	12.7548	8.76473	4.09244	5.8841	6.54388	14.4405	15.1244	Fcer2a	Fc receptor, IgE, low affinity II, alpha polypeptide [Source:MGI Symbol;Acc:MGI:95497]
ENSMUSG00000005547	0	0	0	0	1.68117	0	0	0	Cyp2a5	cytochrome P450, family 2, subfamily a, polypeptide 5 [Source:MGI Symbol;Acc:MGI:88597]
ENSMUSG00000005553	0	3.18869	0	1.36415	0	1.45419	0	0.840245	Atp4a	ATPase, H+/K+ exchanging, gastric, alpha polypeptide [Source:MGI Symbol;Acc:MGI:88113]
ENSMUSG00000005566	1348.31	1208.51	1351.96	1167.71	2242.68	2135.48	2557.35	2145.14	Trim28	tripartite motif-containing 28 [Source:MGI Symbol;Acc:MGI:109274]
ENSMUSG00000005575	3906.57	3765.84	3706.38	4125.18	2466.28	2265.64	2470.7	2226.65	Ube2m	ubiquitin-conjugating enzyme E2M [Source:MGI Symbol;Acc:MGI:108278]
ENSMUSG00000005580	956.44	884.861	1016.71	1118.6	209.306	205.041	129.965	302.488	Adcy9	adenylate cyclase 9 [Source:MGI Symbol;Acc:MGI:108450]
ENSMUSG00000005583	568.993	1074.59	2963.57	480.18	1050.73	735.823	542.551	721.77	Mef2c	myocyte enhancer factor 2C [Source:MGI Symbol;Acc:MGI:99458]
ENSMUSG00000005609	790.391	991.682	999.179	1126.79	1001.98	1020.12	926.943	982.246	Ctr9	CTR9 homolog, Paf1/RNA polymerase II complex component [Source:MGI Symbol;Acc:MGI:109345]
ENSMUSG00000005610	12728.2	14508.5	13723.4	14087.6	15197.8	15430.5	16152.1	12165.9	Eif4g2	eukaryotic translation initiation factor 4, gamma 2 [Source:MGI Symbol;Acc:MGI:109207]
ENSMUSG00000005611	702.939	406.558	479.869	585.219	291.683	389.724	255.803	480.62	Mrvi1	MRV integration site 1 [Source:MGI Symbol;Acc:MGI:1338023]
ENSMUSG00000005615	1246.47	1961.04	2150.65	1912.54	2019.09	2018.42	2353.12	1392.29	Pcyt1a	phosphate cytidylyltransferase 1, choline, alpha isoform [Source:MGI Symbol;Acc:MGI:88557]
ENSMUSG00000005621	1619.53	1321.71	1373.87	1084.5	1302.07	1272.42	1340.9	1493.11	Zfp592	zinc finger protein 592 [Source:MGI Symbol;Acc:MGI:2443541]
ENSMUSG00000005625	4257.48	3995.43	3939.75	4207.03	3752.37	3459.53	3766.91	4439.85	Psmd4	proteasome (prosome, macropain) 26S subunit, non-ATPase, 4 [Source:MGI Symbol;Acc:MGI:1201670]
ENSMUSG00000005628	40.9586	417.718	2065.19	34.1037	715.338	23.9942	28.1934	40.3317	Tmod4	tropomodulin 4 [Source:MGI Symbol;Acc:MGI:1355285]
ENSMUSG00000005640	0	3.18869	5.47796	4.09244	32.7828	26.9026	85.9554	52.0952	Insrr	insulin receptor-related receptor [Source:MGI Symbol;Acc:MGI:1346037]
ENSMUSG00000005649	0	0	0	0	0	0	0	2.52073	Cabp5	calcium binding protein 5 [Source:MGI Symbol;Acc:MGI:1352746]
ENSMUSG00000005656	825.815	1084.15	881.951	1008.11	1351.66	1504.36	1853.89	1472.95	Snx6	sorting nexin 6 [Source:MGI Symbol;Acc:MGI:1919433]
ENSMUSG00000005667	85.2383	111.604	116.133	99.5828	640.526	481.338	913.878	371.388	Mthfd2	methylenetetrahydrofolate dehydrogenase (NAD+ dependent), methenyltetrahydrofolate cyclohydrolase [Source:MGI Symbol;Acc:MGI:1338850]
ENSMUSG00000005672	199.258	325.246	304.574	215.535	274.871	218.856	407.085	406.678	Kit	KIT proto-oncogene receptor tyrosine kinase [Source:MGI Symbol;Acc:MGI:96677]
ENSMUSG00000005674	706.26	779.634	784.443	821.217	322.785	269.026	257.866	283.162	Tomm40l	translocase of outer mitochondrial membrane 40-like [Source:MGI Symbol;Acc:MGI:3589112]
ENSMUSG00000005677	4.42796	7.97172	6.57355	2.7283	5.04351	0.727097	4.8135	1.68049	Nr1i3	nuclear receptor subfamily 1, group I, member 3 [Source:MGI Symbol;Acc:MGI:1346307]
ENSMUSG00000005681	38.7447	49.4247	35.0589	72.2998	16.8117	31.2652	9.62701	27.7281	Apoa2	apolipoprotein A-II [Source:MGI Symbol;Acc:MGI:88050]
ENSMUSG00000005682	2194.05	1866.98	1727.75	1686.09	1385.28	1276.06	1222.63	1804.01	Pan2	PAN2 poly(A) specific ribonuclease subunit [Source:MGI Symbol;Acc:MGI:1918984]
ENSMUSG00000005683	46047.5	63887	60666.2	66004.3	10214.8	8625.56	8154.76	12749	Cs	citrate synthase [Source:MGI Symbol;Acc:MGI:88529]
ENSMUSG00000005686	2204.02	2088.59	2353.33	2440.46	1408.82	1161.17	1212.32	1565.38	Ampd3	adenosine monophosphate deaminase 3 [Source:MGI Symbol;Acc:MGI:1096344]
ENSMUSG00000005687	1146.84	1192.57	1154.75	1312.31	1514.73	1470.19	1536.88	1341.03	Bcas2	breast carcinoma amplified sequence 2 [Source:MGI Symbol;Acc:MGI:1915433]
ENSMUSG00000005696	1.10699	1.59434	0	0	29.4205	93.7956	39.1957	126.037	Sh2d1a	SH2 domain containing 1A [Source:MGI Symbol;Acc:MGI:1328352]
ENSMUSG00000005698	1174.52	993.276	1149.27	1315.04	1499.6	1481.82	1607.71	1605.71	Ctcf	CCCTC-binding factor [Source:MGI Symbol;Acc:MGI:109447]
ENSMUSG00000005699	239.11	328.435	294.714	338.309	142.899	158.507	158.158	141.161	Pard6a	par-6 family cell polarity regulator alpha [Source:MGI Symbol;Acc:MGI:1927223]
ENSMUSG00000005705	11.0699	20.7265	35.0589	16.3698	15.1305	15.9961	17.1911	13.4439	Agrp	agouti related neuropeptide [Source:MGI Symbol;Acc:MGI:892013]
ENSMUSG00000005716	122.876	16181	70354.5	248.275	26333.9	1.45419	0	0	Pvalb	parvalbumin [Source:MGI Symbol;Acc:MGI:97821]
ENSMUSG00000005718	177.118	183.35	319.913	298.748	211.827	261.755	193.915	192.416	Tfap4	transcription factor AP4 [Source:MGI Symbol;Acc:MGI:103239]
ENSMUSG00000005732	509.216	593.096	472.2	673.889	828.817	764.906	934.507	548.68	Ranbp1	RAN binding protein 1 [Source:MGI Symbol;Acc:MGI:96269]
ENSMUSG00000005763	55.3495	76.5285	86.5517	99.5828	182.407	169.414	219.358	291.565	Cd247	CD247 antigen [Source:MGI Symbol;Acc:MGI:88334]
ENSMUSG00000005774	177.118	221.614	241.03	237.362	321.104	370.82	370.64	360.465	Rfx5	regulatory factor X, 5 (influences HLA class II expression) [Source:MGI Symbol;Acc:MGI:1858421]
ENSMUSG00000005779	4106.93	3764.25	3744.73	4237.04	3940.66	4057.2	4660.85	3604.65	Psmb4	proteasome (prosome, macropain) subunit, beta type 4 [Source:MGI Symbol;Acc:MGI:1098257]
ENSMUSG00000005800	6.64194	0	0	0	288.321	546.05	516.42	267.198	Mmp8	matrix metallopeptidase 8 [Source:MGI Symbol;Acc:MGI:1202395]
ENSMUSG00000005802	466.043	468.737	473.295	416.065	522.003	461.707	704.147	495.744	Slc30a4	solute carrier family 30 (zinc transporter), member 4 [Source:MGI Symbol;Acc:MGI:1345282]
ENSMUSG00000005803	1671.56	2161.93	1915.09	2433.64	849.832	1048.47	827.235	1276.33	Sqor	sulfide quinone oxidoreductase [Source:MGI Symbol;Acc:MGI:1929899]
ENSMUSG00000005804	679.692	843.408	654.068	913.979	748.961	829.618	946.197	753.7	Bloc1s6	biogenesis of lysosomal organelles complex-1, subunit 6, pallidin [Source:MGI Symbol;Acc:MGI:1927580]
ENSMUSG00000005813	866.773	1090.53	1229.25	968.545	1038.12	959.041	1105.73	930.991	Metap1	methionyl aminopeptidase 1 [Source:MGI Symbol;Acc:MGI:1922874]
ENSMUSG00000005823	1719.16	1843.06	1721.17	1892.07	1555.92	1557.44	1598.77	1734.27	Gpr108	G protein-coupled receptor 108 [Source:MGI Symbol;Acc:MGI:1925558]
ENSMUSG00000005824	7.74893	1.59434	2.19118	0	70.6092	83.6162	158.846	59.6574	Tnfsf14	tumor necrosis factor (ligand) superfamily, member 14 [Source:MGI Symbol;Acc:MGI:1355317]
ENSMUSG00000005836	28.7817	27.1038	33.9633	25.9188	45.3916	49.4426	52.9485	65.5391	Gata6	GATA binding protein 6 [Source:MGI Symbol;Acc:MGI:107516]
ENSMUSG00000005846	1071.57	1181.41	1206.25	1331.41	1329.81	1276.06	1476.37	1186.43	Rsl1d1	ribosomal L1 domain containing 1 [Source:MGI Symbol;Acc:MGI:1913659]
ENSMUSG00000005864	2.21398	3.18869	3.28677	2.7283	0	2.18129	0	0	Cnga2	cyclic nucleotide gated channel alpha 2 [Source:MGI Symbol;Acc:MGI:108040]
ENSMUSG00000005871	1555.32	1350.41	1349.77	1316.4	1503.81	1793.02	1526.57	1629.23	Apc	adenomatosis polyposis coli [Source:MGI Symbol;Acc:MGI:88039]
ENSMUSG00000005873	7434.55	7514.14	6814.58	7707.43	4290.35	4684.69	4259.95	4642.35	Reep5	receptor accessory protein 5 [Source:MGI Symbol;Acc:MGI:1270152]
ENSMUSG00000005881	1777.83	1771.32	1637.91	1740.65	1993.03	2527.39	2139.95	2365.29	Ergic3	ERGIC and golgi 3 [Source:MGI Symbol;Acc:MGI:1913616]
ENSMUSG00000005882	3401.78	4488.08	4449.2	5111.46	1220.53	1036.84	850.615	1227.6	Uqcc1	ubiquinol-cytochrome c reductase complex assembly factor 1 [Source:MGI Symbol;Acc:MGI:1929472]
ENSMUSG00000005883	1.10699	6.37738	4.38236	0	11.7682	12.3607	11.6899	49.5744	Spo11	SPO11 meiotic protein covalently bound to DSB [Source:MGI Symbol;Acc:MGI:1349669]
ENSMUSG00000005886	988.542	1119.23	999.179	1184.08	878.411	1224.43	836.862	1359.52	Ncoa2	nuclear receptor coactivator 2 [Source:MGI Symbol;Acc:MGI:1276533]
ENSMUSG00000005892	5.53495	0	2.19118	1.36415	0	2.90839	0	0	Trh	thyrotropin releasing hormone [Source:MGI Symbol;Acc:MGI:98823]
ENSMUSG00000005893	519.178	546.86	569.707	551.116	453.916	617.306	394.02	520.952	Nr2c2	nuclear receptor subfamily 2, group C, member 2 [Source:MGI Symbol;Acc:MGI:1352466]
ENSMUSG00000005897	404.051	425.69	429.472	492.457	331.191	362.094	319.754	351.222	Nr2c1	nuclear receptor subfamily 2, group C, member 1 [Source:MGI Symbol;Acc:MGI:1352465]
ENSMUSG00000005899	801.461	776.446	827.171	743.46	801.078	734.368	726.839	787.309	Smpd4	sphingomyelin phosphodiesterase 4 [Source:MGI Symbol;Acc:MGI:1924876]
ENSMUSG00000005907	511.43	637.738	464.531	714.813	312.698	307.562	274.37	404.998	Pex1	peroxisomal biogenesis factor 1 [Source:MGI Symbol;Acc:MGI:1918632]
ENSMUSG00000005936	2399.96	2002.5	2065.19	2046.22	2132.56	2315.81	2377.87	2362.77	Kctd20	potassium channel tetramerisation domain containing 20 [Source:MGI Symbol;Acc:MGI:1914239]
ENSMUSG00000005947	80.8103	103.632	58.0663	102.311	78.1744	89.433	42.6339	87.3855	Itgae	integrin alpha E, epithelial-associated [Source:MGI Symbol;Acc:MGI:1298377]
ENSMUSG00000005949	524.713	612.228	507.259	537.474	728.787	825.256	793.541	691.521	Ctns	cystinosis, nephropathic [Source:MGI Symbol;Acc:MGI:1932872]
ENSMUSG00000005950	2518.4	4084.71	2454.12	3867.36	601.018	331.556	338.321	865.452	P2rx5	purinergic receptor P2X, ligand-gated ion channel, 5 [Source:MGI Symbol;Acc:MGI:2137026]
ENSMUSG00000005951	634.305	703.106	637.634	928.985	232.842	252.303	151.282	338.619	Shpk	sedoheptulokinase [Source:MGI Symbol;Acc:MGI:1921887]
ENSMUSG00000005952	87.4522	36.6699	59.1619	75.0281	35.3046	23.2671	34.3822	37.811	Trpv1	transient receptor potential cation channel, subfamily V, member 1 [Source:MGI Symbol;Acc:MGI:1341787]
ENSMUSG00000005958	115.127	60.5851	88.7429	72.2998	134.494	162.143	151.969	129.398	Ephb3	Eph receptor B3 [Source:MGI Symbol;Acc:MGI:104770]
ENSMUSG00000005968	13.2839	11.1604	8.76473	5.45659	105.914	99.6123	168.473	68.9001	Tuft1	tuftelin 1 [Source:MGI Symbol;Acc:MGI:109572]
ENSMUSG00000005973	634.305	467.143	510.545	406.516	1564.33	1662.14	1863.51	936.033	Rcn1	reticulocalbin 1 [Source:MGI Symbol;Acc:MGI:104559]
ENSMUSG00000005980	61.9915	25.5095	65.7355	58.6583	54.638	42.8987	50.198	69.7403	Dnase1	deoxyribonuclease I [Source:MGI Symbol;Acc:MGI:103157]
ENSMUSG00000005981	5864.84	7906.35	7253.91	9059.3	2293.12	1834.47	2345.55	2608.12	Trap1	TNF receptor-associated protein 1 [Source:MGI Symbol;Acc:MGI:1915265]
ENSMUSG00000005982	914.374	972.55	1200.77	1162.25	848.991	983.036	908.377	911.666	Naa60	N(alpha)-acetyltransferase 60, NatF catalytic subunit [Source:MGI Symbol;Acc:MGI:1922013]
ENSMUSG00000005983	84.1313	92.472	52.5884	77.7564	96.6673	101.794	107.96	77.3025	1700037C18Rik	RIKEN cDNA 1700037C18 gene [Source:MGI Symbol;Acc:MGI:1920511]
ENSMUSG00000005986	38.7447	38.2643	47.1104	31.3754	170.639	217.402	168.473	220.984	Ankrd13d	ankyrin repeat domain 13 family, member D [Source:MGI Symbol;Acc:MGI:1915673]
ENSMUSG00000006005	1636.13	1785.67	2139.69	1852.51	2366.25	2568.11	2558.72	2260.26	Tpr	translocated promoter region, nuclear basket protein [Source:MGI Symbol;Acc:MGI:1922066]
ENSMUSG00000006010	1139.09	1417.37	1127.36	1403.71	913.716	1138.63	823.109	1115	Odr4	odr4 GPCR localization factor homolog [Source:MGI Symbol;Acc:MGI:2385108]
ENSMUSG00000006014	192.616	137.114	277.185	174.611	275.712	627.485	240.675	231.908	Prg4	proteoglycan 4 (megakaryocyte stimulating factor, articular superficial zone protein) [Source:MGI Symbol;Acc:MGI:1891344]
ENSMUSG00000006019	819.173	778.04	596.002	772.108	974.238	1042.66	1109.86	1044.42	Dhx34	DEAH (Asp-Glu-Ala-His) box polypeptide 34 [Source:MGI Symbol;Acc:MGI:1918973]
ENSMUSG00000006021	611.059	660.058	647.494	702.536	373.22	354.824	313.565	422.643	Kptn	kaptin [Source:MGI Symbol;Acc:MGI:1890380]
ENSMUSG00000006024	4074.83	3721.2	3783.08	3728.22	3252.22	2917.11	3641.76	3236.62	Napa	N-ethylmaleimide sensitive fusion protein attachment protein alpha [Source:MGI Symbol;Acc:MGI:104563]
ENSMUSG00000006050	2435.38	2297.45	2313.89	2396.81	1978.74	1805.38	2084.25	2112.38	Sra1	steroid receptor RNA activator 1 [Source:MGI Symbol;Acc:MGI:1344414]
ENSMUSG00000006057	160.514	460.765	2470.56	130.958	1626.53	895.057	892.561	579.769	Atp5g1	ATP synthase, H+ transporting, mitochondrial F0 complex, subunit C1 (subunit 9) [Source:MGI Symbol;Acc:MGI:107653]
ENSMUSG00000006058	1493.33	1323.31	1206.25	1375.06	1385.28	1359.67	1705.36	1330.95	Snf8	SNF8, ESCRT-II complex subunit, homolog (S. cerevisiae) [Source:MGI Symbol;Acc:MGI:1343161]
ENSMUSG00000006095	1087.06	990.088	926.87	1035.39	1625.69	1617.79	1935.03	1509.92	Tbcb	tubulin folding cofactor B [Source:MGI Symbol;Acc:MGI:1913661]
ENSMUSG00000006127	1405.88	1361.57	1350.86	1409.16	1584.5	1804.66	1692.29	2193.88	Inpp5k	inositol polyphosphate 5-phosphatase K [Source:MGI Symbol;Acc:MGI:1194899]
ENSMUSG00000006134	842.42	873.701	956.451	717.542	1194.47	1272.42	1472.24	1107.44	Crkl	v-crk avian sarcoma virus CT10 oncogene homolog-like [Source:MGI Symbol;Acc:MGI:104686]
ENSMUSG00000006143	0	0	0	0	3.36234	2.18129	4.12586	0	Upk3bl	uroplakin 3B-like [Source:MGI Symbol;Acc:MGI:1916915]
ENSMUSG00000006154	851.276	145.085	315.53	304.205	266.465	159.234	57.0744	172.25	Eps8l1	EPS8-like 1 [Source:MGI Symbol;Acc:MGI:1914675]
ENSMUSG00000006169	894.448	1135.17	1121.89	1010.83	1894.68	2091.13	2152.32	1885.51	Clint1	clathrin interactor 1 [Source:MGI Symbol;Acc:MGI:2144243]
ENSMUSG00000006179	0	0	0	0	14.2899	7.27097	8.25172	8.40245	Prss16	protease, serine 16 (thymus) [Source:MGI Symbol;Acc:MGI:1859181]
ENSMUSG00000006191	266.785	296.548	315.53	324.667	227.799	224.673	247.552	272.239	Cdkal1	CDK5 regulatory subunit associated protein 1-like 1 [Source:MGI Symbol;Acc:MGI:1921765]
ENSMUSG00000006205	1112.53	1018.79	980.554	1117.24	1211.28	1715.95	1189.62	1488.07	Htra1	HtrA serine peptidase 1 [Source:MGI Symbol;Acc:MGI:1929076]
ENSMUSG00000006215	477.113	398.586	583.95	487.001	820.411	738.004	1006.02	804.114	Zbtb17	zinc finger and BTB domain containing 17 [Source:MGI Symbol;Acc:MGI:107410]
ENSMUSG00000006216	0	0	0	0	1.68117	0	2.06293	0.840245	Clcnkb	chloride channel, voltage-sensitive Kb [Source:MGI Symbol;Acc:MGI:1930643]
ENSMUSG00000006218	160.514	132.331	70.1178	105.039	131.131	116.336	27.5057	67.2196	Fam131c	family with sequence similarity 131, member C [Source:MGI Symbol;Acc:MGI:2685539]
ENSMUSG00000006219	469.364	376.265	350.589	260.552	2161.98	2219.83	2772.58	1735.11	Fblim1	filamin binding LIM protein 1 [Source:MGI Symbol;Acc:MGI:1921452]
ENSMUSG00000006221	43.1726	108.415	1825.25	35.4678	242.089	42.8987	50.8856	52.9354	Hspb7	heat shock protein family, member 7 (cardiovascular) [Source:MGI Symbol;Acc:MGI:1352494]
ENSMUSG00000006235	140.588	119.576	141.331	102.311	92.4644	119.971	103.147	165.528	Epor	erythropoietin receptor [Source:MGI Symbol;Acc:MGI:95408]
ENSMUSG00000006241	292.245	317.274	274.993	347.858	77.3338	55.2594	37.1327	99.9891	Ccdc159	coiled-coil domain containing 159 [Source:MGI Symbol;Acc:MGI:1914369]
ENSMUSG00000006262	1589.64	1674.06	1461.52	1585.14	1077.63	1105.92	1127.74	1038.54	Mob1b	MOB kinase activator 1B [Source:MGI Symbol;Acc:MGI:1915723]
ENSMUSG00000006269	2.21398	0	2.19118	0	3.36234	0	2.06293	0	Atp6v1b1	ATPase, H+ transporting, lysosomal V1 subunit B1 [Source:MGI Symbol;Acc:MGI:103285]
ENSMUSG00000006273	2246.08	2774.16	2385.1	3043.41	9840.73	9389.74	12709	6352.25	Atp6v1b2	ATPase, H+ transporting, lysosomal V1 subunit B2 [Source:MGI Symbol;Acc:MGI:109618]
ENSMUSG00000006276	1926.16	1881.33	1996.17	1788.4	1604.68	1545.08	1839.45	1730.9	Eps15l1	epidermal growth factor receptor pathway substrate 15-like 1 [Source:MGI Symbol;Acc:MGI:104582]
ENSMUSG00000006281	2236.12	2157.15	2099.15	2304.05	4659.36	5615.37	5502.52	4702.85	Tep1	telomerase associated protein 1 [Source:MGI Symbol;Acc:MGI:109573]
ENSMUSG00000006288	586.705	548.454	587.237	682.074	982.644	1121.18	860.242	1115.85	Ttc5	tetratricopeptide repeat domain 5 [Source:MGI Symbol;Acc:MGI:2683584]
ENSMUSG00000006289	1317.32	1347.22	1412.22	1540.12	810.324	943.045	793.541	978.885	Osgep	O-sialoglycoprotein endopeptidase [Source:MGI Symbol;Acc:MGI:1913496]
ENSMUSG00000006299	2921.35	3215.79	2761.98	3313.51	2645.32	2678.63	2557.35	2850.95	Aamp	angio-associated migratory protein [Source:MGI Symbol;Acc:MGI:107809]
ENSMUSG00000006301	2382.24	2110.91	2130.92	2675.09	2393.15	2057.69	2595.17	2473.68	Tmbim1	transmembrane BAX inhibitor motif containing 1 [Source:MGI Symbol;Acc:MGI:1916910]
ENSMUSG00000006304	2424.31	2656.18	2539.58	2576.87	8377.27	9639.13	10377.2	6906.81	Arpc2	actin related protein 2/3 complex, subunit 2 [Source:MGI Symbol;Acc:MGI:1923959]
ENSMUSG00000006307	2491.84	2161.93	2397.15	2021.67	2651.21	2290.36	2643.99	2808.94	Kmt2b	lysine (K)-specific methyltransferase 2B [Source:MGI Symbol;Acc:MGI:109565]
ENSMUSG00000006310	77.4893	84.5002	42.728	84.5772	88.2614	66.893	138.904	73.9415	Zbtb32	zinc finger and BTB domain containing 32 [Source:MGI Symbol;Acc:MGI:1891838]
ENSMUSG00000006313	21.0328	30.2925	17.5295	17.7339	24.377	13.8148	23.3799	15.1244	Upk1a	uroplakin 1A [Source:MGI Symbol;Acc:MGI:98911]
ENSMUSG00000006315	3187.03	3268.41	2995.35	3358.53	1284.41	1258.61	990.894	1293.98	Tmem147	transmembrane protein 147 [Source:MGI Symbol;Acc:MGI:1915011]
ENSMUSG00000006333	11703.1	10105	8730.76	10696.3	13939.4	17608.1	14534.7	17025.9	Rps9	ribosomal protein S9 [Source:MGI Symbol;Acc:MGI:1924096]
ENSMUSG00000006335	533.569	360.322	455.766	491.093	485.018	464.615	464.847	473.898	Tfpt	TCF3 (E2A) fusion partner [Source:MGI Symbol;Acc:MGI:1916964]
ENSMUSG00000006342	81.9173	43.0473	47.1104	39.5603	174.001	148.328	179.475	142.001	Susd2	sushi domain containing 2 [Source:MGI Symbol;Acc:MGI:1918983]
ENSMUSG00000006344	409.586	288.576	339.633	306.933	500.148	710.374	458.658	825.961	Ggt5	gamma-glutamyltransferase 5 [Source:MGI Symbol;Acc:MGI:1346063]
ENSMUSG00000006345	0	1.59434	0	0	6.72468	3.63549	2.75057	7.5622	Ggt1	gamma-glutamyltransferase 1 [Source:MGI Symbol;Acc:MGI:95706]
ENSMUSG00000006356	2404.38	1403.02	1928.24	1542.85	2889.09	2294.72	2897.04	2857.67	Crip2	cysteine rich protein 2 [Source:MGI Symbol;Acc:MGI:1915587]
ENSMUSG00000006360	1181.16	865.729	842.509	1084.5	4070.95	5115.13	3970.45	3403.83	Crip1	cysteine-rich protein 1 (intestinal) [Source:MGI Symbol;Acc:MGI:88501]
ENSMUSG00000006362	1143.52	864.134	1229.25	1079.04	1449.17	1161.9	1466.74	1413.29	Cbfa2t3	core-binding factor, runt domain, alpha subunit 2, translocated to, 3 (human) [Source:MGI Symbol;Acc:MGI:1338013]
ENSMUSG00000006369	253.501	117.981	241.03	175.975	87.4209	149.782	69.452	81.5037	Fbln1	fibulin 1 [Source:MGI Symbol;Acc:MGI:95487]
ENSMUSG00000006373	2549.4	2498.34	2159.41	2891.99	1648.39	1755.94	1574.02	1741.83	Pgrmc1	progesterone receptor membrane component 1 [Source:MGI Symbol;Acc:MGI:1858305]
ENSMUSG00000006378	123.983	167.406	115.037	181.432	32.7828	14.5419	47.4474	42.0122	Gcat	glycine C-acetyltransferase (2-amino-3-ketobutyrate-coenzyme A ligase) [Source:MGI Symbol;Acc:MGI:1349389]
ENSMUSG00000006386	2764.15	1835.09	2462.89	1787.03	2388.1	1831.56	2219.03	2892.96	Tek	TEK receptor tyrosine kinase [Source:MGI Symbol;Acc:MGI:98664]
ENSMUSG00000006389	0	0	0	2.7283	0	0	2.75057	0	Mpl	myeloproliferative leukemia virus oncogene [Source:MGI Symbol;Acc:MGI:97076]
ENSMUSG00000006390	555.709	310.897	381.266	324.667	1588.71	1569.8	1976.97	1380.52	Elovl1	elongation of very long chain fatty acids (FEN1/Elo2, SUR4/Elo3, yeast)-like 1 [Source:MGI Symbol;Acc:MGI:1858959]
ENSMUSG00000006392	696.297	650.492	686.936	770.743	1003.66	955.406	1211.63	895.701	Med8	mediator complex subunit 8 [Source:MGI Symbol;Acc:MGI:1915269]
ENSMUSG00000006395	338.739	312.491	336.346	377.869	487.539	462.434	444.218	525.993	Hyi	hydroxypyruvate isomerase (putative) [Source:MGI Symbol;Acc:MGI:1915430]
ENSMUSG00000006398	38.7447	12.7548	12.0515	23.1905	227.799	261.028	278.496	168.889	Cdc20	cell division cycle 20 [Source:MGI Symbol;Acc:MGI:1859866]
ENSMUSG00000006403	37.6377	27.1038	19.7206	27.283	265.625	96.7039	423.588	87.3855	Adamts4	a disintegrin-like and metallopeptidase (reprolysin type) with thrombospondin type 1 motif, 4 [Source:MGI Symbol;Acc:MGI:1339949]
ENSMUSG00000006411	11.0699	11.1604	8.76473	6.82074	477.452	466.069	618.879	289.044	Nectin4	nectin cell adhesion molecule 4 [Source:MGI Symbol;Acc:MGI:1918990]
ENSMUSG00000006412	966.403	1173.44	1120.79	1317.77	1089.4	824.528	1149.74	1030.98	Pfdn2	prefoldin 2 [Source:MGI Symbol;Acc:MGI:1276111]
ENSMUSG00000006418	1288.54	1245.18	1209.53	1162.25	3649.82	3210.86	4560.45	2936.66	Rnf114	ring finger protein 114 [Source:MGI Symbol;Acc:MGI:1933159]
ENSMUSG00000006423	1403.66	1945.1	1583.13	1991.66	992.731	1072.47	988.831	1081.4	C330007P06Rik	RIKEN cDNA C330007P06 gene [Source:MGI Symbol;Acc:MGI:1924894]
ENSMUSG00000006435	39.8517	226.397	1152.56	47.7452	283.277	34.1736	22.6922	27.7281	Neurl1a	neuralized E3 ubiquitin protein ligase 1A [Source:MGI Symbol;Acc:MGI:1334263]
ENSMUSG00000006442	469.364	535.7	539.031	615.231	764.932	463.161	825.86	315.932	Srm	spermidine synthase [Source:MGI Symbol;Acc:MGI:102690]
ENSMUSG00000006445	649.803	307.708	308.957	167.79	460.641	221.765	442.842	339.459	Epha2	Eph receptor A2 [Source:MGI Symbol;Acc:MGI:95278]
ENSMUSG00000006456	562.351	609.039	577.376	537.474	576.641	623.122	674.578	618.42	Rbm14	RNA binding motif protein 14 [Source:MGI Symbol;Acc:MGI:1929092]
ENSMUSG00000006457	70.8474	3504.37	27905.8	83.213	9510.38	16.7232	11.6899	11.7634	Actn3	actinin alpha 3 [Source:MGI Symbol;Acc:MGI:99678]
ENSMUSG00000006462	71.9544	181.755	162.147	140.507	26.0581	10.9065	34.3822	27.7281	A530013C23Rik	RIKEN cDNA A530013C23 gene [Source:MGI Symbol;Acc:MGI:3041178]
ENSMUSG00000006463	245.752	186.538	216.927	304.205	390.872	383.907	356.887	378.11	Zdhhc24	zinc finger, DHHC domain containing 24 [Source:MGI Symbol;Acc:MGI:1917855]
ENSMUSG00000006464	182.653	116.387	124.897	98.2186	126.928	115.608	131.34	138.64	Bbs1	Bardet-Biedl syndrome 1 (human) [Source:MGI Symbol;Acc:MGI:1277215]
ENSMUSG00000006471	249.073	138.708	195.015	144.6	250.494	301.018	311.502	319.293	Ndor1	NADPH dependent diflavin oxidoreductase 1 [Source:MGI Symbol;Acc:MGI:1926047]
ENSMUSG00000006476	1172.3	967.767	1147.08	1122.69	892.701	844.887	876.745	1105.76	Nsmf	NMDA receptor synaptonuclear signaling and neuronal migration factor [Source:MGI Symbol;Acc:MGI:1861755]
ENSMUSG00000006494	2901.42	4378.07	3481.79	4763.6	903.629	714.01	845.801	1177.18	Pdk1	pyruvate dehydrogenase kinase, isoenzyme 1 [Source:MGI Symbol;Acc:MGI:1926119]
ENSMUSG00000006498	1670.45	1388.67	1430.84	1313.67	3028.63	3129.43	3525.55	2687.94	Ptbp1	polypyrimidine tract binding protein 1 [Source:MGI Symbol;Acc:MGI:97791]
ENSMUSG00000006517	122.876	135.519	202.684	143.236	361.452	293.02	402.959	278.121	Mvd	mevalonate (diphospho) decarboxylase [Source:MGI Symbol;Acc:MGI:2179327]
ENSMUSG00000006519	335.418	200.887	195.015	192.345	10051.7	12988.1	12471.8	8936.84	Cyba	cytochrome b-245, alpha polypeptide [Source:MGI Symbol;Acc:MGI:1316658]
ENSMUSG00000006522	4.42796	4.78303	0	2.7283	4.20293	8.72517	10.3147	13.4439	Itih3	inter-alpha trypsin inhibitor, heavy chain 3 [Source:MGI Symbol;Acc:MGI:96620]
ENSMUSG00000006526	1901.81	2130.04	1700.36	1762.48	960.789	825.983	715.149	1116.69	Tmem110	transmembrane protein 110 [Source:MGI Symbol;Acc:MGI:1921500]
ENSMUSG00000006527	627.664	950.229	719.803	811.668	659.019	621.668	737.841	555.402	Sfmbt1	Scm-like with four mbt domains 1 [Source:MGI Symbol;Acc:MGI:1859609]
ENSMUSG00000006529	1.10699	1.59434	1.09559	0	3.36234	2.90839	0	1.68049	Itih1	inter-alpha trypsin inhibitor, heavy chain 1 [Source:MGI Symbol;Acc:MGI:96618]
ENSMUSG00000006538	12.1769	7.97172	3.28677	1.36415	5.04351	4.36258	0	6.72196	Ihh	Indian hedgehog [Source:MGI Symbol;Acc:MGI:96533]
ENSMUSG00000006542	5.53495	98.8493	460.148	9.54903	148.784	13.0878	24.0675	5.88171	Prkag3	protein kinase, AMP-activated, gamma 3 non-catalytic subunit [Source:MGI Symbol;Acc:MGI:1891343]
ENSMUSG00000006567	9.96291	3.18869	3.28677	2.7283	8.40585	2.90839	0.687643	0.840245	Atp7b	ATPase, Cu++ transporting, beta polypeptide [Source:MGI Symbol;Acc:MGI:103297]
ENSMUSG00000006574	6.64194	3.18869	5.47796	4.09244	0	1.45419	8.93936	11.7634	Slc4a1	solute carrier family 4 (anion exchanger), member 1 [Source:MGI Symbol;Acc:MGI:109393]
ENSMUSG00000006575	229.147	291.765	134.758	256.46	147.102	166.505	88.706	143.682	Rundc3a	RUN domain containing 3A [Source:MGI Symbol;Acc:MGI:1858752]
ENSMUSG00000006576	375.27	245.529	405.369	313.754	331.191	294.474	241.363	316.772	Slc4a3	solute carrier family 4 (anion exchanger), member 3 [Source:MGI Symbol;Acc:MGI:109350]
ENSMUSG00000006585	54.2425	33.4812	38.3457	58.6583	716.179	817.257	1083.04	507.508	Cdt1	chromatin licensing and DNA replication factor 1 [Source:MGI Symbol;Acc:MGI:1914427]
ENSMUSG00000006586	63.0985	17.5378	52.5884	34.1037	29.4205	39.9904	44.6968	45.3732	Runx1t1	runt-related transcription factor 1; translocated to, 1 (cyclin D-related) [Source:MGI Symbol;Acc:MGI:104793]
ENSMUSG00000006587	4.42796	15.9434	172.008	1.36415	76.4932	20.3587	8.25172	13.4439	Snai3	snail family zinc finger 3 [Source:MGI Symbol;Acc:MGI:1353563]
ENSMUSG00000006589	363.093	347.567	319.913	334.216	2868.08	2930.2	3340.57	1964.49	Aprt	adenine phosphoribosyl transferase [Source:MGI Symbol;Acc:MGI:88061]
ENSMUSG00000006599	922.123	982.116	866.612	1092.68	1417.23	1393.12	1812.63	1162.9	Gtf2h1	general transcription factor II H, polypeptide 1 [Source:MGI Symbol;Acc:MGI:1277216]
ENSMUSG00000006611	836.885	926.314	811.833	933.077	706.932	1233.16	669.077	1176.34	Hfe	hemochromatosis [Source:MGI Symbol;Acc:MGI:109191]
ENSMUSG00000006638	15.4979	7.97172	8.76473	9.54903	9.24644	8.72517	13.0652	22.6866	Abhd1	abhydrolase domain containing 1 [Source:MGI Symbol;Acc:MGI:1931013]
ENSMUSG00000006641	1292.96	1554.49	1526.16	1797.95	294.205	203.587	261.305	367.187	Slc5a6	solute carrier family 5 (sodium-dependent vitamin transporter), member 6 [Source:MGI Symbol;Acc:MGI:2660847]
ENSMUSG00000006642	105.164	47.8303	83.2649	77.7564	175.682	151.963	146.468	195.777	Tcf23	transcription factor 23 [Source:MGI Symbol;Acc:MGI:1934960]
ENSMUSG00000006651	98.5221	57.3964	87.6473	42.2886	104.233	89.433	136.841	128.557	Aplp1	amyloid beta (A4) precursor-like protein 1 [Source:MGI Symbol;Acc:MGI:88046]
ENSMUSG00000006673	1669.34	1718.7	1676.25	1781.58	1641.66	1611.25	1816.75	1459.51	Qrich1	glutamine-rich 1 [Source:MGI Symbol;Acc:MGI:1916482]
ENSMUSG00000006675	74.1684	82.9059	123.802	90.0337	47.0728	45.8071	55.6991	68.9001	P4htm	prolyl 4-hydroxylase, transmembrane (endoplasmic reticulum) [Source:MGI Symbol;Acc:MGI:1921693]
ENSMUSG00000006676	4465.6	4129.35	4675.98	3976.49	4341.62	3897.24	4151.99	4438.17	Usp19	ubiquitin specific peptidase 19 [Source:MGI Symbol;Acc:MGI:1918722]
ENSMUSG00000006678	101.843	106.821	94.2208	117.317	208.465	270.48	208.356	200.818	Pola1	polymerase (DNA directed), alpha 1 [Source:MGI Symbol;Acc:MGI:99660]
ENSMUSG00000006699	5385.51	7035.84	6859.5	6943.51	13293	15176	15909.3	11883.6	Cdc42	cell division cycle 42 [Source:MGI Symbol;Acc:MGI:106211]
ENSMUSG00000006705	291.138	261.472	333.06	271.465	494.264	579.497	697.27	580.609	Pknox1	Pbx/knotted 1 homeobox [Source:MGI Symbol;Acc:MGI:1201409]
ENSMUSG00000006711	4.42796	0	1.09559	1.36415	0	0	0.687643	0	D130043K22Rik	RIKEN cDNA D130043K22 gene [Source:MGI Symbol;Acc:MGI:3036268]
ENSMUSG00000006715	835.778	1124.01	863.326	1222.28	345.48	460.253	319.067	452.892	Gmnn	geminin [Source:MGI Symbol;Acc:MGI:1927344]
ENSMUSG00000006717	3657.5	4893.04	3613.26	5029.61	877.571	870.336	550.802	1120.05	Acot13	acyl-CoA thioesterase 13 [Source:MGI Symbol;Acc:MGI:1914084]
ENSMUSG00000006720	12.1769	6.37738	5.47796	4.09244	17.6523	7.27097	6.87643	5.04147	Zfp184	zinc finger protein 184 (Kruppel-like) [Source:MGI Symbol;Acc:MGI:1922244]
ENSMUSG00000006724	0	3.18869	3.28677	1.36415	10.9276	2.18129	24.0675	4.20122	Cyp27b1	cytochrome P450, family 27, subfamily b, polypeptide 1 [Source:MGI Symbol;Acc:MGI:1098274]
ENSMUSG00000006728	1339.46	1337.65	1287.32	1391.43	2133.41	2046.78	2707.94	1591.42	Cdk4	cyclin-dependent kinase 4 [Source:MGI Symbol;Acc:MGI:88357]
ENSMUSG00000006731	85.2383	38.2643	49.3016	45.0169	1034.76	1488.37	1159.37	1537.65	B4galnt1	beta-1,4-N-acetyl-galactosaminyl transferase 1 [Source:MGI Symbol;Acc:MGI:1342057]
ENSMUSG00000006732	172.69	146.68	173.103	141.871	344.64	234.125	373.39	157.966	Mettl1	methyltransferase like 1 [Source:MGI Symbol;Acc:MGI:1339986]
ENSMUSG00000006736	727.293	757.313	827.171	863.505	1022.15	953.952	1116.73	842.765	Tspan31	tetraspanin 31 [Source:MGI Symbol;Acc:MGI:1914375]
ENSMUSG00000006740	1870.81	2232.08	2279.92	2084.42	2441.06	2504.12	2991.94	2001.46	Kif5b	kinesin family member 5B [Source:MGI Symbol;Acc:MGI:1098268]
ENSMUSG00000006763	238.003	172.189	207.067	177.339	283.277	328.648	278.496	290.725	Saal1	serum amyloid A-like 1 [Source:MGI Symbol;Acc:MGI:1926185]
ENSMUSG00000006764	1.10699	1.59434	0	0	10.087	6.54388	8.25172	9.24269	Tph2	tryptophan hydroxylase 2 [Source:MGI Symbol;Acc:MGI:2651811]
ENSMUSG00000006777	0	1.59434	0	0	2.52176	4.36258	0	5.88171	Krt23	keratin 23 [Source:MGI Symbol;Acc:MGI:2148866]
ENSMUSG00000006782	577.849	433.662	484.251	519.74	1605.52	1789.39	2045.05	1453.62	Cnp	2',3'-cyclic nucleotide 3' phosphodiesterase [Source:MGI Symbol;Acc:MGI:88437]
ENSMUSG00000006784	585.598	1124.01	645.303	819.853	42.8698	21.8129	25.4428	140.321	Ttc25	tetratricopeptide repeat domain 25 [Source:MGI Symbol;Acc:MGI:1921657]
ENSMUSG00000006800	892.234	1171.84	1038.62	1368.24	1128.07	1633.79	1100.23	1382.2	Sulf2	sulfatase 2 [Source:MGI Symbol;Acc:MGI:1919293]
ENSMUSG00000006818	19683.4	24916.4	19546.4	24948.9	6030.36	4950.81	5803.71	7936.11	Sod2	superoxide dismutase 2, mitochondrial [Source:MGI Symbol;Acc:MGI:98352]
ENSMUSG00000006850	353.13	352.35	413.038	395.603	299.248	345.371	257.866	371.388	Tmco6	transmembrane and coiled-coil domains 6 [Source:MGI Symbol;Acc:MGI:1919233]
ENSMUSG00000006906	419.549	455.982	413.038	489.729	511.076	538.052	453.845	447.85	Stambp	STAM binding protein [Source:MGI Symbol;Acc:MGI:1917777]
ENSMUSG00000006920	2109.92	1910.02	2069.57	2072.14	1580.3	1912.99	1590.52	2419.06	Ezh1	enhancer of zeste 1 polycomb repressive complex 2 subunit [Source:MGI Symbol;Acc:MGI:1097695]
ENSMUSG00000006930	77.4893	30.2925	38.3457	25.9188	469.047	133.786	573.495	236.949	Hap1	huntingtin-associated protein 1 [Source:MGI Symbol;Acc:MGI:1261831]
ENSMUSG00000006931	303.315	328.435	291.427	338.309	474.931	412.991	384.393	294.086	P3h4	prolyl 3-hydroxylase family member 4 (non-enzymatic) [Source:MGI Symbol;Acc:MGI:1913430]
ENSMUSG00000006932	5940.11	5849.65	6738.98	6224.61	6329.61	5862.59	6959.64	5142.3	Ctnnb1	catenin (cadherin associated protein), beta 1 [Source:MGI Symbol;Acc:MGI:88276]
ENSMUSG00000006941	685.227	731.804	668.311	744.825	906.151	919.051	1071.35	860.411	Eif1b	eukaryotic translation initiation factor 1B [Source:MGI Symbol;Acc:MGI:1916219]
ENSMUSG00000006958	71.9544	51.019	76.6914	54.5659	32.7828	31.9923	30.944	41.172	Chrd	chordin [Source:MGI Symbol;Acc:MGI:1313268]
ENSMUSG00000006998	4146.79	5441.5	5840.6	5575.27	5948.82	5473.59	6479.66	4888.54	Psmd2	proteasome (prosome, macropain) 26S subunit, non-ATPase, 2 [Source:MGI Symbol;Acc:MGI:1096584]
ENSMUSG00000007021	9.96291	1.59434	4.38236	5.45659	8.40585	7.99807	6.18879	13.4439	Syngr3	synaptogyrin 3 [Source:MGI Symbol;Acc:MGI:1341881]
ENSMUSG00000007029	1058.28	1076.18	1239.11	978.094	2016.56	1769.75	2169.52	2192.2	Vars	valyl-tRNA synthetase [Source:MGI Symbol;Acc:MGI:90675]
ENSMUSG00000007030	16.6049	11.1604	67.9266	20.4622	25.2176	17.4503	11.0023	29.4086	Vwa7	von Willebrand factor A domain containing 7 [Source:MGI Symbol;Acc:MGI:1306798]
ENSMUSG00000007033	28.7817	41.4529	66.8311	31.3754	42.8698	23.2671	39.8833	14.2842	Hspa1l	heat shock protein 1-like [Source:MGI Symbol;Acc:MGI:96231]
ENSMUSG00000007034	0	4.78303	0	0	1.68117	4.36258	1.37529	0	Slc44a4	solute carrier family 44, member 4 [Source:MGI Symbol;Acc:MGI:1917379]
ENSMUSG00000007035	52.0285	28.6982	30.6765	34.1037	33.6234	66.1659	43.3215	87.3855	Msh5	mutS homolog 5 [Source:MGI Symbol;Acc:MGI:1329021]
ENSMUSG00000007036	2125.42	2131.64	2198.85	1982.11	1666.88	1425.84	1963.91	1618.31	Abhd16a	abhydrolase domain containing 16A [Source:MGI Symbol;Acc:MGI:99476]
ENSMUSG00000007038	1021.75	934.286	831.554	898.973	2188.88	1897.72	2533.97	1723.34	Neu1	neuraminidase 1 [Source:MGI Symbol;Acc:MGI:97305]
ENSMUSG00000007039	240.217	189.727	202.684	181.432	448.872	568.59	572.807	502.466	Ddah2	dimethylarginine dimethylaminohydrolase 2 [Source:MGI Symbol;Acc:MGI:1859016]
ENSMUSG00000007041	689.655	460.765	470.009	437.891	5379.74	6484.98	6487.92	4831.41	Clic1	chloride intracellular channel 1 [Source:MGI Symbol;Acc:MGI:2148924]
ENSMUSG00000007050	294.459	280.605	269.515	272.83	364.814	303.2	337.633	289.044	Lsm2	LSM2 homolog, U6 small nuclear RNA and mRNA degradation associated [Source:MGI Symbol;Acc:MGI:90676]
ENSMUSG00000007080	35.4237	44.6416	61.3531	32.7395	168.958	151.963	168.473	142.842	Pole	polymerase (DNA directed), epsilon [Source:MGI Symbol;Acc:MGI:1196391]
ENSMUSG00000007097	72197.9	72525.1	70104.7	67609.9	14228.6	9859.44	7461.62	21487.6	Atp1a2	ATPase, Na+/K+ transporting, alpha 2 polypeptide [Source:MGI Symbol;Acc:MGI:88106]
ENSMUSG00000007107	0	3.18869	0	0	3.36234	1.45419	0.687643	0.840245	Atp1a4	ATPase, Na+/K+ transporting, alpha 4 polypeptide [Source:MGI Symbol;Acc:MGI:1351335]
ENSMUSG00000007122	38.7447	2238.46	18847.5	90.0337	5011.57	16.7232	13.7529	5.04147	Casq1	calsequestrin 1 [Source:MGI Symbol;Acc:MGI:1309468]
ENSMUSG00000007207	83.0243	41.4529	77.787	47.7452	106.754	63.2575	123.776	87.3855	Stx1a	syntaxin 1A (brain) [Source:MGI Symbol;Acc:MGI:109355]
ENSMUSG00000007216	222.505	255.095	302.383	252.367	119.363	161.416	104.522	149.564	Zfp775	zinc finger protein 775 [Source:MGI Symbol;Acc:MGI:2683557]
ENSMUSG00000007279	0	0	9.86032	0	10.087	3.63549	4.12586	3.36098	Scube2	signal peptide, CUB domain, EGF-like 2 [Source:MGI Symbol;Acc:MGI:1928765]
ENSMUSG00000007338	1194.44	1313.74	1166.8	1444.63	547.221	519.148	561.805	499.105	Mrpl49	mitochondrial ribosomal protein L49 [Source:MGI Symbol;Acc:MGI:108180]
ENSMUSG00000007379	111.806	74.9342	73.4046	85.9413	89.9426	87.9788	113.461	115.954	Dennd2c	DENN/MADD domain containing 2C [Source:MGI Symbol;Acc:MGI:3036254]
ENSMUSG00000007411	1631.7	1535.35	1721.17	1677.9	1692.1	1562.53	1613.21	1650.24	Mark3	MAP/microtubule affinity regulating kinase 3 [Source:MGI Symbol;Acc:MGI:1341865]
ENSMUSG00000007415	2522.83	3322.61	3031.5	3805.97	1218.01	1332.77	1286.58	1148.61	Gatad1	GATA zinc finger domain containing 1 [Source:MGI Symbol;Acc:MGI:1914460]
ENSMUSG00000007440	0	0	0	0	0	0	0	1.68049	Pcdha11	protocadherin alpha 11 [Source:MGI Symbol;Acc:MGI:1298372]
ENSMUSG00000007458	2118.78	2399.49	2035.61	2392.72	5685.72	5649.55	7290.4	4502.03	M6pr	mannose-6-phosphate receptor, cation dependent [Source:MGI Symbol;Acc:MGI:96904]
ENSMUSG00000007476	832.457	668.03	696.796	444.712	678.352	531.508	660.825	849.487	Lrrc8a	leucine rich repeat containing 8A [Source:MGI Symbol;Acc:MGI:2652847]
ENSMUSG00000007480	24.3538	58.9907	50.3972	34.1037	5.04351	0	4.8135	4.20122	Mc5r	melanocortin 5 receptor [Source:MGI Symbol;Acc:MGI:99420]
ENSMUSG00000007564	3524.66	3737.14	3843.33	4171.56	3822.14	3437.72	4101.11	3197.97	Ppp2r1a	protein phosphatase 2, regulatory subunit A, alpha [Source:MGI Symbol;Acc:MGI:1926334]
ENSMUSG00000007570	406.265	468.737	602.575	563.393	489.221	408.629	454.532	485.661	Fance	Fanconi anemia, complementation group E [Source:MGI Symbol;Acc:MGI:1920025]
ENSMUSG00000007589	513.644	491.058	525.884	534.746	762.411	703.103	776.349	673.036	Tinf2	Terf1 (TRF1)-interacting nuclear factor 2 [Source:MGI Symbol;Acc:MGI:107246]
ENSMUSG00000007591	14.3909	14.3491	10.9559	16.3698	21.0146	30.5381	26.1305	41.172	Tssk4	testis-specific serine kinase 4 [Source:MGI Symbol;Acc:MGI:1918349]
ENSMUSG00000007594	57.5635	57.3964	56.9707	61.3866	23.5364	10.9065	5.50115	11.7634	Hapln4	hyaluronan and proteoglycan link protein 4 [Source:MGI Symbol;Acc:MGI:2679531]
ENSMUSG00000007603	1270.82	1015.6	1114.22	1154.07	1281.89	1185.9	1030.78	1333.47	Dus3l	dihydrouridine synthase 3-like (S. cerevisiae) [Source:MGI Symbol;Acc:MGI:2147092]
ENSMUSG00000007610	602.203	733.398	704.465	747.553	764.092	656.569	851.303	686.48	Gtpbp3	GTP binding protein 3 [Source:MGI Symbol;Acc:MGI:1917609]
ENSMUSG00000007613	509.216	652.087	785.539	581.127	1781.2	2477.95	1763.81	2193.88	Tgfbr1	transforming growth factor, beta receptor I [Source:MGI Symbol;Acc:MGI:98728]
ENSMUSG00000007617	346.488	511.784	672.693	482.908	336.234	260.301	329.381	226.866	Homer1	homer scaffolding protein 1 [Source:MGI Symbol;Acc:MGI:1347345]
ENSMUSG00000007646	28.7817	39.8586	43.8236	16.3698	34.464	49.4426	40.571	47.0537	Rad51c	RAD51 paralog C [Source:MGI Symbol;Acc:MGI:2150020]
ENSMUSG00000007653	0	0	3.28677	0	0	1.45419	0	0	Gabrb2	gamma-aminobutyric acid (GABA) A receptor, subunit beta 2 [Source:MGI Symbol;Acc:MGI:95620]
ENSMUSG00000007655	19250.6	19046	18817.9	18722.9	9978.59	9214.5	9659.33	13733	Cav1	caveolin 1, caveolae protein [Source:MGI Symbol;Acc:MGI:102709]
ENSMUSG00000007656	1766.76	1710.73	1513.01	1896.17	1596.27	1609.07	1582.27	1611.59	Arpp19	cAMP-regulated phosphoprotein 19 [Source:MGI Symbol;Acc:MGI:1891691]
ENSMUSG00000007659	2040.18	1493.9	1817.59	1572.86	4385.33	3396.27	4902.9	2940.02	Bcl2l1	BCL2-like 1 [Source:MGI Symbol;Acc:MGI:88139]
ENSMUSG00000007670	1709.19	1626.23	1852.64	1579.68	2077.93	2062.78	2335.92	2212.36	Khsrp	KH-type splicing regulatory protein [Source:MGI Symbol;Acc:MGI:1336214]
ENSMUSG00000007682	6349.7	1857.41	2984.39	1845.69	1416.39	2140.57	605.814	1976.26	Dio2	deiodinase, iodothyronine, type II [Source:MGI Symbol;Acc:MGI:1338833]
ENSMUSG00000007721	1627.28	1661.31	1517.39	1784.31	1189.43	1014.3	1029.4	932.672	Ccdc124	coiled-coil domain containing 124 [Source:MGI Symbol;Acc:MGI:1916403]
ENSMUSG00000007739	3003.26	3644.67	3301.02	3621.81	3601.07	3921.96	3713.96	3427.36	Cct4	chaperonin containing Tcp1, subunit 4 (delta) [Source:MGI Symbol;Acc:MGI:104689]
ENSMUSG00000007777	467.15	680.785	464.531	804.847	265.625	324.285	214.545	270.559	0610009B22Rik	RIKEN cDNA 0610009B22 gene [Source:MGI Symbol;Acc:MGI:1913300]
ENSMUSG00000007783	141.695	66.9624	98.6032	96.8545	231.161	266.845	176.037	229.387	Cpt1c	carnitine palmitoyltransferase 1c [Source:MGI Symbol;Acc:MGI:2446526]
ENSMUSG00000007805	13.2839	17.5378	10.9559	40.9244	15.9711	36.3549	48.135	36.1305	Twist2	twist basic helix-loop-helix transcription factor 2 [Source:MGI Symbol;Acc:MGI:104685]
ENSMUSG00000007812	1397.02	1500.28	1121.89	1128.15	1257.52	1350.22	1388.35	1176.34	Zfp655	zinc finger protein 655 [Source:MGI Symbol;Acc:MGI:1919861]
ENSMUSG00000007815	4588.48	5392.07	5139.42	5631.2	6369.11	7166.27	7748.37	5590.15	Rhoa	ras homolog family member A [Source:MGI Symbol;Acc:MGI:1096342]
ENSMUSG00000007817	2158.63	1768.13	2035.61	1923.45	4242.43	4648.33	4911.84	3959.23	Zmiz1	zinc finger, MIZ-type containing 1 [Source:MGI Symbol;Acc:MGI:3040693]
ENSMUSG00000007827	163.835	172.189	113.941	95.4903	124.407	160.689	132.715	177.292	Ankrd26	ankyrin repeat domain 26 [Source:MGI Symbol;Acc:MGI:1917887]
ENSMUSG00000007833	901.09	921.531	800.877	942.626	1007.02	1081.92	1085.1	1188.11	Aldh16a1	aldehyde dehydrogenase 16 family, member A1 [Source:MGI Symbol;Acc:MGI:1916998]
ENSMUSG00000007836	2393.31	2284.69	2634.9	2535.95	4712.32	4538.54	5245.34	4102.92	Hnrnpa0	heterogeneous nuclear ribonucleoprotein A0 [Source:MGI Symbol;Acc:MGI:1924384]
ENSMUSG00000007837	754.967	765.285	662.833	731.183	453.916	502.424	555.616	651.19	Prrg2	proline-rich Gla (G-carboxyglutamic acid) polypeptide 2 [Source:MGI Symbol;Acc:MGI:1929596]
ENSMUSG00000007850	8508.33	7646.47	6660.1	6592.93	8422.66	7845.38	8744.07	8505.8	Hnrnph1	heterogeneous nuclear ribonucleoprotein H1 [Source:MGI Symbol;Acc:MGI:1891925]
ENSMUSG00000007867	277.855	216.831	324.295	267.373	203.422	135.24	153.344	138.64	Ift43	intraflagellar transport 43 [Source:MGI Symbol;Acc:MGI:1923661]
ENSMUSG00000007872	3018.76	1785.67	1309.23	1579.68	2991.64	1859.92	3035.95	2525.78	Id3	inhibitor of DNA binding 3 [Source:MGI Symbol;Acc:MGI:96398]
ENSMUSG00000007877	28.7817	2664.15	20945.5	62.7508	5589.05	3.63549	8.25172	11.7634	Tcap	titin-cap [Source:MGI Symbol;Acc:MGI:1330233]
ENSMUSG00000007880	2404.38	2112.51	2393.87	1814.32	3076.54	3044.36	2994.69	3305.52	Arid1a	AT rich interactive domain 1A (SWI-like) [Source:MGI Symbol;Acc:MGI:1935147]
ENSMUSG00000007888	11.0699	1.59434	12.0515	0	91.6238	70.5284	112.086	33.6098	Crlf1	cytokine receptor-like factor 1 [Source:MGI Symbol;Acc:MGI:1340030]
ENSMUSG00000007891	18131.4	22646.1	18003.8	24551.9	39767.2	52385.2	43613.1	31532.7	Ctsd	cathepsin D [Source:MGI Symbol;Acc:MGI:88562]
ENSMUSG00000007892	15155.8	14862.5	11721.7	15724.5	18910.6	23929.5	17810.7	20332.2	Rplp1	ribosomal protein, large, P1 [Source:MGI Symbol;Acc:MGI:1927099]
ENSMUSG00000007908	15.4979	6.37738	2.19118	1.36415	1.68117	15.9961	0.687643	9.24269	Hmgcll1	3-hydroxymethyl-3-methylglutaryl-Coenzyme A lyase-like 1 [Source:MGI Symbol;Acc:MGI:2446108]
ENSMUSG00000007944	1.10699	0	1.09559	2.7283	0	2.18129	1.37529	1.68049	Ttc9b	tetratricopeptide repeat domain 9B [Source:MGI Symbol;Acc:MGI:1920282]
ENSMUSG00000007946	15.4979	11.1604	13.1471	8.18489	7.56527	7.99807	5.50115	13.4439	Phox2a	paired-like homeobox 2a [Source:MGI Symbol;Acc:MGI:106633]
ENSMUSG00000007950	202.579	161.029	256.368	189.617	298.408	313.379	302.563	416.761	Abhd8	abhydrolase domain containing 8 [Source:MGI Symbol;Acc:MGI:1918946]
ENSMUSG00000007987	228.04	234.369	249.795	225.084	497.626	618.033	697.958	405.838	Ift22	intraflagellar transport 22 [Source:MGI Symbol;Acc:MGI:1914536]
ENSMUSG00000007989	91.8802	95.6606	73.4046	66.8432	51.2757	50.1697	52.9485	56.2964	Fzd3	frizzled class receptor 3 [Source:MGI Symbol;Acc:MGI:108476]
ENSMUSG00000008028	16.6049	12.7548	23.0074	4.09244	0.840585	6.54388	0	3.36098	1700008O03Rik	RIKEN cDNA 1700008O03 gene [Source:MGI Symbol;Acc:MGI:1916599]
ENSMUSG00000008035	443.903	778.04	850.179	883.968	673.309	546.05	616.816	561.284	Mid1ip1	Mid1 interacting protein 1 (gastrulation specific G12-like (zebrafish)) [Source:MGI Symbol;Acc:MGI:1915291]
ENSMUSG00000008036	1949.41	1843.06	1509.72	1885.25	2439.38	2943.29	2764.33	2246.81	Ap2s1	adaptor-related protein complex 2, sigma 1 subunit [Source:MGI Symbol;Acc:MGI:2141861]
ENSMUSG00000008090	1896.27	2254.4	2201.04	2223.56	504.351	480.611	449.719	878.896	Fgfrl1	fibroblast growth factor receptor-like 1 [Source:MGI Symbol;Acc:MGI:2150920]
ENSMUSG00000008129	21.0328	11.1604	10.9559	19.0981	22.6958	13.8148	23.3799	16.8049	4930432K21Rik	RIKEN cDNA 4930432K21 gene [Source:MGI Symbol;Acc:MGI:1921916]
ENSMUSG00000008136	23.2468	25.5095	28.4854	10.9132	162.233	169.414	149.906	167.209	Fhl2	four and a half LIM domains 2 [Source:MGI Symbol;Acc:MGI:1338762]
ENSMUSG00000008140	3282.23	3796.13	3364.56	4051.52	2027.49	2206.01	2024.42	2158.59	Emc10	ER membrane protein complex subunit 10 [Source:MGI Symbol;Acc:MGI:1916933]
ENSMUSG00000008153	11662.1	11873.1	9395.79	13839.3	2689.87	2291.81	813.482	4597.82	Clstn3	calsyntenin 3 [Source:MGI Symbol;Acc:MGI:2178323]
ENSMUSG00000008167	222.505	181.755	146.809	140.507	285.799	265.391	306.001	302.488	Fbxw9	F-box and WD-40 domain protein 9 [Source:MGI Symbol;Acc:MGI:1915878]
ENSMUSG00000008193	6.64194	3.18869	3.28677	6.82074	179.045	200.679	264.055	264.677	Spib	Spi-B transcription factor (Spi-1/PU.1 related) [Source:MGI Symbol;Acc:MGI:892986]
ENSMUSG00000008200	1887.42	1772.91	2041.09	1757.02	2875.64	2616.82	3346.76	3387.87	Fnbp4	formin binding protein 4 [Source:MGI Symbol;Acc:MGI:1860513]
ENSMUSG00000008206	743.898	463.954	555.465	497.914	479.974	440.621	495.103	604.136	Cers4	ceramide synthase 4 [Source:MGI Symbol;Acc:MGI:1914510]
ENSMUSG00000008226	722.865	988.493	1069.3	1027.2	374.901	310.471	244.113	307.53	Scrn3	secernin 3 [Source:MGI Symbol;Acc:MGI:1921866]
ENSMUSG00000008301	576.742	581.936	553.273	597.497	671.628	752.546	853.366	723.451	Phax	phosphorylated adaptor for RNA export [Source:MGI Symbol;Acc:MGI:1891839]
ENSMUSG00000008305	675.264	648.898	707.752	638.421	491.742	446.438	470.348	541.958	Tle1	transducin-like enhancer of split 1 [Source:MGI Symbol;Acc:MGI:104636]
ENSMUSG00000008307	73.0614	103.632	108.464	148.692	68.928	47.2613	74.9531	73.9415	1700109H08Rik	RIKEN cDNA 1700109H08 gene [Source:MGI Symbol;Acc:MGI:1924286]
ENSMUSG00000008318	29.8887	33.4812	67.9266	16.3698	326.988	472.613	394.707	625.982	Relt	RELT tumor necrosis factor receptor [Source:MGI Symbol;Acc:MGI:2443373]
ENSMUSG00000008333	526.927	624.983	478.773	585.219	989.369	1285.51	1242.57	956.199	Snrpb2	U2 small nuclear ribonucleoprotein B [Source:MGI Symbol;Acc:MGI:104805]
ENSMUSG00000008348	5910.22	4209.07	3875.11	4123.82	6037.92	5385.61	7320.65	8327.67	Ubc	ubiquitin C [Source:MGI Symbol;Acc:MGI:98889]
ENSMUSG00000008373	487.076	507.001	525.884	589.312	1044.01	944.499	1095.42	733.534	Prpf31	pre-mRNA processing factor 31 [Source:MGI Symbol;Acc:MGI:1916238]
ENSMUSG00000008384	562.351	338.001	274.993	251.003	821.252	633.302	1126.36	465.496	Sertad1	SERTA domain containing 1 [Source:MGI Symbol;Acc:MGI:1913438]
ENSMUSG00000008393	5717.61	7568.35	5424.27	8015.73	2557.06	2270	2897.73	2990.43	Carhsp1	calcium regulated heat stable protein 1 [Source:MGI Symbol;Acc:MGI:1196368]
ENSMUSG00000008398	1454.59	795.578	957.547	893.517	1787.92	1633.06	2240.34	1795.6	Elk3	ELK3, member of ETS oncogene family [Source:MGI Symbol;Acc:MGI:101762]
ENSMUSG00000008429	749.432	1036.32	1012.33	946.718	952.383	1088.46	1047.97	962.08	Herpud2	HERPUD family member 2 [Source:MGI Symbol;Acc:MGI:1915393]
ENSMUSG00000008435	1227.65	1095.31	1264.31	1309.58	722.903	698.741	635.383	547.84	Rdh13	retinol dehydrogenase 13 (all-trans and 9-cis) [Source:MGI Symbol;Acc:MGI:1918732]
ENSMUSG00000008438	6.64194	1.59434	4.38236	9.54903	13.4494	8.72517	4.8135	4.20122	Adam21	a disintegrin and metallopeptidase domain 21 [Source:MGI Symbol;Acc:MGI:1861229]
ENSMUSG00000008450	356.451	395.397	524.788	556.572	437.945	494.426	432.528	299.967	Nutf2	nuclear transport factor 2 [Source:MGI Symbol;Acc:MGI:1915301]
ENSMUSG00000008461	0	0	1.09559	0	2.52176	0	0	0	Fut1	fucosyltransferase 1 [Source:MGI Symbol;Acc:MGI:109375]
ENSMUSG00000008475	1848.67	2031.19	1572.17	1998.48	8314.23	9613.68	10468.7	7228.63	Arpc5	actin related protein 2/3 complex, subunit 5 [Source:MGI Symbol;Acc:MGI:1915021]
ENSMUSG00000008482	3.32097	0	1.09559	1.36415	0	1.45419	0.687643	0.840245	Rnf151	ring finger protein 151 [Source:MGI Symbol;Acc:MGI:1914754]
ENSMUSG00000008489	1.10699	0	0	0	4.20293	0.727097	0	0	Elavl2	ELAV like RNA binding protein 1 [Source:MGI Symbol;Acc:MGI:1100887]
ENSMUSG00000008496	37.6377	36.6699	32.8677	43.6527	721.222	716.918	898.062	746.978	Pou2f2	POU domain, class 2, transcription factor 2 [Source:MGI Symbol;Acc:MGI:101897]
ENSMUSG00000008540	11074.3	14497.4	8647.5	15229.3	3005.93	4419.3	2733.38	6127.91	Mgst1	microsomal glutathione S-transferase 1 [Source:MGI Symbol;Acc:MGI:1913850]
ENSMUSG00000008575	2925.78	3268.41	2686.39	3163.46	1547.52	1593.8	1265.26	1652.76	Nfib	nuclear factor I/B [Source:MGI Symbol;Acc:MGI:103188]
ENSMUSG00000008601	1.10699	0	4.38236	1.36415	4.20293	5.81678	2.75057	4.20122	Rab25	RAB25, member RAS oncogene family [Source:MGI Symbol;Acc:MGI:1858203]
ENSMUSG00000008604	3043.12	3262.03	3150.92	3200.29	1539.11	1265.88	1278.33	1319.18	Ubqln4	ubiquilin 4 [Source:MGI Symbol;Acc:MGI:2150152]
ENSMUSG00000008658	11.0699	183.35	1060.53	4.09244	315.219	2.18129	2.75057	0	Rbfox1	RNA binding protein, fox-1 homolog (C. elegans) 1 [Source:MGI Symbol;Acc:MGI:1926224]
ENSMUSG00000008668	9103.89	8131.15	6413.59	8860.14	12032.1	14965.8	11759.4	12894.4	Rps18	ribosomal protein S18 [Source:MGI Symbol;Acc:MGI:98146]
ENSMUSG00000008682	7644.88	7109.18	6389.49	7270.91	15219.6	19769.8	16405.1	16276.4	Rpl10	ribosomal protein L10 [Source:MGI Symbol;Acc:MGI:105943]
ENSMUSG00000008683	3800.3	4641.14	3216.66	4299.79	6543.96	8530.31	6816.61	7764.7	Rps15a	ribosomal protein S15A [Source:MGI Symbol;Acc:MGI:2389091]
ENSMUSG00000008690	1997.01	1866.98	1801.15	2076.23	1719.84	1950.08	1884.83	1873.75	Ncaph2	non-SMC condensin II complex, subunit H2 [Source:MGI Symbol;Acc:MGI:1289164]
ENSMUSG00000008730	8100.96	6307.22	6362.1	5943.59	4966.18	4523.27	4120.36	5654.01	Hipk1	homeodomain interacting protein kinase 1 [Source:MGI Symbol;Acc:MGI:1314873]
ENSMUSG00000008734	1746.83	2385.14	2261.3	2710.56	1266.76	1219.34	1413.11	1108.28	Gprc5b	G protein-coupled receptor, family C, group 5, member B [Source:MGI Symbol;Acc:MGI:1927596]
ENSMUSG00000008763	725.079	680.785	649.685	720.27	1024.67	1128.46	1098.85	871.334	Man1a2	mannosidase, alpha, class 1A, member 2 [Source:MGI Symbol;Acc:MGI:104676]
ENSMUSG00000008813	0	0	0	0	0	0	0	3.36098	Tppp2	tubulin polymerization-promoting protein family member 2 [Source:MGI Symbol;Acc:MGI:2684923]
ENSMUSG00000008822	409.586	609.039	479.869	650.698	196.697	177.412	140.279	177.292	Acyp1	acylphosphatase 1, erythrocyte (common) type [Source:MGI Symbol;Acc:MGI:1913454]
ENSMUSG00000008845	676.371	274.227	602.575	480.18	70.6092	222.492	45.3845	77.3025	Cd163	CD163 antigen [Source:MGI Symbol;Acc:MGI:2135946]
ENSMUSG00000008855	2994.41	2994.18	2875.93	2898.81	2289.75	2373.25	1982.48	2406.46	Hdac5	histone deacetylase 5 [Source:MGI Symbol;Acc:MGI:1333784]
ENSMUSG00000008859	2180.77	3164.77	2430.02	2934.28	1875.35	1859.92	2241.03	1674.61	Rala	v-ral simian leukemia viral oncogene A (ras related) [Source:MGI Symbol;Acc:MGI:1927243]
ENSMUSG00000008874	0	0	2.19118	0	0	0	0	0	Clec3a	C-type lectin domain family 3, member a [Source:MGI Symbol;Acc:MGI:2685642]
ENSMUSG00000008892	3639.78	4502.43	5309.23	4276.6	2784.02	2854.58	2470.02	2547.62	Vdac3	voltage-dependent anion channel 3 [Source:MGI Symbol;Acc:MGI:106922]
ENSMUSG00000008932	12.1769	6.37738	3.28677	6.82074	0	1.45419	0	1.68049	Slc1a7	solute carrier family 1 (glutamate transporter), member 7 [Source:MGI Symbol;Acc:MGI:2444087]
ENSMUSG00000008958	812.531	757.313	835.936	800.755	1007.02	936.501	966.827	1033.5	Vps72	vacuolar protein sorting 72 [Source:MGI Symbol;Acc:MGI:1202305]
ENSMUSG00000008976	2052.36	2158.74	1579.84	2095.33	1287.78	1428.75	1225.38	1441.86	Gabpa	GA repeat binding protein, alpha [Source:MGI Symbol;Acc:MGI:95610]
ENSMUSG00000008999	14.3909	3.18869	14.2427	6.82074	10.9276	5.81678	2.75057	34.45	Bmp7	bone morphogenetic protein 7 [Source:MGI Symbol;Acc:MGI:103302]
ENSMUSG00000009013	1609.56	1281.85	1350.86	1656.08	2984.08	2614.64	3568.87	2074.56	Dynll1	dynein light chain LC8-type 1 [Source:MGI Symbol;Acc:MGI:1861457]
ENSMUSG00000009030	537.997	572.369	579.568	560.665	725.425	906.69	792.165	669.675	Pdcl	phosducin-like [Source:MGI Symbol;Acc:MGI:1914716]
ENSMUSG00000009035	2371.17	2986.21	3056.7	3141.63	4170.98	2960.74	4962.72	3235.78	Tmem184b	transmembrane protein 184b [Source:MGI Symbol;Acc:MGI:2445179]
ENSMUSG00000009070	0	1.59434	0	0	6.72468	0	0	2.52073	Rsph14	radial spoke head homolog 14 (Chlamydomonas) [Source:MGI Symbol;Acc:MGI:1918486]
ENSMUSG00000009073	2810.65	3321.02	3773.22	3560.43	2014.88	1833.74	1921.96	2059.44	Nf2	neurofibromin 2 [Source:MGI Symbol;Acc:MGI:97307]
ENSMUSG00000009075	13.2839	22.3208	17.5295	27.283	2.52176	7.99807	16.5034	5.88171	Cabp7	calcium binding protein 7 [Source:MGI Symbol;Acc:MGI:2183437]
ENSMUSG00000009076	247.966	272.633	250.89	339.673	222.755	303.927	215.232	277.281	Zmat5	zinc finger, matrin type 5 [Source:MGI Symbol;Acc:MGI:1914428]
ENSMUSG00000009079	5207.28	4489.67	4611.34	4659.93	7241.64	7214.99	8920.8	7790.75	Ewsr1	Ewing sarcoma breakpoint region 1 [Source:MGI Symbol;Acc:MGI:99960]
ENSMUSG00000009090	1806.61	2053.52	2066.28	2144.44	2109.03	2664.08	1883.46	1881.31	Ap1b1	adaptor protein complex AP-1, beta 1 subunit [Source:MGI Symbol;Acc:MGI:1096368]
ENSMUSG00000009092	16.6049	27.1038	16.4339	10.9132	84.8991	25.4484	63.9508	36.9708	Derl3	Der1-like domain family, member 3 [Source:MGI Symbol;Acc:MGI:1917627]
ENSMUSG00000009093	16.6049	9.56606	18.625	8.18489	4.20293	5.81678	2.75057	6.72196	Gstt4	glutathione S-transferase, theta 4 [Source:MGI Symbol;Acc:MGI:1923136]
ENSMUSG00000009097	24.3538	17.5378	20.8162	19.0981	10.087	17.4503	4.8135	17.6451	Tbx1	T-box 1 [Source:MGI Symbol;Acc:MGI:98493]
ENSMUSG00000009108	4.42796	17.5378	10.9559	21.8264	5.8841	4.36258	3.43822	5.04147	Gnat2	guanine nucleotide binding protein, alpha transducing 2 [Source:MGI Symbol;Acc:MGI:95779]
ENSMUSG00000009112	2424.31	3319.42	3067.65	3490.85	1244.91	1273.15	1053.47	1350.27	Bcl2l13	BCL2-like 13 (apoptosis facilitator) [Source:MGI Symbol;Acc:MGI:2136959]
ENSMUSG00000009114	2.21398	17.5378	3.28677	0	0	0	0	1.68049	2610028H24Rik	RIKEN cDNA 2610028H24 gene [Source:MGI Symbol;Acc:MGI:1924214]
ENSMUSG00000009115	0	1.59434	0	0	7.56527	0	19.254	0	Spatc1l	spermatogenesis and centriole associated 1 like [Source:MGI Symbol;Acc:MGI:1923823]
ENSMUSG00000009145	408.479	299.737	269.515	291.928	163.914	95.2498	171.911	184.014	Dqx1	DEAQ RNA-dependent ATPase [Source:MGI Symbol;Acc:MGI:2136388]
ENSMUSG00000009185	16.6049	4.78303	1.09559	4.09244	575.801	1185.17	821.046	652.87	Ccl8	chemokine (C-C motif) ligand 8 [Source:MGI Symbol;Acc:MGI:101878]
ENSMUSG00000009207	154.979	184.944	333.06	159.605	356.408	309.743	371.327	238.63	Lnpk	lunapark, ER junction formation factor [Source:MGI Symbol;Acc:MGI:1918115]
ENSMUSG00000009210	35.4237	35.0756	95.3164	12.2773	58.0004	10.1794	30.2563	15.1244	Prr29	proline rich 29 [Source:MGI Symbol;Acc:MGI:1922823]
ENSMUSG00000009214	0	0	3.28677	0	0	2.90839	0.687643	0	Mymk	myomaker, myoblast fusion factor [Source:MGI Symbol;Acc:MGI:1913389]
ENSMUSG00000009216	28.7817	35.0756	18.625	32.7395	0	0.727097	0	0	Fam163b	family with sequence similarity 163, member B [Source:MGI Symbol;Acc:MGI:1926106]
ENSMUSG00000009246	4.42796	6.37738	0	1.36415	0	2.90839	6.87643	6.72196	Trpm5	transient receptor potential cation channel, subfamily M, member 5 [Source:MGI Symbol;Acc:MGI:1861718]
ENSMUSG00000009248	0	1.59434	0	0	0	3.63549	3.43822	2.52073	Ascl2	achaete-scute family bHLH transcription factor 2 [Source:MGI Symbol;Acc:MGI:96920]
ENSMUSG00000009281	678.585	601.068	534.648	687.53	1580.3	2301.99	2014.8	2272.86	Rarres2	retinoic acid receptor responder (tazarotene induced) 2 [Source:MGI Symbol;Acc:MGI:1918910]
ENSMUSG00000009291	4166.71	3800.92	3613.26	4209.76	3219.44	3274.12	3402.46	3396.27	Pttg1ip	pituitary tumor-transforming 1 interacting protein [Source:MGI Symbol;Acc:MGI:2652132]
ENSMUSG00000009292	25.4608	12.7548	15.3383	13.6415	429.539	711.828	352.761	589.852	Trpm2	transient receptor potential cation channel, subfamily M, member 2 [Source:MGI Symbol;Acc:MGI:1351901]
ENSMUSG00000009293	1015.11	1291.42	1399.07	1268.66	1378.56	1258.61	1534.13	1218.35	Ube2g2	ubiquitin-conjugating enzyme E2G 2 [Source:MGI Symbol;Acc:MGI:1343188]
ENSMUSG00000009350	0	0	0	0	10.087	5.81678	9.62701	1.68049	Mpo	myeloperoxidase [Source:MGI Symbol;Acc:MGI:97137]
ENSMUSG00000009376	721.758	1334.47	804.164	1278.21	541.337	384.635	688.331	366.347	Met	met proto-oncogene [Source:MGI Symbol;Acc:MGI:96969]
ENSMUSG00000009378	11.0699	7.97172	9.86032	9.54903	10.087	2.90839	8.25172	10.9232	Slc16a12	solute carrier family 16 (monocarboxylic acid transporters), member 12 [Source:MGI Symbol;Acc:MGI:2147716]
ENSMUSG00000009394	543.532	350.756	505.067	589.312	186.61	130.878	121.713	224.345	Syn2	synapsin II [Source:MGI Symbol;Acc:MGI:103020]
ENSMUSG00000009406	317.706	299.737	365.927	354.678	290.002	356.278	378.892	319.293	Elk1	ELK1, member of ETS oncogene family [Source:MGI Symbol;Acc:MGI:101833]
ENSMUSG00000009418	1519.9	1147.93	1312.52	1076.31	1977.9	2172.57	1745.24	2351.85	Nav1	neuron navigator 1 [Source:MGI Symbol;Acc:MGI:2183683]
ENSMUSG00000009470	1703.66	2157.15	1894.28	2182.64	2445.26	3000	2672.87	2321.6	Tnpo1	transportin 1 [Source:MGI Symbol;Acc:MGI:2681523]
ENSMUSG00000009471	0	17.5378	79.9781	2.7283	6.72468	0	0	0	Myod1	myogenic differentiation 1 [Source:MGI Symbol;Acc:MGI:97275]
ENSMUSG00000009487	0	0	7.66914	0	6.72468	0	0	0	Otog	otogelin [Source:MGI Symbol;Acc:MGI:1202064]
ENSMUSG00000009535	899.983	1004.44	995.892	822.581	888.498	970.675	995.708	828.481	Rnmt	RNA (guanine-7-) methyltransferase [Source:MGI Symbol;Acc:MGI:1915147]
ENSMUSG00000009545	39.8517	22.3208	24.103	15.0056	12.6088	33.4465	16.5034	36.9708	Kcnq1	potassium voltage-gated channel, subfamily Q, member 1 [Source:MGI Symbol;Acc:MGI:108083]
ENSMUSG00000009549	1885.2	2040.76	1829.64	2108.97	1875.35	2314.35	2122.76	2057.76	Srp14	signal recognition particle 14 [Source:MGI Symbol;Acc:MGI:107169]
ENSMUSG00000009551	172.69	74.9342	78.8826	35.4678	82.3773	55.9865	89.3936	110.912	6330409D20Rik	RIKEN cDNA 6330409D20 gene [Source:MGI Symbol;Acc:MGI:1917980]
ENSMUSG00000009555	1782.25	1549.7	1666.39	1480.1	2891.61	2717.89	3283.5	2947.58	Cdk9	cyclin-dependent kinase 9 (CDC2-related kinase) [Source:MGI Symbol;Acc:MGI:1328368]
ENSMUSG00000009563	683.013	773.257	583.95	800.755	632.961	684.926	669.765	624.302	Tor2a	torsin family 2, member A [Source:MGI Symbol;Acc:MGI:1353596]
ENSMUSG00000009566	234.682	137.114	185.155	165.062	442.988	264.663	416.712	241.99	Fpgs	folylpolyglutamyl synthetase [Source:MGI Symbol;Acc:MGI:95576]
ENSMUSG00000009569	1224.33	809.927	851.274	784.385	1467.66	1301.5	1349.84	1883.83	Mkl2	MKL/myocardin-like 2 [Source:MGI Symbol;Acc:MGI:3050795]
ENSMUSG00000009575	1761.22	1991.34	1939.2	1834.78	1295.34	1513.82	1302.4	1514.12	Cbx5	chromobox 5 [Source:MGI Symbol;Acc:MGI:109372]
ENSMUSG00000009585	1258.65	723.832	831.554	662.976	3231.21	2930.2	3828.8	4553.29	Apobec3	apolipoprotein B mRNA editing enzyme, catalytic polypeptide 3 [Source:MGI Symbol;Acc:MGI:1933111]
ENSMUSG00000009588	0	0	0	4.09244	0	0	0	0	St6galnac1	ST6 (alpha-N-acetyl-neuraminyl-2,3-beta-galactosyl-1,3)-N-acetylgalactosaminide alpha-2,6-sialyltransferase 1 [Source:MGI Symbol;Acc:MGI:1341826]
ENSMUSG00000009596	1.10699	0	0	0	0.840585	1.45419	4.12586	0	Taf7l	TATA-box binding protein associated factor 7 like [Source:MGI Symbol;Acc:MGI:1921719]
ENSMUSG00000009614	623.236	672.813	589.428	649.334	179.885	171.595	158.846	206.7	Sardh	sarcosine dehydrogenase [Source:MGI Symbol;Acc:MGI:2183102]
ENSMUSG00000009621	1057.18	1305.77	1072.58	1103.6	1092.76	1251.33	1140.11	1085.6	Vav2	vav 2 oncogene [Source:MGI Symbol;Acc:MGI:102718]
ENSMUSG00000009628	8.85592	0	0	4.09244	5.04351	14.5419	8.25172	8.40245	Tex15	testis expressed gene 15 [Source:MGI Symbol;Acc:MGI:1934816]
ENSMUSG00000009630	1147.95	1364.76	1332.24	1375.06	1303.75	1296.41	1432.36	1180.54	Ppp2cb	protein phosphatase 2 (formerly 2A), catalytic subunit, beta isoform [Source:MGI Symbol;Acc:MGI:1321161]
ENSMUSG00000009633	8186.19	11468.1	6866.07	6200.05	1346.62	1923.17	385.768	2543.42	G0s2	G0/G1 switch gene 2 [Source:MGI Symbol;Acc:MGI:1316737]
ENSMUSG00000009640	488.183	446.416	417.42	527.925	568.236	530.054	587.935	536.916	Dmap1	DNA methyltransferase 1-associated protein 1 [Source:MGI Symbol;Acc:MGI:1913483]
ENSMUSG00000009647	476.006	479.898	568.612	499.278	479.134	382.453	354.824	377.27	Mcu	mitochondrial calcium uniporter [Source:MGI Symbol;Acc:MGI:3026965]
ENSMUSG00000009654	11.0699	19.1321	1.09559	2.7283	121.885	107.61	89.3936	47.0537	Oit3	oncoprotein induced transcript 3 [Source:MGI Symbol;Acc:MGI:1201782]
ENSMUSG00000009670	0	0	1.09559	0	0.840585	0	1.37529	1.68049	Tex11	testis expressed gene 11 [Source:MGI Symbol;Acc:MGI:1933237]
ENSMUSG00000009681	887.806	792.389	809.642	845.772	579.163	513.331	628.506	695.723	Bcr	breakpoint cluster region [Source:MGI Symbol;Acc:MGI:88141]
ENSMUSG00000009687	406.265	232.774	214.736	282.379	5600.82	6212.32	7514.57	5857.35	Fxyd5	FXYD domain-containing ion transport regulator 5 [Source:MGI Symbol;Acc:MGI:1201785]
ENSMUSG00000009731	27.6748	27.1038	55.8751	31.3754	107.595	104.702	92.8319	123.516	Kcnd1	potassium voltage-gated channel, Shal-related family, member 1 [Source:MGI Symbol;Acc:MGI:96671]
ENSMUSG00000009733	567.886	688.757	586.141	575.67	360.611	317.742	335.57	313.411	Tfcp2	transcription factor CP2 [Source:MGI Symbol;Acc:MGI:98509]
ENSMUSG00000009739	1100.35	1240.4	1009.04	1091.32	506.873	543.869	383.017	753.7	Pou6f1	POU domain, class 6, transcription factor 1 [Source:MGI Symbol;Acc:MGI:102935]
ENSMUSG00000009741	1917.31	2230.49	1961.11	2211.28	2507.47	2283.81	2337.3	2703.07	Ubp1	upstream binding protein 1 [Source:MGI Symbol;Acc:MGI:104889]
ENSMUSG00000009772	79.7033	35.0756	42.728	21.8264	774.179	775.813	946.885	797.392	Nuak2	NUAK family, SNF1-like kinase, 2 [Source:MGI Symbol;Acc:MGI:1921387]
ENSMUSG00000009828	943.156	955.012	918.105	1087.23	575.801	527.873	583.809	651.19	Ick	intestinal cell kinase [Source:MGI Symbol;Acc:MGI:1934157]
ENSMUSG00000009863	30312.7	32116.5	25313.6	34478.8	5525.17	5129.67	4396.79	7407.6	Sdhb	succinate dehydrogenase complex, subunit B, iron sulfur (Ip) [Source:MGI Symbol;Acc:MGI:1914930]
ENSMUSG00000009876	153.872	116.387	93.1252	105.039	131.972	131.605	89.3936	137.8	Cox4i2	cytochrome c oxidase subunit 4I2 [Source:MGI Symbol;Acc:MGI:2135755]
ENSMUSG00000009894	449.438	586.719	640.921	656.155	411.887	420.262	411.211	342.82	Snap47	synaptosomal-associated protein, 47 [Source:MGI Symbol;Acc:MGI:1915076]
ENSMUSG00000009905	803.675	927.908	773.487	908.522	485.858	541.688	532.236	569.686	Kdsr	3-ketodihydrosphingosine reductase [Source:MGI Symbol;Acc:MGI:1918000]
ENSMUSG00000009907	1349.42	1693.19	1310.33	1826.59	2374.65	2733.16	2822.78	2443.43	Vps4b	vacuolar protein sorting 4B [Source:MGI Symbol;Acc:MGI:1100499]
ENSMUSG00000009927	7531.96	7075.7	5944.68	8344.49	7618.22	10329.1	7780.69	8409.17	Rps25	ribosomal protein S25 [Source:MGI Symbol;Acc:MGI:1922867]
ENSMUSG00000009941	1.10699	0	0	0	9.24644	5.81678	9.62701	5.04147	Nxf2	nuclear RNA export factor 2 [Source:MGI Symbol;Acc:MGI:1933192]
ENSMUSG00000009995	2713.23	2981.42	2905.51	3257.58	1550.88	1618.52	1466.06	1830.05	Taz	tafazzin [Source:MGI Symbol;Acc:MGI:109626]
ENSMUSG00000010021	50.9216	44.6416	33.9633	15.0056	58.0004	69.8013	73.5778	82.344	Kif19a	kinesin family member 19A [Source:MGI Symbol;Acc:MGI:2447024]
ENSMUSG00000010025	996.291	935.88	1025.47	1042.21	1129.75	1298.6	1195.81	1359.52	Aldh3a2	aldehyde dehydrogenase family 3, subfamily A2 [Source:MGI Symbol;Acc:MGI:1353452]
ENSMUSG00000010044	25.4608	11.1604	7.66914	4.09244	5.04351	5.81678	3.43822	18.4854	Zmynd10	zinc finger, MYND domain containing 10 [Source:MGI Symbol;Acc:MGI:2387863]
ENSMUSG00000010045	701.832	624.983	751.575	729.819	633.801	589.676	680.079	609.177	Tmem115	transmembrane protein 115 [Source:MGI Symbol;Acc:MGI:1930765]
ENSMUSG00000010047	935.407	774.851	721.994	811.668	922.962	721.281	1058.28	899.062	Hyal2	hyaluronoglucosaminidase 2 [Source:MGI Symbol;Acc:MGI:1196334]
ENSMUSG00000010048	911.053	1023.57	1092.3	1012.2	741.396	536.598	550.115	478.099	Ifrd2	interferon-related developmental regulator 2 [Source:MGI Symbol;Acc:MGI:1316708]
ENSMUSG00000010051	389.661	548.454	372.501	473.359	321.104	246.486	418.775	228.547	Hyal1	hyaluronoglucosaminidase 1 [Source:MGI Symbol;Acc:MGI:96298]
ENSMUSG00000010054	859.025	934.286	932.348	987.643	669.106	582.405	642.947	568.846	Tusc2	tumor suppressor candidate 2 [Source:MGI Symbol;Acc:MGI:1931086]
ENSMUSG00000010057	701.832	822.682	637.634	705.264	384.147	351.188	387.143	431.886	Nprl2	nitrogen permease regulator-like 2 [Source:MGI Symbol;Acc:MGI:1914482]
ENSMUSG00000010064	4.42796	216.831	1461.52	5.45659	432.061	4.36258	1.37529	6.72196	Slc38a3	solute carrier family 38, member 3 [Source:MGI Symbol;Acc:MGI:1923507]
ENSMUSG00000010066	13.2839	3.18869	10.9559	5.45659	4.20293	5.81678	12.3776	10.9232	Cacna2d2	calcium channel, voltage-dependent, alpha 2/delta subunit 2 [Source:MGI Symbol;Acc:MGI:1929813]
ENSMUSG00000010067	384.126	267.85	290.332	256.46	648.091	586.04	851.99	628.503	Rassf1	Ras association (RalGDS/AF-6) domain family member 1 [Source:MGI Symbol;Acc:MGI:1928386]
ENSMUSG00000010080	0	0	8.76473	0	13.4494	9.45227	17.1911	4.20122	Epn3	epsin 3 [Source:MGI Symbol;Acc:MGI:1919139]
ENSMUSG00000010095	2111.03	1430.13	1389.21	1218.18	7203.81	5339.08	9750.78	5448.99	Slc3a2	solute carrier family 3 (activators of dibasic and neutral amino acid transport), member 2 [Source:MGI Symbol;Acc:MGI:96955]
ENSMUSG00000010097	5139.76	4991.89	4570.81	4852.27	3822.14	3800.54	4202.19	4780.15	Nxf1	nuclear RNA export factor 1 [Source:MGI Symbol;Acc:MGI:1858330]
ENSMUSG00000010110	1902.92	1607.1	1613.81	1598.78	1743.37	1995.88	1752.8	2096.41	Stx5a	syntaxin 5A [Source:MGI Symbol;Acc:MGI:1928483]
ENSMUSG00000010122	244.645	78.1229	216.927	92.762	49.5945	23.9942	8.25172	33.6098	Slc47a1	solute carrier family 47, member 1 [Source:MGI Symbol;Acc:MGI:1914723]
ENSMUSG00000010136	0	0	8.76473	0	0.840585	0	0	0	Pifo	primary cilia formation [Source:MGI Symbol;Acc:MGI:1923670]
ENSMUSG00000010142	15.4979	19.1321	16.4339	12.2773	535.453	889.24	587.935	614.219	Tnfrsf13b	tumor necrosis factor receptor superfamily, member 13b [Source:MGI Symbol;Acc:MGI:1889411]
ENSMUSG00000010154	5.53495	3.18869	4.38236	8.18489	36.1452	36.3549	46.0721	31.9293	Spire2	spire type actin nucleation factor 2 [Source:MGI Symbol;Acc:MGI:2446256]
ENSMUSG00000010175	21.0328	31.8869	27.3898	5.45659	5.8841	8.72517	5.50115	11.7634	Prox1	prospero homeobox 1 [Source:MGI Symbol;Acc:MGI:97772]
ENSMUSG00000010205	0	0	0	0	0	1.45419	0	0	Raver1	ribonucleoprotein, PTB-binding 1 [Source:MGI Symbol;Acc:MGI:1919016]
ENSMUSG00000010277	8836	10095.4	11335	10284.3	5603.34	5078.05	5022.55	5571.66	2610507B11Rik	RIKEN cDNA 2610507B11 gene [Source:MGI Symbol;Acc:MGI:1919753]
ENSMUSG00000010290	460.508	567.586	565.325	597.497	330.35	440.621	333.507	372.228	AI597479	expressed sequence AI597479 [Source:MGI Symbol;Acc:MGI:2138299]
ENSMUSG00000010307	301.101	250.312	292.523	319.211	2652.05	4561.08	3082.71	2762.72	Tmem86a	transmembrane protein 86A [Source:MGI Symbol;Acc:MGI:1915143]
ENSMUSG00000010311	4.42796	12.7548	10.9559	8.18489	3.36234	0.727097	5.50115	8.40245	Optc	opticin [Source:MGI Symbol;Acc:MGI:2151113]
ENSMUSG00000010342	4.42796	7.97172	6.57355	1.36415	22.6958	20.3587	35.7575	24.3671	Tex14	testis expressed gene 14 [Source:MGI Symbol;Acc:MGI:1933227]
ENSMUSG00000010358	687.441	527.728	549.987	594.768	2716.77	1920.99	3613.57	1719.14	Ifi35	interferon-induced protein 35 [Source:MGI Symbol;Acc:MGI:1917360]
ENSMUSG00000010362	691.869	891.238	783.348	896.245	276.553	338.827	238.612	426.844	Rdm1	RAD52 motif 1 [Source:MGI Symbol;Acc:MGI:1913849]
ENSMUSG00000010376	1940.55	2350.06	1655.44	2323.14	2020.77	2373.25	2233.47	2159.43	Nedd8	neural precursor cell expressed, developmentally down-regulated gene 8 [Source:MGI Symbol;Acc:MGI:97301]
ENSMUSG00000010392	1299.61	1608.69	1434.13	1739.29	1334.01	1579.26	1591.21	1654.44	Gosr1	golgi SNAP receptor complex member 1 [Source:MGI Symbol;Acc:MGI:1858260]
ENSMUSG00000010406	1348.31	1194.16	984.936	1215.46	1254.15	1151.72	1445.43	1134.33	Mrpl52	mitochondrial ribosomal protein L52 [Source:MGI Symbol;Acc:MGI:1916086]
ENSMUSG00000010453	4579.62	4430.68	4293.62	4387.1	1988.82	1844.65	1831.19	2411.5	Kansl3	KAT8 regulatory NSL complex subunit 3 [Source:MGI Symbol;Acc:MGI:1918055]
ENSMUSG00000010461	6.64194	87.6889	250.89	40.9244	152.146	119.971	124.463	62.1781	Eya4	EYA transcriptional coactivator and phosphatase 4 [Source:MGI Symbol;Acc:MGI:1337104]
ENSMUSG00000010476	1804.39	2739.08	1991.78	2308.14	722.903	528.6	561.805	786.469	Ebf3	early B cell factor 3 [Source:MGI Symbol;Acc:MGI:894289]
ENSMUSG00000010492	32.1027	62.1794	247.604	34.1037	68.0874	55.9865	41.2586	45.3732	Uckl1os	uridine-cytidine kinase 1-like 1, opposite strand [Source:MGI Symbol;Acc:MGI:3801877]
ENSMUSG00000010505	0	0	0	0	2.52176	0	0.687643	0	Myt1	myelin transcription factor 1 [Source:MGI Symbol;Acc:MGI:1100535]
ENSMUSG00000010517	1299.61	1664.5	1477.95	1713.37	907.832	774.359	846.489	788.99	Faf1	Fas-associated factor 1 [Source:MGI Symbol;Acc:MGI:109419]
ENSMUSG00000010529	12.1769	12.7548	9.86032	1.36415	15.1305	13.0878	22.6922	5.88171	Gm266	predicted gene 266 [Source:MGI Symbol;Acc:MGI:2685112]
ENSMUSG00000010538	35.4237	49.4247	27.3898	76.3923	12.6088	15.269	13.7529	19.3256	Tsacc	TSSK6 activating co-chaperone [Source:MGI Symbol;Acc:MGI:1924177]
ENSMUSG00000010554	540.211	479.898	498.494	585.219	601.859	599.128	728.214	531.035	Mettl16	methyltransferase like 16 [Source:MGI Symbol;Acc:MGI:1914743]
ENSMUSG00000010592	4.42796	0	4.38236	6.82074	1.68117	0	1.37529	0	Dazl	deleted in azoospermia-like [Source:MGI Symbol;Acc:MGI:1342328]
ENSMUSG00000010601	0	0	0	0	0	1.45419	5.50115	1.68049	Apol7a	apolipoprotein L 7a [Source:MGI Symbol;Acc:MGI:1923011]
ENSMUSG00000010607	739.47	712.672	688.031	852.592	344.64	352.642	255.803	381.471	Pigyl	phosphatidylinositol glycan anchor biosynthesis, class Y-like [Source:MGI Symbol;Acc:MGI:1913518]
ENSMUSG00000010608	3893.29	3834.4	3674.61	4196.12	3921.33	3737.28	4190.5	3757.57	Rbm25	RNA binding motif protein 25 [Source:MGI Symbol;Acc:MGI:1914289]
ENSMUSG00000010609	448.331	435.256	459.053	521.104	2741.15	2741.88	3393.52	2370.33	Psen2	presenilin 2 [Source:MGI Symbol;Acc:MGI:109284]
ENSMUSG00000010651	2705.48	2922.43	1914	2294.5	4160.06	4457.11	1582.27	3461.81	Acaa1b	acetyl-Coenzyme A acyltransferase 1B [Source:MGI Symbol;Acc:MGI:3605455]
ENSMUSG00000010660	1164.55	919.936	922.488	864.87	411.046	317.742	267.493	459.614	Plcd1	phospholipase C, delta 1 [Source:MGI Symbol;Acc:MGI:97614]
ENSMUSG00000010663	592.24	435.256	489.729	511.555	785.107	757.635	770.161	888.979	Fads1	fatty acid desaturase 1 [Source:MGI Symbol;Acc:MGI:1923517]
ENSMUSG00000010721	445.01	440.039	437.141	398.331	286.64	285.022	235.174	266.358	Lmbr1	limb region 1 [Source:MGI Symbol;Acc:MGI:1861746]
ENSMUSG00000010751	123.983	60.5851	93.1252	102.311	155.508	127.242	165.034	126.877	Tnfrsf22	tumor necrosis factor receptor superfamily, member 22 [Source:MGI Symbol;Acc:MGI:1930270]
ENSMUSG00000010755	511.43	508.596	622.296	548.387	1028.88	881.969	1270.77	803.274	Cars	cysteinyl-tRNA synthetase [Source:MGI Symbol;Acc:MGI:1351477]
ENSMUSG00000010796	0	0	0	0	5.04351	0	0	0	Asz1	ankyrin repeat, SAM and basic leucine zipper domain containing 1 [Source:MGI Symbol;Acc:MGI:1921318]
ENSMUSG00000010797	3.32097	1.59434	2.19118	5.45659	3.36234	7.27097	0.687643	0	Wnt2	wingless-type MMTV integration site family, member 2 [Source:MGI Symbol;Acc:MGI:98954]
ENSMUSG00000010803	2.21398	0	14.2427	0	0	0.727097	0	0	Gabra1	gamma-aminobutyric acid (GABA) A receptor, subunit alpha 1 [Source:MGI Symbol;Acc:MGI:95613]
ENSMUSG00000010825	0	0	3.28677	0	3.36234	0.727097	0	0.840245	Grid2ip	glutamate receptor, ionotropic, delta 2 (Grid2) interacting protein 1 [Source:MGI Symbol;Acc:MGI:2176213]
ENSMUSG00000010830	38.7447	52.6134	53.684	64.1149	395.075	303.2	356.199	169.729	Kdelr3	KDEL (Lys-Asp-Glu-Leu) endoplasmic reticulum protein retention receptor 3 [Source:MGI Symbol;Acc:MGI:2145953]
ENSMUSG00000010841	24.3538	3.18869	1.09559	6.82074	1.68117	7.27097	28.1934	10.0829	Cfap97d1	CFAP97 domain containing 1 [Source:MGI Symbol;Acc:MGI:1922687]
ENSMUSG00000010911	949.798	1198.95	991.51	1259.11	462.322	570.044	430.465	759.581	Apip	APAF1 interacting protein [Source:MGI Symbol;Acc:MGI:1926788]
ENSMUSG00000010914	3035.37	4440.25	3995.62	5157.84	1126.38	1157.54	840.988	1474.63	Pdhx	pyruvate dehydrogenase complex, component X [Source:MGI Symbol;Acc:MGI:1351627]
ENSMUSG00000010936	563.458	742.964	667.215	694.351	1225.57	1284.05	1386.29	1088.12	Vac14	Vac14 homolog (S. cerevisiae) [Source:MGI Symbol;Acc:MGI:2157980]
ENSMUSG00000011008	3.32097	1.59434	3.28677	16.3698	414.408	407.175	792.165	220.144	Mcoln2	mucolipin 2 [Source:MGI Symbol;Acc:MGI:1915529]
ENSMUSG00000011052	0	0	0	0	2.52176	0.727097	0	1.68049	1700049J03Rik	RIKEN cDNA 1700049J03 gene [Source:MGI Symbol;Acc:MGI:1920615]
ENSMUSG00000011096	1646.09	1906.84	2176.94	1978.01	1147.4	983.036	905.626	954.518	Akt1s1	AKT1 substrate 1 (proline-rich) [Source:MGI Symbol;Acc:MGI:1914855]
ENSMUSG00000011114	473.792	384.237	453.575	383.325	944.818	958.314	1105.73	673.036	Tbrg1	transforming growth factor beta regulated gene 1 [Source:MGI Symbol;Acc:MGI:1100877]
ENSMUSG00000011118	0	0	0	0	0	0	0.687643	0.840245	Panx3	pannexin 3 [Source:MGI Symbol;Acc:MGI:1918881]
ENSMUSG00000011148	1227.65	2321.36	7941.94	1654.71	3601.91	1876.64	1823.63	1085.6	Adssl1	adenylosuccinate synthetase like 1 [Source:MGI Symbol;Acc:MGI:87947]
ENSMUSG00000011154	25.4608	6.37738	6.57355	4.09244	11.7682	5.08968	1.37529	3.36098	Cfap161	cilia and flagella associated protein 161 [Source:MGI Symbol;Acc:MGI:1922806]
ENSMUSG00000011158	1221.01	1061.83	1120.79	971.273	1223.89	1177.17	1190.31	1423.37	Brf1	BRF1, RNA polymerase III transcription initiation factor 90 kDa subunit [Source:MGI Symbol;Acc:MGI:1919558]
ENSMUSG00000011171	22.1398	36.6699	21.9118	49.1093	19.3335	16.7232	13.0652	9.24269	Vipr2	vasoactive intestinal peptide receptor 2 [Source:MGI Symbol;Acc:MGI:107166]
ENSMUSG00000011179	1412.52	1465.2	1752.95	1500.56	3603.59	2493.22	4048.16	1640.16	Odc1	ornithine decarboxylase, structural 1 [Source:MGI Symbol;Acc:MGI:97402]
ENSMUSG00000011254	189.295	200.887	146.809	160.969	200.9	234.852	199.417	151.244	Thg1l	tRNA-histidine guanylyltransferase 1-like (S. cerevisiae) [Source:MGI Symbol;Acc:MGI:1913878]
ENSMUSG00000011256	195.937	176.972	243.221	151.42	366.495	495.88	328.694	462.135	Adam19	a disintegrin and metallopeptidase domain 19 (meltrin beta) [Source:MGI Symbol;Acc:MGI:105377]
ENSMUSG00000011257	3369.68	4183.56	5373.87	3834.62	2190.56	1531.99	1678.54	1798.12	Pabpc4	poly(A) binding protein, cytoplasmic 4 [Source:MGI Symbol;Acc:MGI:2385206]
ENSMUSG00000011263	77.4893	63.7738	92.0296	64.1149	316.06	194.862	362.388	118.475	Exoc3l2	exocyst complex component 3-like 2 [Source:MGI Symbol;Acc:MGI:1921713]
ENSMUSG00000011267	69.7404	38.2643	65.7355	49.1093	47.9134	42.8987	57.0744	53.7757	Zfp296	zinc finger protein 296 [Source:MGI Symbol;Acc:MGI:1926956]
ENSMUSG00000011305	7434.55	8068.98	5928.24	9162.98	2012.36	1687.59	889.811	1909.88	Plin5	perilipin 5 [Source:MGI Symbol;Acc:MGI:1914218]
ENSMUSG00000011306	647.589	527.728	727.472	665.704	1001.98	913.234	1104.36	967.962	Sugp1	SURP and G patch domain containing 1 [Source:MGI Symbol;Acc:MGI:1917866]
ENSMUSG00000011350	0	0	0	0	0	0	0.687643	0.840245	Gm5893	predicted gene 5893 [Source:MGI Symbol;Acc:MGI:3645761]
ENSMUSG00000011382	4845.3	6892.35	5366.2	7370.49	802.759	846.341	606.502	1503.2	Dhdh	dihydrodiol dehydrogenase (dimeric) [Source:MGI Symbol;Acc:MGI:1919005]
ENSMUSG00000011427	328.776	290.171	289.236	362.863	239.567	330.829	319.754	326.015	Zfp790	zinc finger protein 790 [Source:MGI Symbol;Acc:MGI:1923431]
ENSMUSG00000011486	6.64194	3.18869	1.09559	0	0	0	0	0	Slc25a41	solute carrier family 25, member 41 [Source:MGI Symbol;Acc:MGI:2144215]
ENSMUSG00000011589	18.8188	28.6982	15.3383	21.8264	12.6088	4.36258	8.93936	6.72196	Fsd1	fibronectin type 3 and SPRY domain-containing protein [Source:MGI Symbol;Acc:MGI:1934858]
ENSMUSG00000011632	2.21398	4.78303	0	2.7283	0	0	0	0	Pinlyp	phospholipase A2 inhibitor and LY6/PLAUR domain containing [Source:MGI Symbol;Acc:MGI:3615324]
ENSMUSG00000011658	629.878	500.624	543.413	551.116	331.191	290.112	302.563	325.175	Fuz	fuzzy planar cell polarity protein [Source:MGI Symbol;Acc:MGI:1917550]
ENSMUSG00000011751	4.42796	0	1.09559	0	11.7682	19.6316	6.87643	10.9232	Sptbn4	spectrin beta, non-erythrocytic 4 [Source:MGI Symbol;Acc:MGI:1890574]
ENSMUSG00000011752	6717.22	9896.09	8907.15	10573.5	3505.24	3109.8	3426.53	2389.66	Pgam1	phosphoglycerate mutase 1 [Source:MGI Symbol;Acc:MGI:97552]
ENSMUSG00000011831	768.251	849.785	727.472	928.985	639.685	818.712	671.828	675.557	Evi5	ecotropic viral integration site 5 [Source:MGI Symbol;Acc:MGI:104736]
ENSMUSG00000011832	809.21	838.625	839.223	761.194	443.829	423.898	349.323	442.809	Evi5l	ecotropic viral integration site 5 like [Source:MGI Symbol;Acc:MGI:2442167]
ENSMUSG00000011837	309.957	338.001	313.339	392.875	309.335	325.013	394.02	368.027	Snapc2	small nuclear RNA activating complex, polypeptide 2 [Source:MGI Symbol;Acc:MGI:1914861]
ENSMUSG00000011877	2207.34	1643.77	1713.5	1444.63	2670.54	2080.23	2997.44	2496.37	Git1	G protein-coupled receptor kinase-interactor 1 [Source:MGI Symbol;Acc:MGI:1927140]
ENSMUSG00000011884	557.923	596.285	604.766	544.295	2435.18	3045.08	3022.19	2252.7	Gltp	glycolipid transfer protein [Source:MGI Symbol;Acc:MGI:1929253]
ENSMUSG00000011958	2480.77	2514.28	2378.53	2411.81	3109.32	3449.35	3540.68	3092.94	Bnip2	BCL2/adenovirus E1B interacting protein 2 [Source:MGI Symbol;Acc:MGI:109327]
ENSMUSG00000011960	1333.92	1114.45	976.172	1008.11	1209.6	1271.69	1378.73	1148.61	Ccnt1	cyclin T1 [Source:MGI Symbol;Acc:MGI:1328363]
ENSMUSG00000012017	470.471	301.331	463.435	326.031	637.164	534.417	660.825	439.448	Scarf2	scavenger receptor class F, member 2 [Source:MGI Symbol;Acc:MGI:1858430]
ENSMUSG00000012042	0	0	3.28677	5.45659	0	0.727097	0	1.68049	4930579F01Rik	RIKEN cDNA 4930579F01 gene [Source:MGI Symbol;Acc:MGI:1914991]
ENSMUSG00000012076	383.019	489.464	495.207	461.082	429.539	367.184	388.519	463.815	Brms1l	breast cancer metastasis-suppressor 1-like [Source:MGI Symbol;Acc:MGI:1196337]
ENSMUSG00000012114	1118.06	1124.01	1204.05	1144.52	2473	2192.2	2910.79	1961.97	Med15	mediator complex subunit 15 [Source:MGI Symbol;Acc:MGI:2137379]
ENSMUSG00000012117	603.31	553.237	665.024	707.993	789.309	741.639	869.181	745.297	Dhdds	dehydrodolichyl diphosphate synthase [Source:MGI Symbol;Acc:MGI:1914672]
ENSMUSG00000012123	1.10699	4.78303	6.57355	1.36415	21.0146	23.2671	8.25172	25.2073	Crybg2	crystallin beta-gamma domain containing 2 [Source:MGI Symbol;Acc:MGI:1334463]
ENSMUSG00000012126	17.7118	17.5378	32.8677	23.1905	88.2614	81.4349	81.8296	113.433	Ubxn11	UBX domain protein 11 [Source:MGI Symbol;Acc:MGI:1914836]
ENSMUSG00000012187	246.859	286.982	162.147	215.535	46.2322	47.9884	46.7598	102.51	Mogat1	monoacylglycerol O-acyltransferase 1 [Source:MGI Symbol;Acc:MGI:1915643]
ENSMUSG00000012211	0	0	2.19118	0	0	0.727097	2.75057	4.20122	Tex22	testis expressed gene 22 [Source:MGI Symbol;Acc:MGI:1922921]
ENSMUSG00000012296	681.906	612.228	758.149	523.833	809.483	567.863	842.363	736.895	Tjap1	tight junction associated protein 1 [Source:MGI Symbol;Acc:MGI:1921344]
ENSMUSG00000012350	1.10699	0	2.19118	0	12.6088	16.7232	11.6899	16.8049	Ehf	ets homologous factor [Source:MGI Symbol;Acc:MGI:1270840]
ENSMUSG00000012396	0	0	3.28677	0	0	1.45419	0.687643	0	Nanog	Nanog homeobox [Source:MGI Symbol;Acc:MGI:1919200]
ENSMUSG00000012405	3251.23	4145.29	4044.92	4594.45	5635.28	6858.71	5510.09	5312.03	Rpl15	ribosomal protein L15 [Source:MGI Symbol;Acc:MGI:1913730]
ENSMUSG00000012422	915.481	1206.92	888.524	1350.51	1371.83	1523.27	1547.2	1134.33	Tmem167	transmembrane protein 167 [Source:MGI Symbol;Acc:MGI:1913324]
ENSMUSG00000012428	4044.94	3805.7	3290.06	3852.35	3412.78	3952.5	3432.03	3588.69	Steap4	STEAP family member 4 [Source:MGI Symbol;Acc:MGI:1923560]
ENSMUSG00000012429	328.776	457.577	290.332	356.043	308.495	367.911	321.129	415.081	Mplkip	M-phase specific PLK1 intereacting protein [Source:MGI Symbol;Acc:MGI:1913558]
ENSMUSG00000012443	17.7118	14.3491	36.1545	32.7395	227.799	343.19	326.631	284.843	Kif11	kinesin family member 11 [Source:MGI Symbol;Acc:MGI:1098231]
ENSMUSG00000012483	350.916	845.002	430.567	823.945	300.929	328.648	264.055	349.542	Rpa3	replication protein A3 [Source:MGI Symbol;Acc:MGI:1915490]
ENSMUSG00000012519	153.872	102.038	143.522	129.594	1345.78	1000.49	1973.54	742.776	Mlkl	mixed lineage kinase domain-like [Source:MGI Symbol;Acc:MGI:1921818]
ENSMUSG00000012535	933.193	1108.07	1099.97	1072.22	1064.18	1173.54	1097.48	937.713	Tnpo3	transportin 3 [Source:MGI Symbol;Acc:MGI:1196412]
ENSMUSG00000012609	259.036	350.756	317.721	321.939	174.842	187.591	117.587	210.061	Ttll5	tubulin tyrosine ligase-like family, member 5 [Source:MGI Symbol;Acc:MGI:2443657]
ENSMUSG00000012640	1425.8	1183	1128.46	1065.4	589.25	596.947	509.544	644.468	Zfp715	zinc finger protein 715 [Source:MGI Symbol;Acc:MGI:1917180]
ENSMUSG00000012705	821.387	653.681	554.369	1276.84	247.973	178.139	351.386	546.159	Retn	resistin [Source:MGI Symbol;Acc:MGI:1888506]
ENSMUSG00000012777	0	4.78303	0	0	4.20293	0.727097	4.12586	0	Acp4	acid phosphatase 4 [Source:MGI Symbol;Acc:MGI:3644563]
ENSMUSG00000012819	1154.59	1021.97	1118.6	858.049	219.393	159.234	145.78	347.861	Cdh23	cadherin 23 (otocadherin) [Source:MGI Symbol;Acc:MGI:1890219]
ENSMUSG00000012848	6891.02	5972.41	5461.52	6620.21	9902.93	11650.3	9818.86	11426.5	Rps5	ribosomal protein S5 [Source:MGI Symbol;Acc:MGI:1097682]
ENSMUSG00000012889	5.53495	7.97172	5.47796	0	15.1305	42.1716	37.1327	114.273	Podnl1	podocan-like 1 [Source:MGI Symbol;Acc:MGI:2685352]
ENSMUSG00000013033	541.318	369.888	620.105	413.337	537.974	496.607	515.045	595.734	Adgrl1	adhesion G protein-coupled receptor L1 [Source:MGI Symbol;Acc:MGI:1929461]
ENSMUSG00000013076	2573.75	2990.99	5277.46	2767.86	1880.39	960.496	1178.62	1451.94	Amotl1	angiomotin-like 1 [Source:MGI Symbol;Acc:MGI:1922973]
ENSMUSG00000013089	192.616	130.736	260.751	75.0281	328.669	227.581	389.206	159.647	Etv5	ets variant 5 [Source:MGI Symbol;Acc:MGI:1096867]
ENSMUSG00000013091	5.53495	12.7548	10.9559	6.82074	0	1.45419	4.12586	5.88171	Tmem190	transmembrane protein 190 [Source:MGI Symbol;Acc:MGI:1925302]
ENSMUSG00000013150	332.097	357.133	407.56	326.031	178.204	129.423	198.041	169.729	Gfod2	glucose-fructose oxidoreductase domain containing 2 [Source:MGI Symbol;Acc:MGI:1917825]
ENSMUSG00000013155	50.9216	41.4529	65.7355	53.2018	130.291	128.696	143.03	151.244	Enkd1	enkurin domain containing 1 [Source:MGI Symbol;Acc:MGI:2142593]
ENSMUSG00000013158	9.96291	15.9434	9.86032	12.2773	3.36234	0	6.18879	2.52073	4933405L10Rik	RIKEN cDNA 4933405L10 gene [Source:MGI Symbol;Acc:MGI:1918296]
ENSMUSG00000013160	1694.8	1696.38	1549.17	1746.11	2886.57	2837.13	3513.17	2314.03	Atp6v0d1	ATPase, H+ transporting, lysosomal V0 subunit D1 [Source:MGI Symbol;Acc:MGI:1201778]
ENSMUSG00000013236	758.288	864.134	917.01	744.825	1742.53	1631.61	1337.47	1719.14	Ptprs	protein tyrosine phosphatase, receptor type, S [Source:MGI Symbol;Acc:MGI:97815]
ENSMUSG00000013275	990.756	1203.73	1592.99	1132.24	672.468	483.52	575.558	689.001	Slc41a1	solute carrier family 41, member 1 [Source:MGI Symbol;Acc:MGI:2444823]
ENSMUSG00000013338	0	0	0	5.45659	0	0	0	0.840245	Fer1l4	fer-1-like 4 (C. elegans) [Source:MGI Symbol;Acc:MGI:1921812]
ENSMUSG00000013367	49.8146	54.2077	27.3898	30.0112	75.6527	77.7994	93.5195	89.0659	Iglon5	IgLON family member 5 [Source:MGI Symbol;Acc:MGI:2686277]
ENSMUSG00000013415	0	0	0	0	0	0	2.06293	0.840245	Igf2bp1	insulin-like growth factor 2 mRNA binding protein 1 [Source:MGI Symbol;Acc:MGI:1890357]
ENSMUSG00000013418	22.1398	44.6416	18.625	20.4622	22.6958	29.811	15.8158	27.7281	B4galnt2	beta-1,4-N-acetyl-galactosaminyl transferase 2 [Source:MGI Symbol;Acc:MGI:1342058]
ENSMUSG00000013419	427.298	639.332	1278.55	458.354	357.249	167.232	233.799	241.99	Zfp651	zinc finger protein 651 [Source:MGI Symbol;Acc:MGI:2670992]
ENSMUSG00000013465	1412.52	1291.42	1250.07	1368.24	1484.47	1530.54	1578.83	1585.54	Nelfb	negative elongation factor complex member B [Source:MGI Symbol;Acc:MGI:1931035]
ENSMUSG00000013483	7.74893	1.59434	28.4854	6.82074	2.52176	5.08968	7.56408	7.5622	Card14	caspase recruitment domain family, member 14 [Source:MGI Symbol;Acc:MGI:2386258]
ENSMUSG00000013495	367.521	433.662	426.185	407.88	395.075	439.894	398.146	417.602	Tmem175	transmembrane protein 175 [Source:MGI Symbol;Acc:MGI:1919642]
ENSMUSG00000013523	18.8188	6.37738	13.1471	4.09244	15.9711	18.9045	17.1911	13.4439	Bcas1	breast carcinoma amplified sequence 1 [Source:MGI Symbol;Acc:MGI:1924210]
ENSMUSG00000013539	570.1	615.417	917.01	653.427	716.179	671.838	635.383	576.408	Tango2	transport and golgi organization 2 [Source:MGI Symbol;Acc:MGI:101825]
ENSMUSG00000013562	4.42796	3.18869	2.19118	1.36415	0	0	0	1.68049	4833413E03Rik	RIKEN cDNA 4833413E03 gene [Source:MGI Symbol;Acc:MGI:1925354]
ENSMUSG00000013584	16.6049	12.7548	10.9559	4.09244	748.961	248.667	941.384	160.487	Aldh1a2	aldehyde dehydrogenase family 1, subfamily A2 [Source:MGI Symbol;Acc:MGI:107928]
ENSMUSG00000013593	38071.6	43015.4	36701.2	44389.4	7877.12	6175.24	6412.96	11028.2	Ndufs2	NADH:ubiquinone oxidoreductase core subunit S2 [Source:MGI Symbol;Acc:MGI:2385112]
ENSMUSG00000013611	0	0	0	0	0	0	1.37529	0	Snx31	sorting nexin 31 [Source:MGI Symbol;Acc:MGI:1913946]
ENSMUSG00000013622	3126.14	3230.14	2583.4	3538.6	1316.36	1570.53	1222.63	1556.13	Atraid	all-trans retinoic acid induced differentiation factor [Source:MGI Symbol;Acc:MGI:1918918]
ENSMUSG00000013629	2287.04	2273.53	1911.81	2033.94	1059.98	899.419	840.988	769.664	Cad	carbamoyl-phosphate synthetase 2, aspartate transcarbamylase, and dihydroorotase [Source:MGI Symbol;Acc:MGI:1916969]
ENSMUSG00000013646	1111.42	1139.96	1244.59	1210	712.816	607.853	661.513	678.078	Sh3bp5l	SH3 binding domain protein 5 like [Source:MGI Symbol;Acc:MGI:1933124]
ENSMUSG00000013653	0	0	0	0	1.68117	2.18129	2.06293	5.04147	1810065E05Rik	RIKEN cDNA 1810065E05 gene [Source:MGI Symbol;Acc:MGI:1917114]
ENSMUSG00000013662	1422.48	2015.25	1774.86	1841.6	1632.42	1665.78	1814.69	1338.51	Atad1	ATPase family, AAA domain containing 1 [Source:MGI Symbol;Acc:MGI:1915229]
ENSMUSG00000013663	3077.43	3330.58	2935.09	3138.9	2536.89	3331.56	2514.71	3009.76	Pten	phosphatase and tensin homolog [Source:MGI Symbol;Acc:MGI:109583]
ENSMUSG00000013698	2013.62	1318.52	1643.39	1362.78	3156.4	3129.43	4065.35	2903.05	Pea15a	phosphoprotein enriched in astrocytes 15A [Source:MGI Symbol;Acc:MGI:104799]
ENSMUSG00000013701	1935.02	3049.98	2932.9	3370.81	1176.82	993.215	1413.79	1030.98	Timm23	translocase of inner mitochondrial membrane 23 [Source:MGI Symbol;Acc:MGI:1858317]
ENSMUSG00000013707	44.2796	33.4812	17.5295	31.3754	829.658	1523.27	943.447	932.672	Tnfaip8l2	tumor necrosis factor, alpha-induced protein 8-like 2 [Source:MGI Symbol;Acc:MGI:1917019]
ENSMUSG00000013736	711.795	891.238	683.649	918.071	806.121	945.227	928.319	775.546	Trnt1	tRNA nucleotidyl transferase, CCA-adding, 1 [Source:MGI Symbol;Acc:MGI:1917297]
ENSMUSG00000013766	0	0	0	8.18489	0	0	0	0	Ly6g6e	lymphocyte antigen 6 complex, locus G6E [Source:MGI Symbol;Acc:MGI:1917524]
ENSMUSG00000013787	3116.18	2904.89	2909.89	2990.21	3659.91	4052.11	3786.85	4539	Ehmt2	euchromatic histone lysine N-methyltransferase 2 [Source:MGI Symbol;Acc:MGI:2148922]
ENSMUSG00000013822	2226.16	2141.2	1772.67	2362.7	1042.33	1221.52	976.454	1199.03	Elof1	ELF1 homolog, elongation factor 1 [Source:MGI Symbol;Acc:MGI:1913376]
ENSMUSG00000013833	581.17	669.624	731.855	671.161	510.235	660.932	587.247	607.497	Med16	mediator complex subunit 16 [Source:MGI Symbol;Acc:MGI:2158394]
ENSMUSG00000013846	2044.61	1528.98	1713.5	1336.86	2418.36	2007.52	2658.43	2120.78	St3gal1	ST3 beta-galactoside alpha-2,3-sialyltransferase 1 [Source:MGI Symbol;Acc:MGI:98304]
ENSMUSG00000013858	6117.23	6150.98	5528.35	6163.22	3790.2	3544.6	3377.7	4059.22	Tmem259	transmembrane protein 259 [Source:MGI Symbol;Acc:MGI:2177957]
ENSMUSG00000013878	381.912	589.907	465.626	416.065	279.915	355.551	251.677	354.583	Rnf170	ring finger protein 170 [Source:MGI Symbol;Acc:MGI:1924983]
ENSMUSG00000013921	212.542	189.727	152.287	141.871	284.958	324.285	228.298	288.204	Clip3	CAP-GLY domain containing linker protein 3 [Source:MGI Symbol;Acc:MGI:1923936]
ENSMUSG00000013928	19.9258	4.78303	20.8162	17.7339	2.52176	4.36258	3.43822	14.2842	Thap8	THAP domain containing 8 [Source:MGI Symbol;Acc:MGI:1922879]
ENSMUSG00000013936	0	71.7455	2106.82	0	312.698	0	3.43822	7.5622	Myl2	myosin, light polypeptide 2, regulatory, cardiac, slow [Source:MGI Symbol;Acc:MGI:97272]
ENSMUSG00000013973	263.464	251.906	218.023	257.824	152.146	175.23	176.724	200.818	Dedd	death effector domain-containing [Source:MGI Symbol;Acc:MGI:1333874]
ENSMUSG00000013974	9.96291	9.56606	7.66914	0	154.668	156.326	222.109	270.559	Mcemp1	mast cell expressed membrane protein 1 [Source:MGI Symbol;Acc:MGI:1916439]
ENSMUSG00000013997	1346.1	1511.44	1299.37	1448.72	670.787	647.117	608.564	896.541	Nit1	nitrilase 1 [Source:MGI Symbol;Acc:MGI:1350916]
ENSMUSG00000014030	12.1769	20.7265	9.86032	2.7283	15.9711	6.54388	26.8181	16.8049	Pax5	paired box 5 [Source:MGI Symbol;Acc:MGI:97489]
ENSMUSG00000014039	311.064	283.793	392.222	351.95	338.756	293.747	334.882	351.222	Prdm15	PR domain containing 15 [Source:MGI Symbol;Acc:MGI:1930121]
ENSMUSG00000014074	485.969	463.954	567.516	544.295	586.728	547.504	616.816	552.881	Rnf168	ring finger protein 168 [Source:MGI Symbol;Acc:MGI:1917488]
ENSMUSG00000014075	89.6662	164.217	161.052	158.241	476.612	570.771	517.108	504.987	Tctex1d2	Tctex1 domain containing 2 [Source:MGI Symbol;Acc:MGI:1913311]
ENSMUSG00000014077	6833.45	9468.81	8132.57	12251.4	3381.67	3464.62	3467.79	3767.66	Chp1	calcineurin-like EF hand protein 1 [Source:MGI Symbol;Acc:MGI:1927185]
ENSMUSG00000014158	277.855	116.387	185.155	136.415	453.075	575.134	471.723	477.259	Trpv4	transient receptor potential cation channel, subfamily V, member 4 [Source:MGI Symbol;Acc:MGI:1926945]
ENSMUSG00000014164	122.876	68.5568	77.787	53.2018	98.3485	52.351	111.398	143.682	Klhl3	kelch-like 3 [Source:MGI Symbol;Acc:MGI:2445185]
ENSMUSG00000014177	557.923	800.361	549.987	780.292	569.076	632.575	585.872	476.419	Tvp23b	trans-golgi network vesicle protein 23B [Source:MGI Symbol;Acc:MGI:1914760]
ENSMUSG00000014195	5164.11	4877.1	4482.06	4890.47	3412.78	3471.89	3559.93	4162.57	Dnajc7	DnaJ heat shock protein family (Hsp40) member C7 [Source:MGI Symbol;Acc:MGI:1928373]
ENSMUSG00000014198	5.53495	0	23.0074	8.18489	10.9276	11.6336	11.0023	8.40245	Zfp385c	zinc finger protein 385C [Source:MGI Symbol;Acc:MGI:3608347]
ENSMUSG00000014226	872.308	1855.82	1408.93	1639.71	1351.66	1273.15	1485.31	1022.58	Cacybp	calcyclin binding protein [Source:MGI Symbol;Acc:MGI:1270839]
ENSMUSG00000014232	221.398	202.482	165.434	241.454	179.885	187.591	190.477	231.908	Cluap1	clusterin associated protein 1 [Source:MGI Symbol;Acc:MGI:1924029]
ENSMUSG00000014243	779.321	742.964	669.406	800.755	253.016	229.763	219.358	316.772	Zswim7	zinc finger SWIM-type containing 7 [Source:MGI Symbol;Acc:MGI:1916997]
ENSMUSG00000014245	298.887	310.897	315.53	328.76	209.306	164.324	224.859	217.623	Pigl	phosphatidylinositol glycan anchor biosynthesis, class L [Source:MGI Symbol;Acc:MGI:2681271]
ENSMUSG00000014294	10389.1	10664.6	6967.96	11142.4	2970.63	3119.25	2411.57	3943.27	Ndufa2	NADH:ubiquinone oxidoreductase subunit A2 [Source:MGI Symbol;Acc:MGI:1343103]
ENSMUSG00000014301	2085.57	2241.65	1709.12	2304.05	801.078	865.246	689.706	947.796	Pam16	presequence translocase-asssociated motor 16 homolog (S. cerevisiae) [Source:MGI Symbol;Acc:MGI:1913699]
ENSMUSG00000014303	220.291	197.699	172.008	154.149	329.509	282.114	444.905	278.121	Glis2	GLIS family zinc finger 2 [Source:MGI Symbol;Acc:MGI:1932535]
ENSMUSG00000014313	32748.1	51707.8	27216.7	54024.3	7552.66	6846.35	5342.99	9309.91	Cox6c	cytochrome c oxidase subunit 6C [Source:MGI Symbol;Acc:MGI:104614]
ENSMUSG00000014329	249.073	183.35	220.214	174.611	501.829	681.29	490.29	466.336	Bicc1	BicC family RNA binding protein 1 [Source:MGI Symbol;Acc:MGI:1933388]
ENSMUSG00000014349	1172.3	1210.11	1102.16	1069.49	2166.19	2230.73	2817.28	2083.81	Ube2z	ubiquitin-conjugating enzyme E2Z [Source:MGI Symbol;Acc:MGI:1343160]
ENSMUSG00000014353	1384.84	1366.35	1221.58	1392.79	1971.17	2227.1	1829.13	2119.94	Tmem87b	transmembrane protein 87B [Source:MGI Symbol;Acc:MGI:1919727]
ENSMUSG00000014355	2044.61	2024.82	2066.28	2447.28	1966.13	2319.44	2054.68	1928.36	Anapc1	anaphase promoting complex subunit 1 [Source:MGI Symbol;Acc:MGI:103097]
ENSMUSG00000014361	667.515	398.586	503.972	402.424	2246.88	3584.59	2154.39	2777.85	Mertk	c-mer proto-oncogene tyrosine kinase [Source:MGI Symbol;Acc:MGI:96965]
ENSMUSG00000014402	1287.43	1525.79	1459.33	1673.81	1386.12	1295.69	1483.93	1273.81	Tsg101	tumor susceptibility gene 101 [Source:MGI Symbol;Acc:MGI:106581]
ENSMUSG00000014418	909.946	993.276	1030.95	965.817	1196.15	1244.79	1228.13	1398.17	Hps5	HPS5, biogenesis of lysosomal organelles complex 2 subunit 2 [Source:MGI Symbol;Acc:MGI:2180307]
ENSMUSG00000014426	593.347	585.124	719.803	533.382	511.916	607.126	552.865	653.71	Map3k4	mitogen-activated protein kinase kinase kinase 4 [Source:MGI Symbol;Acc:MGI:1346875]
ENSMUSG00000014444	3718.38	4453	3377.71	4036.51	4951.89	3628.22	4759.87	5306.99	Piezo1	piezo-type mechanosensitive ion channel component 1 [Source:MGI Symbol;Acc:MGI:3603204]
ENSMUSG00000014453	1.10699	3.18869	5.47796	1.36415	5.8841	7.27097	6.87643	18.4854	Blk	B lymphoid kinase [Source:MGI Symbol;Acc:MGI:88169]
ENSMUSG00000014470	790.391	896.021	935.635	883.968	891.861	1205.53	1027.34	1280.53	Rnf166	ring finger protein 166 [Source:MGI Symbol;Acc:MGI:1915968]
ENSMUSG00000014496	1159.02	1318.52	1263.22	1222.28	924.644	936.501	973.703	695.723	Ankrd28	ankyrin repeat domain 28 [Source:MGI Symbol;Acc:MGI:2145661]
ENSMUSG00000014498	1806.61	2369.2	2897.84	1848.42	2179.64	2037.33	2320.11	2375.37	Ankrd52	ankyrin repeat domain 52 [Source:MGI Symbol;Acc:MGI:2444029]
ENSMUSG00000014503	348.702	443.228	336.346	488.365	188.291	223.219	184.976	222.665	Pkd2l2	polycystic kidney disease 2-like 2 [Source:MGI Symbol;Acc:MGI:1858231]
ENSMUSG00000014504	997.398	1181.41	1003.56	1362.78	1115.46	1073.2	1067.91	927.63	Srp19	signal recognition particle 19 [Source:MGI Symbol;Acc:MGI:1913634]
ENSMUSG00000014542	0	0	0	0	1.68117	2.90839	0	0	Clec4f	C-type lectin domain family 4, member f [Source:MGI Symbol;Acc:MGI:1859834]
ENSMUSG00000014543	0	0	0	0	46.2322	66.1659	52.9485	92.4269	Klra17	killer cell lectin-like receptor, subfamily A, member 17 [Source:MGI Symbol;Acc:MGI:2180674]
ENSMUSG00000014547	975.259	1025.16	992.605	1036.75	1582.82	2387.79	1553.39	1784.68	Wdfy2	WD repeat and FYVE domain containing 2 [Source:MGI Symbol;Acc:MGI:2442811]
ENSMUSG00000014550	554.602	719.049	686.936	641.149	777.541	760.544	815.545	710.847	Rbsn	rabenosyn, RAB effector [Source:MGI Symbol;Acc:MGI:1925537]
ENSMUSG00000014551	1318.43	1299.39	1210.63	1369.6	771.657	657.296	653.261	621.781	Mrps25	mitochondrial ribosomal protein S25 [Source:MGI Symbol;Acc:MGI:1928140]
ENSMUSG00000014554	921.016	939.069	922.488	1064.04	524.525	650.752	509.544	720.09	Dguok	deoxyguanosine kinase [Source:MGI Symbol;Acc:MGI:1351602]
ENSMUSG00000014592	457.187	502.218	473.295	458.354	433.742	299.564	344.509	326.015	Camta1	calmodulin binding transcription activator 1 [Source:MGI Symbol;Acc:MGI:2140230]
ENSMUSG00000014599	533.569	330.029	352.78	257.824	2354.48	1486.91	3178.29	1475.47	Csf1	colony stimulating factor 1 (macrophage) [Source:MGI Symbol;Acc:MGI:1339753]
ENSMUSG00000014601	1359.38	1623.04	1655.44	1572.86	1318.88	936.501	1272.14	1179.7	Strip1	striatin interacting protein 1 [Source:MGI Symbol;Acc:MGI:2443884]
ENSMUSG00000014602	8.85592	1.59434	7.66914	0	51.2757	24.7213	45.3845	26.0476	Kif1a	kinesin family member 1A [Source:MGI Symbol;Acc:MGI:108391]
ENSMUSG00000014606	4418	5251.77	6030.13	5434.76	2435.18	2323.8	2035.42	2163.63	Slc25a11	solute carrier family 25 (mitochondrial carrier oxoglutarate carrier), member 11 [Source:MGI Symbol;Acc:MGI:1915113]
ENSMUSG00000014609	0	33.4812	213.64	2.7283	64.7251	13.0878	7.56408	20.1659	Chrne	cholinergic receptor, nicotinic, epsilon polypeptide [Source:MGI Symbol;Acc:MGI:87894]
ENSMUSG00000014633	1487.8	1352	1252.26	1636.98	325.306	355.551	199.417	440.288	Cmc2	COX assembly mitochondrial protein 2 [Source:MGI Symbol;Acc:MGI:1913781]
ENSMUSG00000014668	608.845	605.851	752.671	564.757	1122.18	1202.62	1261.14	1206.59	Chfr	checkpoint with forkhead and ring finger domains [Source:MGI Symbol;Acc:MGI:2444898]
ENSMUSG00000014686	9.96291	4.78303	0	2.7283	100.87	134.513	157.47	141.161	Ceacam16	carcinoembryonic antigen-related cell adhesion molecule 16 [Source:MGI Symbol;Acc:MGI:2685615]
ENSMUSG00000014704	59.7775	44.6416	79.9781	69.5715	54.638	93.0685	54.3238	68.0598	Hoxa2	homeobox A2 [Source:MGI Symbol;Acc:MGI:96174]
ENSMUSG00000014747	12.1769	7.97172	7.66914	5.45659	1.68117	2.18129	4.8135	9.24269	Ankrd53	ankyrin repeat domain 53 [Source:MGI Symbol;Acc:MGI:1922555]
ENSMUSG00000014748	1821	2145.99	2112.3	2141.71	1657.63	1878.09	1725.3	1764.51	Tex261	testis expressed gene 261 [Source:MGI Symbol;Acc:MGI:1096575]
ENSMUSG00000014763	599.989	519.756	606.957	547.023	639.685	618.033	618.879	677.237	Fam120b	family with sequence similarity 120, member B [Source:MGI Symbol;Acc:MGI:1914794]
ENSMUSG00000014767	535.783	507.001	476.582	469.267	574.12	604.945	680.767	541.118	Tbp	TATA box binding protein [Source:MGI Symbol;Acc:MGI:101838]
ENSMUSG00000014769	3653.07	4433.87	3699.81	4902.75	3169.01	3562.78	3342.63	3360.14	Psmb1	proteasome (prosome, macropain) subunit, beta type 1 [Source:MGI Symbol;Acc:MGI:104884]
ENSMUSG00000014773	242.431	145.085	188.442	135.051	244.61	154.872	368.577	184.014	Dll1	delta like canonical Notch ligand 1 [Source:MGI Symbol;Acc:MGI:104659]
ENSMUSG00000014776	1412.52	1686.82	1758.42	1819.77	305.132	192.681	150.594	320.133	Nol3	nucleolar protein 3 (apoptosis repressor with CARD domain) [Source:MGI Symbol;Acc:MGI:1925938]
ENSMUSG00000014778	1295.18	1160.68	1514.11	1044.94	2029.17	1519.63	2082.87	1987.18	Fhod1	formin homology 2 domain containing 1 [Source:MGI Symbol;Acc:MGI:2679008]
ENSMUSG00000014782	24.3538	23.9152	33.9633	9.54903	15.1305	13.8148	24.7552	29.4086	Plekhg4	pleckstrin homology domain containing, family G (with RhoGef domain) member 4 [Source:MGI Symbol;Acc:MGI:2142544]
ENSMUSG00000014786	157.193	161.029	121.611	122.773	200.9	192.681	204.23	212.582	Slc9a5	solute carrier family 9 (sodium/hydrogen exchanger), member 5 [Source:MGI Symbol;Acc:MGI:2685542]
ENSMUSG00000014791	179.332	164.217	169.817	145.964	156.349	150.509	158.846	210.061	Elmo3	engulfment and cell motility 3 [Source:MGI Symbol;Acc:MGI:2679007]
ENSMUSG00000014813	56.4565	49.4247	35.0589	19.0981	22.6958	14.5419	31.6316	21.8464	Stc1	stanniocalcin 1 [Source:MGI Symbol;Acc:MGI:109131]
ENSMUSG00000014837	102.95	87.6889	118.324	109.132	68.928	41.4445	70.8273	80.6635	4931428F04Rik	RIKEN cDNA 4931428F04 gene [Source:MGI Symbol;Acc:MGI:1921606]
ENSMUSG00000014846	929.872	637.738	1120.79	716.178	975.079	866.7	858.867	669.675	Tppp3	tubulin polymerization-promoting protein family member 3 [Source:MGI Symbol;Acc:MGI:1915221]
ENSMUSG00000014850	443.903	440.039	457.957	458.354	263.944	268.299	293.624	281.482	Msh3	mutS homolog 3 [Source:MGI Symbol;Acc:MGI:109519]
ENSMUSG00000014852	1.10699	3.18869	4.38236	9.54903	6.72468	4.36258	15.1282	3.36098	Adamts13	a disintegrin-like and metallopeptidase (reprolysin type) with thrombospondin type 1 motif, 13 [Source:MGI Symbol;Acc:MGI:2685556]
ENSMUSG00000014856	936.514	856.163	662.833	983.55	972.557	1135	970.953	847.807	Tmem208	transmembrane protein 208 [Source:MGI Symbol;Acc:MGI:1913570]
ENSMUSG00000014859	866.773	870.512	845.796	811.668	1224.73	1127	1464.68	1085.6	E2f4	E2F transcription factor 4 [Source:MGI Symbol;Acc:MGI:103012]
ENSMUSG00000014867	2508.44	2799.67	2829.91	3057.05	4785.45	4390.94	5471.58	3179.49	Surf4	surfeit gene 4 [Source:MGI Symbol;Acc:MGI:98445]
ENSMUSG00000014873	637.626	567.586	491.92	511.555	518.641	500.97	521.234	525.153	Surf2	surfeit gene 2 [Source:MGI Symbol;Acc:MGI:98444]
ENSMUSG00000014905	1004.04	1010.81	1061.63	1160.89	1075.11	1063.74	1120.17	983.086	Dnajb9	DnaJ heat shock protein family (Hsp40) member B9 [Source:MGI Symbol;Acc:MGI:1351618]
ENSMUSG00000014907	225.826	178.567	179.677	151.42	285.799	260.301	293.624	241.99	Naf1	nuclear assembly factor 1 ribonucleoprotein [Source:MGI Symbol;Acc:MGI:2682306]
ENSMUSG00000014932	967.51	969.361	734.046	964.452	434.583	369.365	433.215	495.744	Yes1	YES proto-oncogene 1, Src family tyrosine kinase [Source:MGI Symbol;Acc:MGI:99147]
ENSMUSG00000014956	5150.83	10712.4	9128.46	10186.1	4624.06	3500.25	3844.61	3282	Ppp1cb	protein phosphatase 1 catalytic subunit beta [Source:MGI Symbol;Acc:MGI:104871]
ENSMUSG00000014959	1339.46	1449.26	1519.58	1658.8	2112.39	1793.02	2274.04	1468.75	Gorasp2	golgi reassembly stacking protein 2 [Source:MGI Symbol;Acc:MGI:2135962]
ENSMUSG00000014980	228.04	239.152	287.045	231.905	297.567	282.841	290.186	281.482	Tsen15	tRNA splicing endonuclease subunit 15 [Source:MGI Symbol;Acc:MGI:1913887]
ENSMUSG00000015001	0	0	4.38236	0	0	0	0	0	Oc90	otoconin 90 [Source:MGI Symbol;Acc:MGI:1313269]
ENSMUSG00000015002	952.012	996.465	1058.34	1077.68	1385.28	1603.98	1523.82	1267.93	Efr3a	EFR3 homolog A [Source:MGI Symbol;Acc:MGI:1923990]
ENSMUSG00000015013	1416.95	1423.75	1038.62	1305.49	1239.02	1139.36	1350.53	1046.1	Trappc2l	trafficking protein particle complex 2-like [Source:MGI Symbol;Acc:MGI:1916295]
ENSMUSG00000015016	3712.85	4496.05	3561.77	4392.56	769.135	686.38	592.061	1403.21	Acsf3	acyl-CoA synthetase family member 3 [Source:MGI Symbol;Acc:MGI:2182591]
ENSMUSG00000015023	531.355	572.369	542.318	544.295	657.338	634.756	669.077	605.816	Ddx19a	DEAD (Asp-Glu-Ala-Asp) box polypeptide 19a [Source:MGI Symbol;Acc:MGI:99526]
ENSMUSG00000015027	94.0942	68.5568	55.8751	70.9357	1124.7	1258.61	1390.42	866.292	Galns	galactosamine (N-acetyl)-6-sulfate sulfatase [Source:MGI Symbol;Acc:MGI:1355303]
ENSMUSG00000015053	1023.97	731.804	884.142	570.214	942.296	539.506	816.233	875.535	Gata2	GATA binding protein 2 [Source:MGI Symbol;Acc:MGI:95662]
ENSMUSG00000015083	386.34	443.228	368.119	557.936	79.8556	74.891	74.9531	131.078	C8g	complement component 8, gamma polypeptide [Source:MGI Symbol;Acc:MGI:88237]
ENSMUSG00000015085	265.678	192.916	161.052	223.72	260.581	313.379	240.675	345.341	Entpd2	ectonucleoside triphosphate diphosphohydrolase 2 [Source:MGI Symbol;Acc:MGI:1096863]
ENSMUSG00000015087	2016.94	2369.2	2260.2	2085.78	1908.97	1858.46	1797.5	1857.78	Rabl6	RAB, member RAS oncogene family-like 6 [Source:MGI Symbol;Acc:MGI:2442633]
ENSMUSG00000015090	578.956	567.586	565.325	530.653	23.5364	14.5419	16.5034	63.0184	Ptgds	prostaglandin D2 synthase (brain) [Source:MGI Symbol;Acc:MGI:99261]
ENSMUSG00000015092	6957.43	7013.52	5836.21	7107.21	3236.25	2936.75	3244.3	3355.1	Edf1	endothelial differentiation-related factor 1 [Source:MGI Symbol;Acc:MGI:1891227]
ENSMUSG00000015093	73.0614	122.764	141.331	61.3866	14.2899	23.9942	17.8787	32.7695	Clic3	chloride intracellular channel 3 [Source:MGI Symbol;Acc:MGI:1916704]
ENSMUSG00000015094	1093.71	888.05	999.179	928.985	1140.67	902.328	1290.71	1071.31	Npdc1	neural proliferation, differentiation and control 1 [Source:MGI Symbol;Acc:MGI:1099802]
ENSMUSG00000015095	2377.82	2592.4	2751.03	2905.63	1588.71	1446.92	1429.61	1756.11	Fbxw5	F-box and WD-40 domain protein 5 [Source:MGI Symbol;Acc:MGI:1354731]
ENSMUSG00000015112	18.8188	17.5378	12.0515	5.45659	89.9426	145.419	110.023	54.6159	Slc25a13	solute carrier family 25 (mitochondrial carrier, adenine nucleotide translocator), member 13 [Source:MGI Symbol;Acc:MGI:1354721]
ENSMUSG00000015120	1940.55	1862.19	2075.05	1961.64	2760.48	3173.05	3392.15	3109.75	Ube2i	ubiquitin-conjugating enzyme E2I [Source:MGI Symbol;Acc:MGI:107365]
ENSMUSG00000015126	273.427	309.303	248.699	226.449	388.35	386.816	444.218	388.193	Tsr3	TSR3 20S rRNA accumulation [Source:MGI Symbol;Acc:MGI:1915577]
ENSMUSG00000015127	360.879	277.416	323.199	275.558	274.871	237.761	286.06	347.861	Unkl	unkempt family like zinc finger [Source:MGI Symbol;Acc:MGI:1921404]
ENSMUSG00000015133	417.335	283.793	348.398	281.014	1308.79	1413.48	1659.97	1723.34	Lrrk1	leucine-rich repeat kinase 1 [Source:MGI Symbol;Acc:MGI:2142227]
ENSMUSG00000015134	39.8517	23.9152	26.2942	25.9188	42.8698	49.4426	46.7598	21.0061	Aldh1a3	aldehyde dehydrogenase family 1, subfamily A3 [Source:MGI Symbol;Acc:MGI:1861722]
ENSMUSG00000015143	669.729	580.341	580.663	409.244	1350.82	965.585	1706.73	1143.57	Actn1	actinin, alpha 1 [Source:MGI Symbol;Acc:MGI:2137706]
ENSMUSG00000015149	2253.83	2617.91	2928.51	2743.3	2388.94	2150.75	2793.9	2190.52	Sirt2	sirtuin 2 [Source:MGI Symbol;Acc:MGI:1927664]
ENSMUSG00000015165	6349.7	5620.06	5556.84	6144.12	6426.27	6687.11	6148.91	7007.64	Hnrnpl	heterogeneous nuclear ribonucleoprotein L [Source:MGI Symbol;Acc:MGI:104816]
ENSMUSG00000015176	1041.68	747.747	964.12	954.903	1069.22	845.614	1303.08	758.741	Nolc1	nucleolar and coiled-body phosphoprotein 1 [Source:MGI Symbol;Acc:MGI:1918019]
ENSMUSG00000015189	560.137	609.039	639.825	560.665	662.381	671.111	634.695	719.25	Casd1	CAS1 domain containing 1 [Source:MGI Symbol;Acc:MGI:2384865]
ENSMUSG00000015202	188.188	176.972	145.714	145.964	285.799	215.221	277.12	229.387	Cnksr3	Cnksr family member 3 [Source:MGI Symbol;Acc:MGI:2674130]
ENSMUSG00000015214	1227.65	1297.8	1390.3	1415.99	741.396	900.147	649.823	888.979	Mtmr1	myotubularin related protein 1 [Source:MGI Symbol;Acc:MGI:1858271]
ENSMUSG00000015217	676.371	919.936	805.259	1096.77	273.19	221.765	235.174	232.748	Hmgb3	high mobility group box 3 [Source:MGI Symbol;Acc:MGI:1098219]
ENSMUSG00000015222	120.662	125.953	75.5958	64.1149	78.1744	60.3491	81.1419	50.4147	Map2	microtubule-associated protein 2 [Source:MGI Symbol;Acc:MGI:97175]
ENSMUSG00000015224	139.481	116.387	77.787	94.1262	82.3773	100.339	64.6385	131.078	Cyp2j9	cytochrome P450, family 2, subfamily j, polypeptide 9 [Source:MGI Symbol;Acc:MGI:1921769]
ENSMUSG00000015243	3501.41	3156.8	2749.93	3670.92	3527.1	6970.68	2604.11	5012.9	Abca1	ATP-binding cassette, sub-family A (ABC1), member 1 [Source:MGI Symbol;Acc:MGI:99607]
ENSMUSG00000015247	290.031	420.907	283.758	373.776	829.658	954.679	1138.05	731.853	Nipsnap3b	nipsnap homolog 3B [Source:MGI Symbol;Acc:MGI:1913786]
ENSMUSG00000015289	640.947	837.031	637.634	863.505	511.076	613.67	427.714	565.485	Lage3	L antigen family, member 3 [Source:MGI Symbol;Acc:MGI:1913442]
ENSMUSG00000015290	1326.17	1417.37	1584.22	1448.72	942.296	816.53	987.456	809.156	Ubl4a	ubiquitin-like 4A [Source:MGI Symbol;Acc:MGI:95049]
ENSMUSG00000015291	3707.31	3517.12	3741.44	3539.96	3316.95	2986.19	3643.82	3988.64	Gdi1	guanosine diphosphate (GDP) dissociation inhibitor 1 [Source:MGI Symbol;Acc:MGI:99846]
ENSMUSG00000015305	1891.85	1037.92	1325.67	1235.92	2494.86	2930.93	2368.24	3123.19	Sash1	SAM and SH3 domain containing 1 [Source:MGI Symbol;Acc:MGI:1917347]
ENSMUSG00000015312	81.9173	255.095	387.839	286.471	2566.31	1949.35	4209.07	1147.77	Gadd45b	growth arrest and DNA-damage-inducible 45 beta [Source:MGI Symbol;Acc:MGI:107776]
ENSMUSG00000015314	4.42796	1.59434	4.38236	1.36415	123.566	181.047	153.344	279.802	Slamf6	SLAM family member 6 [Source:MGI Symbol;Acc:MGI:1353620]
ENSMUSG00000015316	0	1.59434	9.86032	2.7283	10.087	15.9961	9.62701	31.0891	Slamf1	signaling lymphocytic activation molecule family member 1 [Source:MGI Symbol;Acc:MGI:1351314]
ENSMUSG00000015335	125.09	216.831	163.243	174.611	353.886	397.722	401.584	389.874	Zdhhc12	zinc finger, DHHC domain containing 12 [Source:MGI Symbol;Acc:MGI:1913470]
ENSMUSG00000015337	1168.98	1018.79	991.51	1383.25	345.48	289.385	206.981	340.299	Endog	endonuclease G [Source:MGI Symbol;Acc:MGI:1261433]
ENSMUSG00000015340	111.806	95.6606	96.412	83.213	5967.31	9174.51	6809.05	7117.71	Cybb	cytochrome b-245, beta polypeptide [Source:MGI Symbol;Acc:MGI:88574]
ENSMUSG00000015341	1087.06	1187.79	1027.66	1270.02	1713.95	1760.3	1930.22	1531.77	Golga7	golgi autoantigen, golgin subfamily a, 7 [Source:MGI Symbol;Acc:MGI:1931029]
ENSMUSG00000015342	44.2796	132.331	163.243	87.3055	62.2033	28.3568	37.8204	25.2073	Xk	X-linked Kx blood group [Source:MGI Symbol;Acc:MGI:103569]
ENSMUSG00000015354	234.682	84.5002	164.339	212.807	77.3338	130.15	60.5126	65.5391	Pcolce2	procollagen C-endopeptidase enhancer 2 [Source:MGI Symbol;Acc:MGI:1923727]
ENSMUSG00000015355	60.8845	31.8869	29.581	45.0169	1514.73	2369.61	2069.81	1708.22	Cd48	CD48 antigen [Source:MGI Symbol;Acc:MGI:88339]
ENSMUSG00000015357	2732.05	3893.39	3175.02	4418.47	1162.53	1316.77	877.433	1471.27	Clpx	caseinolytic mitochondrial matrix peptidase chaperone subunit [Source:MGI Symbol;Acc:MGI:1346017]
ENSMUSG00000015363	2138.71	1697.98	2111.2	2321.78	1546.68	1547.99	1613.21	1510.76	Trabd	TraB domain containing [Source:MGI Symbol;Acc:MGI:1915226]
ENSMUSG00000015377	559.03	409.746	543.413	441.984	480.815	369.365	423.588	498.265	Dennd6b	DENN/MADD domain containing 6B [Source:MGI Symbol;Acc:MGI:1916690]
ENSMUSG00000015396	81.9173	36.6699	46.0148	73.664	579.163	580.951	635.383	576.408	Cd83	CD83 antigen [Source:MGI Symbol;Acc:MGI:1328316]
ENSMUSG00000015401	0	0	0	0	0	2.90839	1.37529	6.72196	Cltrn	collectrin, amino acid transport regulator [Source:MGI Symbol;Acc:MGI:1926234]
ENSMUSG00000015405	32.1027	31.8869	20.8162	19.0981	6.72468	4.36258	1.37529	11.7634	Ace2	angiotensin I converting enzyme (peptidyl-dipeptidase A) 2 [Source:MGI Symbol;Acc:MGI:1917258]
ENSMUSG00000015437	4.42796	11.1604	2.19118	9.54903	1114.62	941.591	2339.36	691.521	Gzmb	granzyme B [Source:MGI Symbol;Acc:MGI:109267]
ENSMUSG00000015441	0	0	0	0	0	0.727097	0.687643	0	Gzmf	granzyme F [Source:MGI Symbol;Acc:MGI:109254]
ENSMUSG00000015451	58.6705	36.6699	54.7796	54.5659	58.0004	45.8071	43.3215	41.172	C4a	complement component 4A (Rodgers blood group) [Source:MGI Symbol;Acc:MGI:98320]
ENSMUSG00000015452	53.1355	47.8303	39.4413	32.7395	115.16	71.2555	100.396	142.842	Ager	advanced glycosylation end product-specific receptor [Source:MGI Symbol;Acc:MGI:893592]
ENSMUSG00000015461	835.778	786.012	757.053	815.76	1777	1694.14	1970.1	1667.89	Atf6b	activating transcription factor 6 beta [Source:MGI Symbol;Acc:MGI:105121]
ENSMUSG00000015467	67.5264	36.6699	43.8236	36.832	118.523	65.4388	113.461	96.6281	Egfl8	EGF-like domain 8 [Source:MGI Symbol;Acc:MGI:1932094]
ENSMUSG00000015468	4216.53	2069.46	2952.62	2145.8	2269.58	1503.64	2003.11	2627.45	Notch4	notch 4 [Source:MGI Symbol;Acc:MGI:107471]
ENSMUSG00000015474	696.297	723.832	648.59	736.64	549.743	679.836	537.05	715.048	Ppt2	palmitoyl-protein thioesterase 2 [Source:MGI Symbol;Acc:MGI:1860075]
ENSMUSG00000015476	101.843	58.9907	73.4046	53.2018	124.407	186.137	127.214	248.712	Prrt1	proline-rich transmembrane protein 1 [Source:MGI Symbol;Acc:MGI:1932118]
ENSMUSG00000015478	790.391	1080.97	824.98	1031.3	432.901	560.592	565.243	477.259	Rnf5	ring finger protein 5 [Source:MGI Symbol;Acc:MGI:1860076]
ENSMUSG00000015484	0	0	0	0	9.24644	2.90839	0.687643	8.40245	Fam163a	family with sequence similarity 163, member A [Source:MGI Symbol;Acc:MGI:3618859]
ENSMUSG00000015488	1524.33	1597.53	1487.81	1660.17	755.686	689.288	689.019	677.237	Cacfd1	calcium channel flower domain containing 1 [Source:MGI Symbol;Acc:MGI:1924317]
ENSMUSG00000015501	1447.94	1540.14	2015.89	1834.78	931.368	831.799	800.417	1048.63	Hivep2	human immunodeficiency virus type I enhancer binding protein 2 [Source:MGI Symbol;Acc:MGI:1338076]
ENSMUSG00000015522	1559.75	1683.63	1894.28	1766.57	1564.33	1596.71	1637.97	1842.66	Arnt	aryl hydrocarbon receptor nuclear translocator [Source:MGI Symbol;Acc:MGI:88071]
ENSMUSG00000015533	42.0656	46.236	37.2501	45.0169	129.45	155.599	191.853	151.244	Itga2	integrin alpha 2 [Source:MGI Symbol;Acc:MGI:96600]
ENSMUSG00000015536	2538.33	3391.17	2728.02	3482.67	1398.73	1556.72	1293.46	1500.68	Mocs2	molybdenum cofactor synthesis 2 [Source:MGI Symbol;Acc:MGI:1336894]
ENSMUSG00000015542	1073.78	1007.63	866.612	1136.34	707.773	668.202	823.109	661.273	Nat9	N-acetyltransferase 9 (GCN5-related, putative) [Source:MGI Symbol;Acc:MGI:1913426]
ENSMUSG00000015568	125585	103586	81010.2	102705	54180.8	63895.9	32674.1	64920.7	Lpl	lipoprotein lipase [Source:MGI Symbol;Acc:MGI:96820]
ENSMUSG00000015575	3182.6	4035.28	2992.06	4824.99	3057.21	3386.09	3539.99	2961.86	Atp6v0e	ATPase, H+ transporting, lysosomal V0 subunit E [Source:MGI Symbol;Acc:MGI:1328318]
ENSMUSG00000015597	913.267	817.898	742.811	836.223	504.351	486.428	433.903	602.455	Zfp318	zinc finger protein 318 [Source:MGI Symbol;Acc:MGI:1889348]
ENSMUSG00000015599	0	6.37738	42.728	2.7283	14.2899	0.727097	3.43822	10.0829	Ttbk1	tau tubulin kinase 1 [Source:MGI Symbol;Acc:MGI:2147036]
ENSMUSG00000015605	1212.15	634.549	924.679	481.544	1074.27	861.61	1254.26	988.128	Srf	serum response factor [Source:MGI Symbol;Acc:MGI:106658]
ENSMUSG00000015619	3.32097	15.9434	7.66914	9.54903	33.6234	61.8033	33.6945	95.7879	Gata3	GATA binding protein 3 [Source:MGI Symbol;Acc:MGI:95663]
ENSMUSG00000015647	2256.05	1871.76	2659	1863.43	3319.47	2263.45	3592.25	3305.52	Lama5	laminin, alpha 5 [Source:MGI Symbol;Acc:MGI:105382]
ENSMUSG00000015652	11.0699	17.5378	10.9559	24.5547	25.2176	10.9065	52.2609	5.04147	Steap1	six transmembrane epithelial antigen of the prostate 1 [Source:MGI Symbol;Acc:MGI:1917608]
ENSMUSG00000015653	17.7118	15.9434	7.66914	4.09244	75.6527	63.2575	113.461	54.6159	Steap2	six transmembrane epithelial antigen of prostate 2 [Source:MGI Symbol;Acc:MGI:1921301]
ENSMUSG00000015656	20019.9	18209	19577.1	15472.2	27437.5	25081.2	30303.1	30823.5	Hspa8	heat shock protein 8 [Source:MGI Symbol;Acc:MGI:105384]
ENSMUSG00000015659	215.863	285.388	357.163	309.662	218.552	205.769	197.354	187.375	Serac1	serine active site containing 1 [Source:MGI Symbol;Acc:MGI:2447813]
ENSMUSG00000015665	0	0	0	0	0.840585	3.63549	6.18879	1.68049	Awat1	acyl-CoA wax alcohol acyltransferase 1 [Source:MGI Symbol;Acc:MGI:3588200]
ENSMUSG00000015668	616.594	943.852	606.957	920.8	506.032	517.693	561.117	541.958	Pdzd11	PDZ domain containing 11 [Source:MGI Symbol;Acc:MGI:1919871]
ENSMUSG00000015671	2946.81	3635.1	3146.54	4112.91	3024.43	3457.35	3334.38	3086.22	Psma2	proteasome (prosome, macropain) subunit, alpha type 2 [Source:MGI Symbol;Acc:MGI:104885]
ENSMUSG00000015672	679.692	1152.71	727.472	1234.55	730.468	728.552	673.891	813.357	Mrpl32	mitochondrial ribosomal protein L32 [Source:MGI Symbol;Acc:MGI:2137226]
ENSMUSG00000015697	871.201	870.512	925.774	1005.38	1397.05	1346.58	1274.89	1321.71	Setdb1	SET domain, bifurcated 1 [Source:MGI Symbol;Acc:MGI:1934229]
ENSMUSG00000015702	55.3495	44.6416	59.1619	55.9301	184.929	212.312	195.978	166.368	Anxa9	annexin A9 [Source:MGI Symbol;Acc:MGI:1923711]
ENSMUSG00000015709	8.85592	7.97172	29.581	5.45659	3.36234	10.1794	6.87643	15.9647	Arnt2	aryl hydrocarbon receptor nuclear translocator 2 [Source:MGI Symbol;Acc:MGI:107188]
ENSMUSG00000015711	367.521	553.237	857.848	590.676	601.018	516.239	559.742	464.655	Prune1	prune exopolyphosphatase [Source:MGI Symbol;Acc:MGI:1925152]
ENSMUSG00000015714	3171.53	4161.24	3326.21	4302.52	3624.6	3752.55	4151.99	3322.33	Cers2	ceramide synthase 2 [Source:MGI Symbol;Acc:MGI:1924143]
ENSMUSG00000015733	2278.19	3413.49	3452.21	3162.09	7423.21	8111.5	9311.38	5456.55	Capza2	capping protein (actin filament) muscle Z-line, alpha 2 [Source:MGI Symbol;Acc:MGI:106222]
ENSMUSG00000015745	551.281	341.19	404.273	332.852	4096.17	3958.32	5514.21	3306.36	Plekho1	pleckstrin homology domain containing, family O member 1 [Source:MGI Symbol;Acc:MGI:1914470]
ENSMUSG00000015747	342.06	510.19	400.986	519.74	376.582	491.518	402.959	410.039	Vps45	vacuolar protein sorting 45 [Source:MGI Symbol;Acc:MGI:891965]
ENSMUSG00000015748	547.96	559.615	506.163	504.735	751.483	651.479	850.615	702.445	Prpf3	pre-mRNA processing factor 3 [Source:MGI Symbol;Acc:MGI:1918017]
ENSMUSG00000015749	1354.96	1552.89	1881.13	1556.49	1744.21	1554.53	1648.28	1458.66	Anp32e	acidic (leucine-rich) nuclear phosphoprotein 32 family, member E [Source:MGI Symbol;Acc:MGI:1913721]
ENSMUSG00000015750	2893.67	3059.55	2602.03	3126.63	1679.49	1822.11	1821.57	1603.19	Aph1a	aph1 homolog A, gamma secretase subunit [Source:MGI Symbol;Acc:MGI:2385110]
ENSMUSG00000015755	1352.74	1417.37	1816.49	1353.23	2430.97	2558.66	2725.82	2592.16	Tab2	TGF-beta activated kinase 1/MAP3K7 binding protein 2 [Source:MGI Symbol;Acc:MGI:1915902]
ENSMUSG00000015757	1155.7	899.21	958.642	1021.75	883.455	992.488	999.834	947.796	Ppil4	peptidylprolyl isomerase (cyclophilin)-like 4 [Source:MGI Symbol;Acc:MGI:1914668]
ENSMUSG00000015759	1920.63	2152.36	1814.3	2328.6	1373.52	1273.15	1393.17	1299.02	Cnih1	cornichon family AMPA receptor auxiliary protein 1 [Source:MGI Symbol;Acc:MGI:1277202]
ENSMUSG00000015766	683.013	507.001	470.009	444.712	1666.04	1657.78	2159.89	1230.12	Eps8	epidermal growth factor receptor pathway substrate 8 [Source:MGI Symbol;Acc:MGI:104684]
ENSMUSG00000015776	1087.06	1133.58	1047.39	1369.6	854.034	926.322	921.442	836.884	Med22	mediator complex subunit 22 [Source:MGI Symbol;Acc:MGI:98446]
ENSMUSG00000015790	1457.91	1638.99	1290.61	1590.6	781.744	863.065	768.785	1239.36	Surf1	surfeit gene 1 [Source:MGI Symbol;Acc:MGI:98443]
ENSMUSG00000015804	1209.94	1431.72	1000.27	1377.79	1506.33	1510.18	1672.35	1252.8	Med28	mediator complex subunit 28 [Source:MGI Symbol;Acc:MGI:1914249]
ENSMUSG00000015806	2479.66	2726.33	2245.96	2872.89	967.513	1018.66	801.105	1113.32	Qdpr	quinoid dihydropteridine reductase [Source:MGI Symbol;Acc:MGI:97836]
ENSMUSG00000015812	100.736	103.632	82.1693	79.1206	59.6815	50.1697	88.0184	57.1366	Gnrh1	gonadotropin releasing hormone 1 [Source:MGI Symbol;Acc:MGI:95789]
ENSMUSG00000015829	0	0	0	0	26.8987	23.9942	33.0069	10.0829	Tnr	tenascin R [Source:MGI Symbol;Acc:MGI:99516]
ENSMUSG00000015837	5730.89	6123.88	7946.32	6371.93	12784.5	10866.5	14947.3	9054.48	Sqstm1	sequestosome 1 [Source:MGI Symbol;Acc:MGI:107931]
ENSMUSG00000015839	1983.73	1946.69	1760.61	1664.26	2786.54	2675.72	3454.72	2834.99	Nfe2l2	nuclear factor, erythroid derived 2, like 2 [Source:MGI Symbol;Acc:MGI:108420]
ENSMUSG00000015843	748.325	801.955	715.421	759.83	432.061	300.291	248.239	394.915	Rxrg	retinoid X receptor gamma [Source:MGI Symbol;Acc:MGI:98216]
ENSMUSG00000015846	2146.45	1954.67	2597.65	2336.78	2109.03	2006.79	1897.9	1794.76	Rxra	retinoid X receptor alpha [Source:MGI Symbol;Acc:MGI:98214]
ENSMUSG00000015850	272.32	164.217	820.598	174.611	899.426	801.988	650.511	879.736	Adamtsl4	ADAMTS-like 4 [Source:MGI Symbol;Acc:MGI:2389008]
ENSMUSG00000015852	135.053	100.444	98.6032	73.664	37.8263	37.8091	12.3776	20.1659	Fcrls	Fc receptor-like S, scavenger receptor [Source:MGI Symbol;Acc:MGI:1933397]
ENSMUSG00000015854	0	6.37738	0	0	606.902	940.137	631.257	373.069	Cd5l	CD5 antigen-like [Source:MGI Symbol;Acc:MGI:1334419]
ENSMUSG00000015869	908.839	752.53	869.899	818.489	852.353	817.985	913.878	1002.41	Prpsap1	phosphoribosyl pyrophosphate synthetase-associated protein 1 [Source:MGI Symbol;Acc:MGI:1915013]
ENSMUSG00000015879	0	0	1.09559	4.09244	4.20293	7.27097	6.87643	0.840245	Fam184b	family with sequence similarity 184, member B [Source:MGI Symbol;Acc:MGI:2442958]
ENSMUSG00000015880	3.32097	7.97172	15.3383	6.82074	84.0585	125.061	89.3936	95.7879	Ncapg	non-SMC condensin I complex, subunit G [Source:MGI Symbol;Acc:MGI:1930197]
ENSMUSG00000015882	308.85	538.888	369.214	462.446	311.857	365.73	303.251	314.252	Lcorl	ligand dependent nuclear receptor corepressor-like [Source:MGI Symbol;Acc:MGI:2651932]
ENSMUSG00000015889	805.889	821.087	694.605	826.673	1001.14	1155.36	1100.23	1181.38	Lta4h	leukotriene A4 hydrolase [Source:MGI Symbol;Acc:MGI:96836]
ENSMUSG00000015890	0	1.59434	2.19118	0	5.04351	12.3607	9.62701	3.36098	Amdhd1	amidohydrolase domain containing 1 [Source:MGI Symbol;Acc:MGI:1919011]
ENSMUSG00000015932	1864.17	1731.46	1690.5	2115.79	2421.73	2964.38	2878.48	2314.87	Dstn	destrin [Source:MGI Symbol;Acc:MGI:1929270]
ENSMUSG00000015937	1067.14	996.465	1198.58	1133.61	2707.52	2778.24	3072.39	2626.61	H2afy	H2A histone family, member Y [Source:MGI Symbol;Acc:MGI:1349392]
ENSMUSG00000015942	202.579	196.104	191.728	201.894	268.147	282.841	259.242	350.382	Gtf2ird2	GTF2I repeat domain containing 2 [Source:MGI Symbol;Acc:MGI:2149780]
ENSMUSG00000015943	759.395	699.917	577.376	836.223	341.278	340.282	248.927	357.944	Bola1	bolA-like 1 (E. coli) [Source:MGI Symbol;Acc:MGI:1916418]
ENSMUSG00000015944	387.447	465.548	1165.71	677.981	568.236	543.142	539.8	494.064	Castor2	cytosolic arginine sensor for mTORC1 subunit 2 [Source:MGI Symbol;Acc:MGI:1933384]
ENSMUSG00000015947	37.6377	39.8586	15.3383	39.5603	8442.84	8430.69	12178.2	4771.75	Fcgr1	Fc receptor, IgG, high affinity I [Source:MGI Symbol;Acc:MGI:95498]
ENSMUSG00000015950	109.592	52.6134	82.1693	55.9301	2441.06	4341.5	2576.6	3823.95	Ncf1	neutrophil cytosolic factor 1 [Source:MGI Symbol;Acc:MGI:97283]
ENSMUSG00000015957	328.776	331.624	432.758	461.082	115.16	95.2498	104.522	115.954	Wnt11	wingless-type MMTV integration site family, member 11 [Source:MGI Symbol;Acc:MGI:101948]
ENSMUSG00000015961	1472.3	1755.37	1549.17	1971.19	1550.04	1587.98	1607.71	1513.28	Adss	adenylosuccinate synthetase, non muscle [Source:MGI Symbol;Acc:MGI:87948]
ENSMUSG00000015962	0	0	14.2427	0	2.52176	0	0	1.68049	1700016C15Rik	RIKEN cDNA 1700016C15 gene [Source:MGI Symbol;Acc:MGI:1916678]
ENSMUSG00000015966	83.0243	103.632	35.0589	84.5772	28.5799	44.3529	40.571	70.5806	Il17rb	interleukin 17 receptor B [Source:MGI Symbol;Acc:MGI:1355292]
ENSMUSG00000015968	15.4979	19.1321	17.5295	25.9188	129.45	175.23	120.338	133.599	Cacna1d	calcium channel, voltage-dependent, L type, alpha 1D subunit [Source:MGI Symbol;Acc:MGI:88293]
ENSMUSG00000015970	1346.1	1758.56	1119.69	1915.26	321.944	183.956	235.862	283.162	Chdh	choline dehydrogenase [Source:MGI Symbol;Acc:MGI:1860776]
ENSMUSG00000015971	1072.67	1168.65	1162.42	1207.27	827.136	879.061	737.841	805.795	Actr8	ARP8 actin-related protein 8 [Source:MGI Symbol;Acc:MGI:1860775]
ENSMUSG00000015980	365.307	513.379	440.428	506.099	88.2614	120.698	85.2678	126.037	Lrrc27	leucine rich repeat containing 27 [Source:MGI Symbol;Acc:MGI:1923862]
ENSMUSG00000015981	22.1398	6.37738	23.0074	19.0981	82.3773	57.4407	104.522	105.871	Stk32c	serine/threonine kinase 32C [Source:MGI Symbol;Acc:MGI:2385336]
ENSMUSG00000015994	2879.28	3497.99	2817.86	3190.74	1284.41	1274.6	1193.75	1286.41	Fnta	farnesyltransferase, CAAX box, alpha [Source:MGI Symbol;Acc:MGI:104683]
ENSMUSG00000016018	866.773	808.332	961.929	935.805	1155.8	1131.36	1072.04	1041.06	Skiv2l2	superkiller viralicidic activity 2-like 2 (S. cerevisiae) [Source:MGI Symbol;Acc:MGI:1919448]
ENSMUSG00000016024	243.538	100.444	89.8385	99.5828	210.146	282.841	193.228	263.837	Lbp	lipopolysaccharide binding protein [Source:MGI Symbol;Acc:MGI:1098776]
ENSMUSG00000016028	33.2097	35.0756	15.3383	34.1037	39.5075	53.8052	61.8879	99.9891	Celsr1	cadherin, EGF LAG seven-pass G-type receptor 1 [Source:MGI Symbol;Acc:MGI:1100883]
ENSMUSG00000016087	1378.2	990.088	1025.47	946.718	1314.68	1468.74	1305.15	1556.97	Fli1	Friend leukemia integration 1 [Source:MGI Symbol;Acc:MGI:95554]
ENSMUSG00000016128	742.791	734.993	873.186	804.847	631.279	570.771	592.061	646.988	Stard13	StAR-related lipid transfer (START) domain containing 13 [Source:MGI Symbol;Acc:MGI:2385331]
ENSMUSG00000016150	12.1769	9.56606	9.86032	6.82074	13.4494	5.08968	2.06293	6.72196	Tenm1	teneurin transmembrane protein 1 [Source:MGI Symbol;Acc:MGI:1345185]
ENSMUSG00000016179	3.32097	1.59434	2.19118	0	0.840585	7.27097	2.06293	2.52073	Camk1g	calcium/calmodulin-dependent protein kinase I gamma [Source:MGI Symbol;Acc:MGI:2388073]
ENSMUSG00000016181	326.562	365.105	381.266	398.331	438.785	399.904	362.388	372.228	Diexf	digestive organ expansion factor homolog (zebrafish) [Source:MGI Symbol;Acc:MGI:2138080]
ENSMUSG00000016194	3292.19	6284.9	4210.36	9244.83	604.381	330.102	555.616	929.311	Hsd11b1	hydroxysteroid 11-beta dehydrogenase 1 [Source:MGI Symbol;Acc:MGI:103562]
ENSMUSG00000016200	35.4237	33.4812	20.8162	39.5603	18.4929	10.1794	3.43822	11.7634	Syt14	synaptotagmin XIV [Source:MGI Symbol;Acc:MGI:2444490]
ENSMUSG00000016206	154.979	149.868	123.802	111.86	1247.43	1670.14	1568.51	1581.34	H2-M3	histocompatibility 2, M region locus 3 [Source:MGI Symbol;Acc:MGI:95915]
ENSMUSG00000016239	21.0328	11.1604	10.9559	4.09244	244.61	213.767	305.314	113.433	Lonrf3	LON peptidase N-terminal domain and ring finger 3 [Source:MGI Symbol;Acc:MGI:1921615]
ENSMUSG00000016252	24595.1	22040.2	17650	24665.2	5798.36	5976.01	4704.86	6913.53	Atp5e	ATP synthase, H+ transporting, mitochondrial F1 complex, epsilon subunit [Source:MGI Symbol;Acc:MGI:1855697]
ENSMUSG00000016253	1080.42	1262.72	1160.23	1413.26	866.643	846.341	842.363	986.447	Nelfcd	negative elongation factor complex member C/D, Th1l [Source:MGI Symbol;Acc:MGI:1926424]
ENSMUSG00000016255	1.10699	3.18869	3.28677	0	11.7682	7.99807	6.18879	6.72196	Tubb1	tubulin, beta 1 class VI [Source:MGI Symbol;Acc:MGI:107814]
ENSMUSG00000016256	8679.91	6214.75	4485.35	5939.5	22220	23551.4	27806.9	18340.9	Ctsz	cathepsin Z [Source:MGI Symbol;Acc:MGI:1891190]
ENSMUSG00000016257	4818.73	5411.2	4152.29	5767.62	1882.07	1805.38	1600.15	1588.9	Prelid3b	PRELI domain containing 3B [Source:MGI Symbol;Acc:MGI:1913640]
ENSMUSG00000016262	34.3167	39.8586	37.2501	47.7452	67.2468	74.891	35.0698	28.5683	Sertad4	SERTA domain containing 4 [Source:MGI Symbol;Acc:MGI:2443496]
ENSMUSG00000016283	0	3.18869	0	0	9.24644	3.63549	5.50115	13.4439	H2-M2	histocompatibility 2, M region locus 2 [Source:MGI Symbol;Acc:MGI:95914]
ENSMUSG00000016308	980.793	1513.03	1183.24	1608.33	1077.63	1151	1153.87	982.246	Ube2a	ubiquitin-conjugating enzyme E2A [Source:MGI Symbol;Acc:MGI:102959]
ENSMUSG00000016319	12546.6	16939.9	13148.2	18250.9	5740.36	7275.34	5843.59	5949.77	Slc25a5	solute carrier family 25 (mitochondrial carrier, adenine nucleotide translocator), member 5 [Source:MGI Symbol;Acc:MGI:1353496]
ENSMUSG00000016327	0	17.5378	51.4928	1.36415	7.56527	2.18129	0	0.840245	Atp1b4	ATPase, (Na+)/K+ transporting, beta 4 polypeptide [Source:MGI Symbol;Acc:MGI:1915071]
ENSMUSG00000016344	2093.32	2115.69	1749.66	2073.5	798.556	869.608	722.026	915.027	Ppdpf	pancreatic progenitor cell differentiation and proliferation factor [Source:MGI Symbol;Acc:MGI:1913746]
ENSMUSG00000016346	0	0	4.38236	6.82074	0.840585	0	2.06293	4.20122	Kcnq2	potassium voltage-gated channel, subfamily Q, member 2 [Source:MGI Symbol;Acc:MGI:1309503]
ENSMUSG00000016349	9.96291	766.879	7219.94	9.54903	1929.14	2.90839	8.93936	1.68049	Eef1a2	eukaryotic translation elongation factor 1 alpha 2 [Source:MGI Symbol;Acc:MGI:1096317]
ENSMUSG00000016356	283.39	279.01	356.067	302.841	163.074	64.7117	189.102	135.279	Col20a1	collagen, type XX, alpha 1 [Source:MGI Symbol;Acc:MGI:1920618]
ENSMUSG00000016382	2125.42	1798.42	2025.75	1797.95	1908.97	1584.35	2221.09	1432.62	Pls3	plastin 3 (T-isoform) [Source:MGI Symbol;Acc:MGI:104807]
ENSMUSG00000016386	18.8188	39.8586	17.5295	27.283	4.20293	7.99807	15.1282	11.7634	Mpped2	metallophosphoesterase domain containing 2 [Source:MGI Symbol;Acc:MGI:1924265]
ENSMUSG00000016409	294.459	326.841	345.111	369.684	315.219	395.541	410.523	439.448	Nkap	NFKB activating protein [Source:MGI Symbol;Acc:MGI:1914300]
ENSMUSG00000016427	16310.4	18055.9	12420.7	20119.8	4014.63	3516.97	3309.63	5366.64	Ndufa1	NADH:ubiquinone oxidoreductase subunit A1 [Source:MGI Symbol;Acc:MGI:1929511]
ENSMUSG00000016458	0	0	0	0	10.087	2.18129	1.37529	0.840245	Wt1	Wilms tumor 1 homolog [Source:MGI Symbol;Acc:MGI:98968]
ENSMUSG00000016477	123.983	183.35	264.037	238.726	335.393	297.383	386.456	279.802	E2f3	E2F transcription factor 3 [Source:MGI Symbol;Acc:MGI:1096340]
ENSMUSG00000016481	1663.81	1578.4	1404.55	1591.96	1535.75	1795.2	1631.09	1702.34	Cr1l	complement component (3b/4b) receptor 1-like [Source:MGI Symbol;Acc:MGI:88513]
ENSMUSG00000016487	2782.97	1984.96	1894.28	2074.87	2715.09	2125.31	2784.96	2990.43	Ppfibp1	PTPRF interacting protein, binding protein 1 (liprin beta 1) [Source:MGI Symbol;Acc:MGI:1914783]
ENSMUSG00000016493	272.32	197.699	157.765	207.35	108.435	98.8852	58.4497	141.161	Cd46	CD46 antigen, complement regulatory protein [Source:MGI Symbol;Acc:MGI:1203290]
ENSMUSG00000016494	1590.75	1141.55	1284.03	1192.27	3280.8	2922.2	4224.88	3298.8	Cd34	CD34 antigen [Source:MGI Symbol;Acc:MGI:88329]
ENSMUSG00000016495	2402.17	3037.23	2114.49	2846.98	1476.91	1600.34	1475.68	2019.95	Plgrkt	plasminogen receptor, C-terminal lysine transmembrane protein [Source:MGI Symbol;Acc:MGI:1915009]
ENSMUSG00000016496	1564.18	1718.7	1477.95	1976.65	2989.12	1622.88	5385.62	1708.22	Cd274	CD274 antigen [Source:MGI Symbol;Acc:MGI:1926446]
ENSMUSG00000016498	0	11.1604	0	0	34.464	30.5381	78.3914	41.172	Pdcd1lg2	programmed cell death 1 ligand 2 [Source:MGI Symbol;Acc:MGI:1930125]
ENSMUSG00000016503	189.295	245.529	285.949	296.02	220.233	249.394	162.971	215.103	Gtf3a	general transcription factor III A [Source:MGI Symbol;Acc:MGI:1913846]
ENSMUSG00000016510	460.508	581.936	456.861	639.785	290.842	315.56	317.691	386.513	Mtif3	mitochondrial translational initiation factor 3 [Source:MGI Symbol;Acc:MGI:1923616]
ENSMUSG00000016520	702.939	572.369	566.421	560.665	804.44	701.649	742.655	744.457	Lnx2	ligand of numb-protein X 2 [Source:MGI Symbol;Acc:MGI:2155959]
ENSMUSG00000016524	3.32097	1.59434	0	0	0	0	0	0	Il19	interleukin 19 [Source:MGI Symbol;Acc:MGI:1890472]
ENSMUSG00000016526	0	0	0	1.36415	21.8552	53.8052	28.1934	31.9293	Dyrk3	dual-specificity tyrosine-(Y)-phosphorylation regulated kinase 3 [Source:MGI Symbol;Acc:MGI:1330300]
ENSMUSG00000016528	5728.68	5766.74	6366.48	5708.96	5482.3	5623.37	6072.58	5668.29	Mapkapk2	MAP kinase-activated protein kinase 2 [Source:MGI Symbol;Acc:MGI:109298]
ENSMUSG00000016529	0	0	4.38236	0	80.6962	79.2536	90.7689	22.6866	Il10	interleukin 10 [Source:MGI Symbol;Acc:MGI:96537]
ENSMUSG00000016534	3617.64	4786.22	3352.51	4205.67	8769.82	11371.8	11402.5	7581.53	Lamp2	lysosomal-associated membrane protein 2 [Source:MGI Symbol;Acc:MGI:96748]
ENSMUSG00000016541	1062.71	1245.18	1080.25	1199.09	1147.4	1410.57	1328.53	1289.78	Atxn10	ataxin 10 [Source:MGI Symbol;Acc:MGI:1859293]
ENSMUSG00000016552	43.1726	41.4529	54.7796	34.1037	357.249	623.85	315.628	637.746	Foxred2	FAD-dependent oxidoreductase domain containing 2 [Source:MGI Symbol;Acc:MGI:106315]
ENSMUSG00000016554	1083.74	1136.77	1096.69	1246.83	1919.9	1680.32	2034.74	1588.06	Eif3d	eukaryotic translation initiation factor 3, subunit D [Source:MGI Symbol;Acc:MGI:1933181]
ENSMUSG00000016559	3483.7	3300.29	3694.33	4132	20857.4	17396.5	29929	13721.2	H3f3b	H3 histone, family 3B [Source:MGI Symbol;Acc:MGI:1101768]
ENSMUSG00000016619	689.655	680.785	716.517	808.94	1413.02	1460.01	1421.36	1091.48	Nup50	nucleoporin 50 [Source:MGI Symbol;Acc:MGI:1351502]
ENSMUSG00000016624	110.699	86.0946	106.272	77.7564	110.117	53.0781	90.0813	123.516	Phf21b	PHD finger protein 21B [Source:MGI Symbol;Acc:MGI:2443812]
ENSMUSG00000016637	314.385	283.793	299.096	234.633	272.35	324.285	252.365	332.737	Ift27	intraflagellar transport 27 [Source:MGI Symbol;Acc:MGI:1914292]
ENSMUSG00000016664	1399.24	1463.61	1687.21	1485.56	2167.87	2105.67	2465.89	1915.76	Pacsin2	protein kinase C and casein kinase substrate in neurons 2 [Source:MGI Symbol;Acc:MGI:1345153]
ENSMUSG00000016756	86.3452	71.7455	60.2575	80.4847	127.769	208.677	118.962	281.482	Cmah	cytidine monophospho-N-acetylneuraminic acid hydroxylase [Source:MGI Symbol;Acc:MGI:103227]
ENSMUSG00000016757	327.669	420.907	391.126	418.793	427.017	380.999	352.073	293.245	Ttll12	tubulin tyrosine ligase-like family, member 12 [Source:MGI Symbol;Acc:MGI:3039573]
ENSMUSG00000016758	96.3082	63.7738	96.412	90.0337	100.87	55.9865	114.149	63.0184	Bik	BCL2-interacting killer [Source:MGI Symbol;Acc:MGI:1206591]
ENSMUSG00000016763	7.74893	14.3491	8.76473	6.82074	1.68117	7.27097	0.687643	0.840245	Scube1	signal peptide, CUB domain, EGF-like 1 [Source:MGI Symbol;Acc:MGI:1890616]
ENSMUSG00000016831	1095.92	955.012	1225.97	847.136	1794.65	1699.95	1999.67	1663.68	Tox4	TOX high mobility group box family member 4 [Source:MGI Symbol;Acc:MGI:1915389]
ENSMUSG00000016833	697.404	838.625	608.053	755.738	497.626	602.037	488.914	658.752	Mrps18c	mitochondrial ribosomal protein S18C [Source:MGI Symbol;Acc:MGI:1915985]
ENSMUSG00000016918	632.092	312.491	503.972	444.712	681.715	874.698	652.574	641.107	Sulf1	sulfatase 1 [Source:MGI Symbol;Acc:MGI:2138563]
ENSMUSG00000016921	3958.6	3317.83	3371.13	3073.42	5124.21	4687.6	5509.4	4991.89	Srsf6	serine/arginine-rich splicing factor 6 [Source:MGI Symbol;Acc:MGI:1915246]
ENSMUSG00000016933	3856.75	2852.28	3027.12	2976.57	2196.45	1890.45	1954.28	2891.28	Plcg1	phospholipase C, gamma 1 [Source:MGI Symbol;Acc:MGI:97615]
ENSMUSG00000016940	1971.55	2035.98	1622.57	2017.57	758.208	858.702	756.408	1169.62	Kctd2	potassium channel tetramerisation domain containing 2 [Source:MGI Symbol;Acc:MGI:1917632]
ENSMUSG00000016942	55.3495	36.6699	56.9707	65.4791	10.087	16.7232	27.5057	33.6098	Tmprss6	transmembrane serine protease 6 [Source:MGI Symbol;Acc:MGI:1919003]
ENSMUSG00000016946	383.019	275.822	296.905	317.846	699.367	724.189	802.48	651.19	Kctd5	potassium channel tetramerisation domain containing 5 [Source:MGI Symbol;Acc:MGI:1916509]
ENSMUSG00000016984	96.3082	87.6889	139.14	150.056	228.639	293.02	244.113	188.215	Etaa1	Ewing tumor-associated antigen 1 [Source:MGI Symbol;Acc:MGI:1915395]
ENSMUSG00000016995	57.5635	7.97172	31.7721	21.8264	10.9276	9.45227	6.87643	11.7634	Matn4	matrilin 4 [Source:MGI Symbol;Acc:MGI:1328314]
ENSMUSG00000017002	5.53495	0	2.19118	4.09244	364.814	254.484	719.275	210.061	Slpi	secretory leukocyte peptidase inhibitor [Source:MGI Symbol;Acc:MGI:109297]
ENSMUSG00000017004	0	0	0	0	0	0	0	2.52073	Svs5	seminal vesicle secretory protein 5 [Source:MGI Symbol;Acc:MGI:98453]
ENSMUSG00000017007	7.74893	1.59434	8.76473	1.36415	0	0	0	0.840245	Rbpjl	recombination signal binding protein for immunoglobulin kappa J region-like [Source:MGI Symbol;Acc:MGI:1196616]
ENSMUSG00000017009	5777.38	4354.15	3583.68	3028.41	2154.42	2084.59	2336.61	3702.12	Sdc4	syndecan 4 [Source:MGI Symbol;Acc:MGI:1349164]
ENSMUSG00000017057	136.16	55.802	72.309	83.213	961.629	1091.37	1285.21	951.997	Il13ra1	interleukin 13 receptor, alpha 1 [Source:MGI Symbol;Acc:MGI:105052]
ENSMUSG00000017119	3789.23	3513.93	3704.19	3763.68	2861.35	3267.58	2599.29	3162.68	Nbr1	NBR1, autophagy cargo receptor [Source:MGI Symbol;Acc:MGI:108498]
ENSMUSG00000017132	4096.97	4315.89	3775.41	3833.25	3034.51	2911.3	3156.97	3621.45	Cyth1	cytohesin 1 [Source:MGI Symbol;Acc:MGI:1334257]
ENSMUSG00000017144	291.138	259.878	224.596	285.107	594.294	488.609	621.63	534.396	Rnd3	Rho family GTPase 3 [Source:MGI Symbol;Acc:MGI:1921444]
ENSMUSG00000017146	13.2839	7.97172	14.2427	9.54903	175.682	216.675	174.661	115.954	Brca1	breast cancer 1, early onset [Source:MGI Symbol;Acc:MGI:104537]
ENSMUSG00000017165	0	0	0	0	1.68117	0.727097	4.12586	0	Gast	gastrin [Source:MGI Symbol;Acc:MGI:104768]
ENSMUSG00000017167	2745.34	2466.45	1963.3	2500.48	342.118	213.767	191.165	833.523	Cntnap1	contactin associated protein-like 1 [Source:MGI Symbol;Acc:MGI:1858201]
ENSMUSG00000017176	387.447	328.435	394.413	335.58	291.683	350.461	385.08	352.063	Nt5c3b	5'-nucleotidase, cytosolic IIIB [Source:MGI Symbol;Acc:MGI:1915356]
ENSMUSG00000017188	2134.28	2275.13	2063	2339.51	1377.72	1470.19	1065.16	1251.12	Coa3	cytochrome C oxidase assembly factor 3 [Source:MGI Symbol;Acc:MGI:1098757]
ENSMUSG00000017195	40.9586	82.9059	46.0148	50.4735	7.56527	3.63549	4.12586	16.8049	Zpbp2	zona pellucida binding protein 2 [Source:MGI Symbol;Acc:MGI:1916626]
ENSMUSG00000017204	0	0	3.28677	0	0	0	0	0	Gsdma	gasdermin A [Source:MGI Symbol;Acc:MGI:1889509]
ENSMUSG00000017210	881.164	900.804	1141.61	1016.29	1152.44	1103.73	1105.73	1141.89	Med24	mediator complex subunit 24 [Source:MGI Symbol;Acc:MGI:1344385]
ENSMUSG00000017221	3351.97	3757.87	4273.9	4168.84	3259.79	2835.68	3494.6	2815.66	Psmd3	proteasome (prosome, macropain) 26S subunit, non-ATPase, 3 [Source:MGI Symbol;Acc:MGI:98858]
ENSMUSG00000017264	914.374	784.417	873.186	845.772	1281.05	1198.98	1288.64	1187.27	Exosc10	exosome component 10 [Source:MGI Symbol;Acc:MGI:1355322]
ENSMUSG00000017286	759.395	1168.65	837.032	997.192	602.7	816.53	693.832	712.528	Glod4	glyoxalase domain containing 4 [Source:MGI Symbol;Acc:MGI:1914451]
ENSMUSG00000017288	519.178	489.464	593.81	502.006	651.453	712.555	804.543	718.409	Vps53	VPS53 GARP complex subunit [Source:MGI Symbol;Acc:MGI:1915549]
ENSMUSG00000017291	2177.45	2519.06	2114.49	2314.96	1960.24	2272.91	1949.47	2114.06	Taok1	TAO kinase 1 [Source:MGI Symbol;Acc:MGI:1914490]
ENSMUSG00000017299	420.656	460.765	437.141	467.903	504.351	516.239	569.369	593.213	Dnttip1	deoxynucleotidyltransferase, terminal, interacting protein 1 [Source:MGI Symbol;Acc:MGI:1923483]
ENSMUSG00000017300	0	0	1.09559	0	3.36234	0	0	0	Tnnc2	troponin C2, fast [Source:MGI Symbol;Acc:MGI:98780]
ENSMUSG00000017307	422.87	409.746	418.516	484.272	378.263	527.146	446.281	469.697	Acot8	acyl-CoA thioesterase 8 [Source:MGI Symbol;Acc:MGI:2158201]
ENSMUSG00000017309	8086.56	5387.29	5678.45	5995.43	6100.97	4220.07	5089.94	7479.02	Cd300lg	CD300 molecule like family member G [Source:MGI Symbol;Acc:MGI:1289168]
ENSMUSG00000017314	671.943	766.879	707.752	566.121	369.017	270.48	334.882	442.809	Mpp2	membrane protein, palmitoylated 2 (MAGUK p55 subfamily member 2) [Source:MGI Symbol;Acc:MGI:1858257]
ENSMUSG00000017316	2.21398	0	0	0	0	0	1.37529	1.68049	Ppy	pancreatic polypeptide [Source:MGI Symbol;Acc:MGI:97753]
ENSMUSG00000017344	401.838	334.812	400.986	285.107	147.943	141.784	134.09	291.565	Vtn	vitronectin [Source:MGI Symbol;Acc:MGI:98940]
ENSMUSG00000017376	513.644	570.775	548.891	514.284	505.192	458.798	481.35	523.472	Nlk	nemo like kinase [Source:MGI Symbol;Acc:MGI:1201387]
ENSMUSG00000017386	1671.56	2158.74	1813.2	2242.66	501.829	466.069	394.707	493.224	Traf4	TNF receptor associated factor 4 [Source:MGI Symbol;Acc:MGI:1202880]
ENSMUSG00000017390	33.2097	65.3681	97.5076	53.2018	23.5364	29.0839	20.6293	43.6927	Aldoc	aldolase C, fructose-bisphosphate [Source:MGI Symbol;Acc:MGI:101863]
ENSMUSG00000017400	16.6049	3.18869	0	5.45659	221.074	186.137	253.053	53.7757	Stac2	SH3 and cysteine rich domain 2 [Source:MGI Symbol;Acc:MGI:2144518]
ENSMUSG00000017404	10347	10320.2	8168.73	11196.9	10750.2	13157.6	10540.9	11974.3	Rpl19	ribosomal protein L19 [Source:MGI Symbol;Acc:MGI:98020]
ENSMUSG00000017405	299.994	353.944	308.957	373.776	189.132	187.591	149.219	219.304	Nek8	NIMA (never in mitosis gene a)-related expressed kinase 8 [Source:MGI Symbol;Acc:MGI:1890646]
ENSMUSG00000017412	44.2796	36.6699	32.8677	24.5547	25.2176	43.6258	41.9462	39.4915	Cacnb4	calcium channel, voltage-dependent, beta 4 subunit [Source:MGI Symbol;Acc:MGI:103301]
ENSMUSG00000017417	24.3538	25.5095	31.7721	16.3698	262.263	319.923	243.426	296.606	Plxdc1	plexin domain containing 1 [Source:MGI Symbol;Acc:MGI:1919574]
ENSMUSG00000017418	927.658	800.361	639.825	616.595	542.177	599.855	610.627	545.319	Arl5b	ADP-ribosylation factor-like 5B [Source:MGI Symbol;Acc:MGI:1923119]
ENSMUSG00000017421	3040.9	3356.09	2903.32	3398.09	3013.5	3138.88	3322.01	3271.91	Zfp207	zinc finger protein 207 [Source:MGI Symbol;Acc:MGI:1340045]
ENSMUSG00000017428	1637.24	2456.88	2412.49	2383.17	2126.68	1753.76	2577.29	1702.34	Psmd11	proteasome (prosome, macropain) 26S subunit, non-ATPase, 11 [Source:MGI Symbol;Acc:MGI:1916327]
ENSMUSG00000017446	376.377	339.595	333.06	311.026	276.553	394.814	213.169	290.725	C1qtnf1	C1q and tumor necrosis factor related protein 1 [Source:MGI Symbol;Acc:MGI:1919254]
ENSMUSG00000017453	3.32097	4.78303	4.38236	10.9132	0.840585	1.45419	4.12586	4.20122	Pipox	pipecolic acid oxidase [Source:MGI Symbol;Acc:MGI:1197006]
ENSMUSG00000017466	1901.81	1052.27	1482.33	1484.19	4620.7	6723.47	4915.96	4160.05	Timp2	tissue inhibitor of metalloproteinase 2 [Source:MGI Symbol;Acc:MGI:98753]
ENSMUSG00000017478	1201.08	974.144	1298.28	931.713	1492.88	1471.65	1649.66	1535.97	Zc3h18	zinc finger CCCH-type containing 18 [Source:MGI Symbol;Acc:MGI:1923264]
ENSMUSG00000017485	1576.35	1800.01	1488.91	1942.55	1433.2	2146.39	1476.37	1948.53	Top2b	topoisomerase (DNA) II beta [Source:MGI Symbol;Acc:MGI:98791]
ENSMUSG00000017491	76.3823	119.576	105.177	107.768	36.1452	40.7175	31.6316	26.0476	Rarb	retinoic acid receptor, beta [Source:MGI Symbol;Acc:MGI:97857]
ENSMUSG00000017493	3417.28	1798.42	2358.81	2351.79	3008.45	5286	2238.28	4530.6	Igfbp4	insulin-like growth factor binding protein 4 [Source:MGI Symbol;Acc:MGI:96439]
ENSMUSG00000017499	70.8474	38.2643	50.3972	31.3754	121.885	94.5227	90.7689	97.4684	Cdc6	cell division cycle 6 [Source:MGI Symbol;Acc:MGI:1345150]
ENSMUSG00000017548	754.967	1041.11	933.444	1133.61	1138.99	1220.07	1368.41	1323.39	Suz12	SUZ12 polycomb repressive complex 2 subunit [Source:MGI Symbol;Acc:MGI:1261758]
ENSMUSG00000017550	90.7732	51.019	82.1693	76.3923	135.334	197.043	158.846	178.132	Atad5	ATPase family, AAA domain containing 5 [Source:MGI Symbol;Acc:MGI:2442925]
ENSMUSG00000017561	430.619	487.869	452.479	402.424	1280.21	1550.17	1490.81	1695.61	Crlf3	cytokine receptor-like factor 3 [Source:MGI Symbol;Acc:MGI:1860086]
ENSMUSG00000017607	5.53495	15.9434	8.76473	1.36415	36.1452	97.431	46.7598	79.8233	Tns4	tensin 4 [Source:MGI Symbol;Acc:MGI:2144377]
ENSMUSG00000017615	1723.58	1680.44	1802.25	1560.58	1657.63	1277.51	1752.8	1329.27	Tnfaip1	tumor necrosis factor, alpha-induced protein 1 (endothelial) [Source:MGI Symbol;Acc:MGI:104961]
ENSMUSG00000017631	1110.31	564.398	884.142	823.945	3558.2	3536.6	4655.35	3514.74	Abr	active BCR-related gene [Source:MGI Symbol;Acc:MGI:107771]
ENSMUSG00000017639	145.016	208.859	209.258	147.328	89.102	175.958	90.7689	257.115	Rab11fip4	RAB11 family interacting protein 4 (class II) [Source:MGI Symbol;Acc:MGI:2442920]
ENSMUSG00000017652	84.1313	31.8869	43.8236	46.381	640.526	439.167	1245.32	309.21	Cd40	CD40 antigen [Source:MGI Symbol;Acc:MGI:88336]
ENSMUSG00000017664	391.875	449.605	397.7	517.012	1636.62	1765.39	1968.72	1359.52	Slc35c2	solute carrier family 35, member C2 [Source:MGI Symbol;Acc:MGI:2385166]
ENSMUSG00000017667	198.151	151.463	149	124.137	127.769	114.881	166.41	136.96	Zfp334	zinc finger protein 334 [Source:MGI Symbol;Acc:MGI:2388656]
ENSMUSG00000017670	732.828	829.059	796.495	748.917	2540.25	2612.46	3007.75	2553.5	Elmo2	engulfment and cell motility 2 [Source:MGI Symbol;Acc:MGI:2153045]
ENSMUSG00000017677	1021.75	695.134	660.641	646.606	3017.7	2865.49	4077.73	2418.22	Wsb1	WD repeat and SOCS box-containing 1 [Source:MGI Symbol;Acc:MGI:1926139]
ENSMUSG00000017679	840.206	570.775	645.303	499.278	1019.63	1021.57	1133.24	1010.81	Ttpal	tocopherol (alpha) transfer protein-like [Source:MGI Symbol;Acc:MGI:1923330]
ENSMUSG00000017686	1478.94	1785.67	1595.18	1905.71	1127.22	1141.54	1186.18	1025.94	Rhot1	ras homolog family member T1 [Source:MGI Symbol;Acc:MGI:1926078]
ENSMUSG00000017692	65.3124	68.5568	184.059	75.0281	157.189	121.425	164.347	137.8	Rhbdl3	rhomboid like 3 [Source:MGI Symbol;Acc:MGI:2179276]
ENSMUSG00000017697	39.8517	41.4529	25.1986	19.0981	221.914	264.663	269.556	212.582	Ada	adenosine deaminase [Source:MGI Symbol;Acc:MGI:87916]
ENSMUSG00000017707	13204.2	9845.07	12357.2	10775.4	19882.4	25533.5	21112	28864.1	Serinc3	serine incorporator 3 [Source:MGI Symbol;Acc:MGI:1349457]
ENSMUSG00000017713	511.43	514.973	502.876	575.67	296.727	238.488	336.945	279.802	Tha1	threonine aldolase 1 [Source:MGI Symbol;Acc:MGI:1919026]
ENSMUSG00000017715	783.749	835.436	798.686	810.304	1631.58	1273.87	1971.47	1311.62	Pgs1	phosphatidylglycerophosphate synthase 1 [Source:MGI Symbol;Acc:MGI:1921701]
ENSMUSG00000017716	5.53495	14.3491	10.9559	10.9132	226.958	250.121	302.563	212.582	Birc5	baculoviral IAP repeat-containing 5 [Source:MGI Symbol;Acc:MGI:1203517]
ENSMUSG00000017718	34.3167	19.1321	48.206	35.4678	65.5656	68.3472	89.3936	88.2257	Afmid	arylformamidase [Source:MGI Symbol;Acc:MGI:2448704]
ENSMUSG00000017720	19.9258	9.56606	12.0515	8.18489	7.56527	9.45227	2.75057	10.9232	Trp53tg5	transformation related protein 53 target 5 [Source:MGI Symbol;Acc:MGI:1920853]
ENSMUSG00000017721	746.112	650.492	704.465	647.97	1580.3	1696.32	1684.73	1552.77	Pigt	phosphatidylinositol glycan anchor biosynthesis, class T [Source:MGI Symbol;Acc:MGI:1926178]
ENSMUSG00000017723	0	0	3.28677	0	0	0	0	0	Wfdc2	WAP four-disulfide core domain 2 [Source:MGI Symbol;Acc:MGI:1914951]
ENSMUSG00000017724	8.85592	12.7548	31.7721	1.36415	56.3192	10.9065	72.2026	5.04147	Etv4	ets variant 4 [Source:MGI Symbol;Acc:MGI:99423]
ENSMUSG00000017734	212.542	167.406	223.501	170.518	163.074	149.055	175.349	164.688	Dbndd2	dysbindin (dystrobrevin binding protein 1) domain containing 2 [Source:MGI Symbol;Acc:MGI:106562]
ENSMUSG00000017737	58.6705	30.2925	39.4413	36.832	71.4497	110.519	140.279	42.8525	Mmp9	matrix metallopeptidase 9 [Source:MGI Symbol;Acc:MGI:97011]
ENSMUSG00000017740	199.258	178.567	144.618	139.143	43.7104	38.5362	42.6339	78.1428	Slc12a5	solute carrier family 12, member 5 [Source:MGI Symbol;Acc:MGI:1862037]
ENSMUSG00000017747	581.17	658.464	578.472	637.057	524.525	513.331	436.654	495.744	Ghdc	GH3 domain containing [Source:MGI Symbol;Acc:MGI:1931556]
ENSMUSG00000017754	1403.66	1002.84	1127.36	1106.32	1529.86	3053.08	1140.11	2402.26	Pltp	phospholipid transfer protein [Source:MGI Symbol;Acc:MGI:103151]
ENSMUSG00000017756	5552.66	5401.64	4922.49	5269.7	2121.64	2011.15	2212.84	3164.36	Slc12a7	solute carrier family 12, member 7 [Source:MGI Symbol;Acc:MGI:1342283]
ENSMUSG00000017760	2200.7	1873.35	2215.29	2102.15	11998.5	14206	14779.5	9532.58	Ctsa	cathepsin A [Source:MGI Symbol;Acc:MGI:97748]
ENSMUSG00000017764	92.9872	124.359	169.817	175.975	182.407	159.234	223.484	134.439	Zswim1	zinc finger SWIM-type containing 1 [Source:MGI Symbol;Acc:MGI:1919221]
ENSMUSG00000017765	668.622	609.039	844.701	521.104	1835.84	1161.17	1752.8	1226.76	Slc12a4	solute carrier family 12, member 4 [Source:MGI Symbol;Acc:MGI:1309465]
ENSMUSG00000017767	6.64194	1.59434	3.28677	1.36415	0.840585	2.18129	2.06293	5.88171	Spata25	spermatogenesis associated 25 [Source:MGI Symbol;Acc:MGI:1922892]
ENSMUSG00000017774	5864.84	5173.65	5575.46	5564.36	5567.2	4724.68	5779.64	4866.7	Myo1c	myosin IC [Source:MGI Symbol;Acc:MGI:106612]
ENSMUSG00000017776	2463.05	2914.46	2653.52	2852.43	3132.86	3178.87	3673.39	2566.95	Crk	v-crk avian sarcoma virus CT10 oncogene homolog [Source:MGI Symbol;Acc:MGI:88508]
ENSMUSG00000017778	25634.6	35799.4	23842.3	39115.6	7651.85	7649.79	6150.97	9134.3	Cox7c	cytochrome c oxidase subunit 7C [Source:MGI Symbol;Acc:MGI:103226]
ENSMUSG00000017781	2140.92	1999.31	2329.23	2148.53	6869.26	7362.59	8017.23	6168.24	Pitpna	phosphatidylinositol transfer protein, alpha [Source:MGI Symbol;Acc:MGI:99887]
ENSMUSG00000017801	643.161	722.238	667.215	747.553	659.859	688.561	757.095	597.414	Mlx	MAX-like protein X [Source:MGI Symbol;Acc:MGI:108398]
ENSMUSG00000017802	2551.61	2719.95	2437.69	2739.21	2445.26	2852.4	2857.85	2713.15	Retreg3	reticulophagy regulator family member 3 [Source:MGI Symbol;Acc:MGI:1915248]
ENSMUSG00000017817	182.653	977.333	6549.44	155.513	1870.3	91.6143	126.526	94.1074	Jph2	junctophilin 2 [Source:MGI Symbol;Acc:MGI:1891496]
ENSMUSG00000017830	239.11	229.586	187.346	165.062	3306.02	2772.42	4116.92	1959.45	Dhx58	DEXH (Asp-Glu-X-His) box polypeptide 58 [Source:MGI Symbol;Acc:MGI:1931560]
ENSMUSG00000017831	810.317	1058.64	1062.72	1055.85	1282.73	1252.79	1276.27	973.003	Rab5a	RAB5A, member RAS oncogene family [Source:MGI Symbol;Acc:MGI:105926]
ENSMUSG00000017832	7.74893	11.1604	4.38236	1.36415	9.24644	13.8148	9.62701	21.0061	Hspb9	heat shock protein, alpha-crystallin-related, B9 [Source:MGI Symbol;Acc:MGI:1922732]
ENSMUSG00000017837	1209.94	1623.04	1246.78	1605.6	1521.46	1505.09	1843.57	973.844	Nkiras2	NFKB inhibitor interacting Ras-like protein 2 [Source:MGI Symbol;Acc:MGI:1919216]
ENSMUSG00000017843	1440.19	1804.8	1836.21	1559.22	2636.92	3519.15	3006.38	2970.27	Ppp2r5c	protein phosphatase 2, regulatory subunit B', gamma [Source:MGI Symbol;Acc:MGI:1349475]
ENSMUSG00000017858	676.371	827.465	714.325	866.234	685.917	793.263	746.093	825.12	Ift52	intraflagellar transport 52 [Source:MGI Symbol;Acc:MGI:2387217]
ENSMUSG00000017861	73.0614	36.6699	41.6325	50.4735	90.7832	71.2555	128.589	74.7818	Mybl2	myeloblastosis oncogene-like 2 [Source:MGI Symbol;Acc:MGI:101785]
ENSMUSG00000017868	212.542	78.1229	30.6765	62.7508	213.509	189.045	171.223	42.0122	Sgk2	serum/glucocorticoid regulated kinase 2 [Source:MGI Symbol;Acc:MGI:1351318]
ENSMUSG00000017897	84.1313	25.5095	62.4487	55.9301	133.653	289.385	148.531	244.511	Eya2	EYA transcriptional coactivator and phosphatase 2 [Source:MGI Symbol;Acc:MGI:109341]
ENSMUSG00000017929	182.653	197.699	235.552	99.5828	2578.92	1859.92	3665.83	1584.7	B4galt5	UDP-Gal:betaGlcNAc beta 1,4-galactosyltransferase, polypeptide 5 [Source:MGI Symbol;Acc:MGI:1927169]
ENSMUSG00000017943	0	0	0	1.36415	5.8841	1.45419	2.06293	5.04147	Gdap1l1	ganglioside-induced differentiation-associated protein 1-like 1 [Source:MGI Symbol;Acc:MGI:2385163]
ENSMUSG00000017950	0	0	2.19118	0	0	1.45419	0	2.52073	Hnf4a	hepatic nuclear factor 4, alpha [Source:MGI Symbol;Acc:MGI:109128]
ENSMUSG00000017969	65.3124	79.7172	62.4487	64.1149	26.0581	39.9904	30.944	34.45	Ptgis	prostaglandin I2 (prostacyclin) synthase [Source:MGI Symbol;Acc:MGI:1097156]
ENSMUSG00000017978	58.6705	35.0756	44.9192	39.5603	58.0004	26.9026	62.5756	36.9708	Cadps2	Ca2+-dependent activator protein for secretion 2 [Source:MGI Symbol;Acc:MGI:2443963]
ENSMUSG00000017999	697.404	695.134	778.965	784.385	1075.95	979.4	1204.75	894.861	Ddx27	DEAD (Asp-Glu-Ala-Asp) box polypeptide 27 [Source:MGI Symbol;Acc:MGI:2385884]
ENSMUSG00000018001	1105.88	837.031	896.193	871.69	2290.59	2142.03	2552.53	1498.16	Cyth3	cytohesin 3 [Source:MGI Symbol;Acc:MGI:1335107]
ENSMUSG00000018008	273.427	173.783	146.809	225.084	5495.75	7283.33	6257.56	6140.51	Cyth4	cytohesin 4 [Source:MGI Symbol;Acc:MGI:2441702]
ENSMUSG00000018012	101.843	92.472	97.5076	69.5715	65.5656	79.9807	61.8879	74.7818	Rac3	Rac family small GTPase 3 [Source:MGI Symbol;Acc:MGI:2180784]
ENSMUSG00000018040	822.494	817.898	794.303	785.749	1312.15	1332.04	1620.09	1107.44	Rrp7a	ribosomal RNA processing 7 homolog A (S. cerevisiae) [Source:MGI Symbol;Acc:MGI:1922028]
ENSMUSG00000018042	3149.39	3496.4	3544.24	3987.4	2739.47	2645.18	3035.26	2501.41	Cyb5r3	cytochrome b5 reductase 3 [Source:MGI Symbol;Acc:MGI:94893]
ENSMUSG00000018068	322.134	294.954	380.17	482.908	379.944	424.625	474.474	372.228	Ints2	integrator complex subunit 2 [Source:MGI Symbol;Acc:MGI:1917672]
ENSMUSG00000018076	1792.22	1559.27	1750.75	1688.81	1697.98	1467.28	1797.5	1700.66	Med13l	mediator complex subunit 13-like [Source:MGI Symbol;Acc:MGI:2670178]
ENSMUSG00000018102	1660.49	2356.44	1818.68	2594.61	742.237	810.714	517.796	1259.53	Hist1h2bc	histone cluster 1, H2bc [Source:MGI Symbol;Acc:MGI:1915274]
ENSMUSG00000018126	24.3538	27.1038	23.0074	13.6415	6.72468	2.90839	6.87643	4.20122	Baiap2l2	BAI1-associated protein 2-like 2 [Source:MGI Symbol;Acc:MGI:2652819]
ENSMUSG00000018143	1018.43	690.351	743.906	585.219	1355.02	944.499	1582.96	922.589	Mafk	v-maf musculoaponeurotic fibrosarcoma oncogene family, protein K (avian) [Source:MGI Symbol;Acc:MGI:99951]
ENSMUSG00000018160	1291.86	1240.4	1267.6	1117.24	1467.66	1430.93	1510.06	1348.59	Med1	mediator complex subunit 1 [Source:MGI Symbol;Acc:MGI:1100846]
ENSMUSG00000018166	266.785	247.123	371.405	335.58	332.872	340.282	380.954	323.494	Erbb3	erb-b2 receptor tyrosine kinase 3 [Source:MGI Symbol;Acc:MGI:95411]
ENSMUSG00000018167	576.742	550.049	555.465	441.984	2120.8	2019.15	2685.25	1674.61	Stard3	START domain containing 3 [Source:MGI Symbol;Acc:MGI:1929618]
ENSMUSG00000018168	15.4979	23.9152	17.5295	10.9132	74.8121	177.412	136.841	337.778	Ikzf3	IKAROS family zinc finger 3 [Source:MGI Symbol;Acc:MGI:1342542]
ENSMUSG00000018169	715.116	481.492	564.229	586.583	773.338	595.493	984.018	1060.39	Mfng	MFNG O-fucosylpeptide 3-beta-N-acetylglucosaminyltransferase [Source:MGI Symbol;Acc:MGI:1095404]
ENSMUSG00000018171	1104.78	1646.96	1401.26	1566.04	4606.41	4712.32	5623.55	3748.33	Vmp1	vacuole membrane protein 1 [Source:MGI Symbol;Acc:MGI:1923159]
ENSMUSG00000018189	521.392	774.851	667.215	768.015	648.932	635.483	680.767	499.946	Uchl5	ubiquitin carboxyl-terminal esterase L5 [Source:MGI Symbol;Acc:MGI:1914848]
ENSMUSG00000018196	1165.66	1272.29	1138.32	1279.57	666.584	706.739	596.187	691.521	Glrx2	glutaredoxin 2 (thioltransferase) [Source:MGI Symbol;Acc:MGI:1916617]
ENSMUSG00000018199	521.392	530.917	420.707	529.289	391.713	491.518	396.083	420.122	Trove2	TROVE domain family, member 2 [Source:MGI Symbol;Acc:MGI:106652]
ENSMUSG00000018209	511.43	650.492	572.994	575.67	1622.33	2232.92	2005.86	1893.91	Stk4	serine/threonine kinase 4 [Source:MGI Symbol;Acc:MGI:1929004]
ENSMUSG00000018217	1444.62	1280.26	1405.64	1132.24	2188.04	2106.4	2193.58	1475.47	Pmp22	peripheral myelin protein 22 [Source:MGI Symbol;Acc:MGI:97631]
ENSMUSG00000018238	21.0328	12.7548	23.0074	24.5547	43.7104	33.4465	21.3169	24.3671	Gdf9	growth differentiation factor 9 [Source:MGI Symbol;Acc:MGI:95692]
ENSMUSG00000018239	92.9872	146.68	138.044	162.334	238.726	190.5	262.68	212.582	Zcchc10	zinc finger, CCHC domain containing 10 [Source:MGI Symbol;Acc:MGI:1196228]
ENSMUSG00000018263	275.641	194.51	189.537	165.062	179.885	151.236	166.41	231.908	Tbx5	T-box 5 [Source:MGI Symbol;Acc:MGI:102541]
ENSMUSG00000018286	4475.56	4033.69	3892.63	4353	4630.78	4928.99	5326.49	4023.09	Psmb6	proteasome (prosome, macropain) subunit, beta type 6 [Source:MGI Symbol;Acc:MGI:104880]
ENSMUSG00000018287	1123.6	1264.31	1310.33	1313.67	1035.6	958.314	871.244	1029.3	Spag7	sperm associated antigen 7 [Source:MGI Symbol;Acc:MGI:107380]
ENSMUSG00000018293	4445.67	3907.74	4210.36	4361.18	17696.8	17078.1	21241.3	13777.5	Pfn1	profilin 1 [Source:MGI Symbol;Acc:MGI:97549]
ENSMUSG00000018322	664.194	519.756	622.296	533.382	1002.82	985.217	1225.38	1197.35	Tomm34	translocase of outer mitochondrial membrane 34 [Source:MGI Symbol;Acc:MGI:1914395]
ENSMUSG00000018326	4874.08	7112.37	5526.16	7317.29	5264.58	5623.37	6003.81	5129.69	Ywhab	tyrosine 3-monooxygenase/tryptophan 5-monooxygenase activation protein, beta polypeptide [Source:MGI Symbol;Acc:MGI:1891917]
ENSMUSG00000018334	883.378	902.399	1806.63	738.004	703.57	418.081	440.092	621.781	Ksr1	kinase suppressor of ras 1 [Source:MGI Symbol;Acc:MGI:105051]
ENSMUSG00000018339	84978.1	70868.6	61151.5	80415.1	11250.4	7753.04	10625.5	22020.3	Gpx3	glutathione peroxidase 3 [Source:MGI Symbol;Acc:MGI:105102]
ENSMUSG00000018340	6408.37	7592.27	7870.73	8169.88	4601.36	4694.14	4571.45	5535.53	Anxa6	annexin A6 [Source:MGI Symbol;Acc:MGI:88255]
ENSMUSG00000018341	2.21398	4.78303	8.76473	5.45659	36.9857	55.9865	56.3868	83.1842	Il12rb2	interleukin 12 receptor, beta 2 [Source:MGI Symbol;Acc:MGI:1270861]
ENSMUSG00000018347	262.357	197.699	184.059	205.986	363.973	338.827	398.833	384.832	Zkscan6	zinc finger with KRAB and SCAN domains 6 [Source:MGI Symbol;Acc:MGI:1289293]
ENSMUSG00000018362	257.929	317.274	422.898	425.614	994.412	937.956	1142.18	607.497	Kpna2	karyopherin (importin) alpha 2 [Source:MGI Symbol;Acc:MGI:103561]
ENSMUSG00000018363	906.625	1116.04	1135.03	1068.13	977.601	1327.68	998.458	1093.16	Smurf2	SMAD specific E3 ubiquitin protein ligase 2 [Source:MGI Symbol;Acc:MGI:1913563]
ENSMUSG00000018372	539.104	591.502	470.009	650.698	362.292	409.356	398.146	433.566	Cep95	centrosomal protein 95 [Source:MGI Symbol;Acc:MGI:2443502]
ENSMUSG00000018377	1359.38	1497.09	1703.64	1242.74	1322.24	1262.97	1284.52	1369.6	Vezf1	vascular endothelial zinc finger 1 [Source:MGI Symbol;Acc:MGI:1313291]
ENSMUSG00000018378	1156.8	1060.24	2204.33	956.268	1259.2	721.281	801.105	961.24	Cuedc1	CUE domain containing 1 [Source:MGI Symbol;Acc:MGI:2144281]
ENSMUSG00000018379	4361.54	4394.01	3775.41	5014.61	4706.44	4570.53	4934.53	4593.62	Srsf1	serine/arginine-rich splicing factor 1 [Source:MGI Symbol;Acc:MGI:98283]
ENSMUSG00000018381	199.258	130.736	119.419	208.715	521.163	452.982	429.777	423.483	Abi3	ABI gene family, member 3 [Source:MGI Symbol;Acc:MGI:1913860]
ENSMUSG00000018387	63.0985	113.198	63.5443	84.5772	49.5945	31.9923	43.3215	54.6159	Shroom1	shroom family member 1 [Source:MGI Symbol;Acc:MGI:1919024]
ENSMUSG00000018395	376.377	361.916	341.824	384.69	516.119	471.159	489.602	370.548	Kif3a	kinesin family member 3A [Source:MGI Symbol;Acc:MGI:107689]
ENSMUSG00000018398	1879.67	1238.81	1599.56	1405.07	2701.64	2977.46	2900.48	2448.47	2021-09-08	septin 8 [Source:MGI Symbol;Acc:MGI:894310]
ENSMUSG00000018401	800.354	569.181	709.943	773.472	665.743	682.017	782.538	775.546	Mtmr4	myotubularin related protein 4 [Source:MGI Symbol;Acc:MGI:2180699]
ENSMUSG00000018405	550.174	647.304	581.759	626.144	373.22	434.804	350.698	352.903	Mrm1	mitochondrial rRNA methyltransferase 1 [Source:MGI Symbol;Acc:MGI:2443470]
ENSMUSG00000018411	1657.16	1707.54	1609.42	1571.5	505.192	188.318	156.095	348.702	Mapt	microtubule-associated protein tau [Source:MGI Symbol;Acc:MGI:97180]
ENSMUSG00000018412	1083.74	1074.59	1271.98	1129.51	1286.94	1395.3	1273.52	1493.96	Kansl1	KAT8 regulatory NSL complex subunit 1 [Source:MGI Symbol;Acc:MGI:1923969]
ENSMUSG00000018415	2660.1	3910.93	3555.19	4040.61	671.628	618.76	634.007	685.64	Gid4	GID complex subunit 4, VID24 homolog [Source:MGI Symbol;Acc:MGI:1914021]
ENSMUSG00000018417	1937.23	1227.64	1285.13	1222.28	1098.64	1158.27	1191.69	1155.34	Myo1b	myosin IB [Source:MGI Symbol;Acc:MGI:107752]
ENSMUSG00000018425	976.366	1168.65	930.157	1179.99	986.847	1214.98	978.517	1228.44	Dhx40	DEAH (Asp-Glu-Ala-His) box polypeptide 40 [Source:MGI Symbol;Acc:MGI:1914737]
ENSMUSG00000018427	501.467	404.963	505.067	631.6	724.584	664.567	738.529	754.54	Ypel2	yippee like 2 [Source:MGI Symbol;Acc:MGI:1925114]
ENSMUSG00000018428	7866.27	9395.47	7148.73	9775.48	1750.1	1300.05	1195.12	2887.08	Akap1	A kinase (PRKA) anchor protein 1 [Source:MGI Symbol;Acc:MGI:104729]
ENSMUSG00000018433	327.669	315.68	360.449	341.037	553.105	573.68	631.944	468.016	Nol11	nucleolar protein 11 [Source:MGI Symbol;Acc:MGI:1916229]
ENSMUSG00000018442	1344.99	1395.05	1322.38	1465.09	1481.11	1627.97	1769.99	1749.39	Derl2	Der1-like domain family, member 2 [Source:MGI Symbol;Acc:MGI:2151483]
ENSMUSG00000018446	2513.98	3142.45	2770.75	3183.92	1696.3	1633.79	1386.29	1151.14	C1qbp	complement component 1, q subcomponent binding protein [Source:MGI Symbol;Acc:MGI:1194505]
ENSMUSG00000018449	417.335	433.662	362.641	437.891	447.191	491.518	420.838	508.348	Rpain	RPA interacting protein [Source:MGI Symbol;Acc:MGI:1916973]
ENSMUSG00000018451	3.32097	1.59434	9.86032	0	16.8117	25.4484	2.06293	7.5622	6330403K07Rik	RIKEN cDNA 6330403K07 gene [Source:MGI Symbol;Acc:MGI:1918001]
ENSMUSG00000018459	13.2839	6.37738	4.38236	9.54903	16.8117	31.2652	23.3799	43.6927	Slc13a3	solute carrier family 13 (sodium-dependent dicarboxylate transporter), member 3 [Source:MGI Symbol;Acc:MGI:2149635]
ENSMUSG00000018470	63.0985	89.2833	78.8826	92.762	21.8552	22.54	13.7529	36.9708	Kcnab3	potassium voltage-gated channel, shaker-related subfamily, beta member 3 [Source:MGI Symbol;Acc:MGI:1336208]
ENSMUSG00000018474	3821.33	3786.57	3167.35	3803.24	2447.78	2856.04	2373.06	3869.33	Chd3	chromodomain helicase DNA binding protein 3 [Source:MGI Symbol;Acc:MGI:1344395]
ENSMUSG00000018476	4063.76	2292.67	2169.27	2020.3	1434.88	1148.81	1252.89	1821.65	Kdm6b	KDM1 lysine (K)-specific demethylase 6B [Source:MGI Symbol;Acc:MGI:2448492]
ENSMUSG00000018479	0	1.59434	0	0	4.20293	0.727097	0	4.20122	1700125H20Rik	RIKEN cDNA 1700125H20 gene [Source:MGI Symbol;Acc:MGI:1920884]
ENSMUSG00000018481	1226.55	1283.45	1208.44	1308.22	1091.08	1247.7	1270.77	1223.4	Appbp2	amyloid beta precursor protein (cytoplasmic tail) binding protein 2 [Source:MGI Symbol;Acc:MGI:1914134]
ENSMUSG00000018486	1.10699	0	3.28677	2.7283	10.9276	11.6336	10.3147	2.52073	Wnt9b	wingless-type MMTV integration site family, member 9B [Source:MGI Symbol;Acc:MGI:1197020]
ENSMUSG00000018500	21.0328	35.0756	6.57355	10.9132	134.494	82.8891	195.291	77.3025	Adora2b	adenosine A2b receptor [Source:MGI Symbol;Acc:MGI:99403]
ENSMUSG00000018501	3671.89	3869.47	3786.36	4452.58	2754.6	3032.72	2560.78	3292.08	Ncor1	nuclear receptor co-repressor 1 [Source:MGI Symbol;Acc:MGI:1349717]
ENSMUSG00000018507	122.876	76.5285	95.3164	109.132	1597.11	1883.91	1838.07	1577.14	Trpv2	transient receptor potential cation channel, subfamily V, member 2 [Source:MGI Symbol;Acc:MGI:1341836]
ENSMUSG00000018509	752.753	754.125	632.156	864.87	172.32	149.782	127.902	259.636	Cenpv	centromere protein V [Source:MGI Symbol;Acc:MGI:1920389]
ENSMUSG00000018537	611.059	610.634	707.752	620.687	283.277	239.215	312.878	397.436	Pcgf2	polycomb group ring finger 2 [Source:MGI Symbol;Acc:MGI:99161]
ENSMUSG00000018541	375.27	341.19	404.273	308.297	543.859	498.789	600.313	523.472	Cwc25	CWC25 spliceosome-associated protein [Source:MGI Symbol;Acc:MGI:1914730]
ENSMUSG00000018543	5.53495	3.18869	1.09559	0	5.04351	3.63549	5.50115	4.20122	1700001P01Rik	RIKEN cDNA 1700001P01 gene [Source:MGI Symbol;Acc:MGI:1919465]
ENSMUSG00000018547	537.997	562.803	877.568	495.186	918.76	1001.94	968.89	915.027	Pip4k2b	phosphatidylinositol-5-phosphate 4-kinase, type II, beta [Source:MGI Symbol;Acc:MGI:1934234]
ENSMUSG00000018548	572.314	516.567	491.92	517.012	430.38	506.06	450.406	479.78	Trim37	tripartite motif-containing 37 [Source:MGI Symbol;Acc:MGI:2153072]
ENSMUSG00000018554	4579.62	5530.78	5698.17	5623.02	522.844	274.843	206.293	528.514	Ybx2	Y box protein 2 [Source:MGI Symbol;Acc:MGI:1096372]
ENSMUSG00000018559	1828.75	2026.41	2426.73	2050.31	2225.03	1930.44	2144.07	1821.65	Ctdnep1	CTD nuclear envelope phosphatase 1 [Source:MGI Symbol;Acc:MGI:1914431]
ENSMUSG00000018565	943.156	1004.44	1098.88	1167.71	911.194	849.25	926.256	777.226	Elp5	elongator acetyltransferase complex subunit 5 [Source:MGI Symbol;Acc:MGI:1859017]
ENSMUSG00000018566	10351.5	14666.4	16270.6	16413.4	2546.97	1609.79	660.825	2622.4	Slc2a4	solute carrier family 2 (facilitated glucose transporter), member 4 [Source:MGI Symbol;Acc:MGI:95758]
ENSMUSG00000018567	6610.95	8041.87	5860.32	7918.88	7751.88	9823.81	9274.25	7698.32	Gabarap	gamma-aminobutyric acid receptor associated protein [Source:MGI Symbol;Acc:MGI:1861742]
ENSMUSG00000018569	12.1769	15.9434	8.76473	9.54903	1.68117	2.18129	2.06293	5.88171	Cldn7	claudin 7 [Source:MGI Symbol;Acc:MGI:1859285]
ENSMUSG00000018570	63.0985	66.9624	50.3972	72.2998	20.174	28.3568	21.3169	23.5269	2810408A11Rik	RIKEN cDNA 2810408A11 gene [Source:MGI Symbol;Acc:MGI:1917669]
ENSMUSG00000018572	946.477	822.682	760.34	793.934	1817.35	1642.51	2203.9	1453.62	Phf23	PHD finger protein 23 [Source:MGI Symbol;Acc:MGI:1925496]
ENSMUSG00000018574	15724.8	27894.6	25667.5	30046.7	3809.53	3301.02	3727.03	4432.29	Acadvl	acyl-Coenzyme A dehydrogenase, very long chain [Source:MGI Symbol;Acc:MGI:895149]
ENSMUSG00000018581	0	0	0	0	0	0.727097	0	0.840245	Dnah11	dynein, axonemal, heavy chain 11 [Source:MGI Symbol;Acc:MGI:1100864]
ENSMUSG00000018583	1725.8	1919.59	2339.09	1864.79	3063.09	2485.95	3749.03	2375.37	G3bp1	GTPase activating protein (SH3 domain) binding protein 1 [Source:MGI Symbol;Acc:MGI:1351465]
ENSMUSG00000018585	5252.67	5089.15	3624.22	5568.45	2853.79	3403.54	2945.86	3538.27	Atox1	antioxidant 1 copper chaperone [Source:MGI Symbol;Acc:MGI:1333855]
ENSMUSG00000018593	18337.3	17765.8	18421.3	17028.7	28163	32912.1	29402.3	26576.1	Sparc	secreted acidic cysteine rich glycoprotein [Source:MGI Symbol;Acc:MGI:98373]
ENSMUSG00000018595	2.21398	4.78303	3.28677	0	10.087	0	0.687643	2.52073	Glra4	glycine receptor, alpha 4 subunit [Source:MGI Symbol;Acc:MGI:95750]
ENSMUSG00000018599	1874.13	1787.26	2038.89	1722.92	710.294	444.256	534.987	632.704	Mief2	mitochondrial elongation factor 2 [Source:MGI Symbol;Acc:MGI:2144199]
ENSMUSG00000018604	855.704	631.36	581.759	601.589	1050.73	736.55	827.235	795.712	Tbx3	T-box 3 [Source:MGI Symbol;Acc:MGI:98495]
ENSMUSG00000018623	0	0	0	0	0	0	0	4.20122	Mmp7	matrix metallopeptidase 7 [Source:MGI Symbol;Acc:MGI:103189]
ENSMUSG00000018648	25.4608	57.3964	76.6914	62.7508	14.2899	2.18129	13.0652	2.52073	Dusp14	dual specificity phosphatase 14 [Source:MGI Symbol;Acc:MGI:1927168]
ENSMUSG00000018651	242.431	258.284	276.089	278.286	243.77	269.026	290.186	274.76	Tada2a	transcriptional adaptor 2A [Source:MGI Symbol;Acc:MGI:2144471]
ENSMUSG00000018654	48.7076	36.6699	28.4854	45.0169	1007.02	1505.82	1319.59	1465.39	Ikzf1	IKAROS family zinc finger 1 [Source:MGI Symbol;Acc:MGI:1342540]
ENSMUSG00000018656	5.53495	0	4.38236	0	0	0.727097	0	3.36098	Tcaf3	TRPM8 channel-associated factor 3 [Source:MGI Symbol;Acc:MGI:3042585]
ENSMUSG00000018659	1072.67	1106.47	1045.19	1257.74	499.308	548.959	486.164	579.769	Pnpo	pyridoxine 5'-phosphate oxidase [Source:MGI Symbol;Acc:MGI:2144151]
ENSMUSG00000018661	643.161	725.427	701.178	720.27	862.44	761.998	835.487	830.162	Cog1	component of oligomeric golgi complex 1 [Source:MGI Symbol;Acc:MGI:1333873]
ENSMUSG00000018666	839.099	974.144	968.502	995.828	1068.38	1206.98	1258.39	1236.84	Cbx1	chromobox 1 [Source:MGI Symbol;Acc:MGI:105369]
ENSMUSG00000018669	1178.94	1108.07	1090.11	1178.62	1138.15	1234.61	1017.02	1273.81	Cdk5rap3	CDK5 regulatory subunit associated protein 3 [Source:MGI Symbol;Acc:MGI:1933126]
ENSMUSG00000018672	964.189	1060.24	1004.66	1059.94	526.206	481.338	435.966	444.489	Copz2	coatomer protein complex, subunit zeta 2 [Source:MGI Symbol;Acc:MGI:1929008]
ENSMUSG00000018677	9346.32	10294.7	7949.61	10175.2	3385.04	3164.33	2878.48	3695.4	Slc25a39	solute carrier family 25, member 39 [Source:MGI Symbol;Acc:MGI:1196386]
ENSMUSG00000018678	408.479	333.218	419.611	387.418	539.656	530.781	545.989	532.715	Sp2	Sp2 transcription factor [Source:MGI Symbol;Acc:MGI:1926162]
ENSMUSG00000018697	396.303	371.482	312.243	296.02	411.046	407.902	469.66	412.56	Aatf	apoptosis antagonizing transcription factor [Source:MGI Symbol;Acc:MGI:1929608]
ENSMUSG00000018698	12.1769	0	14.2427	12.2773	10.087	0	2.75057	1.68049	Lhx1	LIM homeobox protein 1 [Source:MGI Symbol;Acc:MGI:99783]
ENSMUSG00000018707	8459.62	7920.7	8536.85	6981.71	8912.72	7926.82	9574.75	8442.78	Dync1h1	dynein cytoplasmic 1 heavy chain 1 [Source:MGI Symbol;Acc:MGI:103147]
ENSMUSG00000018727	68.6334	46.236	47.1104	39.5603	61.3627	37.082	47.4474	47.894	Cpsf4l	cleavage and polyadenylation specific factor 4-like [Source:MGI Symbol;Acc:MGI:1277182]
ENSMUSG00000018733	263.464	301.331	348.398	317.846	237.886	194.135	240.675	189.055	Pex12	peroxisomal biogenesis factor 12 [Source:MGI Symbol;Acc:MGI:2144177]
ENSMUSG00000018736	1950.52	1694.79	1577.65	1385.97	1794.65	1462.92	1880.7	1399.01	Ndel1	nudE neurodevelopment protein 1 like 1 [Source:MGI Symbol;Acc:MGI:1932915]
ENSMUSG00000018740	2643.49	4033.69	3337.17	4175.66	221.914	197.77	112.086	473.898	Slc25a35	solute carrier family 25, member 35 [Source:MGI Symbol;Acc:MGI:1919248]
ENSMUSG00000018750	1594.07	1729.86	1771.57	1473.28	1007.86	1030.3	925.568	1181.38	Zbtb4	zinc finger and BTB domain containing 4 [Source:MGI Symbol;Acc:MGI:1922830]
ENSMUSG00000018752	28.7817	28.6982	31.7721	19.0981	120.204	101.067	158.158	96.6281	Tnfsfm13	tumor necrosis factor (ligand) superfamily, membrane-bound member 13 [Source:MGI Symbol;Acc:MGI:3845075]
ENSMUSG00000018761	1960.48	1997.71	1520.68	2149.9	1792.13	2080.95	2060.18	1862.82	Mpdu1	mannose-P-dolichol utilization defect 1 [Source:MGI Symbol;Acc:MGI:1346040]
ENSMUSG00000018765	2908.06	2731.11	3313.07	2874.26	2521.76	2023.51	2456.95	2374.53	Fxr2	fragile X mental retardation, autosomal homolog 2 [Source:MGI Symbol;Acc:MGI:1346074]
ENSMUSG00000018770	8260.36	9322.13	9754.05	10355.2	5436.06	4977.71	4190.5	5207.84	Atp5g3	ATP synthase, H+ transporting, mitochondrial F0 complex, subunit C3 (subunit 9) [Source:MGI Symbol;Acc:MGI:2442035]
ENSMUSG00000018774	181.546	90.8776	123.802	99.5828	12671.8	14821.9	16317.8	7668.91	Cd68	CD68 antigen [Source:MGI Symbol;Acc:MGI:88342]
ENSMUSG00000018776	3.32097	4.78303	3.28677	4.09244	0.840585	0	0	0	Slc35g3	solute carrier family 35, member G3 [Source:MGI Symbol;Acc:MGI:1927128]
ENSMUSG00000018796	33565.1	45408.5	35083	48734.2	6363.23	6780.18	3819.86	11397.1	Acsl1	acyl-CoA synthetase long-chain family member 1 [Source:MGI Symbol;Acc:MGI:102797]
ENSMUSG00000018800	204.793	192.916	280.471	182.796	163.074	144.692	135.466	169.729	Abca5	ATP-binding cassette, sub-family A (ABC1), member 5 [Source:MGI Symbol;Acc:MGI:2386607]
ENSMUSG00000018809	293.352	326.841	333.06	450.169	210.146	189.045	149.906	162.167	Smyd4	SET and MYND domain containing 4 [Source:MGI Symbol;Acc:MGI:2442796]
ENSMUSG00000018819	363.093	197.699	327.582	342.401	4445.01	6046.54	5356.05	6276.63	Lsp1	lymphocyte specific 1 [Source:MGI Symbol;Acc:MGI:96832]
ENSMUSG00000018820	1297.39	1281.85	1192	1300.03	1138.15	1103.73	1235.01	1331.79	Zfyve27	zinc finger, FYVE domain containing 27 [Source:MGI Symbol;Acc:MGI:1919602]
ENSMUSG00000018821	401.838	317.274	291.427	324.667	203.422	214.494	128.589	245.351	Avpi1	arginine vasopressin-induced 1 [Source:MGI Symbol;Acc:MGI:1916784]
ENSMUSG00000018822	105.164	63.7738	102.986	65.4791	42.0293	26.1755	14.4405	34.45	Sfrp5	secreted frizzled-related sequence protein 5 [Source:MGI Symbol;Acc:MGI:1860298]
ENSMUSG00000018830	2235.01	1425.34	1737.61	1578.32	1199.51	1083.38	1371.85	1532.61	Myh11	myosin, heavy polypeptide 11, smooth muscle [Source:MGI Symbol;Acc:MGI:102643]
ENSMUSG00000018841	514.751	558.02	568.612	702.536	310.176	449.346	310.127	463.815	Rad51d	RAD51 paralog D [Source:MGI Symbol;Acc:MGI:1261809]
ENSMUSG00000018844	2.21398	3.18869	3.28677	9.54903	7.56527	3.63549	4.12586	4.20122	Fndc8	fibronectin type III domain containing 8 [Source:MGI Symbol;Acc:MGI:1926169]
ENSMUSG00000018845	1721.37	1300.98	2690.77	952.175	1344.1	532.235	799.729	973.003	Unc45b	unc-45 myosin chaperone B [Source:MGI Symbol;Acc:MGI:2443377]
ENSMUSG00000018846	1917.31	3230.14	2116.68	3226.21	1175.98	1526.18	1214.38	1411.61	Pank3	pantothenate kinase 3 [Source:MGI Symbol;Acc:MGI:2387464]
ENSMUSG00000018848	769.358	677.596	757.053	725.727	1521.46	1417.11	1886.21	993.169	Rars	arginyl-tRNA synthetase [Source:MGI Symbol;Acc:MGI:1914297]
ENSMUSG00000018849	29.8887	4.78303	15.3383	16.3698	28.5799	21.0858	39.8833	21.0061	Wwc1	WW, C2 and coiled-coil domain containing 1 [Source:MGI Symbol;Acc:MGI:2388637]
ENSMUSG00000018858	1357.17	1428.53	1275.27	1646.53	679.193	807.805	664.264	878.896	Mrpl58	mitochondrial ribosomal protein L58 [Source:MGI Symbol;Acc:MGI:1915822]
ENSMUSG00000018861	653.124	585.124	670.502	735.276	432.901	443.529	454.532	553.721	Fdxr	ferredoxin reductase [Source:MGI Symbol;Acc:MGI:104724]
ENSMUSG00000018865	3.32097	0	1.09559	0	5.04351	2.90839	0	0.840245	Sult4a1	sulfotransferase family 4A, member 1 [Source:MGI Symbol;Acc:MGI:1888971]
ENSMUSG00000018868	1.10699	3.18869	4.38236	2.7283	0	0	0	2.52073	Pnpla5	patatin-like phospholipase domain containing 5 [Source:MGI Symbol;Acc:MGI:1923022]
ENSMUSG00000018882	1570.82	1839.87	1665.3	1797.95	1183.54	1011.39	928.319	1018.38	Mrpl45	mitochondrial ribosomal protein L45 [Source:MGI Symbol;Acc:MGI:1914286]
ENSMUSG00000018893	64.2054	1060.24	8697.9	42.2886	1865.26	28.3568	5.50115	26.0476	Mb	myoglobin [Source:MGI Symbol;Acc:MGI:96922]
ENSMUSG00000018899	1368.24	950.229	1000.27	1169.07	3795.24	2664.81	5787.89	2997.99	Irf1	interferon regulatory factor 1 [Source:MGI Symbol;Acc:MGI:96590]
ENSMUSG00000018900	3316.54	2511.09	2111.2	3303.97	896.064	833.981	642.947	1068.79	Slc22a5	solute carrier family 22 (organic cation transporter), member 5 [Source:MGI Symbol;Acc:MGI:1329012]
ENSMUSG00000018906	467.15	342.784	606.957	268.737	692.642	543.869	628.506	525.993	P4ha2	procollagen-proline, 2-oxoglutarate 4-dioxygenase (proline 4-hydroxylase), alpha II polypeptide [Source:MGI Symbol;Acc:MGI:894286]
ENSMUSG00000018909	1621.74	2008.87	1792.39	2164.9	2181.32	2753.52	2161.26	2702.23	Arrb1	arrestin, beta 1 [Source:MGI Symbol;Acc:MGI:99473]
ENSMUSG00000018916	0	0	0	0	5.8841	2.18129	10.3147	0	Csf2	colony stimulating factor 2 (granulocyte-macrophage) [Source:MGI Symbol;Acc:MGI:1339752]
ENSMUSG00000018919	1.10699	0	0	1.36415	1.68117	2.18129	3.43822	10.0829	Tm4sf5	transmembrane 4 superfamily member 5 [Source:MGI Symbol;Acc:MGI:1922854]
ENSMUSG00000018920	106.271	82.9059	58.0663	73.664	1727.4	1939.17	2137.88	2010.71	Cxcl16	chemokine (C-X-C motif) ligand 16 [Source:MGI Symbol;Acc:MGI:1932682]
ENSMUSG00000018921	420.656	285.388	421.803	316.482	574.96	572.953	684.205	562.124	Pelp1	proline, glutamic acid and leucine rich protein 1 [Source:MGI Symbol;Acc:MGI:1922523]
ENSMUSG00000018923	253.501	210.453	213.64	237.362	532.09	583.859	601.688	515.91	Med11	mediator complex subunit 11 [Source:MGI Symbol;Acc:MGI:1913422]
ENSMUSG00000018924	0	0	0	0	2.52176	2.18129	5.50115	0.840245	Alox15	arachidonate 15-lipoxygenase [Source:MGI Symbol;Acc:MGI:87997]
ENSMUSG00000018925	7.74893	0	7.66914	0	32.7828	31.9923	55.6991	42.0122	Heatr9	HEAT repeat containing 9 [Source:MGI Symbol;Acc:MGI:3650286]
ENSMUSG00000018927	371.949	184.944	220.214	251.003	6314.48	12012.4	7001.59	6631.21	Ccl6	chemokine (C-C motif) ligand 6 [Source:MGI Symbol;Acc:MGI:98263]
ENSMUSG00000018930	1.10699	3.18869	12.0515	2.7283	764.932	420.989	1794.06	268.038	Ccl4	chemokine (C-C motif) ligand 4 [Source:MGI Symbol;Acc:MGI:98261]
ENSMUSG00000018931	456.08	578.747	623.391	611.138	433.742	598.401	483.413	444.489	Natd1	N-acetyltransferase domain containing 1 [Source:MGI Symbol;Acc:MGI:1344388]
ENSMUSG00000018932	1140.2	1305.77	2932.9	1185.44	2288.07	1388.03	2291.23	1226.76	Map2k3	mitogen-activated protein kinase kinase 3 [Source:MGI Symbol;Acc:MGI:1346868]
ENSMUSG00000018965	1299.61	1248.37	1289.51	1230.46	4011.27	4029.57	4964.1	3652.54	Ywhah	tyrosine 3-monooxygenase/tryptophan 5-monooxygenase activation protein, eta polypeptide [Source:MGI Symbol;Acc:MGI:109194]
ENSMUSG00000018974	933.193	924.72	1022.19	898.973	1270.96	1172.08	1281.77	1357.84	Sart3	squamous cell carcinoma antigen recognized by T cells 3 [Source:MGI Symbol;Acc:MGI:1858230]
ENSMUSG00000018983	149.444	240.746	130.375	163.698	400.119	452.982	496.479	621.781	E2f2	E2F transcription factor 2 [Source:MGI Symbol;Acc:MGI:1096341]
ENSMUSG00000018986	166.049	95.6606	59.1619	85.9413	371.539	213.767	358.95	215.943	Slfn3	schlafen 3 [Source:MGI Symbol;Acc:MGI:1329005]
ENSMUSG00000018995	319.92	427.284	333.06	499.278	146.262	149.055	124.463	131.918	Nars2	asparaginyl-tRNA synthetase 2 (mitochondrial)(putative) [Source:MGI Symbol;Acc:MGI:2142075]
ENSMUSG00000018999	505.895	530.917	593.81	602.953	775.019	959.769	855.428	735.214	Slc35b4	solute carrier family 35, member B4 [Source:MGI Symbol;Acc:MGI:1931249]
ENSMUSG00000019027	4.42796	1.59434	2.19118	4.09244	19.3335	14.5419	5.50115	10.9232	Dnah1	dynein, axonemal, heavy chain 1 [Source:MGI Symbol;Acc:MGI:107721]
ENSMUSG00000019039	1175.62	1254.75	1060.53	1305.49	814.527	759.817	695.208	953.678	Dalrd3	DALR anticodon binding domain containing 3 [Source:MGI Symbol;Acc:MGI:1915039]
ENSMUSG00000019054	1888.53	1761.75	1797.86	1983.47	2356.16	2600.1	2466.58	2356.05	Fis1	fission, mitochondrial 1 [Source:MGI Symbol;Acc:MGI:1913687]
ENSMUSG00000019055	2454.2	2399.49	2552.73	2486.84	4218.06	4380.03	4451.8	3433.24	Plod1	procollagen-lysine, 2-oxoglutarate 5-dioxygenase 1 [Source:MGI Symbol;Acc:MGI:99907]
ENSMUSG00000019066	1235.4	1654.93	1414.41	1646.53	696.004	875.425	744.03	911.666	Rab3d	RAB3D, member RAS oncogene family [Source:MGI Symbol;Acc:MGI:97844]
ENSMUSG00000019080	288.924	365.105	302.383	386.054	149.624	143.965	134.09	149.564	Mfsd3	major facilitator superfamily domain containing 3 [Source:MGI Symbol;Acc:MGI:1916822]
ENSMUSG00000019082	3604.36	3899.77	3619.83	4171.56	3167.32	1774.84	3188.6	1853.58	Slc25a22	solute carrier family 25 (mitochondrial carrier, glutamate), member 22 [Source:MGI Symbol;Acc:MGI:1915517]
ENSMUSG00000019087	1991.48	2012.06	2311.7	2040.76	5796.68	6515.52	6799.42	5222.96	Atp6ap1	ATPase, H+ transporting, lysosomal accessory protein 1 [Source:MGI Symbol;Acc:MGI:109629]
ENSMUSG00000019088	391.875	478.303	804.164	380.597	2367.93	3082.89	2510.59	2015.75	Dnase1l1	deoxyribonuclease 1-like 1 [Source:MGI Symbol;Acc:MGI:109628]
ENSMUSG00000019102	0	1.59434	13.1471	0	0	1.45419	0	0	Aldh3a1	aldehyde dehydrogenase family 3, subfamily A1 [Source:MGI Symbol;Acc:MGI:1353451]
ENSMUSG00000019122	245.752	151.463	93.1252	156.877	8357.1	13721.1	9098.21	7165.61	Ccl9	chemokine (C-C motif) ligand 9 [Source:MGI Symbol;Acc:MGI:104533]
ENSMUSG00000019124	50.9216	23.9152	30.6765	47.7452	51.2757	64.7117	28.1934	51.2549	Scrn1	secernin 1 [Source:MGI Symbol;Acc:MGI:1917188]
ENSMUSG00000019132	5446.39	5189.59	4852.37	5242.42	16731	17984.8	20795	13559	BC005537	cDNA sequence BC005537 [Source:MGI Symbol;Acc:MGI:2441726]
ENSMUSG00000019139	667.515	674.408	409.751	598.861	1402.1	1217.16	1268.01	1570.42	Isyna1	myo-inositol 1-phosphate synthase A1 [Source:MGI Symbol;Acc:MGI:1919030]
ENSMUSG00000019143	1333.92	1441.29	1356.34	1606.97	981.803	793.263	813.482	1057.87	Hars2	histidyl-tRNA synthetase 2 [Source:MGI Symbol;Acc:MGI:1918041]
ENSMUSG00000019158	1392.59	1286.64	1171.19	1343.69	1260.88	1132.09	1076.16	1158.7	Tmem160	transmembrane protein 160 [Source:MGI Symbol;Acc:MGI:1916344]
ENSMUSG00000019173	3477.06	4044.85	3469.74	4145.64	6790.25	6492.25	8301.92	5307.83	Rab5c	RAB5C, member RAS oncogene family [Source:MGI Symbol;Acc:MGI:105306]
ENSMUSG00000019178	9.96291	23.9152	18.625	17.7339	10.9276	3.63549	7.56408	14.2842	Styxl1	serine/threonine/tyrosine interacting-like 1 [Source:MGI Symbol;Acc:MGI:1923821]
ENSMUSG00000019179	29169.2	36615.7	32036.2	36946.6	7962.86	6715.47	6254.8	9468.72	Mdh2	malate dehydrogenase 2, NAD (mitochondrial) [Source:MGI Symbol;Acc:MGI:97050]
ENSMUSG00000019188	2551.61	2238.46	1995.07	2346.33	2903.38	2837.13	3374.95	2613.16	H13	histocompatibility 13 [Source:MGI Symbol;Acc:MGI:95886]
ENSMUSG00000019189	673.05	695.134	703.369	735.276	1078.47	1206.98	1181.37	1271.29	Rnf145	ring finger protein 145 [Source:MGI Symbol;Acc:MGI:1921565]
ENSMUSG00000019194	621.022	1452.45	5917.29	676.617	1752.62	337.373	528.798	638.586	Scn1b	sodium channel, voltage-gated, type I, beta [Source:MGI Symbol;Acc:MGI:98247]
ENSMUSG00000019210	3068.58	3764.25	3253.91	4115.63	3181.61	3307.57	3431.34	2830.78	Atp6v1e1	ATPase, H+ transporting, lysosomal V1 subunit E1 [Source:MGI Symbol;Acc:MGI:894326]
ENSMUSG00000019214	25.4608	17.5378	30.6765	40.9244	97.5079	137.421	118.962	124.356	Chtf18	CTF18, chromosome transmission fidelity factor 18 [Source:MGI Symbol;Acc:MGI:2384887]
ENSMUSG00000019230	1.10699	1.59434	1.09559	5.45659	0	0	0	0	Lhx9	LIM homeobox protein 9 [Source:MGI Symbol;Acc:MGI:1316721]
ENSMUSG00000019232	3.32097	0	0	2.7283	0	0.727097	0	0	Etnppl	ethanolamine phosphate phospholyase [Source:MGI Symbol;Acc:MGI:1919010]
ENSMUSG00000019235	654.231	594.69	462.339	712.085	206.784	143.238	150.594	252.073	Rps6kl1	ribosomal protein S6 kinase-like 1 [Source:MGI Symbol;Acc:MGI:2443413]
ENSMUSG00000019254	2626.89	2292.67	2340.18	2138.98	4651.8	4509.46	4767.43	4739.82	Ppp1r12c	protein phosphatase 1, regulatory subunit 12C [Source:MGI Symbol;Acc:MGI:1924258]
ENSMUSG00000019256	694.083	467.143	551.082	601.589	369.857	422.444	446.968	488.182	Ahr	aryl-hydrocarbon receptor [Source:MGI Symbol;Acc:MGI:105043]
ENSMUSG00000019261	461.615	416.124	536.84	380.597	1388.65	1352.4	1570.58	1061.23	Map1s	microtubule-associated protein 1S [Source:MGI Symbol;Acc:MGI:2443304]
ENSMUSG00000019278	1788.9	1184.6	1491.1	1548.31	711.976	1926.08	334.195	2325.8	Dpep1	dipeptidase 1 (renal) [Source:MGI Symbol;Acc:MGI:94917]
ENSMUSG00000019295	597.775	876.889	830.458	998.556	415.249	446.438	438.717	413.4	Tmem129	transmembrane protein 129 [Source:MGI Symbol;Acc:MGI:1915616]
ENSMUSG00000019297	416.228	409.746	437.141	387.418	735.512	774.359	894.624	622.621	Nop9	NOP9 nucleolar protein [Source:MGI Symbol;Acc:MGI:1915092]
ENSMUSG00000019301	7.74893	14.3491	7.66914	9.54903	19.3335	21.8129	17.1911	10.9232	Hsd17b1	hydroxysteroid (17-beta) dehydrogenase 1 [Source:MGI Symbol;Acc:MGI:105077]
ENSMUSG00000019302	1590.75	1796.83	1862.5	1728.38	3780.11	3472.62	4248.95	2866.92	Atp6v0a1	ATPase, H+ transporting, lysosomal V0 subunit A1 [Source:MGI Symbol;Acc:MGI:103286]
ENSMUSG00000019303	52.0285	63.7738	36.1545	49.1093	58.841	61.8033	62.5756	47.894	Psmc3ip	proteasome (prosome, macropain) 26S subunit, ATPase 3, interacting protein [Source:MGI Symbol;Acc:MGI:1098610]
ENSMUSG00000019312	14.3909	7.97172	8.76473	9.54903	10.087	8.72517	17.1911	27.7281	Grb7	growth factor receptor bound protein 7 [Source:MGI Symbol;Acc:MGI:102683]
ENSMUSG00000019320	25.4608	11.1604	40.5369	30.0112	10.9276	15.9961	19.9417	26.0476	Noxo1	NADPH oxidase organizer 1 [Source:MGI Symbol;Acc:MGI:1919143]
ENSMUSG00000019326	5767.42	7799.53	6627.23	8718.27	1294.5	1735.58	1168.31	2588.79	Aoc3	amine oxidase, copper containing 3 [Source:MGI Symbol;Acc:MGI:1306797]
ENSMUSG00000019338	334.311	454.388	462.339	339.673	392.553	554.048	471.723	483.981	Zfp687	zinc finger protein 687 [Source:MGI Symbol;Acc:MGI:1925516]
ENSMUSG00000019359	0	0	0	0	3.36234	7.27097	4.12586	0.840245	Gdpd2	glycerophosphodiester phosphodiesterase domain containing 2 [Source:MGI Symbol;Acc:MGI:1918834]
ENSMUSG00000019362	3976.31	3767.43	3332.79	3964.21	2140.97	2446.68	1965.97	2656.01	D8Ertd738e	DNA segment, Chr 8, ERATO Doi 738, expressed [Source:MGI Symbol;Acc:MGI:1289231]
ENSMUSG00000019368	370.842	545.266	374.692	617.959	12.6088	12.3607	22.0046	68.9001	Sec14l4	SEC14-like lipid binding 4 [Source:MGI Symbol;Acc:MGI:2144095]
ENSMUSG00000019370	3160.46	3386.39	4536.84	3293.05	5149.42	5485.22	5357.43	4062.58	Calm3	calmodulin 3 [Source:MGI Symbol;Acc:MGI:103249]
ENSMUSG00000019373	930.979	1329.68	1238.02	1200.45	630.439	654.388	541.863	648.669	Cops3	COP9 signalosome subunit 3 [Source:MGI Symbol;Acc:MGI:1349409]
ENSMUSG00000019428	4371.51	4266.46	4220.22	4393.92	4676.18	4755.22	4910.46	4893.59	Fkbp8	FK506 binding protein 8 [Source:MGI Symbol;Acc:MGI:1341070]
ENSMUSG00000019432	3320.97	2782.13	3092.85	2822.42	4739.22	4181.54	5030.11	4207.11	Ddx39b	DEAD (Asp-Glu-Ala-Asp) box polypeptide 39B [Source:MGI Symbol;Acc:MGI:99240]
ENSMUSG00000019433	689.655	773.257	777.87	762.559	795.194	893.603	835.487	687.32	Gipc1	GIPC PDZ domain containing family, member 1 [Source:MGI Symbol;Acc:MGI:1926252]
ENSMUSG00000019437	2626.89	3635.1	2813.48	3765.05	358.089	367.911	255.116	919.228	Tlcd1	TLC domain containing 1 [Source:MGI Symbol;Acc:MGI:1915572]
ENSMUSG00000019461	773.786	580.341	698.987	656.155	921.281	860.883	1135.3	757.901	Plscr3	phospholipid scramblase 3 [Source:MGI Symbol;Acc:MGI:1917560]
ENSMUSG00000019464	149.444	113.198	99.6988	144.6	94.1455	82.162	112.086	187.375	Ptger1	prostaglandin E receptor 1 (subtype EP1) [Source:MGI Symbol;Acc:MGI:97793]
ENSMUSG00000019467	820.28	602.662	852.37	699.808	793.512	848.523	757.783	1090.64	Arhgef25	Rho guanine nucleotide exchange factor (GEF) 25 [Source:MGI Symbol;Acc:MGI:1277173]
ENSMUSG00000019470	1283	1133.58	1133.94	1192.27	1426.47	1296.41	1519.69	1619.99	Xab2	XPA binding protein 2 [Source:MGI Symbol;Acc:MGI:1914689]
ENSMUSG00000019471	3196.99	3343.34	3388.66	3574.07	2631.03	3215.22	2737.51	2802.22	Cdc37	cell division cycle 37 [Source:MGI Symbol;Acc:MGI:109531]
ENSMUSG00000019478	115.127	71.7455	150.096	90.0337	63.8845	43.6258	30.944	63.0184	Rab4a	RAB4A, member RAS oncogene family [Source:MGI Symbol;Acc:MGI:105069]
ENSMUSG00000019487	2571.54	2629.07	3555.19	2234.47	1938.39	1297.14	1754.87	1575.46	Trip10	thyroid hormone receptor interactor 10 [Source:MGI Symbol;Acc:MGI:2146901]
ENSMUSG00000019494	3118.39	3893.39	3194.74	3795.06	1951	2275.81	1882.77	1890.55	Cops6	COP9 signalosome subunit 6 [Source:MGI Symbol;Acc:MGI:1349439]
ENSMUSG00000019505	10953.7	9240.82	10546.2	9205.27	18322.2	19425.9	21232.4	22319.4	Ubb	ubiquitin B [Source:MGI Symbol;Acc:MGI:98888]
ENSMUSG00000019518	832.457	680.785	616.818	748.917	597.656	582.405	471.723	722.61	Ap4m1	adaptor-related protein complex AP-4, mu 1 [Source:MGI Symbol;Acc:MGI:1337063]
ENSMUSG00000019528	2862.68	3977.89	4844.7	4043.33	2719.29	2139.12	2169.52	2409.82	Gyg	glycogenin [Source:MGI Symbol;Acc:MGI:1351614]
ENSMUSG00000019539	411.8	333.218	364.832	270.101	1647.55	2104.22	1642.78	1034.34	Rcn3	reticulocalbin 3, EF-hand calcium binding domain [Source:MGI Symbol;Acc:MGI:1277122]
ENSMUSG00000019558	904.411	1160.68	1812.11	998.556	2951.29	2011.15	3214.05	1328.43	Slc6a8	solute carrier family 6 (neurotransmitter transporter, creatine), member 8 [Source:MGI Symbol;Acc:MGI:2147834]
ENSMUSG00000019564	201.472	108.415	165.434	133.686	543.018	761.998	713.086	707.486	Arid3a	AT rich interactive domain 3A (BRIGHT-like) [Source:MGI Symbol;Acc:MGI:1328360]
ENSMUSG00000019577	41149	51704.6	43773.2	53334.1	16364.5	10302.2	8823.84	14832.8	Pdk4	pyruvate dehydrogenase kinase, isoenzyme 4 [Source:MGI Symbol;Acc:MGI:1351481]
ENSMUSG00000019578	349.809	400.18	422.898	461.082	316.901	303.2	266.118	260.476	Ubxn6	UBX domain protein 6 [Source:MGI Symbol;Acc:MGI:1913780]
ENSMUSG00000019579	886.699	972.55	786.634	1159.53	1399.57	1512.36	1520.38	1002.41	Mydgf	myeloid derived growth factor [Source:MGI Symbol;Acc:MGI:2156020]
ENSMUSG00000019590	273.427	194.51	260.751	169.154	806.962	493.699	871.244	640.267	Cyb561	cytochrome b-561 [Source:MGI Symbol;Acc:MGI:103253]
ENSMUSG00000019647	1051.64	856.163	863.326	736.64	354.727	240.669	429.777	553.721	Sema6a	sema domain, transmembrane domain (TM), and cytoplasmic domain, (semaphorin) 6A [Source:MGI Symbol;Acc:MGI:1203727]
ENSMUSG00000019659	913.267	821.087	838.127	765.287	1285.25	1518.91	1424.8	1660.32	Ccdc12	coiled-coil domain containing 12 [Source:MGI Symbol;Acc:MGI:1919904]
ENSMUSG00000019689	3262.3	3778.6	2651.33	4044.7	683.396	596.22	422.901	862.931	Fmc1	formation of mitochondrial complex V assembly factor 1 [Source:MGI Symbol;Acc:MGI:1913367]
ENSMUSG00000019699	821.387	586.719	665.024	660.247	898.586	892.876	1146.3	1025.1	Akt3	thymoma viral proto-oncogene 3 [Source:MGI Symbol;Acc:MGI:1345147]
ENSMUSG00000019710	1786.68	1728.27	1652.15	2014.85	1343.26	1450.56	1234.32	1524.2	Mrpl24	mitochondrial ribosomal protein L24 [Source:MGI Symbol;Acc:MGI:1914957]
[truncated: 27,798 more rows]
