# Supplementary material for: Purinergic adipocyte-macrophage crosstalk promotes degeneration of thermogenic brown adipose tissue
Source: EMBO Rep. 2025 Nov 19;26(24):6460–93. doi: 10.1038/s44319-025-00642-y (PMC12715258; doi:10.1038/s44319-025-00642-y)
Supplement: Supplementary file 7 — Source data Fig. 2 [file 44319_2025_642_MOESM7_ESM.zip › Figure 2/2N/2N.xlsx]

## Sheet: 2N
Category	GOID	Description	GeneRatio	BgRatio	pvalue	padj	geneID	geneName	Count	Up	Up_Gene_names	Down	Down_Gene_names
BP	GO:0001819	positive regulation of cytokine production	302/10065	379/17155	1.43806e-18	8.53199e-15	ENSMUSG00000015340/ENSMUSG00000040552/ENSMUSG00000026177/ENSMUSG00000034330/ENSMUSG00000004707/ENSMUSG00000058715/ENSMUSG00000044811/ENSMUSG00000058099/ENSMUSG00000038147/ENSMUSG00000079227/ENSMUSG00000006519/ENSMUSG00000056529/ENSMUSG00000021457/ENSMUSG00000025498/ENSMUSG00000049103/ENSMUSG00000036908/ENSMUSG00000067212/ENSMUSG00000071203/ENSMUSG00000031101/ENSMUSG00000025473/ENSMUSG00000044583/…	Cybb/C3ar1/Slc11a1/Plcg2/Ly9/Fcer1g/Cd300c2/Nfam1/Cd84/Ccr5/Cyba/Ptafr/Syk/Irf7/Ccr2/Unc93b1/H2-T23/Naip5/Sash3/Adam8/Tlr7/Card11/C5ar1/Tlr9/Ccdc88b/H2-M3/Card9/Rab7b/Tlr1/Irf8/B2m/Havcr2/Pycard/Csf1r/Ptpn22/P2rx7/Crlf2/Hpse/Icosl/Tlr2/Aim2/Spn/Tlr6/Gpsm3/H2-Q7/Casp1/Klrk1/Dhx58/Fcgr3/Tlr8/Cd244a/Mmp12/Cyp1b1/Il17ra/Lgals9/Gsdmd/Clec5a/Tgfb1/Cd83/Nlrp3/Runx1/Panx1/Cd14/Ccl3/Adam17/Anxa1/Fam49b/Tm…	302	55	ENSMUSG00000026672/ENSMUSG00000015957/ENSMUSG00000028701/ENSMUSG00000025980/ENSMUSG00000040794/ENSMUSG00000052914/ENSMUSG00000047821/ENSMUSG00000022708/ENSMUSG00000026922/ENSMUSG00000022878/ENSMUSG00000037523/ENSMUSG00000022982/ENSMUSG00000034254/ENSMUSG00000022018/ENSMUSG00000001666/ENSMUSG00000027356/ENSMUSG00000004043/ENSMUSG00000025499/ENSMUSG00000035834/ENSMUSG00000018446/ENSMUSG00000041417/…	247	ENSMUSG00000015340/ENSMUSG00000040552/ENSMUSG00000026177/ENSMUSG00000034330/ENSMUSG00000004707/ENSMUSG00000058715/ENSMUSG00000044811/ENSMUSG00000058099/ENSMUSG00000038147/ENSMUSG00000079227/ENSMUSG00000006519/ENSMUSG00000056529/ENSMUSG00000021457/ENSMUSG00000025498/ENSMUSG00000049103/ENSMUSG00000036908/ENSMUSG00000067212/ENSMUSG00000071203/ENSMUSG00000031101/ENSMUSG00000025473/ENSMUSG00000044583/…
BP	GO:0050778	positive regulation of immune response	374/10065	494/17155	6.10325e-16	1.81053e-12	ENSMUSG00000040552/ENSMUSG00000000290/ENSMUSG00000026177/ENSMUSG00000034652/ENSMUSG00000050335/ENSMUSG00000034330/ENSMUSG00000022488/ENSMUSG00000058715/ENSMUSG00000033777/ENSMUSG00000058099/ENSMUSG00000004266/ENSMUSG00000006519/ENSMUSG00000056529/ENSMUSG00000025017/ENSMUSG00000021457/ENSMUSG00000026395/ENSMUSG00000025498/ENSMUSG00000005087/ENSMUSG00000034116/ENSMUSG00000015947/ENSMUSG00000049103/…	C3ar1/Itgb2/Slc11a1/Cd300a/Lgals3/Plcg2/Nckap1l/Fcer1g/Tlr13/Nfam1/Ptpn6/Cyba/Ptafr/Pik3ap1/Syk/Ptprc/Irf7/Cd44/Vav1/Fcgr1/Ccr2/Unc93b1/H2-T23/Arrb2/Sash3/Adam8/Tlr7/Cd180/C5ar1/Itgam/Tlr9/Lpxn/Btk/Lcp2/Cd300lf/Zbp1/H2-M3/Card9/Rab7b/Tlr1/B2m/C1qc/Havcr2/Myo1g/H2-D1/C1qb/Kcnn4/Pycard/Ptprj/Ptpn22/P2rx7/Icosl/Tlr2/Ezr/Aim2/Lat2/C1qa/Psen2/Tlr6/Themis2/H2-K1/Gab2/H2-Q7/Klrk1/Dhx58/Plekha1/Thy1/Fcgr…	374	61	ENSMUSG00000036504/ENSMUSG00000038845/ENSMUSG00000068686/ENSMUSG00000015083/ENSMUSG00000025980/ENSMUSG00000019768/ENSMUSG00000021340/ENSMUSG00000028455/ENSMUSG00000024901/ENSMUSG00000037523/ENSMUSG00000005057/ENSMUSG00000061780/ENSMUSG00000022797/ENSMUSG00000020889/ENSMUSG00000022471/ENSMUSG00000032679/ENSMUSG00000022018/ENSMUSG00000003068/ENSMUSG00000004043/ENSMUSG00000062300/ENSMUSG00000025499/…	313	ENSMUSG00000040552/ENSMUSG00000000290/ENSMUSG00000026177/ENSMUSG00000034652/ENSMUSG00000050335/ENSMUSG00000034330/ENSMUSG00000022488/ENSMUSG00000058715/ENSMUSG00000033777/ENSMUSG00000058099/ENSMUSG00000004266/ENSMUSG00000006519/ENSMUSG00000056529/ENSMUSG00000025017/ENSMUSG00000021457/ENSMUSG00000026395/ENSMUSG00000025498/ENSMUSG00000005087/ENSMUSG00000034116/ENSMUSG00000015947/ENSMUSG00000049103/…
BP	GO:0002764	immune response-regulating signaling pathway	228/10065	283/17155	2.3587e-15	4.66473e-12	ENSMUSG00000040552/ENSMUSG00000034652/ENSMUSG00000050335/ENSMUSG00000034330/ENSMUSG00000022488/ENSMUSG00000058715/ENSMUSG00000033777/ENSMUSG00000058099/ENSMUSG00000004266/ENSMUSG00000006519/ENSMUSG00000025017/ENSMUSG00000021457/ENSMUSG00000026395/ENSMUSG00000025498/ENSMUSG00000036908/ENSMUSG00000060216/ENSMUSG00000032359/ENSMUSG00000044583/ENSMUSG00000021624/ENSMUSG00000049130/ENSMUSG00000045322/…	C3ar1/Cd300a/Lgals3/Plcg2/Nckap1l/Fcer1g/Tlr13/Nfam1/Ptpn6/Cyba/Pik3ap1/Syk/Ptprc/Irf7/Unc93b1/Arrb2/Ctsh/Tlr7/Cd180/C5ar1/Tlr9/Lpxn/Btk/Lcp2/Cd300lf/H2-M3/Rab7b/Tlr1/Havcr2/Myo1g/Kcnn4/Ptprj/Ptpn22/Icosl/Tlr2/Ezr/Lat2/Psen2/Tlr6/Themis2/Klrk1/Dhx58/Plekha1/Thy1/Tlr8/Fcgr2b/Clec2i/Stap1/Lyn/Cmtm3/Csk/Bcl2a1d/Lgals9/Trim30a/Cd14/Cd86/Irgm2/Birc3/Bax/Elf1/Ifih1/Prkcb/Lck/Sh2d1b1/Tnfaip3/Tlr4/Ticam2…	228	39	ENSMUSG00000036504/ENSMUSG00000025980/ENSMUSG00000019768/ENSMUSG00000021340/ENSMUSG00000028455/ENSMUSG00000024901/ENSMUSG00000037523/ENSMUSG00000005057/ENSMUSG00000020889/ENSMUSG00000003068/ENSMUSG00000062300/ENSMUSG00000025499/ENSMUSG00000018446/ENSMUSG00000050199/ENSMUSG00000002944/ENSMUSG00000007655/ENSMUSG00000054814/ENSMUSG00000029145/ENSMUSG00000045038/ENSMUSG00000034371/ENSMUSG00000044813/…	189	ENSMUSG00000040552/ENSMUSG00000034652/ENSMUSG00000050335/ENSMUSG00000034330/ENSMUSG00000022488/ENSMUSG00000058715/ENSMUSG00000033777/ENSMUSG00000058099/ENSMUSG00000004266/ENSMUSG00000006519/ENSMUSG00000025017/ENSMUSG00000021457/ENSMUSG00000026395/ENSMUSG00000025498/ENSMUSG00000036908/ENSMUSG00000060216/ENSMUSG00000032359/ENSMUSG00000044583/ENSMUSG00000021624/ENSMUSG00000049130/ENSMUSG00000045322/…
BP	GO:0009144	purine nucleoside triphosphate metabolic process	201/10065	246/17155	6.72369e-15	7.25616e-12	ENSMUSG00000025877/ENSMUSG00000065947/ENSMUSG00000029468/ENSMUSG00000027639/ENSMUSG00000001750/ENSMUSG00000003500/ENSMUSG00000020456/ENSMUSG00000064370/ENSMUSG00000025204/ENSMUSG00000064363/ENSMUSG00000064354/ENSMUSG00000064367/ENSMUSG00000064357/ENSMUSG00000002603/ENSMUSG00000048120/ENSMUSG00000046329/ENSMUSG00000021577/ENSMUSG00000037916/ENSMUSG00000026260/ENSMUSG00000025393/ENSMUSG00000025815/…	Hk3/mt-Nd4l/P2rx7/Samhd1/Tcirg1/Impdh1/Ogdh/mt-Cytb/Ndufb8/mt-Nd4/mt-Co2/mt-Nd5/mt-Atp6/Tgfb1/Entpd1/Slc25a23/Sdha/Ndufv1/Ndufa10/Atp5b/Dhtkd1/Cox8a/Cyc1/mt-Nd2/Cdk1/Bid/Uqcrc1/Ndufs1/Cox5a/Ndufb6/Ndufa8/Sdhd/Atp5a1/Sdhc/Ndufa7/Uqcr10/Ndufs2/Adk/Cox6a1/Ndufs6/Ak3/Uqcrq/Atp5o/Entpd5/Ldhd/Atp5e/Ada/Ndufb9/Enpp1/Atp5d/mt-Co1/Igf1/Cox8b/Pink1/Prkag2/Cox5b/Atp5f1/Atp5k/Mtch2/Atp5c1/Coq9/Cox4i1/Ppif/Co…	201	152	ENSMUSG00000065947/ENSMUSG00000003500/ENSMUSG00000020456/ENSMUSG00000064370/ENSMUSG00000025204/ENSMUSG00000064363/ENSMUSG00000064354/ENSMUSG00000064367/ENSMUSG00000064357/ENSMUSG00000046329/ENSMUSG00000021577/ENSMUSG00000037916/ENSMUSG00000026260/ENSMUSG00000025393/ENSMUSG00000025815/ENSMUSG00000035885/ENSMUSG00000022551/ENSMUSG00000064345/ENSMUSG00000025651/ENSMUSG00000025968/ENSMUSG00000000088/…	49	ENSMUSG00000025877/ENSMUSG00000029468/ENSMUSG00000027639/ENSMUSG00000001750/ENSMUSG00000002603/ENSMUSG00000048120/ENSMUSG00000019942/ENSMUSG00000004446/ENSMUSG00000017697/ENSMUSG00000037370/ENSMUSG00000020053/ENSMUSG00000043931/ENSMUSG00000054428/ENSMUSG00000041431/ENSMUSG00000006273/ENSMUSG00000059552/ENSMUSG00000025854/ENSMUSG00000052459/ENSMUSG00000000001/ENSMUSG00000022346/ENSMUSG00000045658/…
BP	GO:0009141	nucleoside triphosphate metabolic process	213/10065	263/17155	6.73256e-15	7.25616e-12	ENSMUSG00000025877/ENSMUSG00000065947/ENSMUSG00000029468/ENSMUSG00000027639/ENSMUSG00000001750/ENSMUSG00000003500/ENSMUSG00000020456/ENSMUSG00000064370/ENSMUSG00000025204/ENSMUSG00000064363/ENSMUSG00000064354/ENSMUSG00000064367/ENSMUSG00000064357/ENSMUSG00000002603/ENSMUSG00000048120/ENSMUSG00000046329/ENSMUSG00000021577/ENSMUSG00000037916/ENSMUSG00000026260/ENSMUSG00000025393/ENSMUSG00000025815/…	Hk3/mt-Nd4l/P2rx7/Samhd1/Tcirg1/Impdh1/Ogdh/mt-Cytb/Ndufb8/mt-Nd4/mt-Co2/mt-Nd5/mt-Atp6/Tgfb1/Entpd1/Slc25a23/Sdha/Ndufv1/Ndufa10/Atp5b/Dhtkd1/Suclg1/Cox8a/Cyc1/mt-Nd2/Cdk1/Bid/Uqcrc1/Ndufs1/Cox5a/Ndufb6/Ndufa8/Sdhd/Atp5a1/Sdhc/Ndufa7/Uqcr10/Ndufs2/Adk/Cox6a1/Ndufs6/Ak3/Uqcrq/Atp5o/Entpd5/Ldhd/Atp5e/Ada/Ndufb9/Enpp1/Atp5d/mt-Co1/Igf1/Cox8b/Pink1/Prkag2/Cox5b/Atp5f1/Atp5k/Mtch2/Atp5c1/Coq9/Cox4i1/…	213	156	ENSMUSG00000065947/ENSMUSG00000003500/ENSMUSG00000020456/ENSMUSG00000064370/ENSMUSG00000025204/ENSMUSG00000064363/ENSMUSG00000064354/ENSMUSG00000064367/ENSMUSG00000064357/ENSMUSG00000046329/ENSMUSG00000021577/ENSMUSG00000037916/ENSMUSG00000026260/ENSMUSG00000025393/ENSMUSG00000025815/ENSMUSG00000052738/ENSMUSG00000035885/ENSMUSG00000022551/ENSMUSG00000064345/ENSMUSG00000025651/ENSMUSG00000025968/…	57	ENSMUSG00000025877/ENSMUSG00000029468/ENSMUSG00000027639/ENSMUSG00000001750/ENSMUSG00000002603/ENSMUSG00000048120/ENSMUSG00000019942/ENSMUSG00000004446/ENSMUSG00000017697/ENSMUSG00000037370/ENSMUSG00000020053/ENSMUSG00000043931/ENSMUSG00000020638/ENSMUSG00000054428/ENSMUSG00000041431/ENSMUSG00000006273/ENSMUSG00000025192/ENSMUSG00000059552/ENSMUSG00000025854/ENSMUSG00000052459/ENSMUSG00000000001/…
BP	GO:0009199	ribonucleoside triphosphate metabolic process	198/10065	242/17155	8.1607e-15	7.25616e-12	ENSMUSG00000025877/ENSMUSG00000065947/ENSMUSG00000029468/ENSMUSG00000001750/ENSMUSG00000003500/ENSMUSG00000020456/ENSMUSG00000064370/ENSMUSG00000025204/ENSMUSG00000064363/ENSMUSG00000064354/ENSMUSG00000064367/ENSMUSG00000064357/ENSMUSG00000002603/ENSMUSG00000048120/ENSMUSG00000046329/ENSMUSG00000021577/ENSMUSG00000037916/ENSMUSG00000026260/ENSMUSG00000025393/ENSMUSG00000025815/ENSMUSG00000035885/…	Hk3/mt-Nd4l/P2rx7/Tcirg1/Impdh1/Ogdh/mt-Cytb/Ndufb8/mt-Nd4/mt-Co2/mt-Nd5/mt-Atp6/Tgfb1/Entpd1/Slc25a23/Sdha/Ndufv1/Ndufa10/Atp5b/Dhtkd1/Cox8a/Cyc1/mt-Nd2/Cdk1/Bid/Uqcrc1/Ndufs1/Cox5a/Ndufb6/Ndufa8/Sdhd/Atp5a1/Sdhc/Ndufa7/Uqcr10/Ndufs2/Cox6a1/Ndufs6/Ak3/Uqcrq/Atp5o/Entpd5/Ldhd/Atp5e/Ndufb9/Enpp1/Atp5d/mt-Co1/Igf1/Cox8b/Pink1/Prkag2/Cox5b/Atp5f1/Atp5k/Mtch2/Atp5c1/Coq9/Cox4i1/Ppif/Cox7c/Gimap7/Afg1…	198	149	ENSMUSG00000065947/ENSMUSG00000003500/ENSMUSG00000020456/ENSMUSG00000064370/ENSMUSG00000025204/ENSMUSG00000064363/ENSMUSG00000064354/ENSMUSG00000064367/ENSMUSG00000064357/ENSMUSG00000046329/ENSMUSG00000021577/ENSMUSG00000037916/ENSMUSG00000026260/ENSMUSG00000025393/ENSMUSG00000025815/ENSMUSG00000035885/ENSMUSG00000022551/ENSMUSG00000064345/ENSMUSG00000025651/ENSMUSG00000025968/ENSMUSG00000000088/…	49	ENSMUSG00000025877/ENSMUSG00000029468/ENSMUSG00000001750/ENSMUSG00000002603/ENSMUSG00000048120/ENSMUSG00000019942/ENSMUSG00000004446/ENSMUSG00000037370/ENSMUSG00000020053/ENSMUSG00000043931/ENSMUSG00000054428/ENSMUSG00000041431/ENSMUSG00000006273/ENSMUSG00000025192/ENSMUSG00000059552/ENSMUSG00000025854/ENSMUSG00000052459/ENSMUSG00000000001/ENSMUSG00000022346/ENSMUSG00000045658/ENSMUSG00000019302/…
BP	GO:0002757	immune response-activating signal transduction	217/10065	269/17155	8.56112e-15	7.25616e-12	ENSMUSG00000040552/ENSMUSG00000034652/ENSMUSG00000050335/ENSMUSG00000034330/ENSMUSG00000022488/ENSMUSG00000058715/ENSMUSG00000033777/ENSMUSG00000058099/ENSMUSG00000004266/ENSMUSG00000006519/ENSMUSG00000025017/ENSMUSG00000021457/ENSMUSG00000026395/ENSMUSG00000025498/ENSMUSG00000036908/ENSMUSG00000060216/ENSMUSG00000044583/ENSMUSG00000021624/ENSMUSG00000049130/ENSMUSG00000045322/ENSMUSG00000024696/…	C3ar1/Cd300a/Lgals3/Plcg2/Nckap1l/Fcer1g/Tlr13/Nfam1/Ptpn6/Cyba/Pik3ap1/Syk/Ptprc/Irf7/Unc93b1/Arrb2/Tlr7/Cd180/C5ar1/Tlr9/Lpxn/Btk/Lcp2/Cd300lf/Rab7b/Tlr1/Havcr2/Myo1g/Kcnn4/Ptprj/Ptpn22/Icosl/Tlr2/Ezr/Lat2/Psen2/Tlr6/Themis2/Klrk1/Dhx58/Plekha1/Thy1/Tlr8/Fcgr2b/Clec2i/Stap1/Lyn/Cmtm3/Csk/Bcl2a1d/Lgals9/Trim30a/Cd14/Cd86/Irgm2/Birc3/Bax/Elf1/Ifih1/Prkcb/Lck/Tnfaip3/Tlr4/Ticam2/Ddx58/Ada/Klre1/Te…	217	37	ENSMUSG00000036504/ENSMUSG00000025980/ENSMUSG00000019768/ENSMUSG00000021340/ENSMUSG00000028455/ENSMUSG00000024901/ENSMUSG00000037523/ENSMUSG00000005057/ENSMUSG00000020889/ENSMUSG00000003068/ENSMUSG00000062300/ENSMUSG00000025499/ENSMUSG00000018446/ENSMUSG00000050199/ENSMUSG00000002944/ENSMUSG00000007655/ENSMUSG00000054814/ENSMUSG00000029145/ENSMUSG00000045038/ENSMUSG00000034371/ENSMUSG00000044813/…	180	ENSMUSG00000040552/ENSMUSG00000034652/ENSMUSG00000050335/ENSMUSG00000034330/ENSMUSG00000022488/ENSMUSG00000058715/ENSMUSG00000033777/ENSMUSG00000058099/ENSMUSG00000004266/ENSMUSG00000006519/ENSMUSG00000025017/ENSMUSG00000021457/ENSMUSG00000026395/ENSMUSG00000025498/ENSMUSG00000036908/ENSMUSG00000060216/ENSMUSG00000044583/ENSMUSG00000021624/ENSMUSG00000049130/ENSMUSG00000045322/ENSMUSG00000024696/…
BP	GO:0009205	purine ribonucleoside triphosphate metabolic process	194/10065	238/17155	3.16674e-14	2.34853e-11	ENSMUSG00000025877/ENSMUSG00000065947/ENSMUSG00000029468/ENSMUSG00000001750/ENSMUSG00000003500/ENSMUSG00000020456/ENSMUSG00000064370/ENSMUSG00000025204/ENSMUSG00000064363/ENSMUSG00000064354/ENSMUSG00000064367/ENSMUSG00000064357/ENSMUSG00000002603/ENSMUSG00000048120/ENSMUSG00000046329/ENSMUSG00000021577/ENSMUSG00000037916/ENSMUSG00000026260/ENSMUSG00000025393/ENSMUSG00000025815/ENSMUSG00000035885/…	Hk3/mt-Nd4l/P2rx7/Tcirg1/Impdh1/Ogdh/mt-Cytb/Ndufb8/mt-Nd4/mt-Co2/mt-Nd5/mt-Atp6/Tgfb1/Entpd1/Slc25a23/Sdha/Ndufv1/Ndufa10/Atp5b/Dhtkd1/Cox8a/Cyc1/mt-Nd2/Cdk1/Bid/Uqcrc1/Ndufs1/Cox5a/Ndufb6/Ndufa8/Sdhd/Atp5a1/Sdhc/Ndufa7/Uqcr10/Ndufs2/Cox6a1/Ndufs6/Ak3/Uqcrq/Atp5o/Entpd5/Ldhd/Atp5e/Ndufb9/Enpp1/Atp5d/mt-Co1/Igf1/Cox8b/Pink1/Prkag2/Cox5b/Atp5f1/Atp5k/Mtch2/Atp5c1/Coq9/Cox4i1/Ppif/Cox7c/Gimap7/Afg1…	194	148	ENSMUSG00000065947/ENSMUSG00000003500/ENSMUSG00000020456/ENSMUSG00000064370/ENSMUSG00000025204/ENSMUSG00000064363/ENSMUSG00000064354/ENSMUSG00000064367/ENSMUSG00000064357/ENSMUSG00000046329/ENSMUSG00000021577/ENSMUSG00000037916/ENSMUSG00000026260/ENSMUSG00000025393/ENSMUSG00000025815/ENSMUSG00000035885/ENSMUSG00000022551/ENSMUSG00000064345/ENSMUSG00000025651/ENSMUSG00000025968/ENSMUSG00000000088/…	46	ENSMUSG00000025877/ENSMUSG00000029468/ENSMUSG00000001750/ENSMUSG00000002603/ENSMUSG00000048120/ENSMUSG00000019942/ENSMUSG00000004446/ENSMUSG00000037370/ENSMUSG00000020053/ENSMUSG00000043931/ENSMUSG00000054428/ENSMUSG00000041431/ENSMUSG00000006273/ENSMUSG00000059552/ENSMUSG00000025854/ENSMUSG00000052459/ENSMUSG00000000001/ENSMUSG00000022346/ENSMUSG00000045658/ENSMUSG00000019302/ENSMUSG00000004267/…
BP	GO:0046034	ATP metabolic process	176/10065	213/17155	4.21967e-14	2.7817e-11	ENSMUSG00000025877/ENSMUSG00000065947/ENSMUSG00000029468/ENSMUSG00000001750/ENSMUSG00000020456/ENSMUSG00000064370/ENSMUSG00000025204/ENSMUSG00000064363/ENSMUSG00000064354/ENSMUSG00000064367/ENSMUSG00000064357/ENSMUSG00000002603/ENSMUSG00000048120/ENSMUSG00000046329/ENSMUSG00000021577/ENSMUSG00000037916/ENSMUSG00000026260/ENSMUSG00000025393/ENSMUSG00000025815/ENSMUSG00000035885/ENSMUSG00000022551/…	Hk3/mt-Nd4l/P2rx7/Tcirg1/Ogdh/mt-Cytb/Ndufb8/mt-Nd4/mt-Co2/mt-Nd5/mt-Atp6/Tgfb1/Entpd1/Slc25a23/Sdha/Ndufv1/Ndufa10/Atp5b/Dhtkd1/Cox8a/Cyc1/mt-Nd2/Cdk1/Bid/Uqcrc1/Ndufs1/Cox5a/Ndufb6/Ndufa8/Sdhd/Atp5a1/Sdhc/Ndufa7/Uqcr10/Ndufs2/Cox6a1/Ndufs6/Ak3/Uqcrq/Atp5o/Entpd5/Ldhd/Atp5e/Ndufb9/Enpp1/Atp5d/mt-Co1/Igf1/Cox8b/Pink1/Prkag2/Cox5b/Atp5f1/Atp5k/Mtch2/Atp5c1/Coq9/Cox4i1/Ppif/Cox7c/Afg1l/Ndufv2/mt-At…	176	139	ENSMUSG00000065947/ENSMUSG00000020456/ENSMUSG00000064370/ENSMUSG00000025204/ENSMUSG00000064363/ENSMUSG00000064354/ENSMUSG00000064367/ENSMUSG00000064357/ENSMUSG00000046329/ENSMUSG00000021577/ENSMUSG00000037916/ENSMUSG00000026260/ENSMUSG00000025393/ENSMUSG00000025815/ENSMUSG00000035885/ENSMUSG00000022551/ENSMUSG00000064345/ENSMUSG00000025651/ENSMUSG00000025968/ENSMUSG00000000088/ENSMUSG00000071014/…	37	ENSMUSG00000025877/ENSMUSG00000029468/ENSMUSG00000001750/ENSMUSG00000002603/ENSMUSG00000048120/ENSMUSG00000019942/ENSMUSG00000004446/ENSMUSG00000037370/ENSMUSG00000020053/ENSMUSG00000054428/ENSMUSG00000041431/ENSMUSG00000006273/ENSMUSG00000059552/ENSMUSG00000025854/ENSMUSG00000052459/ENSMUSG00000022346/ENSMUSG00000045658/ENSMUSG00000019302/ENSMUSG00000004267/ENSMUSG00000015112/ENSMUSG00000007659/…
BP	GO:0033108	mitochondrial respiratory chain complex assembly	73/10065	76/17155	5.94352e-14	3.52629e-11	ENSMUSG00000025204/ENSMUSG00000059734/ENSMUSG00000037152/ENSMUSG00000036932/ENSMUSG00000026260/ENSMUSG00000027673/ENSMUSG00000000399/ENSMUSG00000061461/ENSMUSG00000071014/ENSMUSG00000026895/ENSMUSG00000022437/ENSMUSG00000059534/ENSMUSG00000048967/ENSMUSG00000036199/ENSMUSG00000022354/ENSMUSG00000005882/ENSMUSG00000031059/ENSMUSG00000035674/ENSMUSG00000020268/ENSMUSG00000039048/ENSMUSG00000033938/…	Ndufb8/Ndufs8/Ndufc1/Aifm1/Ndufa10/Ndufb5/Ndufa9/Smim20/Ndufb6/Ndufa8/Samm50/Uqcr10/Yjefn3/Ndufa13/Ndufb9/Uqcc1/Ndufb11/Ndufa3/Lyrm7/Foxred1/Ndufb7/Bcs1l/Immp2l/Ndufs7/Ndufb10/Ndufs5/Ndufaf5/Ndufa1/Ndufaf3/Sdhaf3/Uqcrb/Ndufab1/Ndufb4/Cox14/Ndufaf1/Ndufb3/Timm21/Ndufs4/Ndufc2/Cox17/Ndufa11/Ndufaf6/Slc25a33/Ndufa2/Nubpl/Sdhaf1/Ndufaf4/Ndufaf7/Ndufa5/Oxa1l/Ndufb2/Uqcc3/Sdhaf4/Taz/Ttc19/Aars2/Acad9/C…	73	72	ENSMUSG00000025204/ENSMUSG00000059734/ENSMUSG00000037152/ENSMUSG00000036932/ENSMUSG00000026260/ENSMUSG00000027673/ENSMUSG00000000399/ENSMUSG00000061461/ENSMUSG00000071014/ENSMUSG00000026895/ENSMUSG00000022437/ENSMUSG00000059534/ENSMUSG00000048967/ENSMUSG00000036199/ENSMUSG00000022354/ENSMUSG00000005882/ENSMUSG00000031059/ENSMUSG00000035674/ENSMUSG00000020268/ENSMUSG00000039048/ENSMUSG00000033938/…	1	ENSMUSG00000044881
CC	GO:0019866	organelle inner membrane	391/10135	449/17167	1.17933e-39	8.56196e-37	ENSMUSG00000050335/ENSMUSG00000065947/ENSMUSG00000033685/ENSMUSG00000029468/ENSMUSG00000027994/ENSMUSG00000010609/ENSMUSG00000029470/ENSMUSG00000005360/ENSMUSG00000064370/ENSMUSG00000042228/ENSMUSG00000059447/ENSMUSG00000025204/ENSMUSG00000064363/ENSMUSG00000064354/ENSMUSG00000024900/ENSMUSG00000064367/ENSMUSG00000064357/ENSMUSG00000024590/ENSMUSG00000059734/ENSMUSG00000025260/ENSMUSG00000032047/…	Lgals3/mt-Nd4l/Ucp2/P2rx7/Mcub/Psen2/P2rx4/Slc1a3/mt-Cytb/Lyn/Hadhb/Ndufb8/mt-Nd4/mt-Co2/Cpt1a/mt-Nd5/mt-Atp6/Lmnb1/Ndufs8/Hsd17b10/Acat1/Slc25a23/Sdha/Letmd1/mt-Nd3/Ndufv1/Ndufc1/Aifm1/Mccc1/Ndufa10/Gcdh/Atp5b/Suclg1/Cox8a/Cyc1/Sdhb/Tmem14c/Ndufb5/mt-Nd2/Ndufa9/Uqcr11/Slc25a45/Acadvl/Uqcrc1/Ndufs1/Mdh2/Smim20/Cox5a/Sirt5/Gpd2/Ndufb6/Sfxn5/Idh2/Acaa2/Hadh/Ndufa8/Sdhd/Chchd3/Phb2/Kmo/Coq6/Tufm/Sam…	391	333	ENSMUSG00000065947/ENSMUSG00000005360/ENSMUSG00000064370/ENSMUSG00000059447/ENSMUSG00000025204/ENSMUSG00000064363/ENSMUSG00000064354/ENSMUSG00000064367/ENSMUSG00000064357/ENSMUSG00000059734/ENSMUSG00000025260/ENSMUSG00000032047/ENSMUSG00000046329/ENSMUSG00000021577/ENSMUSG00000037353/ENSMUSG00000064360/ENSMUSG00000037916/ENSMUSG00000037152/ENSMUSG00000036932/ENSMUSG00000027709/ENSMUSG00000026260/…	58	ENSMUSG00000050335/ENSMUSG00000033685/ENSMUSG00000029468/ENSMUSG00000027994/ENSMUSG00000010609/ENSMUSG00000029470/ENSMUSG00000042228/ENSMUSG00000024900/ENSMUSG00000024590/ENSMUSG00000024818/ENSMUSG00000039783/ENSMUSG00000006782/ENSMUSG00000040322/ENSMUSG00000028874/ENSMUSG00000020715/ENSMUSG00000020641/ENSMUSG00000059791/ENSMUSG00000025007/ENSMUSG00000054428/ENSMUSG00000037636/ENSMUSG00000022003/…
CC	GO:0005743	mitochondrial inner membrane	361/10135	412/17167	5.40647e-38	1.96255e-35	ENSMUSG00000050335/ENSMUSG00000065947/ENSMUSG00000033685/ENSMUSG00000027994/ENSMUSG00000010609/ENSMUSG00000005360/ENSMUSG00000064370/ENSMUSG00000042228/ENSMUSG00000059447/ENSMUSG00000025204/ENSMUSG00000064363/ENSMUSG00000064354/ENSMUSG00000024900/ENSMUSG00000064367/ENSMUSG00000064357/ENSMUSG00000059734/ENSMUSG00000025260/ENSMUSG00000032047/ENSMUSG00000046329/ENSMUSG00000021577/ENSMUSG00000037353/…	Lgals3/mt-Nd4l/Ucp2/Mcub/Psen2/Slc1a3/mt-Cytb/Lyn/Hadhb/Ndufb8/mt-Nd4/mt-Co2/Cpt1a/mt-Nd5/mt-Atp6/Ndufs8/Hsd17b10/Acat1/Slc25a23/Sdha/Letmd1/mt-Nd3/Ndufv1/Ndufc1/Aifm1/Mccc1/Ndufa10/Gcdh/Atp5b/Suclg1/Cox8a/Cyc1/Sdhb/Tmem14c/Ndufb5/mt-Nd2/Ndufa9/Uqcr11/Slc25a45/Acadvl/Uqcrc1/Ndufs1/Mdh2/Smim20/Cox5a/Sirt5/Gpd2/Ndufb6/Sfxn5/Idh2/Acaa2/Hadh/Ndufa8/Sdhd/Chchd3/Phb2/Kmo/Coq6/Tufm/Samm50/Atp5a1/Timm13/…	361	321	ENSMUSG00000065947/ENSMUSG00000005360/ENSMUSG00000064370/ENSMUSG00000059447/ENSMUSG00000025204/ENSMUSG00000064363/ENSMUSG00000064354/ENSMUSG00000064367/ENSMUSG00000064357/ENSMUSG00000059734/ENSMUSG00000025260/ENSMUSG00000032047/ENSMUSG00000046329/ENSMUSG00000021577/ENSMUSG00000037353/ENSMUSG00000064360/ENSMUSG00000037916/ENSMUSG00000037152/ENSMUSG00000036932/ENSMUSG00000027709/ENSMUSG00000026260/…	40	ENSMUSG00000050335/ENSMUSG00000033685/ENSMUSG00000027994/ENSMUSG00000010609/ENSMUSG00000042228/ENSMUSG00000024900/ENSMUSG00000024818/ENSMUSG00000039783/ENSMUSG00000006782/ENSMUSG00000040322/ENSMUSG00000028874/ENSMUSG00000020641/ENSMUSG00000025007/ENSMUSG00000054428/ENSMUSG00000037636/ENSMUSG00000022003/ENSMUSG00000034248/ENSMUSG00000032754/ENSMUSG00000026425/ENSMUSG00000019969/ENSMUSG00000027199/…
CC	GO:0098798	mitochondrial protein complex	241/10135	257/17167	1.96628e-37	4.75839e-35	ENSMUSG00000065947/ENSMUSG00000027994/ENSMUSG00000036875/ENSMUSG00000059447/ENSMUSG00000025204/ENSMUSG00000064363/ENSMUSG00000064354/ENSMUSG00000064367/ENSMUSG00000064357/ENSMUSG00000059734/ENSMUSG00000025260/ENSMUSG00000060376/ENSMUSG00000034880/ENSMUSG00000021577/ENSMUSG00000064360/ENSMUSG00000037916/ENSMUSG00000037152/ENSMUSG00000027709/ENSMUSG00000026260/ENSMUSG00000025393/ENSMUSG00000052738/…	mt-Nd4l/Mcub/Dna2/Hadhb/Ndufb8/mt-Nd4/mt-Co2/mt-Nd5/mt-Atp6/Ndufs8/Hsd17b10/Bckdha/Mrpl34/Sdha/mt-Nd3/Ndufv1/Ndufc1/Mccc1/Ndufa10/Atp5b/Suclg1/Cox8a/Cyc1/Sdhb/Ndufb5/mt-Nd2/Ndufa9/Bax/Uqcrc1/Ndufs1/Cox5a/Ndufb6/Ndufa8/Sdhd/Chchd3/Samm50/Atp5a1/Timm13/Sdhc/Grpel1/Etfa/Ndufa7/Suclg2/Uqcr10/Yjefn3/Uqcrc2/Ndufs2/Cox6a1/Ndufa13/mt-Nd1/Ndufs6/Mrpl42/Immt/Uqcrq/Timm9/Mrps21/Atp5o/Atp5e/Ndufb9/Bckdk/Mrpl…	241	234	ENSMUSG00000065947/ENSMUSG00000059447/ENSMUSG00000025204/ENSMUSG00000064363/ENSMUSG00000064354/ENSMUSG00000064367/ENSMUSG00000064357/ENSMUSG00000059734/ENSMUSG00000025260/ENSMUSG00000060376/ENSMUSG00000034880/ENSMUSG00000021577/ENSMUSG00000064360/ENSMUSG00000037916/ENSMUSG00000037152/ENSMUSG00000027709/ENSMUSG00000026260/ENSMUSG00000025393/ENSMUSG00000052738/ENSMUSG00000035885/ENSMUSG00000022551/…	7	ENSMUSG00000027994/ENSMUSG00000036875/ENSMUSG00000003873/ENSMUSG00000054428/ENSMUSG00000033213/ENSMUSG00000021973/ENSMUSG00000020464
CC	GO:0044455	mitochondrial membrane part	188/10135	210/17167	7.09097e-23	1.28701e-20	ENSMUSG00000065947/ENSMUSG00000027994/ENSMUSG00000064370/ENSMUSG00000042228/ENSMUSG00000025204/ENSMUSG00000064363/ENSMUSG00000064354/ENSMUSG00000024900/ENSMUSG00000064367/ENSMUSG00000064357/ENSMUSG00000059734/ENSMUSG00000021577/ENSMUSG00000064360/ENSMUSG00000037916/ENSMUSG00000037152/ENSMUSG00000026260/ENSMUSG00000025393/ENSMUSG00000035885/ENSMUSG00000022551/ENSMUSG00000009863/ENSMUSG00000027673/…	mt-Nd4l/Mcub/mt-Cytb/Lyn/Ndufb8/mt-Nd4/mt-Co2/Cpt1a/mt-Nd5/mt-Atp6/Ndufs8/Sdha/mt-Nd3/Ndufv1/Ndufc1/Ndufa10/Atp5b/Cox8a/Cyc1/Sdhb/Ndufb5/mt-Nd2/Ndufa9/Bid/Uqcrc1/Ndufs1/Cox5a/Ndufb6/Ndufa8/Sdhd/Chchd3/Samm50/Atp5a1/Sdhc/Grpel1/Tmem70/Ndufa7/Uqcr10/Yjefn3/Uqcrc2/Ndufs2/Cox6a1/Ndufa13/mt-Nd1/Ndufs6/Rhot2/Immt/Uqcrq/Timm9/Atp5o/Atp5e/Ndufb9/Mpc1/Uqcrfs1/Ndufb11/Ndufa4/Atp5d/Bnip3/Tomm40l/mt-Co1/Nduf…	188	175	ENSMUSG00000065947/ENSMUSG00000064370/ENSMUSG00000025204/ENSMUSG00000064363/ENSMUSG00000064354/ENSMUSG00000064367/ENSMUSG00000064357/ENSMUSG00000059734/ENSMUSG00000021577/ENSMUSG00000064360/ENSMUSG00000037916/ENSMUSG00000037152/ENSMUSG00000026260/ENSMUSG00000025393/ENSMUSG00000035885/ENSMUSG00000022551/ENSMUSG00000009863/ENSMUSG00000027673/ENSMUSG00000064345/ENSMUSG00000000399/ENSMUSG00000025651/…	13	ENSMUSG00000027994/ENSMUSG00000042228/ENSMUSG00000024900/ENSMUSG00000004446/ENSMUSG00000054428/ENSMUSG00000032754/ENSMUSG00000033006/ENSMUSG00000057789/ENSMUSG00000049047/ENSMUSG00000033213/ENSMUSG00000019054/ENSMUSG00000036273/ENSMUSG00000021973
CC	GO:0098800	inner mitochondrial membrane protein complex	127/10135	133/17167	2.24337e-22	3.25738e-20	ENSMUSG00000065947/ENSMUSG00000027994/ENSMUSG00000025204/ENSMUSG00000064363/ENSMUSG00000064354/ENSMUSG00000064367/ENSMUSG00000064357/ENSMUSG00000059734/ENSMUSG00000021577/ENSMUSG00000064360/ENSMUSG00000037916/ENSMUSG00000037152/ENSMUSG00000026260/ENSMUSG00000025393/ENSMUSG00000035885/ENSMUSG00000022551/ENSMUSG00000009863/ENSMUSG00000027673/ENSMUSG00000064345/ENSMUSG00000000399/ENSMUSG00000025651/…	mt-Nd4l/Mcub/Ndufb8/mt-Nd4/mt-Co2/mt-Nd5/mt-Atp6/Ndufs8/Sdha/mt-Nd3/Ndufv1/Ndufc1/Ndufa10/Atp5b/Cox8a/Cyc1/Sdhb/Ndufb5/mt-Nd2/Ndufa9/Uqcrc1/Ndufs1/Cox5a/Ndufb6/Ndufa8/Sdhd/Chchd3/Atp5a1/Sdhc/Grpel1/Ndufa7/Uqcr10/Yjefn3/Uqcrc2/Ndufs2/Cox6a1/Ndufa13/mt-Nd1/Ndufs6/Immt/Uqcrq/Timm9/Atp5o/Atp5e/Ndufb9/Uqcrfs1/Ndufb11/Ndufa4/Atp5d/mt-Co1/Ndufa3/Ndufs3/Foxred1/Ndufb7/Cox8b/Spg7/Immp2l/Cox5b/Atp5f1/Atp5k…	127	123	ENSMUSG00000065947/ENSMUSG00000025204/ENSMUSG00000064363/ENSMUSG00000064354/ENSMUSG00000064367/ENSMUSG00000064357/ENSMUSG00000059734/ENSMUSG00000021577/ENSMUSG00000064360/ENSMUSG00000037916/ENSMUSG00000037152/ENSMUSG00000026260/ENSMUSG00000025393/ENSMUSG00000035885/ENSMUSG00000022551/ENSMUSG00000009863/ENSMUSG00000027673/ENSMUSG00000064345/ENSMUSG00000000399/ENSMUSG00000025651/ENSMUSG00000025968/…	4	ENSMUSG00000027994/ENSMUSG00000054428/ENSMUSG00000033213/ENSMUSG00000021973
