# Supplementary material for: Purinergic adipocyte-macrophage crosstalk promotes degeneration of thermogenic brown adipose tissue
Source: EMBO Rep. 2025 Nov 19;26(24):6460–93. doi: 10.1038/s44319-025-00642-y (PMC12715258; doi:10.1038/s44319-025-00642-y)
Supplement: Supplementary file 8 — Source data Fig. 3 [file 44319_2025_642_MOESM8_ESM.zip]

Archive with 31 entries (15 files):
- Figure 3/
- Figure 3/3A/
- Figure 3/3A/3A.xlsx
- Figure 3/3B/
- Figure 3/3B/3B.xlsx
- Figure 3/3C/
- Figure 3/3C/3C.xlsx
- Figure 3/3D/
- Figure 3/3D/3D.xlsx
- Figure 3/3E/
- Figure 3/3E/3E.xlsx
- Figure 3/3F/
- Figure 3/3F/3F.xlsx
- Figure 3/3G/
- Figure 3/3G/3G.xlsx
- Figure 3/3H/
- Figure 3/3H/3H.xlsx
- Figure 3/3I/
- Figure 3/3I/3I.xlsx
- Figure 3/3J/
- Figure 3/3J/3J.xlsx
- Figure 3/3K/
- Figure 3/3K/3K.xlsx
- Figure 3/3L/
- Figure 3/3L/3L.xlsx
- Figure 3/3M/
- Figure 3/3M/3M.xlsx
- Figure 3/3N/
- Figure 3/3N/3N.xlsx
- Figure 3/3O/
- Figure 3/3O/3O.xlsx
