# Supplementary material for: Purinergic adipocyte-macrophage crosstalk promotes degeneration of thermogenic brown adipose tissue
Source: EMBO Rep. 2025 Nov 19;26(24):6460–93. doi: 10.1038/s44319-025-00642-y (PMC12715258; doi:10.1038/s44319-025-00642-y)
Supplement: Supplementary file 8 — Source data Fig. 3 [file 44319_2025_642_MOESM8_ESM.zip › Figure 3/3B/3B.xlsx]

## Sheet: 3B
		mock									CL									Eto									Eto/CL
IL1b		1.09756	0.731707	1.17073	1.21429	0.785714	1	1.02439	0.878049	1.09756	0.804878	1.39024	1.17073	0.928571	0.857143	1.14286	1.39024	1.2439	1.17073	1.17073	1.2439	1.02439	1.21429	1.35714	1.21429	1.02439	1.02439	1.02439	1.39024	1.31707	1.09756	1.21429	1.07143	1.21429	0.878049	1.39024	1.31707
