# Supplementary material for: Purinergic adipocyte-macrophage crosstalk promotes degeneration of thermogenic brown adipose tissue
Source: EMBO Rep. 2025 Nov 19;26(24):6460–93. doi: 10.1038/s44319-025-00642-y (PMC12715258; doi:10.1038/s44319-025-00642-y)
Supplement: Supplementary file 8 — Source data Fig. 3 [file 44319_2025_642_MOESM8_ESM.zip › Figure 3/3C/3C.xlsx]

## Sheet: 3C
		mock									CL									Eto									Eto/CL
FFA		1.05	0.8	1.15	1.01835	1.26606	0.715596	1.17143	0.914286	0.914286	3.8	2.8	3.6	3.05505	3.85321	3.24771	2.8	3.91429	3	1.3	1.05	1.15	1.01835	0.880734	1.21101	1.51429	1.17143	1.17143	4.15	4.35	4.95	4.18349	4.26606	4.81651	4.51429	4.31429	4.88571
