# Supplementary material for: Purinergic adipocyte-macrophage crosstalk promotes degeneration of thermogenic brown adipose tissue
Source: EMBO Rep. 2025 Nov 19;26(24):6460–93. doi: 10.1038/s44319-025-00642-y (PMC12715258; doi:10.1038/s44319-025-00642-y)
Supplement: Supplementary file 8 — Source data Fig. 3 [file 44319_2025_642_MOESM8_ESM.zip › Figure 3/3E/3E.xlsx]

## Sheet: 3E
		mock												CL
FFA		0.791045	1.65672	1.1194	0.641791	0.701493	1.08955	1.02532	1.02532	0.949367	1.04878	0.804878	1.14634	2.22388	2.31343	1.0597	2.37313	1.50746	2.28358	5.12658	4.51899	5.05063	2.80488	3.04878	2.41463
