# Supplementary material for: Purinergic adipocyte-macrophage crosstalk promotes degeneration of thermogenic brown adipose tissue
Source: EMBO Rep. 2025 Nov 19;26(24):6460–93. doi: 10.1038/s44319-025-00642-y (PMC12715258; doi:10.1038/s44319-025-00642-y)
Supplement: Supplementary file 8 — Source data Fig. 3 [file 44319_2025_642_MOESM8_ESM.zip › Figure 3/3F/3F.xlsx]

## Sheet: 3F
		mock												CL
ATP		1.23846	1.53004	1.38834	1.01139	0.382658	0.449112	1.18675	0.820351	0.992902	0.63141	1.34647	1.02212	0.653971	1.14316	1.94603	2.56992	2.52868	1.78631	2.09262	1.93269	1.12794	1.41973	1.69337	1.31217
