# Supplementary material for: Purinergic adipocyte-macrophage crosstalk promotes degeneration of thermogenic brown adipose tissue
Source: EMBO Rep. 2025 Nov 19;26(24):6460–93. doi: 10.1038/s44319-025-00642-y (PMC12715258; doi:10.1038/s44319-025-00642-y)
Supplement: Supplementary file 8 — Source data Fig. 3 [file 44319_2025_642_MOESM8_ESM.zip › Figure 3/3H/3H.xlsx]

## Sheet: 3H
		mock				CL				Eto				Eto/CL
Panx2		27	36	50	33	45	9	87	10	22	34	42	27	3	3	7	2
