# Supplementary material for: Purinergic adipocyte-macrophage crosstalk promotes degeneration of thermogenic brown adipose tissue
Source: EMBO Rep. 2025 Nov 19;26(24):6460–93. doi: 10.1038/s44319-025-00642-y (PMC12715258; doi:10.1038/s44319-025-00642-y)
Supplement: Supplementary file 8 — Source data Fig. 3 [file 44319_2025_642_MOESM8_ESM.zip › Figure 3/3I/3I.xlsx]

## Sheet: 3I
		mock									Eto/CL									mock + 10Panx									Eto/CL+ 10Panx
ATP		0.308559	1.02386	1.66758	0.929474	1.22521	0.845315	1.15426	0.836716	1.00902	1.45471	1.46743	1.49797	1.66778	2.23908	1.80835	1.82415	1.59737	1.4419	0.848604	0.743741	0.874164	0.777355	1.32765	1.30745	1.3019	1.17654	1.17241	0.78123	0.504129	0.749771	1.31406	1.23427	1.35704	1.2183	1.02464	1.2256
