# Supplementary material for: Purinergic adipocyte-macrophage crosstalk promotes degeneration of thermogenic brown adipose tissue
Source: EMBO Rep. 2025 Nov 19;26(24):6460–93. doi: 10.1038/s44319-025-00642-y (PMC12715258; doi:10.1038/s44319-025-00642-y)
Supplement: Supplementary file 8 — Source data Fig. 3 [file 44319_2025_642_MOESM8_ESM.zip › Figure 3/3J/3J.xlsx]

## Sheet: 3J
	mock/mock					mock/CL					Eto/mock					Eto/CL
P2rx1	0.95589	0.881277	0.833913	1.11005	1.21887	0.861443	0.986701		1.42319	1.76057	1.12525	1.36854	1.2239	1.47961	1.30976	1.13195	1.26802	0.944828	1.31229
P2rx2	n.d.	n.d.	n.d.	n.d.	n.d.	n.d.	n.d.	n.d.	n.d.	n.d.	n.d.	n.d.	n.d.	n.d.	n.d.	n.d.	n.d.	n.d.	n.d.
P2rx3	0.889796	1.02275	0.667184	1.24691	1.17336	0.90698	0.523161	1.2847	1.18889	0.627197	1.63697	1.3911	1.05938	1.38808	1.2589	0.269144	0.217869	0.227544	0.426387
P2rx4	0.934996	1.14661	0.728788	1.3138	0.875802	1.01277	0.974854	1.22637	0.854016	1.23856	1.02804	0.932921	0.93196	0.921408	1.05111	3.68926	5.37981	5.52077	4.67171
P2rx5	0.736654	1.12735	0.818809	1.3175	0.999684	0.843983	0.734874	1.01982	0.829228	0.550032	1.02096	1.19248	0.858232	0.688816	0.758192	0.127716	0.104134	0.0753118	0.326123
P2rx6	0.681002	1.06812	0.960356	1.24101	1.04952	0.911172	0.581675	1.07421	0.74388	0.746746	0.845432	1.10018	0.716189	0.99247	1.09714	0.207253	0.201245	0.11174	0.540589
P2rx7	0.708452	1.01342	1.07536	0.857971	1.34479	0.60797	0.838692	0.831559	0.604685	0.912866	0.976702	1.13817	1.16146	1.0702	1.10531	8.85198	12.7027	11.7518	10.3729
