# Supplementary material for: Purinergic adipocyte-macrophage crosstalk promotes degeneration of thermogenic brown adipose tissue
Source: EMBO Rep. 2025 Nov 19;26(24):6460–93. doi: 10.1038/s44319-025-00642-y (PMC12715258; doi:10.1038/s44319-025-00642-y)
Supplement: Supplementary file 8 — Source data Fig. 3 [file 44319_2025_642_MOESM8_ESM.zip › Figure 3/3K/3K.xlsx]

## Sheet: 3K
		WT sham				UCP1-/-sham				WT DNV				UCP1-/-DNV
P2rx1		1.0765	1.50401	0.700884	0.718606	0.95205	1.12853	0.839872	0.882759	0.93285	0.70501	0.899115	0.473824	0.624803	0.919099	0.554009	0.780053
P2rx2		n.d.	n.d.	n.d.	n.d.	n.d.	n.d.	n.d.	n.d.	n.d.	n.d.	n.d.	n.d.	n.d.	n.d.	n.d.	n.d.
P2rx3		0.943616	1.31633	0.800035	0.940021	1.49114	1.22344	1.51024	1.5121	1.1197	0.957288	0.994686	0.765491	1.18296	1.32917	1.75827	0.994055
P2rx4		0.909179	0.840949	0.970013	1.27986	1.91595	1.97904	3.70756	1.44372	0.84726	0.701696	0.609924	0.697815	0.899298	1.03991	0.926621	0.917787
P2rx5		0.749384	0.796397	1.02262	1.4316	0.341934	0.572255	0.6319	0.484353	0.653481	0.571619	0.659389	0.185411	0.821302	0.378716	1.02249	0.749417
P2rx6		0.904665	1.17651	1.00113	0.917698	0.911644	0.924433	0.948006	0.741623	0.388813	0.32644	0.293691	0.316883	0.48115	0.82024	0.97493	0.760515
P2rx7		0.881147	0.904539	1.10469	1.10962	2.71532	2.65443	2.33846	1.374	1.38864	1.59571	1.29459	1.65595	1.3237	0.757483	1.41594	1.30659
