# Supplementary material for: Purinergic adipocyte-macrophage crosstalk promotes degeneration of thermogenic brown adipose tissue
Source: EMBO Rep. 2025 Nov 19;26(24):6460–93. doi: 10.1038/s44319-025-00642-y (PMC12715258; doi:10.1038/s44319-025-00642-y)
Supplement: Supplementary file 8 — Source data Fig. 3 [file 44319_2025_642_MOESM8_ESM.zip › Figure 3/3L/3L.xlsx]

## Sheet: 3L
		mA				CD11b+				CD31+
P2rx4		3503	3431	3191	3269	13776	11307	13879	13957	1199	779	1467	2266
		mA				CD11b+				CD31+
P2rx7		218	248	523	393	12103	9948	9164	9518	516	524	739	862
