# Supplementary material for: Purinergic adipocyte-macrophage crosstalk promotes degeneration of thermogenic brown adipose tissue
Source: EMBO Rep. 2025 Nov 19;26(24):6460–93. doi: 10.1038/s44319-025-00642-y (PMC12715258; doi:10.1038/s44319-025-00642-y)
Supplement: Supplementary file 8 — Source data Fig. 3 [file 44319_2025_642_MOESM8_ESM.zip › Figure 3/3M/3M.xlsx]

## Sheet: 3M
% Caspase+
Eto/CL	CD11c+ MO	CD11c– MO
0h	3.32	4.45
4h	6.2	9.96
24h	12.3	27.9
48h	15	27.5
