# Supplementary material for: Purinergic adipocyte-macrophage crosstalk promotes degeneration of thermogenic brown adipose tissue
Source: EMBO Rep. 2025 Nov 19;26(24):6460–93. doi: 10.1038/s44319-025-00642-y (PMC12715258; doi:10.1038/s44319-025-00642-y)
Supplement: Supplementary file 8 — Source data Fig. 3 [file 44319_2025_642_MOESM8_ESM.zip › Figure 3/3N/3N.xlsx]

## Sheet: 3N
		mA				CD11b+				CD31+
P2RX4		338	539	589	51	2641	2553	3743	5404	556	1188	1452	1356
		mA				CD11b+				CD31+
P2RX7		133	262	84	2	1428	2801	2109	4615	375	919	594	503
