# Supplementary material for: Purinergic adipocyte-macrophage crosstalk promotes degeneration of thermogenic brown adipose tissue
Source: EMBO Rep. 2025 Nov 19;26(24):6460–93. doi: 10.1038/s44319-025-00642-y (PMC12715258; doi:10.1038/s44319-025-00642-y)
Supplement: Supplementary file 8 — Source data Fig. 3 [file 44319_2025_642_MOESM8_ESM.zip › Figure 3/3O/3O.xlsx]

## Sheet: 3O
	P2X1	P2X2	P2X3	P2X4	P2X5	P2X6	P2X7
	-log10(P)	-log10(P)	-log10(P)	-log10(P)	-log10(P)	-log10(P)	-log10(P)
C-reactive protein	1e-08	1e-08	1e-08	119.237	1e-08	1e-08	208.509
Gamma glutamyltransferase	1e-08	1e-08	1e-08	58.3279	1e-08	1e-08	105.06
IGF-1	1e-08	1e-08	1e-08	12.8861	1e-08	1e-08	30.8861
Body fat percentage (baseline)	1e-08	1e-08	0.899629	8.82391	1e-08	1e-08	7.72125
Body mass index (baseline)	1e-08	1e-08	3.3098	8.21467	1e-08	1e-08	6.61979
Waist circumference	1e-08	1e-08	3.14267	6.45593	1e-08	1e-08	5.50864
Hip circumference (baseline)	1e-08	1e-08	1.13077	6.20761	1e-08	1e-08	5.27572
Basal metabolic rate (baseline)	1e-08	1e-08	1e-08	4.88606	1e-08	1e-08	6.3098
Alanine aminotransferase	1e-08	1e-08	1e-08	3	1e-08	1e-08	8
Apolipoprotein A	1e-08	1e-08	6.22915	3	1e-08	1e-08	1.40894
Waist-to-hip ratio (baseline)	1e-08	1e-08	0.55752	2.69897	1e-08	1e-08	2.69897
