# Supplementary material for: Purinergic adipocyte-macrophage crosstalk promotes degeneration of thermogenic brown adipose tissue
Source: EMBO Rep. 2025 Nov 19;26(24):6460–93. doi: 10.1038/s44319-025-00642-y (PMC12715258; doi:10.1038/s44319-025-00642-y)
Supplement: Supplementary file 9 — Source data Fig. 4 [file 44319_2025_642_MOESM9_ESM.zip]

Archive with 39 entries (26 files):
- Figure 4/
- Figure 4/4A/
- Figure 4/4A/P2X4KO + control HE.tif
- Figure 4/4A/P2X4KO + control MAC2.tif
- Figure 4/4A/P2X4KO + control Sirius red.tif
- Figure 4/4A/P2X4KO + P2X7NB HE.tif
- Figure 4/4A/P2X4KO + P2X7NB MAC2.tif
- Figure 4/4A/P2X4KO + P2X7NB Sirius red.tif
- Figure 4/4A/Thumbs.db
- Figure 4/4A/WT + control HE.tif
- Figure 4/4A/WT + control MAC2.tif
- Figure 4/4A/WT + mock Sirius red.tif
- Figure 4/4A/WT + P2X7NB HE.tif
- Figure 4/4A/WT + P2X7NB MAC2.tif
- Figure 4/4A/WT + P2X7NB Sirius red.tif
- Figure 4/4B/
- Figure 4/4B/4B.xlsx
- Figure 4/4C/
- Figure 4/4C/g-Tubulin.jpg
- Figure 4/4C/MAC2.jpg
- Figure 4/4C/UCP1.jpg
- Figure 4/4D/
- Figure 4/4D/4D.xlsx
- Figure 4/4E/
- Figure 4/4E/4E.xlsx
- Figure 4/4F/
- Figure 4/4F/4F.xlsx
- Figure 4/4G/
- Figure 4/4G/4G.xlsx
- Figure 4/4H/
- Figure 4/4H/4H.xlsx
- Figure 4/4I/
- Figure 4/4I/4I.xlsx
- Figure 4/4J/
- Figure 4/4J/4J.xlsx
- Figure 4/4K/
- Figure 4/4K/4K.xlsx
- Figure 4/4L/
- Figure 4/4L/4L.xlsx
