# Supplementary material for: Purinergic adipocyte-macrophage crosstalk promotes degeneration of thermogenic brown adipose tissue
Source: EMBO Rep. 2025 Nov 19;26(24):6460–93. doi: 10.1038/s44319-025-00642-y (PMC12715258; doi:10.1038/s44319-025-00642-y)
Supplement: Supplementary file 9 — Source data Fig. 4 [file 44319_2025_642_MOESM9_ESM.zip › Figure 4/4B/4B.xlsx]

## Sheet: 4B
		P2xr4+/+ + control						P2xr4+/+ + P2X7-nanobody						P2xr4-/- + control						P2xr4-/- + P2X7-nanobody
Tnf		0.90815	0.914209	1.35001	1.03949	1.00116	0.786974	0.835385	0.458598	1.09577	1.10542	0.635408	1.04179	0.140115	0.705336	0.497674	0.765776	0.562827	0.829479	0.0595836	0.0607168	0.0674898	0.0240292	0.019748	0.0184971
Ccl2		0.723347	1.00694	0.855276	1.66429	1.04659	0.703561	1.28038	0.515528	1.24051	1.31627	0.810917	1.11555	0.191037	0.567258	0.904524	0.686537	0.745275	2.36033	0.0204195	0.00428651	0.00261031	0.00060342	0.00380744	0.00159254
Il1b		1.19984	1.61053	0.495452	0.62082	1.80328	0.270089	1.31145	0.756262	1.36596	0.505663	0.819188	1.21408	0.146196	0.447702	0.502128	0.339829	0.575372	2.37648	0.161631	0.10837	0.173119	0.0895239	0.126099	0.0349204
Emr1		0.120873	0.954496	1.15857	1.74604	0.973912	1.04611	1.49867	0.939029	1.75141	1.60384	0.724532	1.29682	0.107453	0.87211	1.73025	1.48072	0.788833	0.583937	0.575576	0.103629	0.121439	0.093657	0.254125	0.259663
Timp1		0.9903	1.4121	0.9307	1.2109	0.7399	0.716	0.7726	0.6211	0.9198	0.9861	1.0696	0.7329	0.4781	0.5594	0.789	0.8371	0.9894	3.3749	0.0254	0.0145	0.0108	0.0046	0.0212	0.0154
Col1a1		0.7073	1.4851	0.9981	1.287	0.8115	0.711	1.0819	0.5895	1.0189	1.1079	0.8432	0.6737	0.243	0.5381	0.7044	0.7064	0.541	0.2932	0.4133	0.1791	0.1602	0.0858	0.1593	0.2549
		WT						WT + P2X7-inh. NB						P2X4-/-						P2X4-/- + P2X7 inh. NB
Ucp1		1.06	2.19	0.54	0.48	0.78	0.96	0.51	6.64	0.67	0.32	2.26	1.2	2.4	2.36	1.07	0.91	2.06	4.24	12.55	15.37	16.17	9.47	11.21	10.68
