# Supplementary material for: Purinergic adipocyte-macrophage crosstalk promotes degeneration of thermogenic brown adipose tissue
Source: EMBO Rep. 2025 Nov 19;26(24):6460–93. doi: 10.1038/s44319-025-00642-y (PMC12715258; doi:10.1038/s44319-025-00642-y)
Supplement: Supplementary file 9 — Source data Fig. 4 [file 44319_2025_642_MOESM9_ESM.zip › Figure 4/4D/4D.xlsx]

## Sheet: 4D
		WT						WT + P2X7-inh. NB						P2X4-/-						P2X4-/- + P2X7 inh. NB
UCP1		1.42899	1.17526	0.84005	0.761734	0.799736	0.994231	0.90346	0.911475	0.638136	0.298019	0.552945	0.721705	0.93139	1.55177	0.84682	0.896587	1.20813	0.980846	2.41331	4.52027	3.42243	3.88915	3.36632	3.18097
		WT						WT + P2X7-inh. NB						P2X4-/-						P2X4-/- + P2X7 inh. NB
MAC2		0.4963	1.1885	1.1315	1.3186	0.9011	0.964	1.201	1.2582	1.2714	1.1418	0.831	0.8735	0.8069	1.6455	1.1408	0.9348	1.0274	0.5285	0.3174	0.0344	0.098	0.0592	0.1021	0.2
