# Supplementary material for: Purinergic adipocyte-macrophage crosstalk promotes degeneration of thermogenic brown adipose tissue
Source: EMBO Rep. 2025 Nov 19;26(24):6460–93. doi: 10.1038/s44319-025-00642-y (PMC12715258; doi:10.1038/s44319-025-00642-y)
Supplement: Supplementary file 9 — Source data Fig. 4 [file 44319_2025_642_MOESM9_ESM.zip › Figure 4/4E/4E.xlsx]

## Sheet: 4E
	P2xr4+/+ + control	P2xr4+/+ + P2X7-nanobody	P2xr4-/- + control	P2xr4-/- + P2X7-nanobody
Tissue	91.7	90.9	88.2	68.1
Vascular	7.03	7.59	10.1	29.6
