# Supplementary material for: Purinergic adipocyte-macrophage crosstalk promotes degeneration of thermogenic brown adipose tissue
Source: EMBO Rep. 2025 Nov 19;26(24):6460–93. doi: 10.1038/s44319-025-00642-y (PMC12715258; doi:10.1038/s44319-025-00642-y)
Supplement: Supplementary file 9 — Source data Fig. 4 [file 44319_2025_642_MOESM9_ESM.zip › Figure 4/4F/4F.xlsx]

## Sheet: 4F
		P2xr4+/+ + control			P2xr4+/+ + P2X7-nanobody			P2xr4-/- + control			P2xr4-/- + P2X7-nanobody
Tissue		91.7	92.9	85.5	90.9	88	90.7	88.2	89.7	83.6	75.3	44.4	68.1
Vascular		7.03	5.79	13	7.59	9.89	7.79	10.1	8.28	14.2	22.6	52.5	29.6
