# Supplementary material for: Purinergic adipocyte-macrophage crosstalk promotes degeneration of thermogenic brown adipose tissue
Source: EMBO Rep. 2025 Nov 19;26(24):6460–93. doi: 10.1038/s44319-025-00642-y (PMC12715258; doi:10.1038/s44319-025-00642-y)
Supplement: Supplementary file 9 — Source data Fig. 4 [file 44319_2025_642_MOESM9_ESM.zip › Figure 4/4G/4G.xlsx]

## Sheet: 4G
Hours	P2xr4+/++ control		P2xr4+/++ P2X7-nanobody		P2xr4-/-+ control		P2xr4-/-+ P2X7-nanobody
0	1		1		1		1
24	1.79731		2.37253		4.35293		0.692066
Hours	P2xr4+/++ control		P2xr4+/++ P2X7-nanobody		P2xr4-/-+ control		P2xr4-/-+ P2X7-nanobody
0	1		1		1		1
24	4.22803		6.62822		11.3027		0.581332
