# Supplementary material for: Purinergic adipocyte-macrophage crosstalk promotes degeneration of thermogenic brown adipose tissue
Source: EMBO Rep. 2025 Nov 19;26(24):6460–93. doi: 10.1038/s44319-025-00642-y (PMC12715258; doi:10.1038/s44319-025-00642-y)
Supplement: Supplementary file 9 — Source data Fig. 4 [file 44319_2025_642_MOESM9_ESM.zip › Figure 4/4H/4H.xlsx]

## Sheet: 4H
		mock									LPS									ATP									LPS + ATP
P2X4-KO		0.959475	0.981341	1.05918	0.971897	1.00495	1.02316	0.871275	0.972586	1.15614	1.09504	1.13528	1.28659	0.940198	0.917266	1.03125	0.858164	1.21514	0.862932	1.80962	1.80437	1.66793	1.28147	1.34353	1.33341	1.45292	1.21752	1.16269	2.5102	2.52157	2.42362	1.62208	1.88916	1.55665	1.80632	1.73719	1.76579
P2X4-KO + P2X7 inh. NB		1.17201	1.17551	1.1414	1.02855	1.1304	1.05755	0.982718	0.896305	0.964243	1.22974	1.2035	1.29534	0.9058	0.950315	0.945594	0.852801	0.815852	0.813468	1.26297	1.24373	1.3863	1.26192	1.26326	1.1304	1.08582	1.06079	0.960072	1.30758	1.28834	1.25598	1.03732	0.965153	0.994829	0.84267	0.915971	0.924911
