# Supplementary material for: Purinergic adipocyte-macrophage crosstalk promotes degeneration of thermogenic brown adipose tissue
Source: EMBO Rep. 2025 Nov 19;26(24):6460–93. doi: 10.1038/s44319-025-00642-y (PMC12715258; doi:10.1038/s44319-025-00642-y)
Supplement: Supplementary file 9 — Source data Fig. 4 [file 44319_2025_642_MOESM9_ESM.zip › Figure 4/4J/4J.xlsx]

## Sheet: 4J
	P2x4ko						P2x4ko+NB
8:02	0.291274	0.626831	0.303362	0.596013	0.354939	0.377821	0.358328	0.478915	0.388034	0.337313	0.493198	0.295789
8:05	0.300732	0.618209	0.408482	0.610619	0.328745	0.310633	0.328114	0.468108	0.392366	0.340936	0.417769	0.279683
8:08	0.292503	0.600862	0.380522	0.544387	0.390763	0.266466	0.341377	0.41612	0.350888	0.317478	0.444147	0.360681
8:11	0.389788	0.58096	0.402118	0.533882	0.382317	0.283325	0.257793	0.413709	0.428749	0.372152	0.384026	0.481116
8:14	0.372522	0.564379	0.385	0.528545	0.36853	0.3322	0.198175	0.458865	0.430375	0.47285	0.334326	0.560184
8:17	0.32737	0.564944	0.30244	0.56176	0.311102	0.463485	0.259717	0.472026	0.482058	0.580849	0.298	0.475065
8:20	0.282057	0.543444	0.315791	0.539085	0.320607	0.472923	0.300055	0.690149	0.471099	0.541958	0.317523	0.421407
8:23	0.293044	0.590592	0.2791	0.569759	0.287314	0.471306	0.301708	0.672862	0.484737	0.538757	0.261714	0.383357
8:26	0.266333	0.569756	0.280114	0.519893	0.223741	0.518293	0.303326	0.428073	0.449255	0.565478	0.294408	0.379793
8:29	0.282527	0.57964	0.344964	0.629106	0.328802	0.489782	0.40354	0.398365	0.494125	0.553587	0.328113	0.333956
8:32	0.434784	0.451046	0.395136	0.515468	0.457669	0.600751	0.513901	0.473316	0.47115	0.550603	0.278706	0.405039
8:35	0.555004	0.611139	0.540033	0.511046	0.397851	0.550047	0.471345	0.548293	0.41954	0.522824	0.308762	0.377923
8:38	0.48866	0.61933	0.612258	0.55472	0.28215	0.744497	0.2708	0.667328	0.449851	0.497779	0.428037	0.503677
8:41	0.438816	0.553244	0.550095	0.502668	0.200769	0.69354	0.301162	0.548811	0.412793	0.401413	0.45442	0.466804
8:44	0.414198	0.536511	0.548028	0.434289	0.204103	0.60554	0.253991	0.579659	0.438537	0.355069	0.327851	0.441608
8:47	0.39978	0.610217	0.524828	0.430534	0.188148	0.535779	0.240751	0.426277	0.443437	0.407705	0.414584	0.443912
8:50	0.37547	0.558401	0.528268	0.434489	0.187169	0.511757	0.230339	0.594975	0.4836	0.350066	0.434547	0.432043
8:53	0.381356	0.56527	0.576868	0.473508	0.194265	0.65499	0.274664	0.548415	0.4784	0.386382	0.421922	0.406662
8:56	0.378194	0.572998	0.518741	0.432745	0.207361	0.569292	0.35541	0.490075	0.494588	0.358372	0.45142	0.484872
8:59	0.36092	0.558023	0.508278	0.412198	0.177086	0.406343	0.307712	0.443428	0.384098	0.358932	0.450661	0.484606
9:02	0.352525	0.536286	0.532482	0.449507	0.165575	0.456628	0.210961	0.389971	0.347177	0.362912	0.445429	0.409615
9:05	0.393578	0.567404	0.513314	0.448461	0.197142	0.338382	0.301878	0.536046	0.36943	0.361011	0.532484	0.376254
9:08	0.396033	0.582767	0.575626	0.464979	0.17596	0.269479	0.371828	0.357234	0.37789	0.345214	0.431046	0.442558
9:11	0.36257	0.577965	0.575157	0.516537	0.162867	0.433918	0.311152	0.400033	0.384447	0.307773	0.426049	0.338521
9:14	0.345668	0.584515	0.519195	0.44994	0.224493	0.400991	0.341534	0.446131	0.414252	0.367214	0.544979	0.276792
9:17	0.31407	0.579234	0.482594	0.516022	0.183871	0.34558	0.270876	0.431579	0.420241	0.436344	0.494688	0.292813
9:20	0.275386	0.545926	0.484965	0.485515	0.152371	0.311232	0.246876	0.371625	0.482748	0.374111	0.481099	0.32877
9:23	0.289847	0.556813	0.579513	0.395191	0.164632	0.383207	0.256131	0.454699	0.430522	0.259208	0.461908	0.331695
9:26	0.318916	0.567249	0.482391	0.436005	0.223072	0.296708	0.263466	0.425655	0.401706	0.233397	0.433027	0.28822
9:29	0.302806	0.578975	0.380786	0.454013	0.182287	0.334536	0.270721	0.453947	0.394497	0.240411	0.336185	0.303349
9:32	0.29613	0.527981	0.395221	0.439801	0.157286	0.348901	0.247481	0.445146	0.340278	0.249961	0.299576	0.316997
9:35	0.29253	0.532673	0.399547	0.533291	0.191287	0.378365	0.266758	0.376631	0.367059	0.253159	0.325631	0.311914
9:38	0.307818	0.505595	0.37199	0.555809	0.184431	0.499401	0.27103	0.335912	0.375653	0.249968	0.329465	0.287232
9:41	0.328234	0.522125	0.383854	0.552785	0.200907	0.450547	0.245929	0.371963	0.369935	0.260633	0.294521	0.344357
9:44	0.321231	0.48573	0.372447	0.462055	0.194712	0.634612	0.256117	0.390651	0.357616	0.264271	0.302436	0.34226
9:47	0.317459	0.48235	0.354926	0.363831	0.188977	0.619775	0.284552	0.414697	0.445647	0.250469	0.316847	0.306149
9:50	0.326926	0.525763	0.39783	0.398457	0.196684	0.57377	0.287278	0.339771	0.435633	0.338345	0.302111	0.289884
9:53	0.304331	0.530675	0.399213	0.385317	0.212105	0.614084	0.256311	0.385728	0.394136	0.351013	0.302422	0.329794
9:56	0.298227	0.499645	0.451593	0.322846	0.168811	0.628123	0.285331	0.388831	0.402753	0.239744	0.304449	0.33699
9:59	0.302972	0.50614	0.366999	0.348457	0.105754	0.598466	0.235342	0.366039	0.340222	0.218783	0.344408	0.319534
10:02	0.330584	0.414093	0.490547	0.397263	0.0919464	0.539758	0.376209	0.426996	0.326548	0.270047	0.351487	0.302756
10:05	0.356257	0.371712	0.374102	0.368312	0.126749	0.415866	0.351659	0.462377	0.369374	0.278972	0.391777	0.359981
10:08	0.287707	0.343514	0.326025	0.360995	0.136014	0.331002	0.306388	0.354959	0.423437	0.276016	0.373668	0.405041
10:11	0.288172	0.320174	0.360483	0.376657	0.133435	0.310441	0.25459	0.363015	0.476229	0.449121	0.289319	0.348043
10:14	0.299976	0.374992	0.36668	0.390921	0.12869	0.250308	0.209602	0.429437	0.522271	0.465768	0.280879	0.309813
10:17	0.290525	0.371486	0.358867	0.353406	0.133519	0.25733	0.248936	0.458732	0.487524	0.383804	0.285082	0.321611
10:20	0.280779	0.339925	0.347879	0.350673	0.124921	0.342432	0.238295	0.489702	0.502565	0.250106	0.317323	0.343067
10:23	0.278396	0.388137	0.41453	0.368569	0.131161	0.513498	0.258051	0.507857	0.584774	0.291051	0.438875	0.342189
10:26	0.284881	0.356047	0.439536	0.438116	0.120972	0.428146	0.197371	0.528152	0.509805	0.27764	0.359941	0.311415
10:29	0.31993	0.376304	0.432005	0.437894	0.138807	0.397518	0.244585	0.498744	0.43912	0.284343	0.328438	0.318064
10:32	0.334558	0.380776	0.428607	0.438436	0.144234	0.389683	0.285416	0.651738	0.350998	0.345254	0.329933	0.338426
10:35	0.33858	0.39196	0.513715	0.430273	0.112018	0.325526	0.263479	0.428147	0.405065	0.350737	0.366611	0.301696
10:38	0.327836	0.351182	0.513194	0.40397	0.119498	0.331827	0.274582	0.48895	0.392615	0.367383	0.344672	0.28545
10:41	0.359755	0.383203	0.420127	0.371251	0.127768	0.470911	0.317996	0.366386	0.380489	0.309087	0.305611	0.320611
10:44	0.381377	0.413185	0.366687	0.353416	0.150387	0.432028	0.332399	0.314385	0.386803	0.2685	0.332172	0.400416
10:47	0.386709	0.376994	0.332498	0.368284	0.161296	0.355072	0.484285	0.421416	0.371937	0.222556	0.347793	0.407522
10:50	0.462074	0.408246	0.380355	0.382386	0.154199	0.32792	0.342707	0.417309	0.374614	0.361436	0.348345	0.527652
10:53	0.418237	0.406997	0.39006	0.416407	0.140157	0.360766	0.302622	0.324172	0.429794	0.414168	0.394415	0.545986
10:56	0.344124	0.407213	0.414541	0.373804	0.139677	0.328599	0.273666	0.348502	0.405779	0.406443	0.31491	0.475741
10:59	0.459394	0.397561	0.400938	0.384759	0.129543	0.349672	0.254284	0.366292	0.415168	0.390412	0.329952	0.457718
11:02	0.405435	0.404503	0.373895	0.397658	0.189251	0.368361	0.274787	0.405519	0.431353	0.367108	0.291621	0.433912
11:05	0.38909	0.393834	0.366848	0.402026	0.211899	0.404254	0.244806	0.39902	0.417954	0.371723	0.382749	0.453197
11:08	0.340456	0.393241	0.345702	0.361735	0.173924	0.328153	0.353311	0.449728	0.38569	0.400879	0.356743	0.419477
11:11	0.322821	0.386171	0.357631	0.365997	0.19286	0.335535	0.286107	0.650615	0.421307	0.340105	0.314292	0.375239
11:14	0.320165	0.35293	0.378182	0.390016	0.186814	0.351832	0.277325	0.447132	0.411913	0.358411	0.312895	0.361872
11:17	0.304021	0.36946	0.376815	0.38703	0.183645	0.306644	0.232275	0.376862	0.42376	0.309806	0.311041	0.395419
11:20	0.302636	0.38937	0.363164	0.385056	0.168313	0.316793	0.261	0.405836	0.401334	0.165127	0.313059	0.421223
11:23	0.301323	0.359145	0.357934	0.396271	0.20778	0.316999	0.248954	0.419395	0.381365	0.222233	0.32908	0.405334
11:26	0.307038	0.37164	0.444178	0.411413	0.211319	0.370151	0.309646	0.452914	0.422448	0.281327	0.3561	0.361959
11:29	0.304406	0.446987	0.447923	0.379842	0.231026	0.421399	0.296178	0.372634	0.39474	0.27104	0.364436	0.310325
11:32	0.308238	0.550248	0.395197	0.408719	0.227468	0.49478	0.252502	0.333948	0.397414	0.273001	0.359111	0.297663
11:35	0.318787	0.510267	0.465101	0.418183	0.218227	0.635011	0.256978	0.414572	0.397953	0.26514	0.338453	0.295284
11:38	0.315165	0.496318	0.416557	0.430043	0.194475	0.612667	0.234041	0.404622	0.369797	0.274197	0.338037	0.319179
11:41	0.279534	0.480452	0.347508	0.418345	0.20248	0.653397	0.265788	0.353357	0.331699	0.259555	0.314817	0.350923
11:44	0.282721	0.427735	0.400648	0.400139	0.224027	0.561754	0.292679	0.404319	0.370744	0.254183	0.370713	0.334107
11:47	0.294151	0.339423	0.357033	0.374626	0.162621	0.558644	0.305819	0.360316	0.45873	0.241607	0.387894	0.314982
11:50	0.338563	0.415574	0.370808	0.357626	0.133815	0.516165	0.277589	0.433965	0.384318	0.23758	0.415251	0.33994
11:53	0.324781	0.390713	0.337144	0.32657	0.121126	0.46378	0.270083	0.547591	0.389583	0.202135	0.323854	0.342796
11:56	0.292187	0.371594	0.357243	0.297667	0.110371	0.455391	0.27319	0.44078	0.449883	0.236765	0.331924	0.315276
11:59	0.313383	0.433382	0.355052	0.366803	0.107524	0.34828	0.230726	0.414096	0.399065	0.319939	0.396779	0.309341
12:02	0.330411	0.422715	0.359379	0.515635	0.131986	0.290794	0.27518	0.425438	0.427162	0.350394	0.284249	0.318806
12:05	0.28425	0.395954	0.386188	0.463843	0.115443	0.266439	0.264589	0.231208	0.447424	0.293035	0.332596	0.32831
12:08	0.287724	0.368551	0.424874	0.417564	0.120348	0.279089	0.29028	0.518839	0.472439	0.316829	0.355367	0.338105
12:11	0.297857	0.357862	0.3854	0.452231	0.168802	0.404706	0.264138	0.538288	0.430376	0.273049	0.289339	0.325959
12:14	0.268505	0.39264	0.380337	0.462344	0.151652	0.401726	0.283891	0.411397	0.444871	0.302696	0.316553	0.335678
12:17	0.274339	0.368999	0.378862	0.486842	0.126238	0.343166	0.305123	0.478352	0.459328	0.301678	0.398119	0.32892
12:20	0.27944	0.349187	0.370682	0.493181	0.134569	0.276327	0.28173	0.500503	0.504317	0.297783	0.390555	0.305938
12:23	0.295815	0.365349	0.375872	0.50144	0.149047	0.542053	0.244319	0.583979	0.568729	0.22158	0.320039	0.295683
12:26	0.313984	0.390999	0.396873	0.378057	0.165357	0.419101	0.315149	0.538302	0.539271	0.263155	0.28773	0.342333
12:29	0.327653	0.382892	0.353017	0.348102	0.161436	0.365585	0.268116	0.591986	0.472829	0.366135	0.289398	0.357592
12:32	0.319102	0.359399	0.365449	0.367072	0.14871	0.284762	0.282463	0.486822	0.476263	0.362454	0.3134	0.322116
12:35	0.321808	0.343482	0.480054	0.430422	0.15275	0.298704	0.302652	0.464762	0.556554	0.319831	0.308885	0.325666
12:38	0.273307	0.344528	0.555237	0.415136	0.134809	0.343252	0.287817	0.325663	0.54796	0.321188	0.318459	0.355962
12:41	0.235415	0.249428	0.317886	0.434875	0.291342	0.350489	0.256378	0.184018	0.30761	0.49707	0.428684	0.381093
12:44	0.626622	0.575627	0.308271	0.231382	0.343823	0.266271	0.569892	0.505574	0.426644	0.302707	0.231908	0.324183
12:47	0.695687	0.708274	0.479808	0.420677	0.606325	0.472175	0.685664	0.63863	0.497162	0.501139	0.405315	0.444747
12:50	0.627635	0.650461	0.528401	0.487096	0.668354	0.75286	0.576476	0.633499	0.513685	0.593267	0.564953	0.57034
12:53	0.550282	0.619339	0.541652	0.418077	0.536386	0.793404	0.451064	0.594445	0.511411	0.50797	0.51705	0.54367
12:56	0.468002	0.539664	0.535909	0.39435	0.501966	0.71951	0.384921	0.556679	0.492802	0.452092	0.428078	0.477899
12:59	0.431177	0.510077	0.536476	0.427649	0.47129	0.684724	0.449669	0.625407	0.467982	0.438526	0.427094	0.494393
13:02	0.449121	0.489732	0.55241	0.426022	0.461237	0.662407	0.473837	0.512612	0.507506	0.43802	0.451967	0.434638
13:05	0.398004	0.459124	0.572025	0.398594	0.475951	0.572214	0.371887	0.457222	0.520038	0.405214	0.481267	0.389063
13:08	0.423791	0.468714	0.574345	0.279316	0.473352	0.518932	0.465859	0.424928	0.477667	0.404194	0.435349	0.404026
13:11	0.354139	0.467492	0.526748	0.407847	0.498008	0.422465	0.362784	0.435048	0.44049	0.515135	0.439562	0.377792
13:14	0.335047	0.448468	0.524199	0.511063	0.515091	0.47677	0.333942	0.363259	0.439417	0.436329	0.404533	0.33669
13:17	0.352385	0.413539	0.520048	0.415459	0.482358	0.438777	0.293005	0.36692	0.449424	0.410146	0.342946	0.321554
13:20	0.352564	0.436972	0.481773	0.418154	0.434309	0.314455	0.24489	0.387912	0.394615	0.341614	0.353776	0.317491
13:23	0.401543	0.386574	0.449738	0.422379	0.424774	0.327044	0.298299	0.391521	0.430214	0.350615	0.361411	0.308562
13:26	0.467131	0.357146	0.432135	0.369632	0.410168	0.379803	0.31834	0.382764	0.458992	0.358992	0.333469	0.334777
13:29	0.458023	0.383315	0.403805	0.29822	0.406668	0.350654	0.303913	0.379948	0.444497	0.319474	0.343214	0.338872
13:32	0.36275	0.428531	0.426016	0.385326	0.437535	0.338242	0.333982	0.553136	0.443064	0.400692	0.318379	0.339474
13:35	0.351201	0.52435	0.463043	0.309174	0.425068	0.377542	0.576482	0.469545	0.450476	0.403788	0.298189	0.325558
13:38	0.376059	0.568604	0.499004	0.208018	0.411249	0.480915	0.394367	0.415103	0.458939	0.327879	0.369801	0.338597
13:41	0.418322	0.57326	0.490294	0.240035	0.398078	0.423606	0.381105	0.416995	0.460867	0.355844	0.319712	0.356363
13:44	0.380382	0.439682	0.476788	0.25709	0.406361	0.425981	0.372779	0.38536	0.463385	0.376197	0.293019	0.33835
13:47	0.403898	0.412619	0.493587	0.284421	0.419628	0.420196	0.370938	0.434653	0.468633	0.411749	0.341625	0.338739
13:50	0.401756	0.361967	0.573335	0.277527	0.390509	0.403386	0.364983	0.356531	0.452978	0.367556	0.334271	0.33959
13:53	0.388557	0.375859	0.596973	0.28517	0.406543	0.423964	0.314115	0.347825	0.461857	0.366934	0.354282	0.307774
13:56	0.318	0.386831	0.439629	0.288935	0.504792	0.315062	0.33233	0.402361	0.44093	0.375654	0.347082	0.297311
13:59	0.32672	0.428056	0.407366	0.281365	0.547006	0.377514	0.368566	0.441614	0.441979	0.351183	0.456431	0.292983
14:02	0.324957	0.452621	0.446248	0.238191	0.517543	0.620414	0.345443	0.404535	0.44491	0.383895	0.32866	0.364391
14:05	0.346659	0.36824	0.409084	0.229365	0.527263	0.647714	0.35121	0.435512	0.444659	0.386297	0.322283	0.459538
14:08	0.326585	0.337905	0.548137	0.246374	0.518728	0.582583	0.285748	0.411384	0.447323	0.324057	0.321205	0.519074
14:11	0.350117	0.371057	0.468403	0.247893	0.452563	0.622008	0.349566	0.346378	0.437247	0.297266	0.358233	0.571251
14:14	0.351403	0.380238	0.379473	0.233701	0.405767	0.628349	0.372208	0.301417	0.493321	0.321459	0.377007	0.414918
14:17	0.362994	0.388283	0.447943	0.275431	0.402948	0.467842	0.345129	0.330024	0.403498	0.323554	0.380694	0.292188
14:20	0.342288	0.422589	0.47509	0.345385	0.410699	0.401121	0.353438	0.34203	0.415716	0.411137	0.320126	0.27987
14:23	0.339443	0.456382	0.347614	0.37973	0.41462	0.340811	0.308595	0.357347	0.460212	0.400137	0.310068	0.290296
14:26	0.357988	0.396756	0.367936	0.4643	0.39587	0.322455	0.285541	0.378039	0.385338	0.354091	0.278568	0.287652
14:29	0.352953	0.363897	0.300004	0.450828	0.419197	0.275803	0.27365	0.331218	0.396172	0.34312	0.359068	0.309832
14:32	0.331789	0.364169	0.599274	0.40492	0.374393	0.324071	0.27992	0.393833	0.491948	0.411932	0.443542	0.315235
14:35	0.34905	0.382639	0.439986	0.490127	0.359479	0.375732	0.322117	0.533405	0.547988	0.364271	0.562168	0.321149
14:38	0.376832	0.410826	0.364403	0.413496	0.42099	0.370225	0.304556	0.620419	0.588686	0.414295	0.527611	0.360217
14:41	0.40597	0.37963	0.307091	0.42484	0.419585	0.337984	0.346905	0.545946	0.542902	0.482759	0.541102	0.325306
14:44	0.477285	0.366747	0.452146	0.339344	0.426948	0.38495	0.473405	0.404034	0.456973	0.473479	0.444892	0.428837
14:47	0.459607	0.375114	0.488864	0.307683	0.385321	0.539321	0.59524	0.445475	0.406869	0.468734	0.321754	0.456104
14:50	0.527813	0.44652	0.423321	0.297222	0.40101	0.470594	0.311587	0.494197	0.385871	0.503849	0.328369	0.508939
14:53	0.549517	0.495719	0.416899	0.266944	0.384222	0.570697	0.278357	0.541591	0.416863	0.497458	0.311599	0.584087
14:56	0.631566	0.471936	0.386386	0.352732	0.367277	0.676508	0.322057	0.667359	0.424391	0.462788	0.306736	0.506099
14:59	0.495669	0.516466	0.394084	0.326619	0.40545	0.61859	0.334746	0.80619	0.437403	0.333694	0.290684	0.418009
15:02	0.409153	0.489271	0.362075	0.302312	0.381965	0.701831	0.292583	0.562411	0.407005	0.309791	0.330498	0.336337
15:05	0.344282	0.540687	0.32285	0.283404	0.391182	0.515517	0.25424	0.412851	0.474848	0.300765	0.445421	0.267658
15:08	0.366683	0.572778	0.398336	0.31193	0.41739	0.421681	0.287435	0.404288	0.457572	0.396343	0.399325	0.27065
15:11	0.396159	0.591555	0.415621	0.304423	0.396018	0.419493	0.540107	0.356026	0.455256	0.354422	0.355408	0.283975
15:14	0.330471	0.561438	0.387648	0.273523	0.413474	0.456271	0.336787	0.305887	0.389682	0.384579	0.32697	0.289976
15:17	0.321083	0.393789	0.417619	0.282732	0.372733	0.540912	0.359713	0.503419	0.367418	0.313949	0.356127	0.334461
15:20	0.341234	0.362122	0.426992	0.280319	0.383451	0.456869	0.398296	0.555199	0.411103	0.325708	0.379566	0.381438
15:23	0.401433	0.372744	0.363548	0.266387	0.364062	0.38967	0.55488	0.450512	0.381501	0.309491	0.32862	0.303327
15:26	0.317004	0.319688	0.360296	0.276085	0.305033	0.372978	0.573631	0.421523	0.383006	0.323877	0.324709	0.343763
15:29	0.271879	0.279274	0.448862	0.297085	0.399311	0.370739	0.376143	0.426821	0.37421	0.312212	0.344211	0.278762
15:32	0.320192	0.304631	0.539576	0.290399	0.453814	0.32943	0.253765	0.361689	0.373273	0.268107	0.357597	0.240183
15:35	0.360299	0.344657	0.479496	0.295083	0.459979	0.391362	0.332234	0.407406	0.43021	0.363167	0.289377	0.323911
15:38	0.345243	0.367966	0.469833	0.318663	0.521636	0.338765	0.302214	0.416009	0.416183	0.399875	0.401814	0.320508
15:41	0.307034	0.298703	0.341913	0.350614	0.559289	0.318345	0.2723	0.341391	0.374734	0.370352	0.404701	0.33128
15:44	0.408458	0.356434	0.416861	0.299163	0.545673	0.360438	0.286661	0.352293	0.361826	0.41509	0.474067	0.374946
15:47	0.402496	0.376642	0.426237	0.299721	0.463421	0.356408	0.304421	0.345856	0.367984	0.404043	0.521977	0.378584
15:50	0.372351	0.376362	0.372424	0.336055	0.378323	0.358027	0.384063	0.368223	0.400675	0.309381	0.51085	0.392202
15:53	0.390738	0.322738	0.511089	0.409205	0.382448	0.369795	0.355453	0.387609	0.421301	0.378812	0.470566	0.43404
15:56	0.477607	0.352121	0.377513	0.422015	0.380966	0.384836	0.37535	0.307484	0.534353	0.36135	0.508383	0.478427
15:59	0.502615	0.384668	0.461269	0.366652	0.37935	0.35931	0.398786	0.291531	0.625121	0.438856	0.452076	0.533339
16:02	0.51424	0.455565	0.464233	0.310587	0.37906	0.454554	0.412617	0.295505	0.591768	0.484077	0.43741	0.571449
16:05	0.552995	0.399515	0.33717	0.335382	0.394875	0.806675	0.471046	0.344101	0.547573	0.454942	0.415209	0.520134
16:08	0.503298	0.369062	0.459826	0.359169	0.405954	0.681343	0.312334	0.444606	0.479886	0.446066	0.354781	0.493878
16:11	0.490987	0.380608	0.427472	0.338617	0.39367	0.667495	0.24476	0.511407	0.544858	0.44768	0.391397	0.521618
16:14	0.538184	0.384799	0.396987	0.30199	0.387593	0.529461	0.275022	0.432544	0.578661	0.501135	0.430848	0.515332
16:17	0.469905	0.430561	0.482378	0.3101	0.3979	0.527469	0.317478	0.420343	0.450616	0.359583	0.460695	0.477757
16:20	0.372441	0.33074	0.53422	0.312642	0.38206	0.450175	0.313074	0.368849	0.384581	0.354554	0.468691	0.41087
16:23	0.356896	0.360348	0.549323	0.284025	0.416274	0.380995	0.304036	0.309049	0.392479	0.217303	0.44157	0.366004
16:26	0.276893	0.409608	0.702397	0.27637	0.47628	0.491722	0.411746	0.325587	0.369589	0.278582	0.423043	0.2991
16:29	0.314641	0.494034	0.565592	0.316215	0.489032	0.598457	0.435562	0.43771	0.391762	0.332853	0.47641	0.30091
16:32	0.386976	0.505003	0.446773	0.319401	0.447337	0.602778	0.424751	0.624456	0.439738	0.303868	0.435823	0.283278
16:35	0.359008	0.512948	0.420562	0.280287	0.405464	0.430664	0.377739	0.481424	0.410908	0.348308	0.351013	0.329902
16:38	0.497264	0.560308	0.382496	0.26477	0.371443	0.510544	0.330221	0.51225	0.349008	0.309757	0.296581	0.329629
16:41	0.429395	0.544061	0.373923	0.298658	0.379157	0.635992	0.350188	0.536068	0.420159	0.315907	0.27831	0.343633
16:44	0.290844	0.505434	0.364084	0.309011	0.356675	0.456973	0.418313	0.648581	0.443891	0.334714	0.36036	0.306819
16:47	0.3386	0.389449	0.398361	0.316344	0.324028	0.420748	0.381206	0.523273	0.363375	0.371898	0.391563	0.330417
16:50	0.335924	0.315885	0.385829	0.333683	0.380566	0.500051	0.350757	0.417947	0.343133	0.473518	0.368774	0.310604
16:53	0.318792	0.323229	0.406934	0.338904	0.379096	0.421425	0.330603	0.318179	0.323816	0.496846	0.376933	0.342483
16:56	0.309906	0.478863	0.419288	0.303555	0.377169	0.439584	0.331601	0.270376	0.334939	0.436157	0.380772	0.36806
16:59	0.373676	0.378017	0.392675	0.309408	0.379897	0.527496	0.421958	0.321878	0.372339	0.38187	0.357658	0.331403
17:02	0.336579	0.29485	0.388885	0.337065	0.443128	0.619553	0.356845	0.381995	0.404676	0.315513	0.499423	0.282604
17:05	0.377873	0.396203	0.349585	0.397009	0.548951	0.668721	0.35148	0.407874	0.446639	0.294876	0.484557	0.319388
17:08	0.341806	0.528684	0.388178	0.452948	0.550102	0.68179	0.355843	0.346797	0.417999	0.305409	0.507682	0.348616
17:11	0.365059	0.387549	0.351912	0.404595	0.52414	0.590865	0.351085	0.306681	0.419553	0.308241	0.462109	0.445864
17:14	0.241127	0.225575	0.24207	0.329991	0.501613	0.546649	0.287029	0.26278	0.319566	0.467966	0.434339	0.474206
17:17	0.417494	0.336083	0.281831	0.350096	0.516419	0.428257	0.354832	0.292656	0.305735	0.430434	0.405917	0.498084
17:20	0.493211	0.480325	0.364231	0.301869	0.484873	0.455048	0.365554	0.324846	0.350897	0.416233	0.42654	0.533394
17:23	0.444863	0.392628	0.33318	0.282317	0.415301	0.544253	0.408602	0.40966	0.333362	0.461981	0.41205	0.517006
17:26	0.448902	0.420019	0.341397	0.317257	0.369649	0.517665	0.385053	0.428872	0.415563	0.623477	0.468695	0.548418
17:29	0.492055	0.643409	0.365245	0.328438	0.402596	0.581001	0.289155	0.447619	0.408695	0.427038	0.489072	0.550554
17:32	0.629449	0.663619	0.400212	0.30944	0.480757	0.632961	0.217845	0.357882	0.37795	0.283814	0.476421	0.543843
17:35	0.505215	0.460378	0.416499	0.320768	0.374429	0.586705	0.28754	0.368973	0.411212	0.328728	0.498507	0.485476
17:38	0.354618	0.376894	0.465933	0.373246	0.361262	0.506464	0.295019	0.566253	0.505957	0.355316	0.477154	0.454643
17:41	0.294716	0.352368	0.333448	0.385268	0.378634	0.443722	0.382029	0.448659	0.492623	0.315139	0.457543	0.492296
17:44	0.39432	0.447535	0.308619	0.383931	0.363949	0.401431	0.338871	0.392375	0.599045	0.292	0.457558	0.520705
17:47	0.395137	0.521264	0.512148	0.409713	0.413626	0.333353	0.350924	0.280085	0.611335	0.29206	0.490675	0.475103
17:50	0.344588	0.542303	0.416184	0.385337	0.406709	0.382435	0.400657	0.318434	0.581163	0.312019	0.490495	0.426478
17:53	0.29742	0.542917	0.631646	0.315414	0.391845	0.406884	0.317201	0.364484	0.482224	0.308626	0.443086	0.385813
17:56	0.334583	0.541188	0.523923	0.376509	0.413551	0.356858	0.30499	0.386542	0.488174	0.372273	0.463436	0.367063
17:59	0.431162	0.548962	0.449293	0.320283	0.377644	0.316859	0.310128	0.397282	0.567125	0.496012	0.422372	0.312087
18:02	0.356969	0.559285	0.463085	0.444117	0.37589	0.364337	0.306271	0.460973	0.58459	0.483598	0.507398	0.331626
18:05	0.419093	0.583783	0.527929	0.392717	0.450386	0.33371	0.354242	0.439728	0.549436	0.418477	0.472101	0.343127
18:08	0.475819	0.653433	0.573264	0.355188	0.482494	0.328187	0.381309	0.473797	0.463785	0.435861	0.401994	0.40786
18:11	0.569218	0.540218	0.611781	0.236675	0.575818	0.339263	0.488986	0.582393	0.356228	0.479702	0.33346	0.444527
18:14	0.423885	0.403887	0.654652	0.285444	0.563387	0.352339	0.384989	0.715559	0.334507	0.35901	0.317873	0.488521
18:17	0.379475	0.373896	0.475297	0.305123	0.558599	0.44649	0.287244	0.540598	0.377434	0.308296	0.287607	0.465726
18:20	0.46368	0.362655	0.404213	0.273651	0.514381	0.379824	0.295142	0.385785	0.416197	0.315977	0.334266	0.40344
18:23	0.592431	0.374132	0.430221	0.267911	0.438063	0.275149	0.301771	0.373957	0.45126	0.293753	0.371784	0.360059
18:26	0.677403	0.340884	0.355387	0.368056	0.406931	0.307031	0.298528	0.321207	0.564066	0.394945	0.351531	0.339938
18:29	0.495306	0.3439	0.354052	0.386855	0.431279	0.499009	0.283655	0.383373	0.496114	0.517124	0.463354	0.360683
18:32	0.429664	0.413178	0.360977	0.303537	0.49107	0.576807	0.283619	0.388442	0.404851	0.473166	0.486371	0.361996
18:35	0.480639	0.438729	0.366168	0.287433	0.391557	0.621392	0.325842	0.425078	0.437036	0.292953	0.455742	0.368729
18:38	0.413015	0.397607	0.367909	0.339214	0.481848	0.606302	0.293162	0.421883	0.528791	0.463682	0.4523	0.440781
18:41	0.370849	0.361547	0.398825	0.350671	0.400415	0.591218	0.354105	0.38831	0.448806	0.374937	0.524937	0.481791
18:44	0.530447	0.351689	0.392783	0.295021	0.469924	0.658615	0.341725	0.422088	0.384103	0.547345	0.489336	0.441758
18:47	0.355521	0.416539	0.406687	0.330921	0.504613	0.737336	0.306654	0.564515	0.392722	0.52411	0.437643	0.419282
18:50	0.333823	0.345781	0.404655	0.339474	0.539201	0.532058	0.30659	0.469663	0.377695	0.433702	0.422047	0.472501
18:53	0.644828	0.409716	0.367156	0.353654	0.536007	0.481005	0.350347	0.495022	0.416346	0.388828	0.349778	0.528524
18:56	0.628794	0.533566	0.544292	0.335339	0.458023	0.552208	0.336194	0.519479	0.431203	0.329134	0.295721	0.523979
18:59	0.325715	0.484845	0.337858	0.353369	0.389252	0.547224	0.354874	0.599116	0.490516	0.396571	0.336108	0.454978
19:02	0.246161	0.517765	0.348841	0.404948	0.443118	0.512395	0.474671	0.563635	0.471005	0.366173	0.373418	0.377572
19:05	0.412416	0.538916	0.509183	0.432933	0.462216	0.532924	0.501726	0.566467	0.614809	0.39162	0.439727	0.370579
19:08	0.56676	0.557825	0.451294	0.412496	0.450911	0.464604	0.573415	0.468579	0.599484	0.467743	0.442044	0.353995
19:11	0.641838	0.577074	0.465028	0.363559	0.335489	0.384574	0.488258	0.330973	0.593715	0.565457	0.431915	0.38065
19:14	0.491674	0.577119	0.429901	0.321388	0.543766	0.305625	0.297274	0.411657	0.452669	0.520263	0.476832	0.459508
19:17	0.419186	0.549949	0.442771	0.260313	0.656128	0.445869	0.372906	0.496311	0.478192	0.539264	0.526887	0.500781
19:20	0.394795	0.453966	0.365128	0.307549	0.611422	0.581101	0.324482	0.52837	0.56009	0.502191	0.430077	0.570859
19:23	0.467329	0.440155	0.454646	0.335222	0.526302	0.601382	0.384642	0.710712	0.666332	0.47776	0.472587	0.630529
19:26	0.534145	0.520953	0.542114	0.383139	0.56484	0.4801	0.308746	0.59252	0.683248	0.462545	0.470382	0.627178
19:29	0.53544	0.573387	0.447019	0.447316	0.633155	0.584721	0.394567	0.630786	0.654614	0.576562	0.450456	0.617593
19:32	0.657643	0.57253	0.447717	0.491248	0.661699	0.60992	0.496656	0.625091	0.619371	0.537222	0.441609	0.613283
19:35	0.543062	0.666663	0.428714	0.305347	0.69408	0.61382	0.488818	0.660624	0.648362	0.531018	0.483672	0.605702
19:38	0.664984	0.628749	0.475569	0.312104	0.684767	0.546754	0.445368	0.66296	0.716193	0.554924	0.423645	0.632397
19:41	0.473245	0.595546	0.551594	0.37515	0.565926	0.701844	0.500303	0.632622	0.645244	0.540905	0.54111	0.552734
19:44	0.53986	0.58574	0.582084	0.39998	0.602679	0.703977	0.510226	0.606221	0.579658	0.522512	0.476478	0.549559
19:47	0.522416	0.540365	0.592298	0.330283	0.566867	0.589935	0.486357	0.565419	0.664065	0.538408	0.425858	0.642462
19:50	0.529582	0.541792	0.523918	0.325495	0.465369	0.622024	0.495992	0.582878	0.651306	0.541448	0.36204	0.643817
19:53	0.562345	0.574703	0.548548	0.355007	0.507891	0.619829	0.47425	0.639566	0.60319	0.518594	0.400978	0.608811
19:56	0.524377	0.544809	0.431614	0.366298	0.52323	0.626998	0.426842	0.570685	0.601698	0.5194	0.3516	0.59281
19:59	0.435237	0.590894	0.495511	0.344236	0.490483	0.62552	0.449217	0.604533	0.646439	0.546097	0.316187	0.595796
20:02	0.359132	0.567182	0.547292	0.357462	0.487894	0.661162	0.5456	0.689736	0.611706	0.550574	0.388211	0.536976
20:05	0.305671	0.524128	0.52598	0.371727	0.508438	0.709644	0.51641	0.704225	0.563254	0.517253	0.428495	0.573124
20:08	0.425068	0.489691	0.390558	0.394193	0.595742	0.650146	0.529943	0.631242	0.538691	0.519971	0.46626	0.683059
20:11	0.516665	0.41093	0.263378	0.3465	0.61303	0.620234	0.487802	0.634358	0.54474	0.507719	0.477007	0.537083
20:14	0.571217	0.506613	0.337966	0.320539	0.551006	0.63139	0.481046	0.707682	0.544553	0.513803	0.488544	0.59248
20:17	0.64145	0.518348	0.349998	0.302256	0.510041	0.730894	0.443586	0.645018	0.592818	0.546288	0.501235	0.592383
20:20	0.501166	0.477322	0.346625	0.318373	0.459814	0.701648	0.379863	0.598359	0.654888	0.513086	0.45243	0.556713
20:23	0.355856	0.487085	0.372861	0.353589	0.36246	0.67649	0.450024	0.632692	0.583748	0.471653	0.47432	0.592395
20:26	0.434944	0.439256	0.413755	0.37237	0.398565	0.736843	0.536532	0.589211	0.609638	0.489107	0.500269	0.576082
20:29	0.42785	0.43097	0.31056	0.340358	0.371018	0.647195	0.545356	0.610285	0.570813	0.471622	0.482877	0.561995
20:32	0.456636	0.402315	0.378798	0.301802	0.337204	0.638025	0.480389	0.638736	0.614938	0.38025	0.499277	0.561489
20:35	0.541066	0.472199	0.428637	0.278635	0.4042	0.667296	0.457095	0.581726	0.552952	0.326707	0.538015	0.550557
20:38	0.418895	0.439976	0.507887	0.337003	0.613568	0.681059	0.522231	0.605757	0.545458	0.32325	0.456097	0.564863
20:41	0.309955	0.44551	0.510957	0.331462	0.663254	0.616752	0.461549	0.533789	0.572701	0.316657	0.366461	0.566053
20:44	0.415091	0.480335	0.394238	0.275433	0.556233	0.598691	0.467556	0.541228	0.595619	0.32451	0.311705	0.53447
20:47	0.495912	0.531324	0.364961	0.295733	0.620701	0.674859	0.407603	0.593061	0.592761	0.332356	0.354783	0.585697
20:50	0.514231	0.642701	0.464845	0.376563	0.612094	0.678597	0.455941	0.67096	0.632049	0.330022	0.311576	0.619479
20:53	0.575633	0.485518	0.520254	0.326	0.63523	0.670543	0.44184	0.645397	0.596664	0.305586	0.274385	0.545262
20:56	0.658363	0.386504	0.52088	0.273666	0.677648	0.684751	0.40755	0.535818	0.504854	0.283836	0.267515	0.537305
20:59	0.682603	0.447618	0.575429	0.314263	0.442141	0.636046	0.214568	0.483442	0.459887	0.291518	0.265249	0.478421
21:02	0.501398	0.529551	0.485	0.406707	0.364792	0.690279	0.387367	0.467238	0.395984	0.333578	0.326243	0.528695
21:05	0.331758	0.599287	0.466519	0.371998	0.396787	0.676785	0.314691	0.451079	0.392752	0.308153	0.397552	0.576763
21:08	0.418407	0.601085	0.547124	0.324018	0.450682	0.616665	0.25182	0.424089	0.372787	0.282873	0.373446	0.572255
21:11	0.457751	0.554577	0.556183	0.302744	0.396299	0.646798	0.301503	0.363919	0.381205	0.350429	0.340356	0.538115
21:14	0.489113	0.486682	0.551638	0.410731	0.42061	0.619775	0.298187	0.356195	0.45378	0.48799	0.322957	0.565135
21:17	0.550793	0.517442	0.472631	0.435788	0.427781	0.599907	0.354816	0.333434	0.497695	0.475311	0.425621	0.563513
21:20	0.672281	0.505731	0.412432	0.340173	0.346767	0.599751	0.400092	0.399699	0.585855	0.518699	0.443027	0.60295
21:23	0.45891	0.403078	0.422549	0.296026	0.358223	0.615824	0.48029	0.47982	0.615075	0.46856	0.516228	0.589691
21:26	0.469306	0.342545	0.448464	0.30251	0.3908	0.476216	0.528974	0.547	0.574808	0.470959	0.446552	0.567471
21:29	0.458227	0.475475	0.463112	0.404445	0.481832	0.484266	0.537196	0.594612	0.586792	0.548814	0.458333	0.550489
21:32	0.436657	0.48232	0.407411	0.430997	0.528517	0.441318	0.485156	0.644881	0.596873	0.59117	0.461275	0.539191
21:35	0.481356	0.487116	0.421241	0.44409	0.482554	0.543276	0.474694	0.522628	0.669828	0.537725	0.464019	0.563928
21:38	0.41883	0.533664	0.461587	0.405395	0.508598	0.661207	0.495823	0.512433	0.666536	0.520914	0.480686	0.51823
21:41	0.537039	0.609703	0.489322	0.364431	0.566344	0.62897	0.488142	0.545261	0.617238	0.513044	0.426964	0.394251
21:44	0.428833	0.519063	0.47083	0.338733	0.61688	0.617825	0.586124	0.418221	0.599211	0.467489	0.456773	0.328515
21:47	0.434537	0.401928	0.389766	0.338905	0.66571	0.522407	0.462975	0.484585	0.56359	0.444429	0.419253	0.290254
21:50	0.577335	0.399003	0.442217	0.419563	0.627818	0.488039	0.530204	0.630503	0.571779	0.49626	0.444013	0.374556
21:53	0.398641	0.39237	0.46034	0.469952	0.459301	0.551104	0.498723	0.463935	0.669211	0.534109	0.515905	0.411394
21:56	0.439058	0.431274	0.467298	0.386272	0.427728	0.557394	0.467942	0.371328	0.618407	0.434754	0.532742	0.366786
21:59	0.444243	0.460054	0.51928	0.355053	0.463314	0.449436	0.44454	0.403566	0.554471	0.422477	0.421017	0.451852
22:02	0.506396	0.456568	0.539924	0.347627	0.405607	0.426761	0.416356	0.384219	0.562084	0.398077	0.431076	0.523539
22:05	0.472297	0.438835	0.60004	0.397994	0.404854	0.406888	0.448846	0.493759	0.535028	0.365556	0.44443	0.605067
22:08	0.472585	0.515543	0.519924	0.444678	0.574813	0.439814	0.501366	0.530468	0.518298	0.264357	0.451762	0.612032
22:11	0.523411	0.550289	0.485132	0.491871	0.507221	0.502321	0.506863	0.55497	0.46838	0.408095	0.454327	0.572373
22:14	0.575296	0.582955	0.436535	0.452066	0.416793	0.530861	0.467577	0.612719	0.435268	0.426481	0.469851	0.597583
22:17	0.645896	0.580035	0.454073	0.551651	0.358785	0.521342	0.478464	0.727625	0.413473	0.382286	0.448803	0.578105
22:20	0.702903	0.592015	0.419772	0.465128	0.464832	0.557683	0.464332	0.690888	0.435054	0.362963	0.461691	0.580645
22:23	0.473853	0.593514	0.411476	0.408153	0.605749	0.579337	0.429943	0.588463	0.330463	0.29985	0.454074	0.577951
22:26	0.42432	0.608144	0.437503	0.450476	0.738545	0.54612	0.43184	0.505974	0.398677	0.326328	0.457953	0.532223
22:29	0.35186	0.559652	0.447571	0.489666	0.612734	0.593096	0.427762	0.475577	0.523872	0.393213	0.532316	0.526996
22:32	0.406124	0.550085	0.438361	0.518477	0.485138	0.612544	0.420016	0.518345	0.627815	0.437114	0.433365	0.549983
22:35	0.540844	0.449369	0.480023	0.533139	0.449045	0.671473	0.397921	0.507716	0.624646	0.511971	0.442805	0.560528
22:38	0.50092	0.439674	0.459103	0.441118	0.41021	0.682646	0.411059	0.546169	0.568546	0.48238	0.439073	0.600306
22:41	0.520643	0.412564	0.380526	0.423778	0.313442	0.565615	0.499776	0.46345	0.599005	0.526829	0.482918	0.571521
22:44	0.565478	0.43006	0.375472	0.449023	0.442918	0.490485	0.535831	0.441522	0.646934	0.547554	0.545078	0.561699
22:47	0.425773	0.510759	0.369534	0.428699	0.577413	0.454863	0.510673	0.501852	0.572686	0.478942	0.517019	0.515981
22:50	0.294807	0.568927	0.375587	0.429859	0.560465	0.424471	0.499696	0.468864	0.559917	0.462861	0.472861	0.518373
22:53	0.424796	0.496194	0.549053	0.466205	0.449739	0.378692	0.408928	0.542093	0.603878	0.5378	0.541811	0.569591
22:56	0.512966	0.514169	0.552157	0.4433	0.440011	0.557413	0.4408	0.395341	0.565381	0.424728	0.460701	0.605458
22:59	0.61053	0.633532	0.390604	0.412725	0.511693	0.519832	0.535766	0.503327	0.652043	0.36793	0.497425	0.659934
23:02	0.612727	0.669936	0.423085	0.454297	0.496754	0.427649	0.453966	0.553491	0.668929	0.358817	0.481931	0.610934
23:05	0.50237	0.479107	0.49206	0.444383	0.497984	0.459322	0.393736	0.639091	0.637746	0.380827	0.469258	0.617842
23:08	0.614865	0.632403	0.512194	0.383731	0.542186	0.528609	0.428795	0.686145	0.658785	0.356561	0.450801	0.654573
23:11	0.547623	0.530094	0.515309	0.308471	0.609633	0.527892	0.379775	0.678988	0.64684	0.324236	0.450008	0.542221
23:14	0.52862	0.502231	0.524097	0.316849	0.450322	0.462054	0.32813	0.66774	0.626291	0.299257	0.416265	0.458856
23:17	0.50596	0.585568	0.611202	0.334441	0.327842	0.452979	0.291801	0.742708	0.58115	0.309382	0.44467	0.366344
23:20	0.509741	0.577072	0.655964	0.351253	0.438219	0.504691	0.321254	0.545834	0.540839	0.30695	0.467004	0.390882
23:23	0.549119	0.44198	0.605019	0.357383	0.518845	0.602723	0.279188	0.524209	0.565741	0.340636	0.386113	0.350629
23:26	0.500175	0.545193	0.586537	0.366611	0.560518	0.547092	0.360516	0.457408	0.595127	0.384297	0.44949	0.360416
23:29	0.38994	0.626909	0.717575	0.422399	0.669689	0.539361	0.408263	0.543903	0.639562	0.458643	0.432652	0.345822
23:32	0.412097	0.622659	0.44225	0.442848	0.69049	0.528011	0.393951	0.511881	0.644454	0.506093	0.481347	0.35582
23:35	0.459064	0.552736	0.35824	0.396645	0.593961	0.472114	0.42355	0.474696	0.559672	0.546668	0.489801	0.381807
23:38	0.486273	0.503909	0.462049	0.305788	0.508508	0.427783	0.453953	0.44817	0.562453	0.544618	0.554723	0.382117
23:41	0.433564	0.439609	0.393861	0.325587	0.454085	0.356058	0.469339	0.452712	0.618377	0.530343	0.4478	0.367399
23:44	0.52628	0.55712	0.459099	0.379866	0.429797	0.39233	0.500012	0.39534	0.610514	0.543623	0.456089	0.375905
23:47	0.535726	0.58462	0.602346	0.419328	0.479442	0.382033	0.45007	0.449762	0.591704	0.483731	0.457488	0.484276
23:50	0.502314	0.522213	0.443791	0.425474	0.449021	0.385292	0.455892	0.490238	0.572538	0.461355	0.448752	0.437593
23:53	0.535475	0.532038	0.322253	0.485951	0.361478	0.361422	0.475859	0.566416	0.570386	0.464027	0.510722	0.377532
23:56	0.576215	0.574986	0.390682	0.51454	0.440249	0.461964	0.464193	0.650301	0.621913	0.510338	0.545434	0.509768
23:59	0.553923	0.606197	0.368811	0.363183	0.446443	0.629131	0.509143	0.669168	0.526278	0.50758	0.507233	0.551801
0:02	0.525276	0.576171	0.415772	0.385159	0.43034	0.571285	0.511727	0.715781	0.4741	0.495491	0.543709	0.574671
0:05	0.437985	0.613255	0.420575	0.389364	0.346009	0.37056	0.422494	0.612636	0.476228	0.524819	0.467806	0.561886
0:08	0.376902	0.604102	0.494752	0.357065	0.603471	0.424422	0.4745	0.538884	0.41136	0.570432	0.471381	0.571901
0:11	0.376565	0.579135	0.483653	0.324176	0.492527	0.569437	0.477708	0.509521	0.440048	0.488798	0.500476	0.57672
0:14	0.449275	0.496071	0.389095	0.321261	0.431861	0.60897	0.40719	0.401025	0.424567	0.386645	0.409214	0.609808
0:17	0.370255	0.567001	0.334719	0.365488	0.395115	0.598594	0.384781	0.46456	0.424903	0.351703	0.455865	0.618046
0:20	0.587161	0.627452	0.537582	0.426581	0.36819	0.633304	0.43022	0.485152	0.432658	0.328238	0.461094	0.63661
0:23	0.399839	0.606026	0.48086	0.431819	0.370466	0.640566	0.453389	0.336001	0.418787	0.311087	0.46941	0.545812
0:26	0.390198	0.574206	0.438056	0.340063	0.344551	0.638255	0.57119	0.344587	0.470485	0.317312	0.481004	0.57953
0:29	0.436571	0.456851	0.491438	0.320687	0.369184	0.536677	0.3572	0.528195	0.524352	0.339067	0.506163	0.594963
0:32	0.511159	0.452984	0.577099	0.365483	0.334398	0.528768	0.404561	0.530218	0.51888	0.351586	0.509024	0.571445
0:35	0.59668	0.46099	0.659058	0.426296	0.541102	0.557357	0.524887	0.450103	0.550084	0.307329	0.509956	0.570691
0:38	0.602828	0.388515	0.583268	0.439065	0.580776	0.494739	0.429746	0.341604	0.592582	0.312534	0.559046	0.529549
0:41	0.594937	0.475051	0.582542	0.398187	0.514423	0.378269	0.485677	0.412486	0.67648	0.348726	0.548373	0.504632
0:44	0.575248	0.52772	0.590481	0.457057	0.515229	0.429303	0.481154	0.464543	0.650555	0.374934	0.462485	0.492739
0:47	0.614173	0.553093	0.450329	0.454792	0.559382	0.42689	0.396492	0.400877	0.572703	0.351008	0.455949	0.483322
0:50	0.595541	0.55138	0.492649	0.422547	0.499698	0.447045	0.363841	0.439861	0.615244	0.31373	0.448902	0.397544
0:53	0.538487	0.653809	0.348979	0.408153	0.379666	0.408623	0.324203	0.391967	0.638066	0.404268	0.437831	0.320554
0:56	0.567992	0.661551	0.292201	0.444699	0.534952	0.431113	0.306336	0.466187	0.614685	0.417025	0.473309	0.313868
0:59	0.505571	0.667875	0.436483	0.427701	0.466493	0.43508	0.329381	0.492625	0.619414	0.371384	0.470529	0.429053
1:02	0.5189	0.656907	0.641363	0.390725	0.372955	0.378306	0.331182	0.52722	0.613777	0.346258	0.48915	0.482405
1:05	0.436208	0.639903	0.456309	0.349694	0.378896	0.430237	0.345711	0.58594	0.553944	0.357887	0.483017	0.413149
1:08	0.497514	0.652302	0.338291	0.365318	0.494804	0.572434	0.346794	0.628518	0.596261	0.454836	0.481296	0.360737
1:11	0.536582	0.635248	0.375115	0.389224	0.615339	0.612249	0.4054	0.624988	0.620447	0.474946	0.48841	0.383132
1:14	0.407749	0.511671	0.474068	0.338866	0.661727	0.631778	0.338929	0.651837	0.620273	0.460697	0.485035	0.381768
1:17	0.4488	0.499165	0.452656	0.326449	0.571975	0.554519	0.374142	0.680963	0.601892	0.516265	0.515142	0.347756
1:20	0.429308	0.486108	0.428394	0.332224	0.589568	0.441074	0.318305	0.649129	0.63351	0.584418	0.523305	0.321694
1:23	0.471718	0.508572	0.511415	0.356094	0.630378	0.497333	0.296615	0.672255	0.60913	0.566943	0.472902	0.35062
1:26	0.438696	0.455991	0.381723	0.345171	0.510191	0.521879	0.333323	0.575473	0.589146	0.485442	0.436413	0.408454
1:29	0.404687	0.462446	0.404427	0.331688	0.523104	0.597484	0.332142	0.487514	0.582211	0.494267	0.463374	0.41624
1:32	0.404462	0.438105	0.518158	0.369799	0.462987	0.585624	0.311929	0.480291	0.545615	0.503363	0.443173	0.373127
1:35	0.419785	0.450311	0.520949	0.381083	0.460326	0.577574	0.40569	0.506456	0.567244	0.494774	0.446016	0.358778
1:38	0.470981	0.506349	0.448972	0.331311	0.638036	0.602286	0.428779	0.401226	0.56904	0.477054	0.458842	0.37372
1:41	0.44279	0.502284	0.470468	0.304924	0.334413	0.510695	0.382717	0.496932	0.502596	0.493287	0.487003	0.325648
1:44	0.472392	0.424488	0.550248	0.33754	0.447799	0.42311	0.39485	0.431878	0.429349	0.469402	0.456095	0.277408
1:47	0.472273	0.506854	0.643338	0.382257	0.512133	0.40091	0.480104	0.435971	0.450865	0.42015	0.454229	0.337436
1:50	0.480811	0.48504	0.647558	0.394406	0.489841	0.355432	0.447978	0.410361	0.365388	0.379328	0.438619	0.371522
1:53	0.487878	0.447012	0.630864	0.466513	0.379765	0.328211	0.485253	0.510999	0.34422	0.314174	0.42384	0.458006
1:56	0.523382	0.448832	0.654486	0.546504	0.405639	0.43543	0.574495	0.355186	0.368951	0.300633	0.456291	0.489104
1:59	0.506588	0.513732	0.572582	0.430098	0.490463	0.463713	0.520465	0.380669	0.381398	0.299312	0.461561	0.559363
2:02	0.413735	0.572244	0.485041	0.423413	0.603217	0.423451	0.439739	0.38852	0.400645	0.332601	0.454096	0.511686
2:05	0.476271	0.559311	0.514985	0.376875	0.562426	0.380573	0.396088	0.498434	0.440425	0.308063	0.474148	0.560807
2:08	0.622596	0.558052	0.478695	0.391679	0.554748	0.425497	0.387503	0.480816	0.486798	0.309023	0.518719	0.624815
2:11	0.463516	0.577736	0.351687	0.425285	0.541947	0.342817	0.389132	0.46406	0.420779	0.30734	0.442251	0.574544
2:14	0.302303	0.599247	0.471852	0.386699	0.542257	0.311301	0.420909	0.5039	0.358173	0.288376	0.350157	0.560575
2:17	0.436986	0.622205	0.402185	0.331537	0.540136	0.335552	0.449736	0.395922	0.348595	0.293126	0.329217	0.494554
2:20	0.44736	0.621229	0.393733	0.325832	0.534638	0.323552	0.337786	0.490275	0.40376	0.336455	0.32817	0.497532
2:23	0.404907	0.663409	0.49323	0.335865	0.645666	0.359134	0.460312	0.477738	0.436977	0.363643	0.314746	0.48469
2:26	0.332454	0.674315	0.537515	0.297643	0.449179	0.35496	0.389133	0.520022	0.414372	0.398573	0.318232	0.493117
2:29	0.408694	0.601188	0.559413	0.309436	0.465711	0.34836	0.420494	0.553404	0.455515	0.41381	0.330527	0.482597
2:32	0.388083	0.570389	0.308564	0.363155	0.35987	0.308465	0.365387	0.61316	0.422834	0.527083	0.318302	0.321459
2:35	0.368021	0.614707	0.322093	0.348738	0.435479	0.366749	0.425424	0.668686	0.394589	0.413956	0.307844	0.307431
2:38	0.361623	0.550354	0.529271	0.303035	0.371627	0.398885	0.400774	0.639403	0.473509	0.360553	0.32441	0.367244
2:41	0.359498	0.664615	0.577184	0.304509	0.330012	0.41562	0.38288	0.596324	0.542037	0.342611	0.34718	0.464222
2:44	0.433411	0.598805	0.513952	0.353749	0.389066	0.362253	0.335354	0.601376	0.509226	0.337407	0.328192	0.406741
2:47	0.479558	0.505551	0.350572	0.3559	0.457047	0.569688	0.400871	0.57383	0.533916	0.3441	0.338166	0.428767
2:50	0.516221	0.519981	0.323506	0.330342	0.541375	0.487212	0.365467	0.610824	0.486866	0.330301	0.317197	0.440906
2:53	0.568424	0.51195	0.42784	0.322701	0.495849	0.382554	0.358019	0.657815	0.410223	0.350254	0.300829	0.442428
2:56	0.558828	0.518271	0.489787	0.311761	0.500073	0.338489	0.263129	0.568092	0.592695	0.388491	0.294266	0.436302
2:59	0.518289	0.521382	0.612358	0.333827	0.399898	0.360253	0.286815	0.501033	0.538847	0.371923	0.336913	0.4536
3:02	0.464097	0.490288	0.627012	0.336627	0.394697	0.414805	0.331183	0.498937	0.548683	0.399952	0.330086	0.448776
3:05	0.445834	0.43854	0.650492	0.341551	0.507839	0.336733	0.469707	0.495124	0.552845	0.468713	0.340604	0.378135
3:08	0.462736	0.426719	0.688399	0.335073	0.539646	0.365416	0.447731	0.535364	0.628853	0.492475	0.356754	0.307356
3:11	0.472262	0.368244	0.592957	0.437976	0.553356	0.368243	0.272286	0.491175	0.611895	0.520318	0.371266	0.386748
3:14	0.570013	0.377217	0.655993	0.35112	0.601794	0.347324	0.311043	0.35386	0.564514	0.49532	0.305584	0.415243
3:17	0.4644	0.420039	0.622289	0.314478	0.524307	0.314173	0.393663	0.345361	0.535751	0.481288	0.2779	0.441236
3:20	0.411449	0.406057	0.429731	0.304328	0.527759	0.330218	0.36183	0.475535	0.536885	0.519782	0.335542	0.460554
3:23	0.478038	0.386296	0.415789	0.410796	0.490816	0.399323	0.438702	0.619109	0.482957	0.463464	0.349462	0.473872
3:26	0.416332	0.399344	0.400843	0.365519	0.403967	0.413916	0.533744	0.644657	0.413972	0.424295	0.332542	0.465246
3:29	0.417247	0.406145	0.279025	0.316629	0.391371	0.491639	0.482083	0.426186	0.384214	0.355541	0.375037	0.484438
3:32	0.411616	0.382921	0.328087	0.335427	0.44542	0.468314	0.45661	0.324842	0.407332	0.3298	0.340541	0.518081
3:35	0.282396	0.327706	0.357964	0.349431	0.49126	0.529715	0.419555	0.558895	0.443926	0.385106	0.339809	0.576036
3:38	0.385308	0.378131	0.44109	0.304936	0.503236	0.441404	0.44427	0.497635	0.405088	0.338072	0.339018	0.535905
3:41	0.370221	0.390846	0.427279	0.294175	0.461112	0.333287	0.437322	0.445868	0.431408	0.366696	0.379653	0.521733
3:44	0.345409	0.379193	0.384733	0.290376	0.413958	0.307381	0.517027	0.397552	0.4371	0.394447	0.40158	0.424679
3:47	0.396369	0.373441	0.379015	0.316618	0.403848	0.334454	0.396057	0.45274	0.462776	0.350835	0.365416	0.342559
3:50	0.412839	0.392509	0.356239	0.349481	0.467441	0.328077	0.3824	0.42221	0.418578	0.334071	0.337276	0.422918
3:53	0.457713	0.410439	0.367378	0.351945	0.50247	0.343228	0.325733	0.40436	0.390124	0.356108	0.327216	0.449177
3:56	0.356447	0.388419	0.393974	0.366528	0.415728	0.499953	0.295536	0.416199	0.381776	0.374939	0.297561	0.403863
3:59	0.345292	0.356239	0.399164	0.43525	0.372159	0.565263	0.21414	0.534724	0.362262	0.350138	0.312447	0.396135
4:02	0.343449	0.36296	0.377689	0.481341	0.384806	0.796305	0.281248	0.581221	0.386558	0.308661	0.330401	0.411636
4:05	0.382986	0.415392	0.372302	0.412028	0.393323	0.706128	0.328911	0.544292	0.421681	0.284881	0.321183	0.390523
4:08	0.448944	0.446339	0.36898	0.418208	0.460397	0.629419	0.304694	0.53909	0.499372	0.301501	0.398122	0.375616
4:11	0.500278	0.424974	0.380393	0.441202	0.486586	0.618855	0.260882	0.586735	0.552785	0.377936	0.425241	0.378785
4:14	0.496066	0.359779	0.412043	0.387475	0.408279	0.542974	0.278852	0.782671	0.570277	0.465773	0.480356	0.531196
4:17	0.549731	0.339371	0.396213	0.309981	0.382069	0.554647	0.337101	0.612798	0.547348	0.475759	0.487825	0.430997
4:20	0.5026	0.378232	0.370765	0.324334	0.376184	0.621277	0.406773	0.405163	0.531653	0.518466	0.480606	0.399422
4:23	0.514564	0.364231	0.378047	0.353797	0.42362	0.47127	0.387652	0.406867	0.572764	0.509932	0.45736	0.328585
4:26	0.465589	0.458274	0.511074	0.326273	0.456004	0.466232	0.355416	0.507934	0.628734	0.494815	0.434377	0.364219
4:29	0.456082	0.500302	0.521015	0.322473	0.510042	0.468006	0.276854	0.490743	0.592656	0.400775	0.442627	0.427831
4:32	0.449639	0.520226	0.465588	0.304903	0.493918	0.39395	0.305529	0.387267	0.584321	0.391037	0.493753	0.436944
4:35	0.444173	0.484139	0.428069	0.315241	0.443926	0.312213	0.291547	0.537604	0.596446	0.502514	0.485468	0.35774
4:38	0.472426	0.515701	0.411728	0.334	0.552316	0.320646	0.353693	0.468647	0.548435	0.435495	0.431183	0.39839
4:41	0.486515	0.541824	0.419621	0.335123	0.516665	0.369511	0.36937	0.643345	0.392541	0.440872	0.417941	0.401148
4:44	0.449327	0.528677	0.37092	0.416289	0.476933	0.343057	0.295268	0.36971	0.335996	0.352543	0.432081	0.386252
4:47	0.516253	0.586432	0.378762	0.467826	0.430937	0.326823	0.327428	0.368123	0.353857	0.340928	0.451056	0.341396
4:50	0.412073	0.464041	0.394461	0.42949	0.431293	0.416956	0.319099	0.475626	0.368099	0.309265	0.446744	0.401459
4:53	0.36397	0.538538	0.37449	0.289812	0.390376	0.366053	0.275539	0.427477	0.359726	0.321066	0.417155	0.450042
4:56	0.350091	0.469409	0.370609	0.31288	0.336978	0.355269	0.285195	0.484163	0.363539	0.303267	0.329822	0.481709
4:59	0.346004	0.367102	0.441022	0.330768	0.258369	0.364066	0.354804	0.490599	0.447426	0.305394	0.301784	0.420447
5:02	0.340166	0.404543	0.439253	0.336521	0.294063	0.372708	0.522858	0.357888	0.469139	0.351304	0.295227	0.468357
5:05	0.340321	0.39472	0.403956	0.390232	0.31284	0.384452	0.422856	0.464639	0.340981	0.327594	0.284188	0.526381
5:08	0.338846	0.484658	0.360629	0.353433	0.33585	0.351282	0.411158	0.38956	0.384947	0.442116	0.290549	0.489018
5:11	0.353224	0.383718	0.480488	0.388988	0.38869	0.335465	0.452897	0.481769	0.386682	0.376814	0.26694	0.454128
5:14	0.337274	0.369173	0.394999	0.461817	0.403763	0.34614	0.470212	0.470832	0.393945	0.387257	0.287682	0.432281
5:17	0.273495	0.422845	0.332606	0.335047	0.390481	0.33627	0.548591	0.525565	0.424785	0.416236	0.365619	0.465879
5:20	0.268195	0.540756	0.381415	0.30829	0.34612	0.341528	0.442096	0.520641	0.419453	0.328144	0.375964	0.425513
5:23	0.322227	0.439067	0.365737	0.265592	0.373696	0.31481	0.285561	0.545512	0.369447	0.301615	0.319789	0.353134
5:26	0.353544	0.392147	0.374709	0.323763	0.34799	0.337792	0.258467	0.593112	0.367686	0.295951	0.332329	0.359194
5:29	0.2825	0.374625	0.382121	0.350698	0.32798	0.335013	0.252783	0.512011	0.359992	0.359198	0.303167	0.391905
5:32	0.279169	0.374527	0.344062	0.362163	0.345367	0.433591	0.308729	0.436516	0.376019	0.339358	0.328106	0.354997
5:35	0.291398	0.374781	0.360667	0.31377	0.376208	0.349726	0.375748	0.495685	0.580595	0.409885	0.330855	0.317065
5:38	0.318303	0.384528	0.362143	0.341066	0.359247	0.368828	0.339654	0.396275	0.513837	0.509452	0.336318	0.327811
5:41	0.399177	0.410975	0.405939	0.334456	0.365212	0.390448	0.340375	0.444656	0.355497	0.395242	0.319875	0.31974
5:44	0.369298	0.558123	0.442769	0.305434	0.352835	0.402657	0.318377	0.415144	0.33212	0.405413	0.321288	0.317398
5:47	0.333439	0.469562	0.495589	0.29316	0.338237	0.446003	0.297284	0.329687	0.366461	0.36246	0.302969	0.322065
5:50	0.376309	0.481378	0.480734	0.303696	0.355868	0.521612	0.329645	0.347865	0.364737	0.418331	0.301749	0.320521
5:53	0.331518	0.530522	0.457224	0.290727	0.417752	0.643386	0.335778	0.370218	0.426435	0.462614	0.307183	0.348796
5:56	0.315936	0.420321	0.476497	0.297847	0.446735	0.551581	0.486628	0.407278	0.436804	0.354997	0.311707	0.374133
5:59	0.265573	0.346702	0.522905	0.35783	0.397891	0.536726	0.479798	0.414059	0.482568	0.326379	0.317708	0.346951
6:02	0.267535	0.303181	0.558702	0.359635	0.324078	0.516043	0.42723	0.409481	0.550452	0.356184	0.321053	0.312131
6:05	0.285618	0.331431	0.515945	0.352517	0.295032	0.47252	0.387082	0.323073	0.551894	0.375477	0.334736	0.325812
6:08	0.295239	0.406351	0.514986	0.540521	0.302168	0.405296	0.340081	0.402356	0.54421	0.319988	0.339421	0.359332
6:11	0.286453	0.364066	0.574169	0.435392	0.374949	0.327368	0.586418	0.508456	0.500899	0.312568	0.319279	0.333417
6:14	0.328706	0.341527	0.54113	0.389436	0.371852	0.323895	0.405171	0.493231	0.458095	0.376527	0.324734	0.305259
6:17	0.365613	0.363938	0.434322	0.380297	0.3692	0.360959	0.333363	0.348324	0.448032	0.469408	0.268937	0.356024
6:20	0.349058	0.370079	0.516498	0.355589	0.350863	0.344725	0.258445	0.341491	0.361494	0.467094	0.275778	0.383094
6:23	0.326005	0.357692	0.435483	0.351994	0.369951	0.336205	0.250321	0.315788	0.328924	0.420904	0.336695	0.321729
6:26	0.31345	0.355541	0.40868	0.380645	0.370356	0.338522	0.28665	0.293394	0.342224	0.424325	0.483319	0.310629
6:29	0.304842	0.384547	0.540086	0.324517	0.345701	0.3413	0.338474	0.281877	0.397677	0.382275	0.40801	0.357195
6:32	0.347721	0.392014	0.352372	0.271464	0.302525	0.345333	0.317817	0.362223	0.502667	0.326511	0.293249	0.352842
6:35	0.337077	0.394133	0.238754	0.282357	0.348572	0.32879	0.366777	0.402718	0.425725	0.315933	0.305696	0.302167
6:38	0.360448	0.362433	0.324431	0.3064	0.339168	0.354178	0.320241	0.377056	0.431246	0.303563	0.311498	0.309574
6:41	0.339954	0.377451	0.401817	0.322459	0.34746	0.431619	0.299136	0.265112	0.385986	0.273199	0.350353	0.331233
6:44	0.444544	0.364797	0.412474	0.307118	0.325995	0.429405	0.322827	0.221841	0.356987	0.279285	0.357829	0.34354
6:47	0.355009	0.35586	0.408399	0.327684	0.359071	0.338315	0.300847	0.319936	0.320581	0.295459	0.317658	0.290827
6:50	0.296965	0.38411	0.437702	0.333668	0.338984	0.312289	0.438138	0.377759	0.360507	0.351326	0.279272	0.301214
6:53	0.260177	0.384267	0.440731	0.317058	0.345714	0.316933	0.387699	0.318646	0.384012	0.346171	0.295968	0.34702
6:56	0.279388	0.354515	0.330135	0.307336	0.343668	0.321635	0.219832	0.305828	0.359154	0.340123	0.300742	0.359895
6:59	0.306769	0.30713	0.295455	0.42123	0.343589	0.396195	0.259097	0.358864	0.380411	0.352235	0.291809	0.295394
7:02	0.419643	0.33268	0.308681	0.361106	0.362648	0.457811	0.409756	0.391599	0.434708	0.363688	0.316273	0.290689
7:05	0.347528	0.350146	0.344929	0.335335	0.371297	0.298119	0.395752	0.362072	0.503864	0.349328	0.308626	0.365691
7:08	0.317651	0.364254	0.353708	0.302045	0.354639	0.33623	0.399839	0.447871	0.394337	0.338716	0.347639	0.452794
7:11	0.286909	0.365168	0.374324	0.287167	0.382382	0.353507	0.27179	0.405317	0.252213	0.305933	0.297642	0.546986
7:14	0.302104	0.362451	0.376153	0.279635	0.380287	0.377385	0.351499	0.386532	0.328599	0.294785	0.299884	0.527056
7:17	0.30427	0.366515	0.372138	0.286012	0.340501	0.348623	0.365966	0.372891	0.346176	0.287174	0.286942	0.469923
7:20	0.304708	0.363707	0.41007	0.291198	0.335279	0.329884	0.374007	0.320654	0.346121	0.283026	0.310244	0.476181
7:23	0.287483	0.33886	0.429762	0.262827	0.337412	0.299709	0.349006	0.244925	0.348642	0.293116	0.322115	0.437951
7:26	0.334949	0.35059	0.392471	0.297521	0.342121	0.323776	0.330986	0.303826	0.362616	0.318011	0.324207	0.418397
7:29	0.306393	0.341326	0.410532	0.288701	0.334214	0.325014	0.192525	0.38707	0.354685	0.352433	0.310689	0.371235
7:32	0.322013	0.34337	0.380951	0.3264	0.34408	0.347492	0.353934	0.387056	0.38715	0.3329	0.319232	0.307032
7:35	0.312686	0.37646	0.367967	0.310902	0.369134	0.492027	0.379184	0.335763	0.478027	0.291206	0.326989	0.326273
7:38	0.330448	0.346828	0.456334	0.284505	0.412253	0.421658	0.248787	0.305552	0.415213	0.282811	0.327657	0.292096
7:41	0.375862	0.354752	0.414715	0.305845	0.397026	0.37726	0.356083	0.357618	0.388656	0.317683	0.372208	0.277212
7:44	0.358768	0.386557	0.333751	0.306436	0.370688	0.399024	0.339226	0.405842	0.338025	0.306669	0.332147	0.298155
7:47	0.318425	0.396616	0.424638	0.282683	0.39629	0.386923	0.317133	0.324703	0.300337	0.309685	0.26666	0.30413
7:50	0.353609	0.372146	0.377984	0.279177	0.372701	0.240744	0.37458	0.34601	0.286414	0.325615	0.264096	0.319776
7:53	0.501049	0.348287	0.33355	0.320634	0.393696	0.357631	0.420554	0.374246	0.329205	0.323106	0.272171	0.334417
7:56	0.486369	0.383996	0.453673	0.317103	0.494948	0.352744	0.247474	0.333293	0.357467	0.301688	0.28526	0.342112
7:59	0.531705	0.368022	0.47544	0.35487	0.516838	0.263261	0.36081	0.389244	0.358169	0.310123	0.288177	0.322178
8:02	0.515131	0.343588	0.478932	0.375308	0.488921	0.427992	0.247482	0.359448	0.374226	0.416817	0.308352	0.325049
8:05	0.473126	0.361773	0.333157	0.350087	0.448029	0.617783	0.325829	0.347973	0.44407	0.437181	0.330155	0.300293
8:08	0.417769	0.382995	0.368141	0.32156	0.451927	0.573863	0.343118	0.356814	0.445109	0.475793	0.388921	0.31645
8:11	0.403066	0.461155	0.421158	0.285854	0.423439	0.598972	0.339535	0.356795	0.494629	0.48364	0.288228	0.336611
8:14	0.376673	0.615668	0.413394	0.269169	0.352496	0.555925	0.335607	0.382892	0.57184	0.409859	0.306063	0.305163
8:17	0.401238	0.558436	0.39008	0.314475	0.345726	0.447059	0.356691	0.380717	0.456937	0.477947	0.305183	0.349528
8:20	0.405685	0.661412	0.392982	0.336213	0.357112	0.490305	0.487374	0.358349	0.378153	0.491222	0.298779	0.36321
8:23	0.368305	0.606583	0.398754	0.342976	0.350732	0.421962	0.366542	0.405548	0.359024	0.403228	0.303985	0.343903
8:26	0.316388	0.576187	0.350534	0.330468	0.354455	0.453049	0.269861	0.486452	0.364251	0.401519	0.385147	0.324561
8:29	0.347283	0.651582	0.366419	0.440148	0.317259	0.370212	0.249014	0.300532	0.367773	0.415206	0.409911	0.304634
8:32	0.348526	0.617734	0.361389	0.426198	0.344105	0.367728	0.25932	0.423632	0.369562	0.414708	0.322012	0.313958
8:35	0.30467	0.530118	0.316891	0.332691	0.362127	0.330116	0.395172	0.435873	0.385276	0.395108	0.30247	0.31479
8:38	0.340157	0.559433	0.327853	0.343713	0.374171	0.312404	0.402348	0.50959	0.375748	0.372353	0.284502	0.303929
8:41	0.229236	0.517504	0.457305	0.452997	0.402439	0.283994	0.192617	0.542666	0.458607	0.445846	0.375217	0.398564
8:44	0.341661	0.355801	0.243985	0.36416	0.411683	0.312536	0.320296	0.328761	0.326079	0.330417	0.330001	0.497018
8:47	0.512293	0.628509	0.455147	0.39181	0.412047	0.327257	0.681605	0.633268	0.459073	0.374835	0.220721	0.395817
8:50	0.448902	0.646654	0.47724	0.554876	0.576809	0.544824	0.307057	0.59627	0.515677	0.469935	0.406755	0.553727
8:53	0.449797	0.593216	0.428057	0.392402	0.635406	0.547004	0.319523	0.704837	0.503856	0.401913	0.43341	0.589318
8:56	0.408853	0.612328	0.359473	0.341006	0.504679	0.501853	0.210561	0.663609	0.497426	0.373336	0.401504	0.578033
8:59	0.52496	0.5552	0.343817	0.385164	0.433078	0.508289	0.249062	0.404874	0.505829	0.380707	0.41665	0.557231
9:02	0.402483	0.504754	0.332504	0.363745	0.404942	0.441479	0.323782	0.622905	0.503341	0.412774	0.417643	0.516378
9:05	0.37771	0.621478	0.387331	0.340631	0.370838	0.406363	0.340191	0.428553	0.549293	0.370591	0.398951	0.473079
9:08	0.482543	0.616599	0.363408	0.420546	0.466286	0.334313	0.340965	0.478266	0.499526	0.320447	0.38855	0.492441
9:11	0.51325	0.557812	0.389753	0.353939	0.45246	0.359739	0.374764	0.475799	0.516027	0.387497	0.395239	0.457962
9:14	0.308845	0.649164	0.501069	0.37068	0.519657	0.464674	0.380729	0.468239	0.50156	0.369599	0.394051	0.425147
9:17	0.4588	0.69727	0.452187	0.30153	0.439048	0.477635	0.38257	0.558354	0.481409	0.341613	0.394638	0.392669
9:20	0.497709	0.607431	0.406287	0.299934	0.508957	0.474971	0.41588	0.626968	0.517354	0.316714	0.391234	0.34988
9:23	0.412508	0.542471	0.426085	0.323606	0.458359	0.498032	0.603231	0.577742	0.514355	0.366758	0.418545	0.307397
9:26	0.238836	0.550075	0.410378	0.323572	0.467127	0.500758	0.560553	0.480898	0.490366	0.368015	0.402876	0.290585
9:29	0.306811	0.457446	0.422084	0.306943	0.357179	0.469463	0.522919	0.415235	0.559948	0.336966	0.371312	0.29588
9:32	0.335464	0.54434	0.418841	0.314379	0.380799	0.429627	0.49831	0.566014	0.509243	0.299037	0.379554	0.332971
9:35	0.349199	0.557505	0.400272	0.401367	0.393957	0.43114	0.505052	0.490535	0.544966	0.370025	0.412331	0.458931
9:38	0.372785	0.561142	0.383976	0.364883	0.399383	0.442833	0.484268	0.52674	0.551214	0.403303	0.399304	0.517249
9:41	0.40901	0.61599	0.369987	0.328347	0.385685	0.414179	0.474274	0.534241	0.550553	0.374001	0.407251	0.455885
9:44	0.361882	0.582471	0.364198	0.316862	0.385635	0.389569	0.448065	0.536605	0.489454	0.366747	0.411346	0.432713
9:47	0.35506	0.407194	0.379565	0.336014	0.384437	0.36252	0.503516	0.557818	0.565206	0.399811	0.436995	0.42726
9:50	0.337626	0.440345	0.370605	0.324664	0.398385	0.40136	0.515585	0.53828	0.546983	0.394896	0.471871	0.336211
9:53	0.327063	0.426837	0.35234	0.323329	0.361347	0.412675	0.496064	0.519827	0.611829	0.426358	0.482314	0.283114
9:56	0.329605	0.434485	0.355043	0.311424	0.344188	0.417377	0.45279	0.724528	0.558376	0.372316	0.523382	0.285168
9:59	0.312542	0.438774	0.367209	0.296721	0.346756	0.438007	0.480313	0.634969	0.502693	0.378448	0.504823	0.306272
10:02	0.307715	0.458304	0.362007	0.292245	0.353166	0.484806	0.51254	0.556656	0.541344	0.381139	0.472424	0.3248
10:05	0.311462	0.519319	0.357585	0.284953	0.335996	0.430794	0.531686	0.55454	0.612605	0.374126	0.523727	0.347125
10:08	0.305948	0.458383	0.367231	0.276899	0.337604	0.444665	0.397963	0.344251	0.598565	0.351482	0.444374	0.344671
10:11	0.301897	0.433522	0.36514	0.310428	0.319025	0.398064	0.299664	0.455993	0.547256	0.41304	0.386746	0.325429
10:14	0.359245	0.432462	0.349375	0.342965	0.322112	0.327278	0.418973	0.502328	0.543393	0.390829	0.465206	0.316709
10:17	0.324039	0.451113	0.334313	0.322025	0.312625	0.395823	0.457075	0.575361	0.572423	0.3624	0.504906	0.32135
10:20	0.289135	0.456278	0.322688	0.273111	0.291812	0.409175	0.438891	0.584665	0.566253	0.348838	0.484795	0.336851
10:23	0.27587	0.44263	0.322109	0.265323	0.302915	0.349453	0.362113	0.52465	0.583329	0.445354	0.467625	0.333688
10:26	0.290347	0.41605	0.322187	0.263475	0.286436	0.350793	0.343686	0.552901	0.554882	0.441111	0.466794	0.328087
10:29	0.291365	0.377566	0.316991	0.241324	0.28777	0.328114	0.359048	0.54937	0.527308	0.42682	0.483767	0.318222
10:32	0.308979	0.386754	0.329519	0.265448	0.286254	0.270979	0.348019	0.533285	0.486463	0.432022	0.516404	0.314946
10:35	0.286976	0.387039	0.33369	0.276695	0.294226	0.271539	0.342638	0.529707	0.489542	0.434071	0.457052	0.31863
10:38	0.286387	0.408992	0.330353	0.334408	0.309007	0.316385	0.345394	0.568877	0.534733	0.407523	0.442016	0.323361
10:41	0.290002	0.401766	0.321673	0.241956	0.318482	0.326124	0.341985	0.690152	0.65237	0.371401	0.454766	0.33951
10:44	0.312491	0.383876	0.312296	0.308896	0.33517	0.341001	0.330155	0.602314	0.721106	0.34244	0.45549	0.337147
10:47	0.309535	0.392267	0.374159	0.217752	0.345865	0.395186	0.297986	0.554378	0.733807	0.360195	0.433985	0.3188
10:50	0.295715	0.405444	0.38467	0.247584	0.341157	0.390921	0.40108	0.577142	0.704195	0.354163	0.438978	0.336898
10:53	0.309377	0.420434	0.374401	0.244073	0.334414	0.364593	0.318381	0.581917	0.605804	0.348512	0.485173	0.330845
10:56	0.315163	0.435394	0.348937	0.232722	0.333909	0.334352	0.369082	0.539359	0.63041	0.338948	0.427711	0.324186
10:59	0.289755	0.374083	0.352214	0.244263	0.343528	0.346973	0.510683	0.583963	0.555874	0.348975	0.455882	0.315391
11:02	0.280642	0.36791	0.407215	0.275784	0.35411	0.351826	0.434451	0.433462	0.558916	0.368489	0.464221	0.321928
11:05	0.325435	0.356253	0.379266	0.261458	0.400964	0.32509	0.591663	0.434837	0.524581	0.349653	0.465398	0.396369
11:08	0.363261	0.363863	0.389403	0.28359	0.384186	0.306	0.465665	0.532024	0.59078	0.339758	0.457841	0.454885
11:11	0.318247	0.363135	0.336509	0.270071	0.323893	0.300808	0.375674	0.556753	0.610597	0.362552	0.426225	0.551221
11:14	0.301644	0.361831	0.236257	0.27255	0.310749	0.309696	0.438206	0.607162	0.597181	0.36947	0.495817	0.542329
11:17	0.317208	0.352902	0.269934	0.290224	0.29996	0.301723	0.414352	0.703217	0.494326	0.363265	0.469073	0.528409
11:20	0.317697	0.359718	0.274412	0.266086	0.27292	0.301978	0.415451	0.604308	0.514259	0.347783	0.450217	0.52556
11:23	0.301746	0.356657	0.284458	0.26478	0.246348	0.291589	0.299117	0.707867	0.574401	0.353066	0.487238	0.438126
11:26	0.282404	0.351018	0.294521	0.269679	0.26645	0.311396	0.289985	0.622662	0.516524	0.365262	0.404669	0.429246
11:29	0.281046	0.329846	0.281183	0.297469	0.273988	0.305734	0.355554	0.573604	0.520507	0.351004	0.378305	0.358592
11:32	0.285775	0.303731	0.281675	0.31926	0.263944	0.364211	0.365406	0.465694	0.496355	0.345056	0.382852	0.313484
11:35	0.282519	0.324848	0.285439	0.346182	0.270423	0.39276	0.433246	0.506883	0.53457	0.356863	0.385327	0.299078
11:38	0.26149	0.319715	0.294096	0.302832	0.308903	0.42594	0.510271	0.602678	0.510259	0.409505	0.383882	0.298123
11:41	0.28575	0.308034	0.328176	0.235687	0.283477	0.432371	0.430154	0.541713	0.517294	0.435439	0.409712	0.305204
11:44	0.276976	0.274785	0.335402	0.266277	0.31483	0.397855	0.326346	0.566706	0.466322	0.435692	0.383565	0.338112
11:47	0.274768	0.327581	0.328935	0.293612	0.33661	0.417442	0.388437	0.562215	0.506317	0.45104	0.418344	0.35292
11:50	0.274603	0.2832	0.370542	0.324475	0.344718	0.474583	0.565166	0.581209	0.485083	0.454179	0.438226	0.33429
11:53	0.296931	0.301292	0.381452	0.385546	0.366802	0.513979	0.52015	0.556738	0.50069	0.404712	0.432355	0.335874
11:56	0.25918	0.361964	0.372056	0.338666	0.388329	0.491546	0.479744	0.633454	0.512016	0.36151	0.398095	0.326009
11:59	0.249622	0.3058	0.346866	0.355193	0.385412	0.4661	0.480778	0.513984	0.543462	0.330236	0.425298	0.313484
12:02	0.260142	0.32756	0.348791	0.330389	0.326931	0.481663	0.452344	0.511598	0.571046	0.347289	0.382208	0.305553
12:05	0.259853	0.308234	0.340805	0.525846	0.326976	0.487941	0.436706	0.534722	0.610123	0.35394	0.4285	0.321505
12:08	0.21237	0.293272	0.347808	0.361621	0.318218	0.474675	0.415988	0.544572	0.740784	0.334316	0.414679	0.321247
12:11	0.223849	0.302694	0.363161	0.419287	0.2873	0.438867	0.207327	0.527101	0.707108	0.314455	0.330621	0.308688
12:14	0.243025	0.300302	0.377866	0.323055	0.291917	0.404394	0.264231	0.524479	0.714438	0.340829	0.369751	0.331479
12:17	0.243445	0.327586	0.350307	0.358913	0.28566	0.384086	0.299022	0.521302	0.652921	0.361429	0.4252	0.336068
12:20	0.223016	0.331861	0.342369	0.35436	0.295037	0.410348	0.312988	0.561631	0.646735	0.328551	0.484941	0.334049
12:23	0.234206	0.366767	0.269331	0.351748	0.284566	0.428641	0.307575	0.492184	0.664316	0.318228	0.416138	0.338524
12:26	0.242874	0.419816	0.292594	0.303425	0.27646	0.434918	0.307893	0.499413	0.644727	0.309375	0.454224	0.35599
12:29	0.249039	0.362761	0.319612	0.291995	0.289895	0.436702	0.299679	0.614572	0.622856	0.344282	0.433285	0.350814
12:32	0.249992	0.353341	0.305344	0.28282	0.281842	0.40199	0.334938	0.531309	0.647173	0.366145	0.410123	0.341046
12:35	0.252693	0.345988	0.292177	0.266211	0.268535	0.366223	0.314221	0.498892	0.586572	0.324184	0.39563	0.316325
12:38	0.255384	0.408107	0.285266	0.279302	0.271415	0.355107	0.312283	0.570707	0.565381	0.320236	0.291117	0.299307
12:41	0.234066	0.315352	0.297627	0.251808	0.263815	0.34134	0.362581	0.53313	0.545157	0.329512	0.277791	0.298093
12:44	0.242721	0.296044	0.290471	0.344374	0.254841	0.35142	0.322527	0.485411	0.520993	0.327243	0.393151	0.316377
12:47	0.229584	0.359451	0.274482	0.328807	0.256574	0.325741	0.35254	0.543746	0.480119	0.305598	0.430553	0.353333
12:50	0.243503	0.309228	0.271508	0.25222	0.23945	0.325225	0.40775	0.53757	0.479755	0.301444	0.442068	0.341659
12:53	0.234128	0.451623	0.282295	0.259628	0.255476	0.321223	0.47283	0.534146	0.495805	0.334657	0.428569	0.337875
12:56	0.240829	0.402023	0.282861	0.264215	0.258356	0.331175	0.412495	0.519125	0.49102	0.428292	0.540891	0.331835
12:59	0.23224	0.29826	0.268105	0.355139	0.252932	0.323105	0.330733	0.509822	0.510404	0.320852	0.441575	0.33832
13:02	0.23022	0.253924	0.262425	0.268329	0.251489	0.310789	0.602595	0.497638	0.521101	0.299025	0.380615	0.339319
13:05	0.236253	0.297022	0.27539	0.283812	0.269764	0.309339	0.520919	0.485214	0.469586	0.331031	0.399346	0.342427
13:08	0.237251	0.339952	0.276519	0.253794	0.262556	0.323724	0.485591	0.457251	0.492296	0.365884	0.412427	0.329138
13:11	0.226732	0.365495	0.267461	0.254908	0.251682	0.353277	0.475552	0.479615	0.491815	0.330633	0.396889	0.309956
13:14	0.227418	0.354575	0.268707	0.254812	0.256814	0.385007	0.472304	0.611202	0.48297	0.339643	0.409052	0.3021
13:17	0.214883	0.344089	0.277575	0.395499	0.269398	0.391642	0.494121	0.484513	0.491621	0.32199	0.423429	0.309286
13:20	0.226945	0.333203	0.286359	0.286493	0.252467	0.373656	0.502876	0.472022	0.519201	0.336318	0.495377	0.324485
13:23	0.229237	0.40133	0.27041	0.272082	0.239183	0.3623	0.464689	0.568026	0.494004	0.308435	0.497884	0.336074
13:26	0.223852	0.342031	0.268957	0.260994	0.251098	0.341515	0.461964	0.631067	0.476783	0.299797	0.403139	0.343772
13:29	0.22119	0.298674	0.293043	0.236591	0.251186	0.329145	0.473438	0.720164	0.461637	0.298104	0.394556	0.406572
13:32	0.218208	0.331214	0.306432	0.263062	0.246988	0.344653	0.172297	0.727399	0.48474	0.303868	0.397302	0.469053
13:35	0.212756	0.330118	0.339963	0.269029	0.227928	0.355851	0.345498	0.735694	0.486346	0.306489	0.406954	0.501186
13:38	0.208117	0.3362	0.368736	0.249793	0.240104	0.387913	0.49441	0.633438	0.483377	0.295826	0.452279	0.542218
13:41	0.208682	0.307103	0.39134	0.410584	0.237448	0.414363	0.43859	0.561716	0.48151	0.291821	0.46168	0.49951
13:44	0.199935	0.288553	0.423999	0.238851	0.243499	0.561777	0.447476	0.539215	0.489628	0.306977	0.456829	0.443029
13:47	0.205955	0.343676	0.447871	0.271822	0.248445	0.542901	0.388851	0.653762	0.488792	0.317281	0.464258	0.390684
13:50	0.201851	0.288828	0.466318	0.255676	0.276083	0.567397	0.371158	0.520657	0.460413	0.317979	0.511294	0.329504
13:53	0.216376	0.274088	0.481631	0.257352	0.29867	0.596955	0.474524	0.515698	0.456623	0.304887	0.501726	0.264364
13:56	0.207218	0.272685	0.500165	0.302005	0.316512	0.542809	0.411593	0.524424	0.481891	0.298411	0.477678	0.301021
13:59	0.197821	0.294143	0.504009	0.259269	0.361109	0.516586	0.343112	0.481954	0.490123	0.351669	0.431031	0.317831
14:02	0.193154	0.29029	0.516358	0.236864	0.318635	0.523781	0.295471	0.495543	0.476664	0.357561	0.380956	0.310027
14:05	0.186113	0.283361	0.454422	0.244262	0.266658	0.532733	0.29576	0.45549	0.465369	0.332617	0.351597	0.330102
14:08	0.17166	0.287975	0.441165	0.266434	0.249078	0.550673	0.289353	0.477876	0.468503	0.285903	0.376281	0.322356
14:11	0.184767	0.288394	0.426184	0.263411	0.272442	0.523048	0.451116	0.505407	0.485941	0.323056	0.381922	0.323643
14:14	0.193527	0.282741	0.403861	0.253661	0.247941	0.471941	0.426348	0.520832	0.472839	0.349165	0.367731	0.359325
14:17	0.179921	0.303125	0.389286	0.279116	0.236233	0.421899	0.387833	0.572027	0.45488	0.358486	0.33876	0.320943
14:20	0.161333	0.302233	0.389149	0.289307	0.227869	0.398841	0.390275	0.53545	0.478673	0.377493	0.348956	0.401037
14:23	0.173232	0.315343	0.391281	0.360636	0.25223	0.4048	0.417364	0.492156	0.496836	0.434454	0.373698	0.465686
14:26	0.174152	0.297059	0.378816	0.289807	0.248987	0.387201	0.430428	0.48491	0.484935	0.467963	0.354966	0.564354
14:29	0.165715	0.272969	0.361557	0.239047	0.227501	0.364001	0.401139	0.474447	0.476062	0.380411	0.329235	0.546022
14:32	0.149946	0.238071	0.36401	0.207572	0.229503	0.37259	0.373419	0.485817	0.469872	0.3991	0.360307	0.467671
14:35	0.160678	0.292866	0.378367	0.317113	0.22376	0.381735	0.233469	0.497833	0.482211	0.395767	0.383394	0.450712
14:38	0.157841	0.276633	0.361751	0.196624	0.232243	0.37504	0.364739	0.442378	0.467003	0.427349	0.368242	0.417479
14:41	0.155203	0.270576	0.345162	0.240823	0.222798	0.356507	0.226545	0.496516	0.444009	0.423739	0.347612	0.345507
14:44	0.177147	0.289556	0.348648	0.279426	0.210383	0.369669	0.259061	0.502361	0.496863	0.396255	0.328325	0.318911
14:47	0.211613	0.277837	0.377119	0.355863	0.237741	0.385655	0.310389	0.516476	0.574798	0.435197	0.345996	0.304865
14:50	0.191338	0.293355	0.368754	0.396405	0.252766	0.391482	0.326004	0.454114	0.58615	0.366169	0.427366	0.305863
14:53	0.154409	0.277747	0.349628	0.422997	0.233369	0.37888	0.551461	0.498267	0.616536	0.326699	0.430409	0.338013
14:56	0.159992	0.260017	0.344965	0.464164	0.228433	0.37603	0.506165	0.463473	0.514135	0.284739	0.410006	0.343842
14:59	0.172629	0.262646	0.361713	0.444537	0.207403	0.37204	0.217597	0.481807	0.511222	0.27816	0.391186	0.339174
15:02	0.170195	0.278915	0.36723	0.421613	0.227229	0.388115	0.316409	0.506129	0.506909	0.299553	0.393989	0.310016
15:05	0.146235	0.262935	0.357861	0.412742	0.244097	0.380154	0.370111	0.479725	0.480368	0.30008	0.357548	0.294096
15:08	0.147533	0.243734	0.344672	0.358178	0.226862	0.366916	0.457901	0.495948	0.449154	0.29087	0.39397	0.296251
15:11	0.156719	0.241458	0.357801	0.308146	0.216074	0.372955	0.434386	0.355796	0.454635	0.302009	0.407006	0.31465
15:14	0.171045	0.247866	0.383578	0.301379	0.231724	0.380041	0.439677	0.437605	0.472856	0.319395	0.393572	0.336368
15:17	0.154483	0.260647	0.361039	0.293392	0.241774	0.371405	0.403918	0.495794	0.464137	0.302518	0.378809	0.332331
15:20	0.148292	0.25089	0.347727	0.287565	0.22386	0.363947	0.695561	0.501804	0.45643	0.274497	0.332246	0.337426
15:23	0.146344	0.236046	0.359321	0.271494	0.216941	0.370273	0.508104	0.471885	0.459689	0.268515	0.339112	0.443669
15:26	0.163659	0.246981	0.423808	0.281813	0.222458	0.41685	0.4835	0.505816	0.489589	0.32068	0.346427	0.535894
15:29	0.12794	0.258945	0.429839	0.289462	0.242123	0.479153	0.497773	0.502347	0.483906	0.318362	0.372315	0.537279
15:32	0.122196	0.239252	0.393216	0.266815	0.233263	0.531518	0.475903	0.484375	0.481005	0.268884	0.399665	0.591524
15:35	0.147866	0.243232	0.375986	0.265482	0.228202	0.638942	0.438549	0.449163	0.45767	0.271378	0.410529	0.537635
15:38	0.16408	0.23979	0.382835	0.260331	0.231813	0.530693	0.485088	0.409592	0.473752	0.281899	0.366967	0.510107
15:41	0.163839	0.261727	0.381001	0.292499	0.30374	0.617266	0.483815	0.542996	0.491109	0.287903	0.40494	0.52174
15:44	0.138451	0.245636	0.349085	0.2584	0.307559	0.692861	0.479894	0.553857	0.484067	0.27372	0.428461	0.462194
15:47	0.135371	0.221824	0.334238	0.275257	0.275096	0.662447	0.412459	0.532649	0.462817	0.301008	0.434038	0.39146
15:50	0.145922	0.242105	0.36588	0.256974	0.251942	0.549004	0.419646	0.381763	0.484616	0.331816	0.462038	0.33249
15:53	0.161572	0.254079	0.355242	0.285788	0.273627	0.482302	0.298065	0.397722	0.495737	0.340727	0.471682	0.319804
15:56	0.131632	0.242716	0.332895	0.304122	0.247283	0.430989	0.255061	0.549527	0.495925	0.342089	0.503543	0.328216
15:59	0.131898	0.234664	0.319161	0.288172	0.234395	0.393936	0.292724	0.515304	0.468682	0.417381	0.432453	0.305408
16:02	0.142627	0.218935	0.319664	0.268953	0.235954	0.384768	0.294785	0.625352	0.474472	0.561263	0.370643	0.357754
16:05	0.150162	0.240038	0.353839	0.280876	0.251024	0.431715	0.298633	0.695191	0.522887	0.460391	0.419246	0.365556
16:08	0.138362	0.259706	0.348992	0.301316	0.243361	0.38485	0.326872	0.813529	0.526577	0.515317	0.502336	0.334777
16:11	0.136585	0.23402	0.323947	0.282034	0.230677	0.378723	0.345218	0.732998	0.472868	0.421972	0.437744	0.321028
16:14	0.137702	0.23266	0.346656	0.27118	0.220373	0.378709	0.314281	0.478838	0.423897	0.419393	0.415288	0.339012
16:17	0.148823	0.24511	0.385677	0.263638	0.226906	0.34089	0.318551	0.557533	0.504668	0.357783	0.491785	0.33272
16:20	0.143405	0.256067	0.370227	0.277807	0.240953	0.348953	0.350336	0.526773	0.508203	0.317247	0.527477	0.308343
16:23	0.112777	0.241255	0.347643	0.262536	0.222582	0.381309	0.334503	0.506236	0.469881	0.283317	0.591666	0.310473
16:26	0.112798	0.232973	0.332167	0.280211	0.21987	0.349294	0.28338	0.480049	0.545429	0.262564	0.444687	0.320305
16:29	0.145028	0.219288	0.347898	0.292851	0.223227	0.343103	0.249309	0.534779	0.626946	0.307801	0.340024	0.314625
16:32	0.163737	0.252474	0.366121	0.290937	0.234087	0.352789	0.308918	0.54822	0.618194	0.306262	0.382007	0.33977
16:35	0.134233	0.239258	0.351554	0.296801	0.223914	0.326402	0.458222	0.593855	0.688171	0.314888	0.418372	0.343572
16:38	0.1419	0.229946	0.347745	0.27088	0.214702	0.31541	0.433108	0.520976	0.732756	0.301823	0.374457	0.43564
16:41	0.137182	0.236985	0.367106	0.254613	0.220905	0.355336	0.401442	0.506406	0.643099	0.29241	0.344845	0.569841
16:44	0.158534	0.257545	0.374613	0.274857	0.226512	0.379061	0.375366	0.466275	0.653867	0.325765	0.367875	0.557486
16:47	0.0808223	0.242158	0.359034	0.281364	0.221949	0.364768	0.354466	0.490381	0.576414	0.410455	0.351962	0.507877
16:50	0.100194	0.230524	0.353449	0.304581	0.2114	0.425897	0.420832	0.506478	0.608891	0.424276	0.358983	0.572885
16:53	0.151946	0.238819	0.358579	0.310428	0.213266	0.458544	0.262084	0.508333	0.593433	0.469499	0.401987	0.541766
16:56	0.15324	0.253429	0.383016	0.338042	0.215242	0.44498	0.356851	0.488942	0.536413	0.540291	0.453909	0.495271
16:59	0.123255	0.258581	0.364286	0.406136	0.230556	0.366254	0.506883	0.512907	0.495324	0.479159	0.451048	0.456696
17:02	0.116132	0.243197	0.348136	0.364635	0.257485	0.34454	0.402388	0.445614	0.477159	0.363146	0.45793	0.406911
17:05	0.11298	0.246347	0.3434	0.284338	0.281212	0.369968	0.348076	0.519257	0.467022	0.378658	0.442852	0.361355
17:08	0.14361	0.265685	0.368661	0.281113	0.301842	0.400222	0.416838	0.484387	0.488948	0.357289	0.500074	0.321744
17:11	0.127422	0.248678	0.419535	0.294742	0.312109	0.354167	0.504699	0.467054	0.49029	0.334765	0.535427	0.327579
17:14	0.11649	0.257616	0.43475	0.330304	0.312546	0.416742	0.470288	0.446857	0.458866	0.29869	0.600864	0.328017
17:17	0.116	0.232509	0.42838	0.362995	0.32329	0.531147	0.453407	0.522752	0.463367	0.259979	0.483788	0.301102
17:20	0.129718	0.228229	0.458734	0.313381	0.328201	0.594336	0.335929	0.517267	0.472635	0.269837	0.383553	0.290988
17:23	0.141368	0.255764	0.463373	0.314139	0.337918	0.618284	0.314481	0.477052	0.49056	0.290702	0.375016	0.284518
17:26	0.144578	0.2419	0.46802	0.29544	0.360328	0.574888	0.343103	0.493971	0.452544	0.303877	0.333863	0.308893
17:29	0.111093	0.235058	0.393204	0.315041	0.396092	0.47891	0.323164	0.477831	0.474982	0.293092	0.322733	0.339978
17:32	0.121313	0.230386	0.372423	0.336007	0.408162	0.429872	0.52683	0.490112	0.444087	0.315661	0.330442	0.32991
17:35	0.141183	0.29947	0.368456	0.347795	0.438262	0.490048	0.571465	0.539692	0.522841	0.318184	0.325018	0.336896
17:38	0.12642	0.236813	0.343688	0.333261	0.470373	0.460725	0.492696	0.518767	0.489883	0.309558	0.362296	0.426659
17:41	0.114926	0.240923	0.322475	0.380853	0.47619	0.383799	0.411109	0.442861	0.585145	0.285298	0.312058	0.484855
17:44	0.120745	0.239036	0.345923	0.373438	0.417513	0.438929	0.408414	0.492284	0.502912	0.281055	0.334016	0.520488
17:47	0.141179	0.240123	0.377095	0.401717	0.417504	0.424295	0.445032	0.736716	0.505458	0.319808	0.359207	0.506149
17:50	0.121184	0.25304	0.365007	0.423216	0.414071	0.359238	0.454964	0.703668	0.48866	0.300295	0.371778	0.592678
17:53	0.120478	0.235774	0.349971	0.371738	0.385361	0.369215	0.469078	0.674978	0.555427	0.27942	0.403769	0.558112
17:56	0.116052	0.223696	0.345926	0.277434	0.355312	0.395876	0.437078	0.552084	0.642971	0.286295	0.439766	0.51594
17:59	0.141007	0.266995	0.356522	0.340812	0.386018	0.361147	0.451314	0.51238	0.720524	0.298049	0.407182	0.559105
18:02	0.105971	0.255437	0.350221	0.324359	0.386394	0.334733	0.403086	0.480039	0.737072	0.38402	0.511164	0.574699
18:05	0.0988352	0.246588	0.332555	0.304839	0.370425	0.356318	0.392747	0.481459	0.608385	0.369213	0.46111	0.515207
18:08	0.110415	0.242086	0.33794	0.291436	0.360085	0.420006	0.429825	0.45547	0.52693	0.35511	0.437803	0.479443
18:11	0.126878	0.247639	0.358598	0.289545	0.357087	0.411782	0.425951	0.454228	0.488013	0.427408	0.48047	0.437486
18:14	0.126786	0.258681	0.359972	0.32209	0.345919	0.52687	0.4103	0.436754	0.493555	0.450884	0.506949	0.324006
18:17	0.113139	0.220702	0.335145	0.28929	0.354205	0.591305	0.409432	0.476967	0.475185	0.516207	0.501326	0.324797
18:20	0.109792	0.235936	0.334553	0.269187	0.37782	0.477493	0.28348	0.456487	0.475884	0.362038	0.498934	0.300449
18:23	0.120133	0.281874	0.403448	0.256208	0.411996	0.485711	0.288215	0.509231	0.456603	0.335957	0.523908	0.293453
18:26	0.12238	0.258826	0.47677	0.287727	0.356099	0.538534	0.374719	0.491908	0.485974	0.30543	0.444444	0.391868
18:29	0.108333	0.246116	0.472336	0.287309	0.332968	0.668125	0.440356	0.465801	0.548994	0.31987	0.373112	0.403614
18:32	0.110354	0.241468	0.288152	0.274237	0.375884	0.689551	0.522947	0.463231	0.567536	0.318646	0.348461	0.430059
18:35	0.124941	0.257877	0.359884	0.30447	0.410608	0.463167	0.446555	0.526183	0.535678	0.287836	0.35041	0.496178
18:38	0.136875	0.277709	0.437587	0.355963	0.384624	0.427825	0.414826	0.541148	0.483837	0.365959	0.304502	0.49938
18:41	0.11058	0.278171	0.430662	0.369838	0.420589	0.378197	0.426264	0.668874	0.501779	0.396927	0.3179	0.425032
18:44	0.103798	0.257407	0.465539	0.310802	0.468398	0.395211	0.410395	0.792887	0.582862	0.405957	0.354446	0.363648
18:47	0.112662	0.234175	0.548577	0.263729	0.477318	0.407421	0.376605	0.473859	0.490957	0.373534	0.324363	0.35995
18:50	0.132738	0.292223	0.64076	0.299317	0.451052	0.390482	0.388917	0.522779	0.557958	0.344166	0.347291	0.354736
18:53	0.120555	0.328084	0.629795	0.409118	0.475942	0.402939	0.344403	0.886473	0.611245	0.36723	0.343621	0.352177
18:56	0.109147	0.284189	0.621816	0.399322	0.529469	0.473772	0.322646	0.700085	0.654243	0.414902	0.393182	0.345965
18:59	0.113631	0.307381	0.639951	0.387996	0.460141	0.547333	0.380998	0.62609	0.653189	0.435317	0.397762	0.418809
19:02	0.115487	0.265302	0.67828	0.398532	0.465149	0.520718	0.378396	0.585002	0.657052	0.425216	0.43167	0.430842
19:05	0.127177	0.332976	0.635817	0.414344	0.520649	0.59767	0.4651	0.646393	0.672394	0.516589	0.341644	0.383807
19:08	0.121512	0.302124	0.596625	0.478343	0.47898	0.561989	0.498837	0.585011	0.550178	0.515225	0.276085	0.34628
19:11	0.103876	0.31505	0.480127	0.429338	0.54358	0.466301	0.576149	0.561717	0.491035	0.470456	0.338218	0.316644
19:14	0.110318	0.276829	0.462546	0.308409	0.583488	0.473533	0.575066	0.433737	0.500827	0.498438	0.419425	0.371393
19:17	0.114109	0.306443	0.464889	0.357153	0.565703	0.521015	0.431967	0.424229	0.503044	0.490808	0.393762	0.455421
19:20	0.12854	0.28274	0.464941	0.482469	0.485714	0.519313	0.417998	0.482816	0.486676	0.506526	0.382302	0.515889
19:23	0.133795	0.293447	0.485277	0.434145	0.474732	0.419193	0.421793	0.656553	0.487536	0.485479	0.45104	0.535926
19:26	0.14597	0.303654	0.503953	0.39755	0.464231	0.553832	0.410356	0.765749	0.51893	0.48585	0.42877	0.593017
19:29	0.127896	0.297262	0.438179	0.323002	0.52376	0.560105	0.310464	0.786384	0.625202	0.460273	0.464277	0.676355
19:32	0.146111	0.268062	0.408433	0.377466	0.523956	0.495969	0.355753	0.548072	0.663273	0.468484	0.456728	0.622429
19:35	0.141207	0.146777	0.408143	0.421389	0.548746	0.524079	0.434498	0.591275	0.722089	0.494147	0.463421	0.576948
19:38	0.11685	0.240697	0.429235	0.393912	0.588061	0.528473	0.496387	0.589961	0.722947	0.50918	0.476466	0.602005
19:41	0.127656	0.293536	0.493019	0.346815	0.604271	0.509046	0.466888	0.601285	0.748238	0.532636	0.550724	0.570729
19:44	0.142989	0.321683	0.510258	0.340206	0.499656	0.598699	0.423795	0.595978	0.708151	0.570456	0.50926	0.586467
19:47	0.148502	0.345806	0.507156	0.366405	0.461316	0.750637	0.470855	0.682375	0.718634	0.537601	0.505497	0.584957
19:50	0.156869	0.34635	0.503166	0.377404	0.48967	0.732493	0.447872	0.746918	0.697833	0.505707	0.470569	0.522912
19:53	0.15953	0.351254	0.590449	0.442447	0.488575	0.589685	0.353897	0.652423	0.656741	0.512529	0.491007	0.545462
19:56	0.163353	0.342188	0.681795	0.45881	0.429974	0.62994	0.353881	0.435192	0.672689	0.532246	0.489245	0.545743
19:59	0.0953721	0.331144	0.606874	0.381156	0.447273	0.748483	0.341946	0.572581	0.644929	0.473123	0.490851	0.532801
20:02	0.098812	0.324989	0.599939	0.342424	0.442379	0.661768	0.347	0.652717	0.639771	0.488891	0.462919	0.551453
20:05	0.118294	0.363222	0.589555	0.310054	0.43652	0.618541	0.453778	0.649739	0.685196	0.498246	0.450275	0.542306
20:08	0.127847	0.380281	0.503493	0.354631	0.41687	0.622484	0.47343	0.754469	0.693545	0.485545	0.549996	0.591221
20:11	0.110982	0.383784	0.456105	0.313467	0.412796	0.613372	0.284654	0.665173	0.728315	0.445658	0.560701	0.516933
20:14	0.118159	0.364324	0.459471	0.278288	0.435433	0.596126	0.327116	0.465546	0.693437	0.441678	0.432221	0.521501
20:17	0.118506	0.34801	0.683361	0.261592	0.432914	0.620704	0.433201	0.459799	0.622132	0.43442	0.402924	0.505883
20:20	0.145178	0.376938	0.53868	0.290113	0.420125	0.765651	0.469296	0.489867	0.639335	0.514844	0.384123	0.479852
20:23	0.115454	0.405719	0.416173	0.270276	0.420225	0.60568	0.339675	0.49145	0.57543	0.50923	0.353229	0.519956
20:26	0.124817	0.395713	0.454348	0.244078	0.437703	0.5672	0.396279	0.598275	0.527209	0.495941	0.265869	0.568777
20:29	0.123339	0.395879	0.456224	0.248706	0.453811	0.535852	0.373976	0.583175	0.443425	0.537508	0.35601	0.555627
20:32	0.127719	0.439238	0.419772	0.247388	0.436434	0.487549	0.426562	0.606235	0.465056	0.432814	0.424066	0.547219
20:35	0.125254	0.479299	0.431823	0.295598	0.409523	0.490213	0.599367	0.652521	0.487716	0.384979	0.491039	0.508726
20:38	0.119177	0.456193	0.61095	0.328234	0.423731	0.454137	0.629626	0.71595	0.449528	0.37294	0.434276	0.462458
20:41	0.119904	0.434889	0.491226	0.405519	0.446686	0.439491	0.453303	0.716435	0.43722	0.460812	0.471728	0.402724
20:44	0.133009	0.453501	0.437666	0.394457	0.433613	0.607418	0.326252	0.703418	0.455611	0.528509	0.483206	0.392871
20:47	0.139649	0.432549	0.507937	0.463304	0.390892	0.572086	0.63079	0.661075	0.465567	0.377269	0.501003	0.410026
20:50	0.113637	0.389477	0.402955	0.537087	0.413748	0.574889	0.507905	0.584739	0.449423	0.444205	0.503432	0.393367
20:53	0.136211	0.389071	0.394248	0.409165	0.45555	0.618533	0.244989	0.418677	0.578325	0.342049	0.487777	0.358583
20:56	0.154967	0.407128	0.274726	0.236976	0.421348	0.631866	0.284706	0.623165	0.598837	0.33599	0.57404	0.331938
20:59	0.161851	0.409018	0.30294	0.321317	0.391569	0.576417	0.405503	0.515604	0.517283	0.37909	0.443303	0.385527
21:02	0.131216	0.399249	0.393532	0.386978	0.411685	0.553292	0.429275	0.534874	0.466319	0.390131	0.385658	0.436769
21:05	0.128505	0.406638	0.533459	0.418137	0.432268	0.599544	0.429273	0.60744	0.5517	0.50898	0.350028	0.402907
21:08	0.122328	0.413582	0.526666	0.465923	0.433954	0.546798	0.389163	0.462455	0.60625	0.566197	0.322054	0.434318
21:11	0.155126	0.425272	0.443462	0.432461	0.423595	0.504872	0.381082	0.672826	0.723215	0.468199	0.332388	0.506609
21:14	0.134541	0.417617	0.376246	0.396473	0.410136	0.529544	0.401693	0.534257	0.741807	0.444413	0.319842	0.641186
21:17	0.11683	0.363617	0.385986	0.364516	0.480957	0.541231	0.393954	0.520616	0.664174	0.423546	0.336512	0.601243
21:20	0.116416	0.385111	0.396064	0.432631	0.506883	0.517698	0.312224	0.591727	0.634509	0.458049	0.348048	0.558391
21:23	0.16115	0.434075	0.395573	0.430356	0.432877	0.572399	0.611459	0.583203	0.556024	0.470466	0.328365	0.562593
21:26	0.137904	0.441953	0.593293	0.410111	0.403615	0.666883	0.560251	0.542681	0.519083	0.436954	0.334613	0.594064
21:29	0.121765	0.457102	0.476104	0.337664	0.424894	0.581741	0.446384	0.387688	0.457565	0.407242	0.326925	0.566379
21:32	0.145946	0.456545	0.34692	0.427253	0.415914	0.514179	0.512543	0.493715	0.440702	0.417648	0.315715	0.529486
21:35	0.144708	0.426815	0.410223	0.291904	0.411607	0.577642	0.50603	0.605908	0.456577	0.545404	0.309764	0.562166
21:38	0.147104	0.424724	0.430994	0.421194	0.385937	0.620198	0.456647	0.635654	0.439488	0.428665	0.319493	0.584296
21:41	0.127145	0.409411	0.45886	0.354601	0.390373	0.54538	0.38148	0.476761	0.347606	0.466503	0.361495	0.586769
21:44	0.128335	0.398468	0.613155	0.307802	0.390988	0.554535	0.333449	0.523383	0.44015	0.409948	0.436154	0.593486
21:47	0.135881	0.385929	0.500029	0.301973	0.406561	0.510728	0.55145	0.560684	0.533241	0.489227	0.510761	0.558229
21:50	0.160409	0.387675	0.634734	0.342342	0.416536	0.55881	0.371856	0.721161	0.661179	0.463447	0.444079	0.543968
21:53	0.121672	0.369168	0.442843	0.39416	0.481772	0.426721	0.366868	0.469649	0.652547	0.430827	0.469901	0.587363
21:56	0.135752	0.363575	0.410547	0.388065	0.520263	0.537074	0.355089	0.481204	0.641015	0.354203	0.474343	0.553465
21:59	0.149219	0.399325	0.391018	0.414989	0.466362	0.604099	0.392186	0.431808	0.675826	0.298161	0.480469	0.593104
22:02	0.165907	0.366792	0.353587	0.351712	0.390471	0.767465	0.430684	0.428673	0.687567	0.400815	0.483079	0.622547
22:05	0.157921	0.382476	0.393752	0.351092	0.39849	0.524365	0.369007	0.551445	0.631976	0.449209	0.482366	0.596198
22:08	0.157033	0.387114	0.3852	0.384674	0.42092	0.567713	0.313611	0.448498	0.672323	0.449515	0.478139	0.547087
22:11	0.1586	0.373954	0.396913	0.326112	0.414056	0.466426	0.287715	0.403469	0.640479	0.465495	0.481437	0.497354
22:14	0.161907	0.461626	0.565294	0.343616	0.401966	0.489944	0.46579	0.444265	0.558881	0.514501	0.461303	0.408118
22:17	0.150286	0.467602	0.349773	0.380313	0.428905	0.560918	0.495057	0.463046	0.477232	0.491022	0.424252	0.338416
22:20	0.144431	0.475765	0.404787	0.320678	0.439312	0.523081	0.423534	0.502701	0.58238	0.543137	0.416525	0.309072
22:23	0.151004	0.467016	0.416409	0.350875	0.405949	0.527388	0.3663	0.548494	0.61821	0.343514	0.453913	0.379158
22:26	0.15985	0.410698	0.407808	0.587443	0.37702	0.58539	0.453291	0.650325	0.669377	0.327075	0.534692	0.521742
22:29	0.150681	0.382244	0.44861	0.517677	0.393488	0.530084	0.504974	0.627211	0.698862	0.34077	0.618016	0.538975
22:32	0.151929	0.390447	0.385206	0.357065	0.422745	0.40479	0.523643	0.573775	0.720292	0.384739	0.506608	0.554085
22:35	0.151402	0.39392	0.380545	0.39185	0.431261	0.421283	0.338941	0.49171	0.612737	0.386472	0.385814	0.633192
22:38	0.169816	0.370299	0.373459	0.355923	0.435217	0.48938	0.262371	0.502123	0.479135	0.417494	0.346395	0.609286
22:41	0.175712	0.50033	0.45771	0.437953	0.479544	0.519313	0.387425	0.635968	0.479539	0.442437	0.334249	0.598239
22:44	0.15139	0.484751	0.407001	0.394101	0.523562	0.459186	0.396238	0.640307	0.470833	0.512004	0.336021	0.696717
22:47	0.143645	0.41103	0.280723	0.433871	0.503119	0.461095	0.404914	0.535598	0.435893	0.426984	0.299712	0.600417
22:50	0.16333	0.399047	0.32858	0.300063	0.423716	0.42933	0.302991	0.48583	0.491825	0.343192	0.311123	0.600257
22:53	0.167573	0.391787	0.36263	0.321557	0.38754	0.486701	0.363193	0.451229	0.615077	0.411382	0.328919	0.591712
22:56	0.112706	0.393634	0.367369	0.376169	0.396235	0.577577	0.335265	0.462025	0.506756	0.481737	0.326221	0.552442
22:59	0.134313	0.390504	0.340651	0.411596	0.409554	0.633189	0.313951	0.438055	0.567168	0.429299	0.28035	0.542413
23:02	0.145967	0.369225	0.373874	0.447293	0.42323	0.5267	0.231051	0.415004	0.671318	0.436194	0.318414	0.516919
23:05	0.143235	0.410593	0.426899	0.423116	0.406864	0.45628	0.291444	0.41648	0.633078	0.490496	0.413887	0.508517
23:08	0.0960384	0.400232	0.29574	0.364019	0.414032	0.408454	0.267638	0.515371	0.620674	0.47047	0.376543	0.501344
23:11	0.11386	0.44161	0.321946	0.428365	0.420942	0.436151	0.263237	0.547642	0.609997	0.383937	0.336673	0.44075
23:14	0.132096	0.438157	0.395069	0.290011	0.442944	0.484553	0.32362	0.516022	0.647973	0.320829	0.29685	0.365418
23:17	0.143899	0.528145	0.548049	0.336641	0.448105	0.607231	0.354435	0.488126	0.651072	0.316322	0.343941	0.334652
23:20	0.123615	0.484469	0.472601	0.366615	0.46867	0.650769	0.482528	0.553024	0.62868	0.29127	0.350578	0.332361
23:23	0.123585	0.422047	0.394392	0.461842	0.463187	0.470974	0.359195	0.653421	0.588598	0.274249	0.306993	0.387268
23:26	0.128391	0.383259	0.370664	0.424597	0.399156	0.435932	0.307122	0.639385	0.501597	0.267589	0.294102	0.398286
23:29	0.154551	0.338418	0.414936	0.371523	0.358361	0.465829	0.285772	0.601566	0.483447	0.270897	0.334547	0.380651
23:32	0.125741	0.348258	0.534337	0.391353	0.368185	0.453114	0.269246	0.75335	0.446709	0.263712	0.31342	0.411925
23:35	0.128903	0.350135	0.309453	0.383654	0.413281	0.527991	0.306653	0.702166	0.462464	0.240552	0.4377	0.545122
23:38	0.129073	0.348307	0.415	0.356233	0.395245	0.626191	0.388421	0.709951	0.400831	0.322412	0.427885	0.484674
23:41	0.141414	0.361029	0.404305	0.314388	0.389071	0.564297	0.339751	0.631912	0.453988	0.295241	0.45975	0.574725
23:44	0.150469	0.358731	0.444239	0.307026	0.375107	0.505329	0.353104	0.503549	0.464242	0.288143	0.452215	0.656282
23:47	0.131134	0.344096	0.449739	0.270868	0.39597	0.49602	0.408885	0.396326	0.513	0.246008	0.450841	0.603502
23:50	0.151822	0.353912	0.386596	0.228931	0.488184	0.455826	0.446066	0.43368	0.539341	0.270137	0.438691	0.629892
23:53	0.140634	0.409569	0.331133	0.23701	0.548315	0.458619	0.392956	0.427421	0.561205	0.362808	0.453639	0.61142
23:56	0.154546	0.403176	0.36211	0.296148	0.59079	0.441289	0.381288	0.419921	0.623649	0.420198	0.473479	0.620739
23:59	0.128262	0.44674	0.410483	0.328685	0.583111	0.453927	0.366014	0.432266	0.644609	0.469103	0.47646	0.594713
0:02	0.121136	0.493307	0.387064	0.293267	0.577712	0.564421	0.316616	0.45846	0.698565	0.478191	0.513014	0.572167
0:05	0.129074	0.494845	0.442155	0.273386	0.623773	0.63378	0.263535	0.515859	0.645607	0.447404	0.430375	0.591976
0:08	0.145352	0.517224	0.503341	0.312528	0.564624	0.605712	0.226345	0.634908	0.59628	0.461757	0.37058	0.552645
0:11	0.120839	0.677147	0.563776	0.363408	0.51605	0.624604	0.304341	0.467422	0.594127	0.478071	0.37344	0.492721
0:14	0.135218	0.521819	0.616618	0.411111	0.458526	0.588469	0.279457	0.383215	0.61282	0.435727	0.404334	0.434546
0:17	0.132943	0.481397	0.666615	0.410333	0.438793	0.58278	0.272531	0.399093	0.623747	0.405924	0.463838	0.412934
0:20	0.152617	0.534851	0.714428	0.487722	0.406269	0.684842	0.283307	0.448257	0.673347	0.336993	0.522939	0.401884
0:23	0.124174	0.554759	0.586672	0.38625	0.391308	0.768135	0.264499	0.5642	0.672948	0.308335	0.481402	0.423893
0:26	0.121864	0.581519	0.544667	0.329433	0.407647	0.62054	0.250096	0.720905	0.652421	0.288988	0.387957	0.452537
0:29	0.128527	0.548857	0.479449	0.30825	0.398975	0.564125	0.301111	0.545694	0.640229	0.286563	0.339566	0.416009
0:32	0.143034	0.542569	0.486359	0.301112	0.393683	0.44069	0.357947	0.581329	0.588615	0.260629	0.323145	0.432295
0:35	0.138665	0.490621	0.440375	0.319908	0.383773	0.359847	0.448443	0.51506	0.579625	0.293924	0.301042	0.477671
0:38	0.124059	0.453114	0.410534	0.309129	0.412591	0.381866	0.442182	0.55973	0.462648	0.250522	0.288373	0.453043
0:41	0.150768	0.441838	0.397467	0.296149	0.420214	0.447253	0.390251	0.638725	0.425228	0.21741	0.300201	0.483674
0:44	0.157366	0.448122	0.391242	0.291207	0.412327	0.4559	0.418905	0.720283	0.415874	0.237741	0.316683	0.587897
0:47	0.154166	0.400923	0.504701	0.322578	0.382746	0.439938	0.42118	0.590584	0.43991	0.253078	0.299963	0.558458
0:50	0.126547	0.421725	0.455154	0.327601	0.387894	0.426469	0.392751	0.460104	0.398214	0.240873	0.299094	0.468634
0:53	0.135009	0.368995	0.408269	0.386654	0.407028	0.41171	0.421778	0.504722	0.419954	0.223878	0.280658	0.423723
0:56	0.149173	0.385935	0.393307	0.288977	0.40815	0.489857	0.445941	0.499063	0.376564	0.224776	0.320213	0.399485
0:59	0.148906	0.469207	0.345117	0.368494	0.392678	0.563368	0.429327	0.42616	0.381526	0.235762	0.341241	0.400679
1:02	0.118474	0.375791	0.359768	0.376088	0.475536	0.603978	0.349962	0.373087	0.373138	0.238221	0.332186	0.432407
1:05	0.13269	0.287621	0.449511	0.352951	0.496398	0.619441	0.327091	0.382434	0.406106	0.302456	0.368416	0.452447
1:08	0.135193	0.280846	0.385063	0.351073	0.412863	0.572895	0.267386	0.56369	0.456659	0.350021	0.394761	0.475215
1:11	0.146349	0.327033	0.362403	0.290363	0.368719	0.580346	0.260121	0.286052	0.384742	0.384499	0.426721	0.480843
1:14	0.130427	0.368782	0.484299	0.295685	0.387612	0.426654	0.324977	0.3299	0.299674	0.395276	0.430884	0.484062
1:17	0.131363	0.363441	0.620547	0.3344	0.405438	0.422953	0.324289	0.353418	0.370634	0.438182	0.43704	0.465645
1:20	0.156062	0.490978	0.394432	0.356127	0.447481	0.423416	0.275464	0.339844	0.360819	0.46221	0.438689	0.583052
1:23	0.166524	0.387395	0.353616	0.402165	0.46493	0.460972	0.451474	0.330819	0.313637	0.423706	0.45395	0.571557
1:26	0.185641	0.400448	0.347634	0.582948	0.480539	0.384225	0.279774	0.517005	0.377417	0.394498	0.456351	0.599104
1:29	0.172531	0.357177	0.346313	0.512095	0.510068	0.427845	0.250506	0.524054	0.340262	0.398345	0.411999	0.569946
1:32	0.173715	0.314653	0.39007	0.433751	0.508266	0.409489	0.30189	0.299961	0.354928	0.498239	0.416577	0.542497
1:35	0.18715	0.34813	0.484321	0.393568	0.446061	0.4075	0.306376	0.345499	0.469071	0.404711	0.445572	0.507972
1:38	0.166756	0.4442	0.52374	0.435854	0.434962	0.425721	0.296585	0.449667	0.523898	0.321017	0.453942	0.499135
1:41	0.180883	0.460512	0.47902	0.488995	0.470392	0.368412	0.324649	0.411376	0.56865	0.275634	0.472996	0.444843
1:44	0.214061	0.493798	0.506861	0.401979	0.504973	0.338319	0.265678	0.342709	0.556146	0.242872	0.530463	0.389777
1:47	0.279585	0.507512	0.452748	0.325321	0.630036	0.452351	0.239835	0.357801	0.546095	0.309716	0.537852	0.418998
1:50	0.187434	0.450696	0.406692	0.312769	0.688301	0.469207	0.295514	0.364238	0.588538	0.267332	0.432207	0.479574
1:53	0.138042	0.446418	0.513338	0.305287	0.619006	0.334152	0.321771	0.388072	0.641565	0.278867	0.360967	0.434721
1:56	0.144361	0.440805	0.576341	0.299111	0.559304	0.351865	0.31702	0.358079	0.693671	0.395619	0.325827	0.373491
1:59	0.168054	0.442123	0.691723	0.31973	0.506112	0.341597	0.422187	0.411472	0.630384	0.420269	0.30714	0.397081
2:02	0.136734	0.572371	0.644727	0.314537	0.453047	0.360794	0.379186	0.455468	0.605643	0.423616	0.278467	0.426833
2:05	0.134369	0.654543	0.57441	0.266219	0.466344	0.383257	0.362052	0.479302	0.5791	0.461568	0.26314	0.448913
2:08	0.147059	0.49345	0.586989	0.25058	0.438799	0.467954	0.374547	0.520396	0.572129	0.47951	0.254518	0.464202
2:11	0.163507	0.486582	0.593245	0.278642	0.450833	0.414241	0.459378	0.527375	0.545374	0.443017	0.281782	0.549552
2:14	0.146198	0.554416	0.806572	0.286929	0.469617	0.402299	0.439344	0.550715	0.549863	0.379723	0.29627	0.476455
2:17	0.1598	0.570125	0.943515	0.277878	0.543483	0.591335	0.409471	0.597769	0.523092	0.39069	0.257537	0.39151
2:20	0.155227	0.61905	0.868528	0.271078	0.606737	0.667807	0.381317	0.632129	0.39609	0.524057	0.255803	0.355364
2:23	0.164134	0.605129	0.643248	0.287378	0.519924	0.59638	0.382805	0.657897	0.392858	0.549019	0.337444	0.379374
2:26	0.13564	0.601554	0.513673	0.384171	0.627894	0.625212	0.34074	0.67341	0.37525	0.452043	0.322111	0.396305
2:29	0.13081	0.507185	0.415761	0.342522	0.579577	0.598941	0.314856	0.539219	0.371544	0.375486	0.299253	0.381386
2:32	0.144914	0.480922	0.414084	0.246234	0.630199	0.698486	0.42281	0.580555	0.350494	0.347627	0.301299	0.445429
2:35	0.164795	0.40983	0.549008	0.27383	0.540746	0.600159	0.33268	0.66605	0.368655	0.309485	0.320261	0.504242
2:38	0.132691	0.433494	0.371702	0.320542	0.460408	0.659319	0.236768	0.694302	0.356129	0.285084	0.333535	0.517426
2:41	0.137284	0.417085	0.377109	0.34377	0.418683	0.680872	0.284244	0.599843	0.349452	0.275268	0.338512	0.49584
2:44	0.146522	0.388442	0.534116	0.339303	0.42657	0.564199	0.290494	0.767808	0.373556	0.265394	0.29484	0.568624
2:47	0.17301	0.382768	0.443765	0.362497	0.396926	0.570104	0.309333	0.706521	0.409906	0.260931	0.331323	0.552823
2:50	0.147164	0.393896	0.450678	0.410276	0.352772	0.600967	0.273651	0.510981	0.383212	0.260062	0.43901	0.465587
2:53	0.146554	0.388864	0.375769	0.370513	0.344108	0.584841	0.245834	0.57771	0.385188	0.259096	0.418435	0.39246
2:56	0.157487	0.379267	0.39577	0.324053	0.386425	0.525805	0.235738	0.397754	0.471573	0.314985	0.430006	0.386438
2:59	0.164964	0.352331	0.472211	0.354291	0.378224	0.411336	0.209096	0.376254	0.546468	0.351292	0.456753	0.383304
3:02	0.135053	0.436965	0.391486	0.423039	0.353857	0.381128	0.287614	0.370676	0.629395	0.37314	0.470278	0.373481
3:05	0.133839	0.466852	0.374558	0.364078	0.37112	0.376631	0.237686	0.353454	0.615891	0.382679	0.458896	0.423016
3:08	0.145916	0.406109	0.385329	0.329915	0.366737	0.374111	0.216055	0.370236	0.609662	0.370443	0.446182	0.454632
3:11	0.157258	0.298247	0.40309	0.464116	0.372761	0.354249	0.257324	0.377161	0.626069	0.352787	0.451271	0.45504
3:14	0.139507	0.340351	0.413128	0.494453	0.360981	0.349605	0.295053	0.379709	0.655261	0.289919	0.438202	0.431962
3:17	0.135773	0.343737	0.400521	0.34083	0.351278	0.357199	0.230697	0.435671	0.615916	0.252073	0.431721	0.421752
3:20	0.146462	0.362019	0.408034	0.334612	0.339787	0.410662	0.22338	0.408173	0.610774	0.2393	0.441534	0.446954
3:23	0.159833	0.341734	0.643448	0.380196	0.361701	0.443042	0.252627	0.381296	0.680945	0.258683	0.444711	0.43659
3:26	0.15094	0.368144	0.448145	0.387937	0.351313	0.316052	0.242777	0.422823	0.705295	0.269832	0.442888	0.349052
3:29	0.155925	0.35822	0.421736	0.355701	0.377448	0.312455	0.237853	0.329484	0.704463	0.245924	0.433031	0.323805
3:32	0.170429	0.393298	0.403752	0.337005	0.366244	0.320957	0.272706	0.288212	0.610694	0.214515	0.43483	0.388625
3:35	0.181908	0.500921	0.376568	0.319986	0.407594	0.327849	0.394108	0.411909	0.580542	0.226798	0.431445	0.440539
3:38	0.141965	0.480023	0.331381	0.32069	0.364204	0.352689	0.413687	0.333937	0.578487	0.226102	0.438985	0.401589
3:41	0.129989	0.364047	0.380385	0.298828	0.341569	0.452866	0.360129	0.32968	0.529772	0.202542	0.444773	0.386514
3:44	0.146759	0.375761	0.423995	0.2458	0.34183	0.398949	0.362767	0.401883	0.522289	0.183493	0.467069	0.420613
3:47	0.161017	0.473632	0.388993	0.238397	0.357897	0.286397	0.474144	0.381494	0.524763	0.199023	0.484893	0.49941
3:50	0.147878	0.515487	0.490839	0.267415	0.337992	0.320349	0.389874	0.378723	0.504768	0.198483	0.502664	0.473625
3:53	0.182988	0.416301	0.440859	0.295136	0.366966	0.39418	0.3337	0.448993	0.470496	0.181161	0.464344	0.462364
3:56	0.183438	0.345493	0.467419	0.284925	0.357083	0.419292	0.318655	0.444987	0.429269	0.187987	0.451151	0.539627
3:59	0.196009	0.37058	0.432404	0.287359	0.376929	0.370516	0.325006	0.612013	0.399225	0.216369	0.471299	0.541736
4:02	0.166442	0.390744	0.405146	0.274657	0.330658	0.29876	0.318779	0.524135	0.416784	0.206732	0.472942	0.534804
4:05	0.164	0.360565	0.417647	0.250551	0.376657	0.338695	0.252025	0.425982	0.364959	0.209008	0.47088	0.396143
4:08	0.169225	0.359335	0.505128	0.256736	0.46407	0.347235	0.226641	0.480906	0.344852	0.219159	0.491094	0.39707
4:11	0.170331	0.364816	0.478738	0.282132	0.488908	0.331094	0.248959	0.520493	0.368553	0.274675	0.507353	0.393581
4:14	0.152264	0.457605	0.39483	0.281708	0.500089	0.340732	0.240177	0.583358	0.369716	0.265619	0.5563	0.388344
4:17	0.149514	0.396095	0.341095	0.265892	0.473025	0.345883	0.214971	0.618644	0.346377	0.248616	0.461494	0.442353
4:20	0.160149	0.311777	0.329247	0.251698	0.469771	0.392231	0.27076	0.597991	0.348426	0.248233	0.452346	0.455793
4:23	0.181133	0.351925	0.401008	0.265395	0.46202	0.450553	0.228417	0.592164	0.340633	0.241875	0.442045	0.458878
4:26	0.151495	0.394517	0.330928	0.289513	0.509147	0.516161	0.217646	0.631126	0.34516	0.224249	0.419088	0.402963
4:29	0.138951	0.47226	0.331589	0.27027	0.597356	0.577266	0.214159	0.506869	0.33197	0.211872	0.404181	0.426578
4:32	0.146284	0.56579	0.34637	0.281774	0.629494	0.571939	0.32408	0.453294	0.352285	0.296051	0.450935	0.340576
4:35	0.149769	0.544549	0.367472	0.282929	0.489254	0.520693	0.261885	0.322605	0.356274	0.37365	0.421513	0.32019
4:38	0.140593	0.527252	0.363932	0.288454	0.516859	0.587509	0.22167	0.31791	0.350166	0.357744	0.34843	0.327445
4:41	0.138887	0.49172	0.352567	0.293032	0.481345	0.528328	0.222597	0.342146	0.364339	0.343397	0.336135	0.356564
4:44	0.150986	0.502939	0.387475	0.326885	0.418226	0.511601	0.230815	0.307828	0.435556	0.335825	0.321932	0.382282
4:47	0.1568	0.526762	0.40076	0.323702	0.377445	0.528889	0.228441	0.376621	0.485043	0.391249	0.312076	0.373312
4:50	0.148617	0.58765	0.396141	0.343651	0.350727	0.555999	0.243877	0.370721	0.52806	0.446112	0.337361	0.372442
4:53	0.154411	0.543641	0.412845	0.340767	0.337225	0.477112	0.245939	0.432125	0.575562	0.378665	0.330564	0.432467
4:56	0.147478	0.402804	0.472651	0.35908	0.34785	0.49282	0.290991	0.488781	0.536854	0.374082	0.290653	0.487715
4:59	0.146953	0.377165	0.378863	0.363051	0.38342	0.420582	0.333161	0.419038	0.549859	0.419218	0.336808	0.496104
5:02	0.141616	0.420212	0.425728	0.413078	0.37069	0.337384	0.242961	0.329531	0.588898	0.417065	0.381443	0.500902
5:05	0.137184	0.405941	0.49614	0.41845	0.374098	0.340618	0.213837	0.247756	0.622702	0.310938	0.326424	0.514392
5:08	0.141722	0.427058	0.635053	0.299269	0.37152	0.340027	0.234748	0.381223	0.602267	0.26311	0.333341	0.530758
5:11	0.160331	0.381029	0.460219	0.324662	0.383535	0.307044	0.274599	0.324459	0.556192	0.236816	0.332822	0.52386
5:14	0.150764	0.419731	0.455122	0.308677	0.355851	0.326815	0.328354	0.337586	0.514223	0.20473	0.313941	0.477557
5:17	0.136173	0.395077	0.527162	0.324554	0.3381	0.366695	0.356998	0.341723	0.442477	0.196329	0.282268	0.435339
5:20	0.147759	0.397326	0.562407	0.289465	0.363796	0.410245	0.374501	0.363613	0.401904	0.219937	0.264894	0.368072
5:23	0.152654	0.371981	0.571191	0.274181	0.371465	0.398152	0.434447	0.341739	0.368465	0.254987	0.295473	0.385453
5:26	0.136443	0.381164	0.641908	0.288953	0.34602	0.380841	0.472356	0.3002	0.350909	0.210637	0.360677	0.354308
5:29	0.130171	0.351104	0.704746	0.270572	0.36846	0.384979	0.375703	0.307552	0.342482	0.199144	0.339731	0.381497
5:32	0.135049	0.338734	0.639664	0.257663	0.376257	0.373278	0.366266	0.302528	0.321026	0.214735	0.331632	0.389464
5:35	0.149235	0.338386	0.5888	0.280888	0.358694	0.384284	0.331854	0.328356	0.322121	0.207677	0.342845	0.357896
5:38	0.145031	0.353447	0.600278	0.297749	0.344628	0.381242	0.310943	0.362018	0.316884	0.201489	0.329345	0.348252
5:41	0.147088	0.366815	0.598489	0.297851	0.384264	0.320251	0.272796	0.50483	0.303762	0.209409	0.302942	0.355168
5:44	0.149089	0.366099	0.562549	0.333328	0.381156	0.320505	0.24448	0.432317	0.319042	0.212244	0.291437	0.331384
5:47	0.159608	0.372538	0.501798	0.348531	0.368434	0.30256	0.219329	0.465301	0.332288	0.221563	0.337742	0.33365
5:50	0.159519	0.387128	0.445611	0.351926	0.344945	0.365334	0.229186	0.69282	0.340157	0.194646	0.307202	0.336934
5:53	0.162746	0.474769	0.409564	0.34963	0.35381	0.348004	0.348575	0.558205	0.364559	0.207488	0.304649	0.325515
5:56	0.164959	0.451176	0.38766	0.312872	0.367811	0.359032	0.302986	0.487737	0.357283	0.221697	0.30688	0.342825
5:59	0.166498	0.450691	0.40303	0.379557	0.343969	0.419184	0.237223	0.464155	0.377399	0.252615	0.313957	0.358885
6:02	0.138081	0.490076	0.402007	0.344377	0.349821	0.571685	0.28472	0.460397	0.392769	0.232494	0.319829	0.353619
6:05	0.150727	0.391364	0.394025	0.320235	0.414958	0.45853	0.216405	0.40497	0.368737	0.210023	0.306069	0.355007
6:08	0.157908	0.344618	0.405312	0.290528	0.463335	0.517954	0.211622	0.335563	0.36337	0.23961	0.318709	0.369144
6:11	0.152799	0.365368	0.399543	0.334428	0.491166	0.464422	0.229761	0.339634	0.373777	0.32323	0.317456	0.369033
6:14	0.136334	0.347604	0.366029	0.368564	0.502529	0.356644	0.288188	0.274662	0.351784	0.310748	0.289429	0.371067
6:17	0.123088	0.384185	0.362483	0.355974	0.508381	0.27928	0.353198	0.295155	0.353006	0.245016	0.250759	0.345536
6:20	0.144159	0.394961	0.394768	0.356421	0.473708	0.296478	0.243996	0.300425	0.377122	0.265928	0.302442	0.337893
6:23	0.148026	0.454289	0.405789	0.319002	0.3891	0.312041	0.240088	0.280701	0.371552	0.318493	0.35896	0.389717
6:26	0.132093	0.366577	0.366148	0.298274	0.342164	0.316489	0.260651	0.289664	0.323988	0.29096	0.314767	0.38821
6:29	0.135221	0.402901	0.34162	0.264987	0.345927	0.324843	0.291732	0.30112	0.33059	0.231959	0.304503	0.386976
6:32	0.137077	0.35834	0.384184	0.278041	0.363163	0.314984	0.259433	0.349972	0.340821	0.197494	0.30793	0.366404
6:35	0.128062	0.430087	0.385618	0.353701	0.323794	0.337733	0.26408	0.342922	0.341188	0.22704	0.307346	0.338647
6:38	0.122689	0.342097	0.432605	0.34188	0.326929	0.388876	0.267473	0.333838	0.367853	0.19931	0.307195	0.317641
6:41	0.117596	0.333041	0.457489	0.353691	0.337532	0.377751	0.237243	0.379514	0.414881	0.18951	0.292433	0.278764
6:44	0.131103	0.308359	0.431153	0.339112	0.372724	0.350874	0.265142	0.400273	0.454309	0.205169	0.308568	0.304102
6:47	0.129045	0.276352	0.368581	0.327672	0.369998	0.325839	0.278597	0.385536	0.493535	0.267057	0.276786	0.326434
6:50	0.117692	0.299317	0.359256	0.264211	0.350895	0.287772	0.270813	0.353367	0.426033	0.222505	0.259389	0.348147
6:53	0.12222	0.338838	0.354328	0.23339	0.347107	0.330928	0.258551	0.305538	0.368941	0.183527	0.284387	0.322281
6:56	0.13454	0.379097	0.365838	0.227353	0.345359	0.343063	0.256388	0.413564	0.332044	0.190864	0.303921	0.326598
6:59	0.126953	0.343305	0.347181	0.255283	0.3127	0.345466	0.267673	0.332454	0.331375	0.222717	0.323299	0.337923
7:02	0.122613	0.339325	0.354301	0.301087	0.322792	0.34577	0.24782	0.286272	0.349444	0.296283	0.323712	0.372691
7:05	0.125477	0.348283	0.370374	0.321491	0.348638	0.325831	0.224911	0.289827	0.357049	0.310287	0.340575	0.479282
7:08	0.126935	0.356527	0.408682	0.282143	0.364096	0.323881	0.232256	0.345118	0.36092	0.255909	0.312646	0.616136
7:11	0.124986	0.382578	0.39221	0.26645	0.352835	0.325375	0.235853	0.391638	0.35319	0.283821	0.355756	0.515948
7:14	0.123346	0.472441	0.394077	0.216878	0.268907	0.249125	0.236616	0.343757	0.345525	0.292411	0.248339	0.457064
7:17	0.131481	0.426256	0.372963	0.264157	0.386414	0.480414	0.258112	0.318984	0.333646	0.353162	0.278883	0.47095
7:20	0.126137	0.370173	0.37364	0.277188	0.412503	0.612927	0.299194	0.294097	0.332027	0.344497	0.298635	0.515553
7:23	0.123778	0.361277	0.364845	0.296351	0.323238	0.554875	0.314871	0.310182	0.313967	0.36707	0.307852	0.482335
7:26	0.134824	0.346329	0.417046	0.290145	0.344946	0.432918	0.29527	0.406376	0.327582	0.389225	0.303264	0.450921
7:29	0.13288	0.345972	0.581093	0.287701	0.354652	0.335681	0.34193	0.520143	0.32509	0.404417	0.321481	0.393348
7:32	0.122679	0.362395	0.463425	0.300234	0.369536	0.307634	0.29631	0.604061	0.334483	0.329153	0.280316	0.306983
7:35	0.133888	0.392483	0.500852	0.279479	0.367123	0.319237	0.316615	0.506248	0.404752	0.340962	0.257407	0.272038
7:38	0.126771	0.375875	0.449544	0.271803	0.340278	0.298905	0.261332	0.464606	0.425334	0.341222	0.315817	0.276894
7:41	0.110725	0.439446	0.353857	0.274511	0.337169	0.294488	0.283588	0.554712	0.336119	0.326779	0.317719	0.297167
7:44	0.115524	0.466441	0.357888	0.253437	0.371711	0.304754	0.257782	0.565233	0.345273	0.289217	0.282872	0.323947
7:47	0.137419	0.392038	0.358593	0.251224	0.388036	0.302135	0.23277	0.582222	0.333276	0.286483	0.316632	0.339994
7:50	0.116596	0.476384	0.35359	0.272579	0.368069	0.299527	0.241639	0.49194	0.360446	0.337491	0.335025	0.337965
7:53	0.112254	0.479103	0.353074	0.263331	0.346858	0.28855	0.2297	0.380383	0.386797	0.3187	0.284826	0.353756
7:56	0.126182	0.466639	0.384444	0.34387	0.359611	0.346439	0.369397	0.341551	0.324735	0.264321	0.302392	0.334483
7:59	0.129558	0.50519	0.36575	0.381461	0.321327	0.309804	0.289604	0.406277	0.324383	0.264397	0.327517	0.33966
8:02	0.121754	0.556407	0.405717	0.364886	0.34763	0.290868	0.259109	0.463418	0.356195	0.219239	0.330305	0.347262
8:05	0.127146	0.550057	0.391634	0.340614	0.351116	0.465355	0.275107	0.407502	0.334138	0.196829	0.278647	0.336206
8:08	0.133685	0.526033	0.408742	0.374249	0.376193	0.555863	0.244581	0.312292	0.341162	0.256488	0.285004	0.338118
8:11	0.137803	0.565631	0.429088	0.376996	0.362917	0.465002	0.264614	0.347019	0.326195	0.248494	0.357173	0.348555
8:14	0.117623	0.534303	0.359944	0.338727	0.339729	0.534595	0.294757	0.401649	0.336153	0.21461	0.370307	0.345835
8:17	0.122881	0.457473	0.298812	0.331702	0.382512	0.57189	0.281002	0.39095	0.345021	0.218427	0.405784	0.346891
8:20	0.131198	0.414097	0.387331	0.337684	0.423669	0.563637	0.313376	0.404373	0.336844	0.250877	0.368901	0.34593
8:23	0.136652	0.382344	0.46154	0.330717	0.438103	0.598606	0.317975	0.319948	0.360444	0.254377	0.336738	0.341518
8:26	0.123204	0.409587	0.507889	0.310795	0.500037	0.559967	0.388879	0.272069	0.374428	0.255228	0.318201	0.374748
8:29	0.124572	0.418083	0.376783	0.289165	0.497156	0.568849	0.379429	0.269152	0.319487	0.237356	0.300764	0.4128
8:32	0.144427	0.401102	0.353624	0.243778	0.465254	0.477955	0.344302	0.297042	0.319562	0.24912	0.292837	0.431031
8:35	0.15337	0.402258	0.393381	0.229647	0.44411	0.365038	0.36534	0.36507	0.345054	0.25917	0.280807	0.470991
8:38	0.13562	0.399956	0.387419	0.231747	0.510737	0.380266	0.391951	0.356565	0.333043	0.221498	0.280755	0.502906
8:41	0.131811	0.421936	0.311473	0.299934	0.601643	0.362757	0.439458	0.351888	0.319578	0.219026	0.38371	0.487181
8:44	0.136677	0.471476	0.296966	0.411699	0.534884	0.489481	0.36992	0.493229	0.45709	0.3401	0.461888	0.518524
8:47	0.11691	0.189034	0.216711	0.453749	0.470881	0.403097	0.203686	0.307832	0.383364	0.594485	0.371887	0.565536
8:50	0.164499	0.363717	0.252514	0.295164	0.351869	0.300069	0.528154	0.498264	0.336803	0.322721	0.197443	0.331891
8:53	0.169495	0.472262	0.437816	0.182623	0.445599	0.450504	0.586202	0.727309	0.490333	0.394716	0.290962	0.422621
8:56	0.157547	0.494611	0.479558	0.0886853	0.493621	0.598608	0.533929	0.602453	0.584509	0.526045	0.459295	0.556518
8:59	0.14502	0.492513	0.454128	0.0536193	0.506725	0.580464	0.577018	0.653082	0.616579	0.431274	0.489887	0.501569
9:02	0.160013	0.488888	0.444911	0.0108819	0.475693	0.541151	0.480234	0.605272	0.691671	0.471547	0.357865	0.497453
9:05	0.159536	0.525552	0.404915	0.0303939	0.428582	0.501626	0.459392	0.666256	0.604171	0.539066	0.407595	0.441749
9:08	0.140183	0.51533	0.398575	0.0618406	0.43459	0.507821	0.526071	0.806268	0.549585	0.539971	0.427475	0.432766
9:11	0.15059	0.41599	0.408239	0.0784172	0.388564	0.521494	0.503092	0.837251	0.585587	0.427123	0.401469	0.437
9:14	0.153399	0.398786	0.376631	0.063202	0.40276	0.427568	0.425787	0.445528	0.599574	0.417178	0.401202	0.536081
9:17	0.135011	0.41394	0.348535	0.0704209	0.366465	0.416959	0.497052	0.554727	0.546166	0.551112	0.405403	0.524667
9:20	0.12131	0.426463	0.352825	0.0983072	0.353956	0.400374	0.544632	0.645386	0.591383	0.465888	0.398464	0.527775
9:23	0.12375	0.359936	0.344815	0.0452131	0.356966	0.424404	0.425904	0.869482	0.55655	0.52322	0.422566	0.448935
9:26	0.123677	0.402522	0.335678	0.0456107	0.335251	0.427014	0.607197	0.979819	0.587248	0.557496	0.449484	0.64661
9:29	0.132165	0.378581	0.337999	0.0454713	0.340088	0.499948	0.429884	0.619211	0.555499	0.469277	0.445269	0.562898
9:32	0.126427	0.335436	0.340649	0.0667931	0.361866	0.533553	0.443362	0.551017	0.543983	0.417249	0.46223	0.515017
9:35	0.118256	0.382149	0.336746	0.110948	0.338761	0.558282	0.44043	0.437461	0.514183	0.408053	0.481291	0.499697
9:38	0.120838	0.382939	0.343315	0.114597	0.32432	0.57557	0.397974	0.642486	0.501884	0.444773	0.495995	0.509723
9:41	0.114112	0.395881	0.344506	0.0754494	0.332945	0.576819	0.479586	0.482965	0.46753	0.515727	0.520305	0.489577
9:44	0.105735	0.410829	0.338892	0.109335	0.363837	0.587575	0.494469	0.523463	0.480531	0.593014	0.524384	0.62146
9:47	0.109232	0.415037	0.354191	0.0381031	0.348774	0.548029	0.462969	0.516483	0.577307	0.566923	0.4843	0.514966
9:50	0.115491	0.366028	0.373683	0.0220025	0.326443	0.546895	0.403002	0.639131	0.547594	0.465295	0.502358	0.536956
9:53	0.118947	0.389686	0.343179	0.0229596	0.378695	0.569422	0.486718	0.470679	0.496728	0.421675	0.533087	0.593496
9:56	0.11882	0.483204	0.386383	0.0112104	0.450752	0.530151	0.493541	0.530785	0.498955	0.422963	0.538447	0.434786
9:59	0.120948	0.5195	0.429418	0.0146806	0.489988	0.452233	0.466263	0.599186	0.471705	0.392853	0.544537	0.399398
10:02	0.128783	0.477163	0.431297	0.0144433	0.537497	0.418407	0.394048	0.705079	0.479824	0.400102	0.537931	0.497065
10:05	0.127876	0.534226	0.458661	0.0125882	0.510009	0.42239	0.461979	0.628857	0.53217	0.383493	0.478883	0.5019
10:08	0.116484	0.48605	0.494796	0.0177473	0.522237	0.414191	0.468853	0.569233	0.521328	0.334099	0.376895	0.544619
10:11	0.119177	0.435339	0.54378	0.0209281	0.536522	0.397289	0.466198	0.517236	0.495319	0.376989	0.35821	0.589694
10:14	0.111864	0.439305	0.553888	0.0142573	0.562504	0.405837	0.411932	0.485782	0.460186	0.447336	0.370134	0.636573
10:17	0.112753	0.451799	0.503735	0.0141951	0.546386	0.425599	0.477604	0.504795	0.445965	0.352949	0.359475	0.632977
10:20	0.111322	0.42945	0.431436	0.00428334	0.497987	0.443597	0.467149	0.527941	0.468711	0.376319	0.330204	0.619201
10:23	0.102366	0.360444	0.42591	0.00493433	0.490004	0.467386	0.499393	0.517147	0.518093	0.393869	0.346503	0.594241
10:26	0.110196	0.337305	0.381425	0.019429	0.520606	0.539253	0.494493	0.523249	0.555427	0.434096	0.378093	0.588248
10:29	0.110269	0.377126	0.392819	0.017238	0.549978	0.531464	0.600307	0.535259	0.580716	0.406564	0.375328	0.57784
10:32	0.103526	0.362215	0.437654	0.00722102	0.544762	0.546538	0.584769	0.484264	0.685344	0.42383	0.316357	0.539636
10:35	0.09627	0.339454	0.413103	0.00511084	0.445587	0.632644	0.532822	0.582253	0.771335	0.451674	0.317775	0.516425
10:38	0.106927	0.333027	0.383622	0.0150892	0.366396	0.641954	0.647907	0.567914	0.728882	0.533902	0.352166	0.584883
10:41	0.110719	0.355616	0.342864	0.0349288	0.341962	0.622931	0.594681	0.478839	0.757266	0.525446	0.335444	0.523389
10:44	0.10319	0.44269	0.534995	0.249044	0.294737	0.637712	0.606232	0.424329	0.797028	0.540349	0.33303	0.45165
10:47	0.069082	0.36243	0.380523	0.391871	0.299969	0.586691	0.566986	0.525901	0.715023	0.55779	0.381925	0.570556
10:50	0.0835471	0.34915	0.355649	0.433418	0.395827	0.533821	0.561651	0.517685	0.711904	0.54296	0.36715	0.531447
10:53	0.0980432	0.405935	0.384962	0.504399	0.357524	0.458859	0.537578	0.573341	0.688914	0.601721	0.390089	0.528025
10:56	0.10206	0.387139	0.423928	0.519618	0.325523	0.431146	0.577589	0.491322	0.626176	0.499614	0.414808	0.498082
10:59	0.106672	0.403706	0.394187	0.542534	0.327194	0.420735	0.603667	0.808897	0.561809	0.524837	0.435979	0.508507
11:02	0.107152	0.369186	0.362566	0.539325	0.325276	0.402648	0.621478	0.825485	0.577556	0.48888	0.390345	0.50209
11:05	0.101281	0.369543	0.363582	0.529265	0.339481	0.38439	0.572916	0.680037	0.565275	0.411123	0.361008	0.507965
11:08	0.0972198	0.377154	0.391084	0.51812	0.377635	0.355761	0.603489	0.616191	0.553811	0.42001	0.327269	0.574061
11:11	0.101464	0.440841	0.364481	0.567323	0.43885	0.364474	0.716261	0.544703	0.624175	0.429405	0.289172	0.402739
11:14	0.101901	0.408834	0.371106	0.556731	0.445481	0.360731	0.603518	0.568357	0.624347	0.425893	0.313797	0.595183
11:17	0.102473	0.411168	0.36113	0.52664	0.429158	0.358103	0.562042	0.591071	0.547211	0.473231	0.326242	0.700133
11:20	0.0955228	0.364645	0.368497	0.472978	0.416325	0.350039	0.518957	0.529942	0.560052	0.45903	0.345082	0.554652
11:23	0.103396	0.430775	0.353138	0.4578	0.44392	0.366482	0.543373	0.544133	0.591063	0.40537	0.370678	0.53727
11:26	0.106171	0.452898	0.349954	0.427033	0.491649	0.363587	0.540705	0.529111	0.588143	0.393895	0.353443	0.461736
11:29	0.104336	0.351981	0.424873	0.38989	0.486171	0.363785	0.540408	0.548297	0.565995	0.401488	0.319646	0.483442
11:32	0.093431	0.319816	0.354796	0.358783	0.451798	0.369072	0.524984	0.531538	0.583365	0.408879	0.345246	0.606231
11:35	0.100231	0.375016	0.326684	0.388697	0.440456	0.385824	0.544046	0.487633	0.545236	0.40521	0.301807	0.489583
11:38	0.102604	0.384114	0.296654	0.385175	0.481176	0.376862	0.534606	0.586866	0.523486	0.447943	0.290329	0.485112
11:41	0.108845	0.364112	0.309609	0.371805	0.534943	0.358766	0.510039	0.56891	0.506545	0.417843	0.298121	0.437204
11:44	0.103192	0.344765	0.320578	0.373718	0.423803	0.355231	0.554763	0.420035	0.507447	0.410501	0.3365	0.485731
11:47	0.102125	0.371698	0.351742	0.39504	0.360269	0.36287	0.546615	0.616996	0.514588	0.412033	0.41482	0.517902
11:50	0.10176	0.365707	0.326915	0.393139	0.341582	0.359368	0.55722	0.691834	0.566299	0.437821	0.444897	0.530126
11:53	0.11001	0.374308	0.311266	0.367447	0.35889	0.362486	0.496347	0.688132	0.594971	0.400125	0.433006	0.480607
11:56	0.107318	0.350324	0.324607	0.40689	0.362753	0.398126	0.544853	0.795038	0.656982	0.409842	0.466955	0.479814
11:59	0.101201	0.371094	0.334506	0.421675	0.318122	0.401881	0.544102	0.505916	0.676501	0.399224	0.471748	0.449804
12:02	0.0972415	0.338099	0.324459	0.411709	0.300912	0.37621	0.476889	0.565735	0.714409	0.399792	0.470894	0.454655
12:05	0.0953394	0.33254	0.322788	0.398606	0.311777	0.403338	0.471817	0.832866	0.622568	0.403663	0.48575	0.482367
12:08	0.10162	0.345087	0.448492	0.411594	0.316266	0.468126	0.384884	0.831634	0.662056	0.407447	0.504023	0.465359
12:11	0.100812	0.367415	0.454085	0.400372	0.332117	0.495477	0.448538	0.729439	0.573088	0.385302	0.490219	0.483359
12:14	0.103109	0.363267	0.314771	0.363971	0.348948	0.54975	0.314438	0.661376	0.525626	0.381667	0.531423	0.498512
12:17	0.103218	0.376223	0.331895	0.452374	0.374248	0.590147	0.408337	0.579803	0.555404	0.424527	0.535856	0.481975
12:20	0.105594	0.348637	0.27289	0.434108	0.347254	0.634233	0.609022	0.572627	0.558744	0.394932	0.484757	0.474147
12:23	0.0992291	0.331184	0.298861	0.396243	0.342726	0.513612	0.761539	0.47193	0.542816	0.371593	0.515752	0.47662
12:26	0.0905185	0.299644	0.336978	0.416641	0.313715	0.508751	0.592106	0.494636	0.499164	0.438989	0.520916	0.489179
12:29	0.101429	0.349897	0.400979	0.453008	0.327921	0.512272	0.439212	0.598937	0.50271	0.367498	0.525905	0.470882
12:32	0.10407	0.339998	0.464544	0.457152	0.34955	0.459057	0.405325	0.50478	0.519856	0.351248	0.531867	0.465612
12:35	0.103407	0.322725	0.521027	0.501555	0.361042	0.416546	0.59091	0.474209	0.490507	0.424893	0.589947	0.479811
12:38	0.110624	0.375745	0.532168	0.569662	0.351458	0.405684	0.593188	0.487475	0.504504	0.495612	0.591217	0.486606
12:41	0.113019	0.433337	0.534936	0.627067	0.416637	0.377107	0.504707	0.605216	0.570305	0.52407	0.507691	0.463761
12:44	0.111242	0.375549	0.549385	0.654908	0.409232	0.370685	0.497075	0.528467	0.615539	0.532053	0.422677	0.45292
12:47	0.110537	0.321654	0.586751	0.636952	0.358831	0.337563	0.318966	0.518842	0.68803	0.584707	0.407191	0.473753
12:50	0.110172	0.356923	0.62312	0.611646	0.33606	0.352213	0.438767	0.480526	0.728382	0.583709	0.397805	0.449669
12:53	0.100138	0.409057	0.558831	0.564414	0.324039	0.340179	0.568636	0.492511	0.743387	0.475626	0.389737	0.484151
12:56	0.101582	0.417476	0.586001	0.500725	0.322359	0.331267	0.628266	0.4129	0.747423	0.38312	0.328086	0.474861
12:59	0.113843	0.415037	0.660837	0.489844	0.302652	0.341627	0.639749	0.612267	0.73025	0.400355	0.373272	0.464944
13:02	0.109382	0.464079	0.598005	0.497326	0.363628	0.345382	0.730774	0.480166	0.666534	0.390345	0.364487	0.457634
13:05	0.106363	0.5174	0.5361	0.441467	0.298941	0.3336	0.727062	0.455122	0.585838	0.387657	0.342835	0.457356
13:08	0.101654	0.567225	0.55753	0.413728	0.289006	0.318882	0.577569	0.466131	0.555949	0.365118	0.326114	0.477283
13:11	0.110167	0.558102	0.510287	0.472732	0.315081	0.341242	0.451152	0.465226	0.576262	0.380613	0.33211	0.461995
13:14	0.109193	0.529944	0.405885	0.446156	0.327976	0.33692	0.551379	0.525084	0.517797	0.383707	0.345905	0.462606
13:17	0.131072	0.580585	0.397034	0.433852	0.352487	0.329879	0.517054	0.506486	0.568089	0.364132	0.338235	0.459311
13:20	0.191574	0.585824	0.404515	0.389075	0.322149	0.334374	0.489664	0.43236	0.563897	0.383751	0.353831	0.527926
13:23	0.102567	0.623767	0.436366	0.407928	0.378778	0.361651	0.478312	0.476474	0.564259	0.364144	0.341976	0.562185
13:26	0.106575	0.570848	0.491729	0.410325	0.359982	0.352245	0.439853	0.511758	0.536405	0.353455	0.322158	0.557113
13:29	0.113481	0.43548	0.365009	0.402628	0.322917	0.332313	0.50367	0.420336	0.512107	0.360392	0.33198	0.552519
13:32	0.111636	0.491323	0.376865	0.430458	0.386638	0.332096	0.548905	0.457961	0.518915	0.377365	0.327115	0.602909
13:35	0.103149	0.491264	0.339978	0.428312	0.426339	0.324292	0.47015	0.470365	0.51705	0.371327	0.31258	0.601912
13:38	0.106907	0.49818	0.328738	0.419387	0.397805	0.325773	0.485225	0.545903	0.4873	0.368196	0.304959	0.609038
13:41	0.111594	0.556289	0.370001	0.406283	0.345462	0.319895	0.417564	0.578175	0.512787	0.367094	0.318616	0.635038
13:44	0.0955007	0.533494	0.36865	0.413201	0.377775	0.330577	0.435426	0.63413	0.477413	0.367005	0.317775	0.59763
13:47	0.102868	0.485657	0.383964	0.412014	0.407432	0.321099	0.535252	0.470498	0.4977	0.364718	0.330878	0.527071
13:50	0.105011	0.477665	0.404957	0.387228	0.447937	0.327552	0.499879	0.393395	0.469299	0.406667	0.357891	0.468935
13:53	0.106265	0.437863	0.36013	0.422182	0.492213	0.360303	0.435304	0.54605	0.485945	0.416972	0.348489	0.452613
13:56	0.10584	0.412309	0.366116	0.451106	0.513484	0.350641	0.490756	0.45728	0.494531	0.462043	0.285306	0.441956
13:59	0.109778	0.389247	0.345614	0.409407	0.602239	0.331014	0.509998	0.692862	0.49549	0.324744	0.335563	0.445071
14:02	0.105444	0.388753	0.347174	0.401246	0.567267	0.312701	0.503787	0.845217	0.456128	0.300922	0.430482	0.461125
14:05	0.119365	0.393611	0.319204	0.409781	0.62412	0.398768	0.510074	0.582635	0.448772	0.336766	0.44897	0.442124
14:08	0.117714	0.382647	0.327874	0.383775	0.551006	0.445973	0.475213	0.530642	0.471681	0.341265	0.358717	0.460421
14:11	0.110453	0.378244	0.377448	0.424024	0.445194	0.479196	0.520528	0.467026	0.455612	0.36076	0.318681	0.456625
14:14	0.10473	0.38629	0.376284	0.397783	0.463964	0.525454	0.53361	0.513138	0.479071	0.348368	0.317453	0.430623
14:17	0.103947	0.390629	0.353379	0.408916	0.349154	0.572248	0.469771	0.804773	0.43998	0.342533	0.277423	0.430264
14:20	0.106703	0.367574	0.350697	0.420002	0.414438	0.657201	0.434519	0.730929	0.464942	0.35483	0.319995	0.40344
14:23	0.101893	0.380601	0.341511	0.372124	0.402472	0.542839	0.414336	0.598427	0.471534	0.353365	0.382443	0.425511
14:26	0.106912	0.390604	0.422343	0.36381	0.365439	0.548897	0.538074	0.558479	0.443384	0.407541	0.439731	0.434046
14:29	0.123311	0.369873	0.393978	0.371517	0.394736	0.538407	0.528126	0.502753	0.443762	0.478292	0.455469	0.426528
14:32	0.133855	0.372077	0.313944	0.446997	0.419593	0.492328	0.492152	0.473655	0.456526	0.496281	0.50813	0.429793
14:35	0.132709	0.378615	0.247609	0.530461	0.377733	0.411073	0.486987	0.442868	0.489187	0.570317	0.463642	0.444587
14:38	0.125296	0.365395	0.381221	0.539319	0.353031	0.397466	0.430865	0.476008	0.456367	0.593631	0.480196	0.442225
14:41	0.116291	0.360485	0.463646	0.489042	0.35486	0.394794	0.347611	0.398969	0.450434	0.612833	0.496484	0.421741
14:44	0.103861	0.36216	0.590139	0.541859	0.405371	0.369886	0.364553	0.426247	0.447794	0.61918	0.514924	0.445949
14:47	0.112414	0.361009	0.555691	0.704072	0.247011	0.37301	0.676834	0.466145	0.421098	0.670692	0.465903	0.559604
14:50	0.114365	0.360364	0.499134	0.67854	0.291961	0.363875	0.893676	0.457613	0.465597	0.603378	0.457867	0.576758
14:53	0.113673	0.363073	0.292361	0.632374	0.334185	0.363743	0.681749	0.527335	0.483283	0.553135	0.473548	0.566937
14:56	0.114975	0.417094	0.334933	0.637095	0.335749	0.351079	0.538779	0.396996	0.495089	0.506179	0.484888	0.598871
14:59	0.119778	0.469374	0.363174	0.519437	0.323913	0.348354	0.503452	0.512436	0.565819	0.502009	0.485116	0.555373
15:02	0.116129	0.456701	0.511731	0.506233	0.342035	0.346587	0.509685	0.480551	0.631673	0.480312	0.455999	0.506149
15:05	0.111518	0.417766	0.379115	0.474927	0.467068	0.342678	0.438272	0.493084	0.564611	0.439882	0.463441	0.475644
15:08	0.123975	0.386102	0.377062	0.478275	0.358518	0.408286	0.40903	0.428109	0.520293	0.427583	0.520169	0.446084
15:11	0.11516	0.366286	0.363653	0.475695	0.336318	0.295135	0.435887	0.400001	0.427573	0.413893	0.495353	0.442075
15:14	0.111497	0.353861	0.296904	0.476983	0.299789	0.272667	0.379486	0.360566	0.439348	0.351235	0.434203	0.438367
15:17	0.118072	0.343712	0.257254	0.404332	0.311684	0.343192	0.43664	0.449932	0.46727	0.331161	0.398072	0.437898
15:20	0.132411	0.341209	0.309666	0.439137	0.342636	0.341992	0.418453	0.504725	0.63598	0.361002	0.393619	0.436522
15:23	0.133644	0.335452	0.301727	0.403368	0.334101	0.371012	0.380728	0.465704	0.764216	0.37558	0.334054	0.429237
15:26	0.124118	0.334931	0.379587	0.346518	0.377757	0.351964	0.362556	0.326484	0.750927	0.360663	0.313439	0.434443
15:29	0.114958	0.33789	0.351444	0.44275	0.356819	0.425826	0.406117	0.314656	0.842918	0.396072	0.331841	0.432926
15:32	0.114264	0.334795	0.221657	0.459699	0.340103	0.489222	0.394856	0.401091	0.670601	0.413681	0.378351	0.411764
15:35	0.123739	0.340602	0.331232	0.397376	0.47643	0.517134	0.388773	0.429394	0.546468	0.39323	0.430504	0.420874
15:38	0.118591	0.353052	0.3674	0.381732	0.479916	0.537164	0.429445	0.441428	0.482345	0.369296	0.444798	0.426252
15:41	0.127866	0.342872	0.368262	0.362237	0.34146	0.579665	0.434138	0.489817	0.464325	0.384002	0.455542	0.429844
15:44	0.118899	0.327561	0.379388	0.437507	0.291994	0.663327	0.442045	0.674189	0.469746	0.376502	0.464314	0.42255
15:47	0.116894	0.340198	0.324125	0.42115	0.364183	0.634112	0.385436	0.702757	0.459664	0.36864	0.482876	0.454719
15:50	0.125694	0.351006	0.468609	0.32106	0.350583	0.555193	0.373069	0.655746	0.435034	0.382336	0.474909	0.558384
15:53	0.137645	0.342173	0.477913	0.358201	0.339454	0.56887	0.357017	0.667899	0.460428	0.378787	0.476479	0.556582
15:56	0.168942	0.382688	0.514222	0.363721	0.362938	0.455481	0.559735	0.579366	0.441972	0.356369	0.486396	0.635907
15:59	0.153626	0.466774	0.362887	0.385419	0.355471	0.437533	0.578057	0.461692	0.453032	0.365126	0.487109	0.625011
16:02	0.13894	0.499966	0.462247	0.41305	0.366879	0.407731	0.499419	0.599706	0.441518	0.36731	0.480639	0.587897
16:05	0.142378	0.448779	0.669192	0.412955	0.329962	0.360987	0.484206	0.553389	0.406892	0.346679	0.484787	0.535022
16:08	0.112564	0.393459	0.573256	0.421835	0.34135	0.360728	0.231222	0.487052	0.411907	0.344543	0.533212	0.490408
16:11	0.112008	0.442313	0.482885	0.555991	0.356238	0.383119	0.387583	0.477016	0.435566	0.39339	0.529998	0.471504
16:14	0.117186	0.437225	0.495422	0.418511	0.352626	0.364066	0.591428	0.412867	0.421985	0.484193	0.430547	0.435398
16:17	0.114917	0.495515	0.562017	0.369954	0.330597	0.34481	0.642024	0.384387	0.413973	0.495884	0.386138	0.415657
16:20	0.11821	0.541419	0.641219	0.365211	0.330608	0.361878	0.681309	0.483608	0.424592	0.497231	0.379278	0.434073
16:23	0.143482	0.523729	0.552304	0.360909	0.345096	0.3681	0.485949	0.484008	0.406867	0.560045	0.347483	0.439684
16:26	0.155672	0.467733	0.555954	0.479113	0.435629	0.338155	0.647274	0.379561	0.402276	0.556818	0.339847	0.421196
16:29	0.150804	0.440391	0.60506	0.524786	0.407871	0.377785	0.562678	0.351182	0.402145	0.566129	0.331966	0.440399
16:32	0.142078	0.547784	0.754128	0.511636	0.426874	0.40091	0.465487	0.41585	0.438776	0.481	0.337891	0.445634
16:35	0.133568	0.475205	0.493241	0.368802	0.478111	0.395715	0.444541	0.458006	0.420789	0.466179	0.326184	0.431153
16:38	0.131886	0.336108	0.423852	0.394281	0.432927	0.407598	0.422972	0.508704	0.407979	0.424032	0.320715	0.431947
16:41	0.165238	0.329234	0.440006	0.370585	0.370322	0.359822	0.404107	0.376349	0.457013	0.378131	0.338741	0.44853
16:44	0.155061	0.332124	0.473017	0.484944	0.257014	0.45374	0.400164	0.471899	0.486768	0.433192	0.317032	0.42998
16:47	0.134584	0.317757	0.375174	0.547577	0.296936	0.544541	0.382621	0.582478	0.531025	0.422044	0.31743	0.446773
16:50	0.130034	0.324249	0.251491	0.581644	0.390451	0.62183	0.401319	0.727349	0.570091	0.377911	0.327995	0.510245
16:53	0.132023	0.321903	0.284669	0.682067	0.444978	0.748452	0.429326	0.817872	0.58528	0.374587	0.348098	0.503674
16:56	0.132611	0.318085	0.323458	0.726145	0.402025	0.692173	0.364183	0.729414	0.524387	0.36777	0.334017	0.605409
16:59	0.115895	0.312031	0.335769	0.758014	0.382028	0.605101	0.435318	0.700924	0.473755	0.369279	0.326857	0.626197
17:02	0.150541	0.331944	0.325516	0.655849	0.284073	0.570766	0.449054	0.499169	0.448838	0.374526	0.342052	0.642594
17:05	0.140192	0.350227	0.374741	0.499827	0.446005	0.514032	0.464134	0.459198	0.419361	0.397641	0.360892	0.636255
17:08	0.131102	0.319688	0.548195	0.470705	0.412692	0.380289	0.425461	0.411962	0.500694	0.371567	0.385805	0.612889
17:11	0.137703	0.332633	0.432937	0.547659	0.236631	0.426287	0.478712	0.445247	0.612634	0.362402	0.374496	0.504695
17:14	0.129368	0.344017	0.394226	0.555122	0.359389	0.437528	0.387376	0.421038	0.667328	0.394946	0.439931	0.446037
17:17	0.131486	0.344722	0.324528	0.451198	0.433725	0.532983	0.484752	0.32558	0.69873	0.387589	0.406843	0.454009
17:20	0.134066	0.368335	0.354004	0.44958	0.490692	0.594212	0.522283	0.344608	0.602423	0.38674	0.353957	0.454907
17:23	0.142785	0.33885	0.359392	0.499445	0.585976	0.612472	0.867455	0.556941	0.557581	0.407906	0.352861	0.482731
17:26	0.163388	0.354856	0.348998	0.519612	0.664014	0.693901	0.699025	0.618206	0.505368	0.437079	0.320036	0.408487
17:29	0.167116	0.341568	0.351567	0.428608	0.541542	0.630349	0.534033	0.504662	0.553249	0.461935	0.299406	0.427679
17:32	0.154836	0.424337	0.347699	0.420168	0.623088	0.481605	0.481072	0.439969	0.49193	0.535902	0.362812	0.511772
17:35	0.172064	0.377061	0.328988	0.449022	0.492387	0.594013	0.472021	0.444454	0.435517	0.530371	0.394099	0.574452
17:38	0.169604	0.428498	0.325497	0.473549	0.417179	0.548752	0.452087	0.443242	0.436822	0.536881	0.356256	0.565208
17:41	0.15567	0.477275	0.356335	0.470401	0.399367	0.368536	0.423846	0.327224	0.428679	0.605255	0.348424	0.533744
17:44	0.143675	0.439051	0.368392	0.435748	0.390585	0.444034	0.447275	0.50154	0.441057	0.652068	0.346829	0.503154
17:47	0.149702	0.388602	0.336143	0.490191	0.351299	0.378155	0.432464	0.603675	0.458013	0.488954	0.293984	0.454177
17:50	0.168293	0.373049	0.361507	0.452861	0.33609	0.508296	0.439002	0.560481	0.420382	0.471641	0.408556	0.437624
17:53	0.125927	0.400436	0.393328	0.434258	0.367111	0.573882	0.390089	0.503522	0.412114	0.463584	0.451989	0.431765
17:56	0.142474	0.381563	0.3144	0.454779	0.352138	0.58669	0.389771	0.510967	0.433608	0.440152	0.469712	0.423886
17:59	0.184827	0.392879	0.403732	0.39969	0.339811	0.646055	0.40096	0.435784	0.406383	0.43152	0.501141	0.429783
18:02	0.179126	0.33223	0.421782	0.494301	0.362162	0.611035	0.449488	0.49597	0.419552	0.386006	0.470726	0.417293
18:05	0.191083	0.462422	0.419618	0.563573	0.342799	0.482777	0.450618	0.448526	0.440504	0.3945	0.481614	0.428283
18:08	0.166475	0.40867	0.394101	0.58949	0.326221	0.524886	0.451761	0.39263	0.443924	0.485331	0.5172	0.415791
18:11	0.143178	0.392082	0.359469	0.568596	0.342491	0.627696	0.45627	0.509235	0.485534	0.447785	0.559995	0.414548
18:14	0.131593	0.434853	0.418845	0.736747	0.349581	0.558851	0.429456	0.575404	0.520375	0.447056	0.504863	0.426951
18:17	0.158509	0.3965	0.492748	0.749149	0.370578	0.645354	0.374445	0.483595	0.584385	0.56118	0.610943	0.447902
18:20	0.17057	0.430296	0.409141	0.691591	0.441959	0.671671	0.51266	0.53473	0.593529	0.556406	0.522834	0.503992
18:23	0.16282	0.476282	0.329952	0.59644	0.416875	0.49152	0.562795	0.529425	0.634204	0.486922	0.478851	0.551581
18:26	0.160876	0.516608	0.461065	0.554653	0.458762	0.450675	0.504527	0.618644	0.640552	0.493026	0.5335	0.589008
18:29	0.18497	0.548274	0.526698	0.581506	0.458185	0.568812	0.331259	0.805655	0.682744	0.452394	0.400896	0.596669
18:32	0.195282	0.470944	0.585042	0.505987	0.384704	0.620917	0.323146	0.646146	0.651322	0.479924	0.368795	0.631903
18:35	0.208137	0.413459	0.602128	0.477786	0.332688	0.587012	0.452987	0.571981	0.608669	0.586968	0.563548	0.659168
18:38	0.187116	0.393433	0.58344	0.575859	0.456093	0.772915	0.53751	0.528339	0.461358	0.458848	0.477861	0.581249
18:41	0.189175	0.371899	0.580133	0.611207	0.419384	0.610916	0.704764	0.554256	0.442054	0.399132	0.514035	0.487677
18:44	0.190606	0.377568	0.57456	0.597835	0.375532	0.494758	0.713291	0.538265	0.476814	0.450884	0.495916	0.432793
18:47	0.195326	0.37568	0.474624	0.565609	0.384341	0.497827	0.436794	0.455808	0.459368	0.553914	0.564499	0.449941
18:50	0.20049	0.370127	0.488459	0.526127	0.395024	0.498635	0.367616	0.453792	0.454783	0.678033	0.508761	0.439406
18:53	0.210499	0.375105	0.452288	0.504022	0.338977	0.508225	0.346744	0.463662	0.412678	0.5159	0.538197	0.436121
18:56	0.20704	0.37483	0.462355	0.520443	0.386745	0.530565	0.353439	0.61483	0.399265	0.542186	0.535937	0.451387
18:59	0.208841	0.378691	0.368431	0.502363	0.468034	0.596237	0.378794	0.723224	0.422409	0.613155	0.505624	0.561803
19:02	0.213847	0.436723	0.36676	0.540136	0.494428	0.626875	0.369426	0.598544	0.431171	0.718862	0.538433	0.687368
19:05	0.265899	0.457804	0.431485	0.666213	0.482839	0.63661	0.383037	0.517604	0.371928	0.617358	0.611873	0.649828
19:08	0.243427	0.443884	0.413876	0.771524	0.526277	0.60568	0.580324	0.591289	0.448837	0.461056	0.594491	0.592289
19:11	0.218559	0.403851	0.419455	0.801671	0.617289	0.555555	0.529223	0.499894	0.554379	0.583805	0.482115	0.535343
19:14	0.24564	0.442727	0.444193	0.713373	0.452177	0.587543	0.336687	0.539993	0.630687	0.640201	0.385877	0.504493
19:17	0.212508	0.498956	0.444242	0.754237	0.422028	0.641566	0.36997	0.597321	0.652563	0.710331	0.354328	0.455608
19:20	0.223583	0.447331	0.507952	0.743801	0.346506	0.672859	0.486442	0.543562	0.670936	0.612965	0.540346	0.496872
19:23	0.228209	0.485811	0.37796	0.824981	0.434015	0.619645	0.509354	0.651578	0.713035	0.607679	0.485344	0.612297
19:26	0.192717	0.52632	0.338781	0.722145	0.44421	0.515127	0.610958	0.717936	0.805498	0.634511	0.516108	0.68215
19:29	0.196022	0.54916	0.379761	0.907048	0.474355	0.556816	0.521079	0.510727	0.750988	0.650934	0.462981	0.672177
19:32	0.227245	0.531163	0.657838	0.698167	0.547606	0.527617	0.511951	0.553188	0.733927	0.559597	0.470963	0.549997
19:35	0.222684	0.523949	0.616813	0.562939	0.61	0.605059	0.474649	0.633315	0.701347	0.570366	0.52494	0.537672
19:38	0.199597	0.532853	0.523878	0.470722	0.529787	0.641941	0.560501	0.624773	0.70847	0.657869	0.567156	0.48816
19:41	0.191539	0.601975	0.4253	0.490513	0.511558	0.657815	0.610838	0.611311	0.724401	0.654542	0.581414	0.44357
19:44	0.194949	0.60222	0.509502	0.593377	0.551338	0.589733	0.685768	0.719141	0.732743	0.742031	0.586139	0.575307
19:47	0.226331	0.644736	0.457565	0.636261	0.743178	0.542727	0.846209	0.710088	0.698585	0.731664	0.512874	0.676095
19:50	0.257877	0.619976	0.449136	0.586016	0.502008	0.621823	0.458568	0.525564	0.743568	0.691425	0.662394	0.777535
19:53	0.22931	0.702969	0.462199	0.533162	0.497964	0.519166	0.553627	0.636024	0.710211	0.686707	0.531401	0.672099
19:56	0.22778	0.698894	0.443202	0.549508	0.419532	0.375229	0.646535	0.668832	0.711337	0.657313	0.42681	0.583611
19:59	0.224769	0.580447	0.402359	0.598549	0.357577	0.524827	0.514201	0.561844	0.699649	0.624637	0.472272	0.443543
20:02	0.248917	0.584049	0.481489	0.559564	0.316673	0.631628	0.20767	0.512062	0.701901	0.597882	0.507377	0.411027
20:05	0.248046	0.557866	0.474702	0.528428	0.450904	0.633195	0.39247	0.44666	0.669828	0.59554	0.594434	0.578689
20:08	0.265919	0.617915	0.506131	0.481331	0.498744	0.683213	0.655322	0.372062	0.663755	0.561261	0.538886	0.671133
20:11	0.25575	0.501285	0.579872	0.592143	0.53294	0.605566	0.532497	0.520463	0.674959	0.566851	0.522743	0.659932
20:14	0.258223	0.626441	0.60458	0.715181	0.548032	0.618779	0.522869	0.595565	0.667564	0.643403	0.556905	0.588813
20:17	0.266809	0.671242	0.630727	0.647183	0.521408	0.638755	0.553322	0.742394	0.638548	0.608317	0.56158	0.418366
20:20	0.266594	0.599647	0.616941	0.687809	0.432754	0.685938	0.520139	0.741534	0.711726	0.595819	0.549905	0.616759
20:23	0.264963	0.572249	0.613475	0.644763	0.390515	0.651369	0.520427	0.735536	0.579436	0.637931	0.543332	0.666703
20:26	0.264558	0.674942	0.621344	0.699051	0.377787	0.566798	0.516482	0.619403	0.522114	0.682689	0.473029	0.568747
20:29	0.248117	0.588427	0.656208	0.72598	0.380073	0.48867	0.329601	0.531717	0.437825	0.662177	0.447401	0.512178
20:32	0.257123	0.488363	0.71024	0.738696	0.396452	0.619224	0.340884	0.451961	0.389769	0.578487	0.42252	0.388244
20:35	0.282992	0.42422	0.622142	0.77425	0.374412	0.596512	0.426913	0.588043	0.533209	0.520215	0.407386	0.469738
20:38	0.246243	0.422116	0.541941	0.636223	0.372953	0.541791	0.647465	0.638582	0.617665	0.408671	0.364407	0.616825
20:41	0.234076	0.392699	0.490368	0.680529	0.359648	0.515974	0.568747	0.613892	0.577514	0.438377	0.360081	0.65653
20:44	0.246276	0.342346	0.42448	0.598002	0.340541	0.42482	0.525079	1.01559	0.564315	0.550486	0.391159	0.6213
20:47	0.258803	0.363351	0.431615	0.766431	0.348734	0.535874	0.435353	0.590208	0.597324	0.430506	0.369828	0.693488
20:50	0.259491	0.374994	0.418083	0.666455	0.35006	0.590267	0.406374	0.428604	0.511989	0.407191	0.360205	0.749547
20:53	0.263889	0.468232	0.422482	0.583161	0.475973	0.562548	0.482856	0.537542	0.444823	0.491053	0.369481	0.570038
20:56	0.298683	0.318985	0.411449	0.535643	0.440676	0.541937	0.491203	0.548076	0.426108	0.552847	0.354563	0.469542
20:59	0.33181	0.379639	0.443647	0.498642	0.359838	0.503029	0.400891	0.395796	0.524292	0.56181	0.306682	0.487413
21:02	0.359198	0.324262	0.469817	0.466093	0.326362	0.474561	0.4703	0.481684	0.620907	0.560075	0.444004	0.469692
21:05	0.380787	0.334008	0.500796	0.477298	0.30406	0.545319	0.49403	0.53521	0.647386	0.54539	0.438359	0.415397
21:08	0.36314	0.336115	0.439641	0.855994	0.319663	0.513039	0.469089	0.484724	0.624726	0.613289	0.400257	0.42606
21:11	0.357427	0.388633	0.411764	0.584418	0.323313	0.500917	0.411921	0.555625	0.519717	0.462524	0.375	0.416299
21:14	0.321863	0.403892	0.411438	0.499434	0.361387	0.578483	0.486777	0.806657	0.463221	0.509774	0.353912	0.393532
21:17	0.292414	0.351143	0.417421	0.471394	0.339057	0.516216	0.312947	0.654925	0.459516	0.611697	0.36989	0.543997
21:20	0.286748	0.324925	0.363426	0.858998	0.326532	0.471278	0.435827	0.365075	0.458858	0.58229	0.344125	0.70229
21:23	0.286399	0.376582	0.318402	0.708461	0.332507	0.452456	0.63335	0.68143	0.476807	0.512932	0.33622	0.705843
21:26	0.289849	0.680546	0.334141	0.456562	0.406301	0.43218	0.541866	0.477297	0.60097	0.522547	0.360727	0.475861
21:29	0.281647	0.42514	0.353309	0.526513	0.452803	0.486152	0.594244	0.504459	0.637253	0.535606	0.452019	0.44913
21:32	0.280363	0.368101	0.344652	0.524698	0.485579	0.695172	0.785984	0.549247	0.673442	0.422819	0.572899	0.537141
21:35	0.279443	0.366214	0.35825	0.510653	0.539801	0.573972	0.544404	0.604232	0.541281	0.430487	0.517504	0.596464
21:38	0.282255	0.34981	0.50085	0.641441	0.553799	0.493244	0.362074	0.774309	0.526245	0.5134	0.476005	0.512698
21:41	0.27612	0.405535	0.370327	0.714377	0.571499	0.563083	0.484652	0.686426	0.461792	0.655081	0.520502	0.481959
21:44	0.277781	0.537823	0.435313	0.81877	0.521277	0.65294	0.368306	0.57582	0.433614	0.648729	0.482079	0.36429
21:47	0.28957	0.620698	0.458938	0.849456	0.464805	0.686692	0.41087	0.697259	0.356977	0.63429	0.484897	0.37637
21:50	0.291484	0.591144	0.321678	0.521381	0.444779	0.651039	0.585148	0.643258	0.43369	0.633924	0.485663	0.48047
21:53	0.357411	0.411871	0.424531	0.535392	0.492085	0.572376	0.5363	0.412284	0.548523	0.6835	0.437435	0.571559
21:56	0.431191	0.391434	0.464471	0.510761	0.522043	0.455136	0.41961	0.386352	0.612841	0.681411	0.511944	0.566618
21:59	0.43568	0.389825	0.458527	0.510359	0.507611	0.5111	0.463867	0.450382	0.593109	0.608257	0.580019	0.499165
22:02	0.457591	0.448625	0.426868	0.636985	0.556092	0.561392	0.504313	0.443008	0.519024	0.670678	0.634731	0.390741
22:05	0.427135	0.501436	0.406508	0.64059	0.494907	0.491644	0.457833	0.515555	0.467577	0.482736	0.599355	0.431291
22:08	0.369616	0.526054	0.519278	0.643407	0.532133	0.454674	0.496313	0.546961	0.499703	0.55682	0.586065	0.448007
22:11	0.29777	0.456589	0.420905	0.652844	0.662852	0.480108	0.51988	0.586909	0.482953	0.556926	0.521195	0.412479
22:14	0.262098	0.51397	0.36654	0.725931	0.599237	0.570915	0.516328	0.684733	0.41625	0.424215	0.501574	0.496074
22:17	0.267323	0.562482	0.366018	0.631456	0.310995	0.581396	0.542901	0.623999	0.53802	0.605406	0.470121	0.588248
22:20	0.241713	0.590886	0.44289	0.52416	0.362799	0.474111	0.562408	0.599008	0.65537	0.410024	0.551396	0.587985
22:23	0.261221	0.620525	0.334196	0.505618	0.412281	0.485614	0.515782	0.654926	0.49552	0.466593	0.505396	0.608449
22:26	0.25214	0.613024	0.469254	0.510776	0.478789	0.483218	0.478759	0.841734	0.472401	0.561742	0.651623	0.599376
22:29	0.26285	0.597835	0.434649	0.539347	0.521612	0.530162	0.483434	0.522886	0.398481	0.548966	0.527526	0.582588
22:32	0.24332	0.610338	0.412286	0.501784	0.428607	0.592016	0.399247	0.442827	0.494217	0.554452	0.553154	0.640848
22:35	0.260741	0.554336	0.369235	0.446673	0.389501	0.596647	0.354006	0.317842	0.392239	0.53881	0.535205	0.610211
22:38	0.301344	0.461538	0.407712	0.551027	0.384506	0.583459	0.451436	0.441883	0.383443	0.556785	0.481947	0.555038
22:41	0.296506	0.468491	0.463153	0.507302	0.425235	0.519902	0.477247	0.484717	0.509224	0.664091	0.531788	0.515428
22:44	0.316849	0.464338	0.521305	0.369654	0.466209	0.543506	0.44295	0.563902	0.655532	0.501888	0.509045	0.450023
22:47	0.316284	0.408777	0.57969	0.487133	0.508294	0.588539	0.40639	0.602569	0.60937	0.593377	0.577285	0.413505
22:50	0.355808	0.403044	0.596612	0.55865	0.535446	0.603778	0.337624	0.699273	0.572756	0.435392	0.551773	0.410726
22:53	0.315983	0.442516	0.658336	0.603849	0.634196	0.597905	0.431834	0.616758	0.665128	0.522111	0.5694	0.398551
22:56	0.293486	0.419549	0.699479	0.688991	0.574945	0.511432	0.503923	0.690966	0.613084	0.508845	0.588874	0.358715
22:59	0.300109	0.403419	0.509066	0.843074	0.497957	0.447307	0.519984	0.589381	0.616955	0.390959	0.542741	0.384511
23:02	0.270739	0.380098	0.480496	0.591856	0.389003	0.420725	0.700131	0.415384	0.597565	0.425816	0.592691	0.378297
23:05	0.280811	0.460298	0.445008	0.383406	0.365706	0.437169	0.442528	0.414533	0.579739	0.46563	0.512423	0.325831
23:08	0.315584	0.425644	0.398716	0.462192	0.349703	0.439113	0.381562	0.483389	0.603472	0.489931	0.597521	0.348127
23:11	0.346441	0.395482	0.435309	0.572833	0.429996	0.499954	0.425103	0.543533	0.625096	0.512862	0.563836	0.469283
23:14	0.374842	0.370561	0.554552	0.574019	0.517094	0.579016	0.371468	0.577151	0.5885	0.509948	0.562972	0.465189
23:17	0.4024	0.345639	0.33375	0.493515	0.520544	0.597472	0.288919	0.61115	0.584848	0.53929	0.535505	0.521934
23:20	0.412355	0.329182	0.394207	0.412654	0.549148	0.599429	0.382857	0.53142	0.610914	0.564212	0.503594	0.563629
23:23	0.441006	0.355558	0.310844	0.584898	0.592092	0.592434	0.408444	0.740868	0.639641	0.527242	0.533782	0.677939
23:26	0.397379	0.351123	0.320454	0.537408	0.632843	0.617349	0.414436	0.66443	0.652145	0.498888	0.565063	0.640579
23:29	0.345252	0.393272	0.423874	0.41909	0.540359	0.612853	0.414441	0.500481	0.614737	0.469112	0.416035	0.618417
23:32	0.330512	0.39139	0.436262	0.309161	0.557262	0.510462	0.421663	0.242648	0.603076	0.463285	0.456352	0.579754
23:35	0.298578	0.389549	0.356413	0.443707	0.570327	0.493664	0.494049	0.398405	0.63294	0.570359	0.451089	0.568479
23:38	0.331994	0.471424	0.354313	0.450622	0.5376	0.51489	0.529112	0.47234	0.509683	0.706964	0.389607	0.549628
23:41	0.372723	0.545284	0.37467	0.541067	0.418227	0.472507	0.490106	0.516592	0.387162	0.503981	0.359202	0.427323
23:44	0.338586	0.50601	0.428292	0.339388	0.407332	0.423064	0.531803	0.559766	0.404389	0.474583	0.35972	0.376724
23:47	0.292075	0.524529	0.397439	0.615755	0.500502	0.38103	0.414171	0.665819	0.467143	0.449137	0.365058	0.376357
23:50	0.262136	0.407024	0.472596	0.710667	0.392571	0.400385	0.376295	0.740855	0.408181	0.412853	0.361873	0.415875
23:53	0.251977	0.42901	0.396471	0.574862	0.372671	0.405547	0.553143	0.706416	0.436143	0.394342	0.340286	0.386468
23:56	0.247872	0.556929	0.249807	0.603717	0.351618	0.365269	0.380124	0.594154	0.534525	0.375308	0.338044	0.339616
23:59	0.237536	0.587172	0.40323	0.630964	0.385445	0.406252	0.448445	0.522387	0.649819	0.382631	0.342789	0.329965
0:02	0.234858	0.612233	0.400004	0.656839	0.318555	0.339352	0.422174	0.458131	0.595266	0.460669	0.343807	0.350869
0:05	0.236871	0.669952	0.420286	0.670914	0.336551	0.339335	0.392138	0.440738	0.642714	0.471975	0.404655	0.385542
0:08	0.217561	0.614809	0.486368	0.751459	0.463628	0.361644	0.320971	0.548836	0.573655	0.45999	0.404981	0.373771
0:11	0.207676	0.625438	0.551301	0.650363	0.408581	0.33621	0.644667	0.431488	0.480643	0.48028	0.454274	0.363326
0:14	0.231083	0.724685	0.526735	0.579286	0.470993	0.390221	0.543885	0.363014	0.432372	0.499677	0.506631	0.359152
0:17	0.231776	0.643561	0.528319	0.521638	0.464339	0.370797	0.448415	0.410986	0.401297	0.592184	0.494116	0.358971
0:20	0.220755	0.580863	0.576319	0.518216	0.545357	0.357489	0.4094	0.534495	0.448213	0.571621	0.430403	0.360184
0:23	0.237967	0.53253	0.58053	0.480963	0.526457	0.323982	0.33771	0.560257	0.477523	0.515623	0.443935	0.385721
0:26	0.252246	0.58068	0.623752	0.437311	0.34717	0.375455	0.420743	0.570683	0.451844	0.538311	0.44221	0.527462
0:29	0.244438	0.636162	0.604032	0.471221	0.441022	0.372395	0.505672	0.499182	0.378458	0.542631	0.480602	0.525192
0:32	0.239319	0.673711	0.580082	0.479591	0.497528	0.441793	0.47861	0.478793	0.432308	0.444548	0.479459	0.548876
0:35	0.325036	0.61204	0.552818	0.484853	0.50937	0.50408	0.467361	0.530554	0.48013	0.340544	0.498809	0.577671
0:38	0.310215	0.508989	0.632612	0.535617	0.556311	0.502965	0.459325	0.578162	0.562886	0.44703	0.504387	0.571464
0:41	0.287944	0.446904	0.590304	0.637205	0.60021	0.616775	0.485659	0.664884	0.585892	0.396624	0.503653	0.548939
0:44	0.246799	0.394485	0.540366	0.584556	0.601328	0.602585	0.535455	0.60007	0.586276	0.433698	0.451533	0.542799
0:47	0.246861	0.393388	0.469706	0.501754	0.533236	0.592136	0.498467	0.548112	0.573253	0.401515	0.495318	0.573581
0:50	0.264489	0.463352	0.477889	0.594232	0.547341	0.548321	0.545245	0.437866	0.571899	0.395341	0.53232	0.673805
0:53	0.239951	0.470408	0.417511	0.64721	0.561448	0.57154	0.469418	0.419121	0.599673	0.390096	0.499723	0.645308
0:56	0.228347	0.408461	0.368125	0.658766	0.58294	0.584217	0.565064	0.314558	0.547416	0.333582	0.529991	0.66965
0:59	0.276089	0.310302	0.370152	0.609934	0.552497	0.577455	0.441783	0.435051	0.509442	0.311576	0.553787	0.622988
1:02	0.282812	0.274773	0.392219	0.692178	0.624081	0.549443	0.543785	0.516514	0.50932	0.327617	0.535821	0.59046
1:05	0.248256	0.358045	0.353649	0.703897	0.575759	0.584039	0.550687	0.506707	0.427159	0.345866	0.497789	0.621409
1:08	0.237854	0.405851	0.352689	0.66342	0.443459	0.611069	0.436964	0.540657	0.379407	0.400753	0.507332	0.578292
1:11	0.255937	0.360311	0.35329	0.622995	0.467727	0.558077	0.405454	0.564772	0.378931	0.337052	0.505395	0.527992
1:14	0.263492	0.408064	0.441917	0.638426	0.466668	0.515847	0.396445	0.538417	0.419615	0.315248	0.613699	0.502593
1:17	0.3113	0.407515	0.398221	0.672322	0.394674	0.555601	0.343081	0.468263	0.535729	0.348331	0.473543	0.530999
1:20	0.34028	0.399677	0.367335	0.6018	0.418762	0.494289	0.361106	0.409826	0.568643	0.341276	0.52424	0.487888
1:23	0.336062	0.358897	0.407683	0.561851	0.376518	0.404213	0.328217	0.360825	0.594018	0.334366	0.591563	0.380724
1:26	0.350689	0.390277	0.376295	0.536339	0.362779	0.391297	0.467422	0.307778	0.58881	0.327929	0.543585	0.396619
1:29	0.364708	0.43524	0.375426	0.4884	0.389819	0.391483	0.418975	0.328419	0.514743	0.318213	0.506057	0.354024
1:32	0.319595	0.457243	0.334847	0.463211	0.397065	0.354204	0.456166	0.344999	0.55082	0.355518	0.544693	0.319779
1:35	0.305768	0.401744	0.296002	0.486631	0.405796	0.338707	0.455131	0.359522	0.70665	0.379048	0.579709	0.300929
1:38	0.356895	0.408554	0.410158	0.508547	0.429016	0.344052	0.4841	0.350292	0.614033	0.444089	0.546235	0.323493
1:41	0.392265	0.377126	0.492576	0.485171	0.359728	0.353932	0.480195	0.379652	0.576315	0.540592	0.622266	0.366685
1:44	0.423088	0.39382	0.496555	0.45655	0.348026	0.331462	0.35878	0.394557	0.641653	0.595461	0.559222	0.317186
1:47	0.362488	0.48027	0.545229	0.498789	0.356179	0.330587	0.451668	0.512932	0.642035	0.564402	0.498233	0.28682
1:50	0.356616	0.50992	0.563557	0.525006	0.379976	0.331975	0.486299	0.529655	0.589356	0.529403	0.547527	0.312104
1:53	0.376258	0.513217	0.573774	0.607318	0.411121	0.334982	0.460503	0.571052	0.538338	0.523857	0.54055	0.37125
1:56	0.352293	0.548604	0.573039	0.607665	0.353074	0.321282	0.472379	0.483168	0.560479	0.568951	0.482601	0.330444
1:59	0.30131	0.624991	0.620567	0.622445	0.326552	0.342796	0.605222	0.520752	0.564937	0.586884	0.541598	0.310203
2:02	0.262869	0.66591	0.586819	0.612437	0.316323	0.344156	0.53339	0.503493	0.490279	0.594883	0.518791	0.333879
2:05	0.268846	0.646418	0.564909	0.616461	0.332591	0.329533	0.444356	0.511726	0.516349	0.529	0.503702	0.341203
2:08	0.288183	0.605777	0.571071	0.677729	0.312216	0.332502	0.438194	0.495723	0.487092	0.5209	0.574936	0.334841
2:11	0.273058	0.704758	0.657763	0.694995	0.325568	0.35612	0.560962	0.624884	0.47245	0.545175	0.510532	0.262337
2:14	0.246458	0.640723	0.583349	0.657494	0.335989	0.428235	0.511764	0.644517	0.405577	0.571162	0.534829	0.359431
2:17	0.259681	0.625296	0.541185	0.648276	0.345899	0.411672	0.357718	0.512296	0.367783	0.554449	0.546249	0.295034
2:20	0.265602	0.610324	0.548739	0.634656	0.320213	0.398967	0.29388	0.505675	0.375651	0.689041	0.609381	0.248941
2:23	0.259262	0.712826	0.349799	0.68545	0.329042	0.476341	0.345785	0.495194	0.360203	0.49002	0.507489	0.27043
2:26	0.276594	0.64487	0.332001	0.625589	0.341179	0.560453	0.309334	0.495997	0.33693	0.474997	0.418858	0.307817
2:29	0.282461	0.545316	0.355152	0.569196	0.362411	0.643575	0.317116	0.448425	0.340627	0.452971	0.37792	0.286162
2:32	0.265324	0.670462	0.348998	0.519411	0.343991	0.588506	0.374538	0.412212	0.360306	0.40393	0.410725	0.278299
2:35	0.262149	0.579993	0.326929	0.486864	0.404471	0.581132	0.369473	0.359521	0.326107	0.351512	0.468649	0.314172
2:38	0.261266	0.573193	0.329742	0.4911	0.398896	0.565056	0.278103	0.323557	0.358429	0.332408	0.444731	0.318265
2:41	0.290058	0.462554	0.357955	0.501834	0.46999	0.595566	0.243602	0.355285	0.357056	0.309701	0.384468	0.29598
2:44	0.301519	0.464433	0.384033	0.50803	0.523941	0.550387	0.23204	0.387688	0.359445	0.302691	0.36045	0.314902
2:47	0.305401	0.444716	0.354794	0.503506	0.614914	0.594118	0.353845	0.345402	0.366453	0.30576	0.322975	0.339947
2:50	0.33745	0.404389	0.350267	0.454947	0.525431	0.654993	0.335733	0.386788	0.407154	0.292351	0.305064	0.287604
2:53	0.324693	0.357625	0.326958	0.423699	0.516018	0.485102	0.404573	0.426283	0.383518	0.293053	0.317495	0.318106
2:56	0.282082	0.386344	0.318808	0.426758	0.55476	0.486887	0.40566	0.413885	0.437946	0.294624	0.311148	0.425376
2:59	0.255934	0.375406	0.410774	0.392144	0.571153	0.466923	0.308187	0.383073	0.485122	0.299869	0.297878	0.511276
3:02	0.257643	0.368665	0.46018	0.371234	0.522035	0.407051	0.3995	0.341121	0.425036	0.317183	0.341374	0.526489
3:05	0.247333	0.351954	0.386952	0.42647	0.532168	0.374419	0.345687	0.361914	0.386781	0.30083	0.320849	0.531755
3:08	0.232299	0.361723	0.352644	0.453195	0.558712	0.385791	0.343377	0.344119	0.353079	0.315228	0.307337	0.567401
3:11	0.254532	0.352526	0.317745	0.43075	0.575286	0.386452	0.304185	0.308543	0.348303	0.298529	0.302522	0.582097
3:14	0.261568	0.370313	0.347991	0.405786	0.547375	0.370391	0.287524	0.448865	0.335734	0.271669	0.332643	0.567138
3:17	0.256598	0.367373	0.338882	0.447375	0.529082	0.371327	0.407218	0.519405	0.32774	0.270312	0.413073	0.571195
3:20	0.281241	0.361847	0.287145	0.442336	0.532421	0.365257	0.415313	0.510393	0.332425	0.268757	0.368641	0.610388
3:23	0.360077	0.361503	0.298665	0.425587	0.490899	0.355735	0.414771	0.522913	0.337893	0.320547	0.347015	0.605432
3:26	0.363837	0.387611	0.356667	0.422875	0.490905	0.334627	0.419978	0.612688	0.384637	0.324781	0.333516	0.524311
3:29	0.331288	0.360068	0.322932	0.459251	0.400978	0.333787	0.515395	0.587471	0.51217	0.407674	0.330167	0.468297
3:32	0.25951	0.452875	0.361854	0.450409	0.260775	0.328428	0.491894	0.539825	0.611628	0.438666	0.316863	0.490687
3:35	0.264908	0.499723	0.422917	0.44164	0.295319	0.324978	0.489909	0.530013	0.589657	0.371533	0.313744	0.493509
3:38	0.258783	0.479728	0.57892	0.452539	0.324813	0.308964	0.613324	0.503912	0.578072	0.320756	0.413987	0.388902
3:41	0.245429	0.506017	0.644394	0.502704	0.334746	0.340465	0.606205	0.508162	0.567497	0.299632	0.478778	0.355502
3:44	0.241234	0.431247	0.37	0.531035	0.334138	0.346658	0.457035	0.411455	0.564732	0.291963	0.363766	0.326123
3:47	0.258612	0.407935	0.34795	0.561842	0.336109	0.313257	0.378833	0.368674	0.593289	0.272498	0.3525	0.294997
3:50	0.247493	0.470559	0.334249	0.560419	0.336019	0.285372	0.314715	0.311146	0.605249	0.291637	0.342472	0.298812
3:53	0.236854	0.532099	0.443298	0.597511	0.360568	0.313051	0.33419	0.289814	0.562964	0.299076	0.329708	0.318443
3:56	0.247169	0.500475	0.379745	0.596849	0.490267	0.326677	0.309256	0.341336	0.535576	0.357312	0.343091	0.340075
3:59	0.2709	0.529063	0.368507	0.5693	0.345132	0.326309	0.308594	0.32582	0.595271	0.448712	0.273612	0.352552
4:02	0.268016	0.568807	0.359498	0.536188	0.391931	0.318362	0.344182	0.317668	0.592412	0.549826	0.298035	0.339442
4:05	0.250266	0.584753	0.355924	0.489983	0.358701	0.345239	0.313783	0.31877	0.615455	0.503657	0.295449	0.360862
4:08	0.247926	0.58092	0.400682	0.488839	0.336852	0.457993	0.293088	0.325702	0.592703	0.490326	0.274826	0.329635
4:11	0.278419	0.573932	0.437912	0.470109	0.400052	0.578312	0.241638	0.315565	0.603133	0.502923	0.343821	0.337652
4:14	0.332907	0.658781	0.506337	0.494578	0.356485	0.628452	0.311283	0.333719	0.574163	0.565965	0.373278	0.297229
4:17	0.333595	0.685082	0.523618	0.521492	0.310431	0.616301	0.32049	0.316218	0.519709	0.586551	0.376112	0.289464
4:20	0.310782	0.606728	0.536095	0.554326	0.277691	0.597832	0.276047	0.304414	0.490227	0.528152	0.398272	0.269126
4:23	0.271714	0.511481	0.580421	0.580394	0.308827	0.557662	0.33726	0.406554	0.512372	0.490499	0.451862	0.324452
4:26	0.26582	0.557019	0.557492	0.604752	0.343864	0.669256	0.351221	0.316459	0.496708	0.484872	0.608897	0.291439
4:29	0.26129	0.419319	0.579873	0.596831	0.334874	0.591207	0.344969	0.223153	0.46808	0.439344	0.559591	0.287044
4:32	0.248111	0.386881	0.690948	0.585935	0.331958	0.462319	0.312987	0.261217	0.429764	0.365499	0.457959	0.34041
4:35	0.246543	0.389639	0.582392	0.635534	0.346939	0.453961	0.302056	0.308733	0.371532	0.351509	0.48119	0.355444
4:38	0.230036	0.43581	0.587544	0.65965	0.324625	0.460525	0.290361	0.42097	0.344606	0.326648	0.479142	0.286601
4:41	0.253148	0.396483	0.450831	0.676833	0.317614	0.427061	0.24962	0.398489	0.340718	0.301331	0.459752	0.352401
4:44	0.266033	0.404071	0.3974	0.549209	0.371484	0.349026	0.243183	0.332344	0.356515	0.286148	0.495776	0.431978
4:47	0.255436	0.423343	0.382114	0.599869	0.350195	0.363873	0.251216	0.371249	0.348982	0.299243	0.443229	0.463836
4:50	0.243617	0.355915	0.359873	0.563891	0.346136	0.369079	0.27762	0.379768	0.336451	0.28859	0.486032	0.441147
4:53	0.239688	0.358216	0.358882	0.470828	0.371166	0.336724	0.283622	0.47647	0.297048	0.28418	0.452497	0.465505
4:56	0.293418	0.433564	0.43196	0.406002	0.296606	0.324777	0.248994	0.511682	0.301524	0.256288	0.429908	0.482994
4:59	0.302045	0.413898	0.336494	0.407859	0.440175	0.336089	0.279536	0.532224	0.405443	0.267916	0.466623	0.555515
5:02	0.262386	0.370595	0.3096	0.401803	0.453629	0.332051	0.279859	0.511413	0.5057	0.282063	0.478112	0.582376
5:05	0.241218	0.366477	0.325779	0.378692	0.492034	0.325004	0.26485	0.532203	0.456293	0.276128	0.580421	0.543316
5:08	0.2729	0.362815	0.343681	0.410145	0.484108	0.30329	0.238798	0.510893	0.482631	0.280773	0.595162	0.462966
5:11	0.316395	0.37919	0.331592	0.454998	0.50244	0.320641	0.339759	0.542256	0.436448	0.296698	0.505269	0.457047
5:14	0.319245	0.352833	0.344652	0.439408	0.522167	0.339077	0.364091	0.559979	0.370175	0.287188	0.512311	0.466517
5:17	0.30995	0.356403	0.383549	0.418228	0.579408	0.330473	0.319226	0.604344	0.320964	0.290428	0.483397	0.413633
5:20	0.332361	0.336418	0.3914	0.463147	0.545237	0.315781	0.328278	0.524243	0.335838	0.288738	0.488836	0.359758
5:23	0.323539	0.348195	0.385543	0.497824	0.521806	0.326542	0.315243	0.40642	0.426483	0.304939	0.522884	0.345305
5:26	0.301793	0.353557	0.348591	0.460284	0.527399	0.337674	0.456886	0.375783	0.408208	0.297524	0.544654	0.341046
5:29	0.357316	0.343262	0.40179	0.462961	0.55061	0.316755	0.455327	0.429524	0.458085	0.297236	0.629853	0.275754
5:32	0.373967	0.341856	0.353039	0.443574	0.503826	0.330419	0.460611	0.207143	0.426386	0.322124	0.562402	0.39075
5:35	0.383668	0.342511	0.339013	0.452	0.41054	0.455092	0.469996	0.257704	0.348811	0.384236	0.50331	0.374482
5:38	0.394965	0.342853	0.330918	0.418254	0.320312	0.444743	0.434605	0.284714	0.342256	0.426694	0.425071	0.348251
5:41	0.372143	0.334129	0.365618	0.407785	0.347164	0.329394	0.384196	0.32947	0.350291	0.472055	0.370089	0.269028
5:44	0.388923	0.33925	0.334715	0.446211	0.326685	0.337777	0.471685	0.325111	0.346541	0.508268	0.355953	0.409036
5:47	0.380588	0.343009	0.348918	0.441464	0.45209	0.316865	0.394677	0.306147	0.322758	0.522121	0.331363	0.321763
5:50	0.391011	0.3405	0.348778	0.43056	0.360033	0.295388	0.358578	0.349711	0.429714	0.498155	0.320539	0.312482
5:53	0.373532	0.339519	0.446452	0.421097	0.325649	0.318838	0.331478	0.360356	0.37377	0.521142	0.327153	0.315726
5:56	0.322808	0.337285	0.340886	0.416913	0.348683	0.33607	0.275511	0.324323	0.323301	0.495449	0.314835	0.390849
5:59	0.360537	0.32808	0.418857	0.399037	0.299256	0.302985	0.285074	0.508315	0.301609	0.508638	0.306745	0.423072
6:02	0.375607	0.366327	0.523648	0.388327	0.327967	0.344655	0.280359	0.451554	0.305839	0.465767	0.331963	0.26928
6:05	0.403967	0.331998	0.490956	0.414405	0.35111	0.35653	0.299741	0.398535	0.336004	0.439091	0.328892	0.260447
6:08	0.319997	0.335681	0.502009	0.387561	0.296297	0.346625	0.369236	0.237623	0.320738	0.467313	0.303787	0.37869
6:11	0.294207	0.351516	0.320832	0.409969	0.305997	0.353733	0.35484	0.225761	0.299786	0.438364	0.303518	0.456223
6:14	0.28884	0.420769	0.370914	0.456429	0.307286	0.338577	0.311437	0.322299	0.354879	0.415001	0.308354	0.521733
6:17	0.27407	0.461033	0.357755	0.48978	0.291846	0.30198	0.280687	0.33137	0.329284	0.357286	0.330523	0.555392
6:20	0.2889	0.424136	0.396318	0.495686	0.284575	0.288631	0.299124	0.475168	0.414639	0.295612	0.332579	0.44987
6:23	0.271596	0.373193	0.446037	0.490911	0.327705	0.295328	0.347207	0.236992	0.413243	0.26051	0.341112	0.338149
6:26	0.250103	0.333308	0.461379	0.429984	0.344396	0.430327	0.353011	0.26041	0.331737	0.225589	0.387829	0.301504
6:29	0.251996	0.327724	0.396061	0.452157	0.345736	0.509851	0.327909	0.304175	0.295071	0.206779	0.355301	0.200263
6:32	0.272938	0.311165	0.367529	0.49826	0.35549	0.461026	0.258029	0.321127	0.309432	0.246414	0.367507	0.255595
6:35	0.244434	0.339042	0.366211	0.464406	0.408565	0.484131	0.271662	0.397192	0.334858	0.223272	0.312508	0.26846
6:38	0.231312	0.340176	0.342787	0.363904	0.462735	0.436053	0.23094	0.432267	0.308815	0.232011	0.265359	0.290454
6:41	0.263314	0.340993	0.36344	0.31564	0.478575	0.334408	0.233595	0.314391	0.324627	0.233494	0.269821	0.370625
6:44	0.267801	0.322398	0.349983	0.382763	0.462924	0.397475	0.295479	0.385374	0.371802	0.237142	0.275538	0.213629
6:47	0.24351	0.330643	0.337803	0.385535	0.492135	0.366071	0.294328	0.313202	0.33934	0.215885	0.272367	0.271321
6:50	0.236364	0.40409	0.370263	0.399395	0.421333	0.334882	0.267282	0.330948	0.302781	0.249829	0.29531	0.321604
6:53	0.267845	0.461897	0.335071	0.392691	0.392717	0.342778	0.254769	0.313585	0.275797	0.229328	0.302559	0.292662
6:56	0.289982	0.47152	0.331717	0.378608	0.360149	0.291621	0.291838	0.303525	0.323616	0.241765	0.310101	0.246452
6:59	0.268372	0.55723	0.326347	0.369675	0.318689	0.404563	0.286504	0.299884	0.335902	0.225065	0.305574	0.293688
7:02	0.260155	0.466166	0.330727	0.356933	0.311287	0.513533	0.304667	0.460717	0.320841	0.207997	0.314233	0.322167
7:05	0.282053	0.412546	0.38038	0.335464	0.356796	0.552128	0.314941	0.391817	0.318724	0.219493	0.293781	0.329902
7:08	0.288186	0.470769	0.4182	0.355741	0.331294	0.577726	0.411922	0.338073	0.312167	0.240584	0.316539	0.303351
