# Supplementary material for: Purinergic adipocyte-macrophage crosstalk promotes degeneration of thermogenic brown adipose tissue
Source: EMBO Rep. 2025 Nov 19;26(24):6460–93. doi: 10.1038/s44319-025-00642-y (PMC12715258; doi:10.1038/s44319-025-00642-y)
Supplement: Supplementary file 9 — Source data Fig. 4 [file 44319_2025_642_MOESM9_ESM.zip › Figure 4/4K/4K.xlsx]

## Sheet: 4K
	P2x4-/-						P2x4-/- + P2X7-NB
5h pre	0.375031	0.401104	0.422694	0.340767	0.397814	0.398685	0.356211	0.426534	0.430177	0.369909	0.342687	0.388262
5h post	0.302933	0.416709	0.339007	0.313363	0.33524	0.386259	0.403973	0.544598	0.540397	0.364441	0.421	0.366829
