# Supplementary material for: Purinergic adipocyte-macrophage crosstalk promotes degeneration of thermogenic brown adipose tissue
Source: EMBO Rep. 2025 Nov 19;26(24):6460–93. doi: 10.1038/s44319-025-00642-y (PMC12715258; doi:10.1038/s44319-025-00642-y)
Supplement: Supplementary file 9 — Source data Fig. 4 [file 44319_2025_642_MOESM9_ESM.zip › Figure 4/4L/4L.xlsx]

## Sheet: 4L
control						P2X7-NB
-2.88103	-1.55103	-1.73306	0.194678	-1.91055	-0.79041	0.80091	0.710615	0.901481	1.50857	0.278522
