# Supplementary material for: Purinergic adipocyte-macrophage crosstalk promotes degeneration of thermogenic brown adipose tissue
Source: EMBO Rep. 2025 Nov 19;26(24):6460–93. doi: 10.1038/s44319-025-00642-y (PMC12715258; doi:10.1038/s44319-025-00642-y)
Supplement: Supplementary file 10 — Source data Fig. 5 [file 44319_2025_642_MOESM10_ESM.zip]

Archive with 27 entries (16 files):
- Figure 5/
- Figure 5/5A/
- Figure 5/5B/
- Figure 5/5C/
- Figure 5/5C/5C.xlsx
- Figure 5/5D/
- Figure 5/5E/
- Figure 5/5E/5E.xlsx
- Figure 5/5F/
- Figure 5/5F/P2xr4flfl-LysM-Cre+ HE.tif
- Figure 5/5F/P2xr4flfl-LysM-Cre+ MAC2.tif
- Figure 5/5F/P2xr4flfl-LysM-Cre+ Sirius Red.tif
- Figure 5/5F/P2xr4flfl-LysM-Cre+ UCP1.tif
- Figure 5/5F/P2xr4flfl-LysM-Cre- HE.tif
- Figure 5/5F/P2xr4flfl-LysM-Cre- MAC2.tif
- Figure 5/5F/P2xr4flfl-LysM-Cre- Sirius Red.tif
- Figure 5/5F/P2xr4flfl-LysM-Cre- UCP1.tif
- Figure 5/5G/
- Figure 5/5G/g-Tubulin.jpg
- Figure 5/5G/MAC2.jpg
- Figure 5/5G/UCP1.jpg
- Figure 5/5H/
- Figure 5/5H/5H.xlsx
- Figure 5/5I/
- Figure 5/5I/5I.xlsx
- Figure 5/5J/
- Figure 5/5J/5J.xlsx
