# Supplementary material for: Purinergic adipocyte-macrophage crosstalk promotes degeneration of thermogenic brown adipose tissue
Source: EMBO Rep. 2025 Nov 19;26(24):6460–93. doi: 10.1038/s44319-025-00642-y (PMC12715258; doi:10.1038/s44319-025-00642-y)
Supplement: Supplementary file 10 — Source data Fig. 5 [file 44319_2025_642_MOESM10_ESM.zip › Figure 5/5C/5C.xlsx]

## Sheet: 5C
P2xr4fl/fl-LysM-Cre-	P2xr4fl/fl-LysM-Cre+
97.99	14.4
96.25	10.08
98.98	16.85
