# Supplementary material for: Purinergic adipocyte-macrophage crosstalk promotes degeneration of thermogenic brown adipose tissue
Source: EMBO Rep. 2025 Nov 19;26(24):6460–93. doi: 10.1038/s44319-025-00642-y (PMC12715258; doi:10.1038/s44319-025-00642-y)
Supplement: Supplementary file 10 — Source data Fig. 5 [file 44319_2025_642_MOESM10_ESM.zip › Figure 5/5E/5E.xlsx]

## Sheet: 5E
P2xr4fl/fl-LysM-Cre-	P2xr4fl/fl-LysM-Cre+
91.46	94.25
96.32	94.47
94.01	98.87
