# Supplementary material for: Purinergic adipocyte-macrophage crosstalk promotes degeneration of thermogenic brown adipose tissue
Source: EMBO Rep. 2025 Nov 19;26(24):6460–93. doi: 10.1038/s44319-025-00642-y (PMC12715258; doi:10.1038/s44319-025-00642-y)
Supplement: Supplementary file 10 — Source data Fig. 5 [file 44319_2025_642_MOESM10_ESM.zip › Figure 5/5H/5H.xlsx]

## Sheet: 5H
		P2xr4-LysMfl/fl-Cre- + P2RX7-NB					P2xr4-LysMfl/fl-Cre- + P2RX7-NB
UCP1		1.7	0.4	0.5	1	1.3	4	5.9	6.2	5.2	3.9
		P2xr4-LysMfl/fl-Cre- + P2RX7-NB					P2xr4-LysMfl/fl-Cre- + P2RX7-NB
UCP1		0.2	1.6	2.2	0.7	0.2	0.1	0.2	0	0.1	0
