# Supplementary material for: Purinergic adipocyte-macrophage crosstalk promotes degeneration of thermogenic brown adipose tissue
Source: EMBO Rep. 2025 Nov 19;26(24):6460–93. doi: 10.1038/s44319-025-00642-y (PMC12715258; doi:10.1038/s44319-025-00642-y)
Supplement: Supplementary file 10 — Source data Fig. 5 [file 44319_2025_642_MOESM10_ESM.zip › Figure 5/5I/5I.xlsx]

## Sheet: 5I
		P2xr4-LysMfl/fl-Cre- + P2RX7-NB					P2xr4-LysMfl/fl-Cre- + P2RX7-NB
Tnf		0.153045	0.509861	1.19622	1.3647	1.77617	0.0164953	0.0241126	0.0161825	0.020314	0.0315646
Ccl2		0.025437	1.62912	1.84741	0.579813	0.918218	0.00267427	0.0106794	0.00240175	0.00263361	0.0042161
Il1b		0.109086	0.347194	1.21531	1.92162	1.40679	0.0234447	0.0485451	0.0571583	0.0735338	0.0661468
Emr1		0.00772524	1.91241	1.40611	1.18235	0.491402	0.092017	0.0924063	0.0454178	0.0574842	0.0540414
Timp1		0.33078	1.33552	1.92356	0.775132	0.635003	0.0296824	0.0737933	0.0232452	0.0122726	0.0136355
Col1a1		0.116417	1.65184	1.80465	0.827656	0.59943	0.463879	0.413632	0.281893	0.342586	0.40517
Ucp1		1.26597	1.23594	0.499049	0.754936	1.24411	6.75156	4.05431	4.96989	4.57136	4.44194
