# Supplementary material for: Purinergic adipocyte-macrophage crosstalk promotes degeneration of thermogenic brown adipose tissue
Source: EMBO Rep. 2025 Nov 19;26(24):6460–93. doi: 10.1038/s44319-025-00642-y (PMC12715258; doi:10.1038/s44319-025-00642-y)
Supplement: Supplementary file 10 — Source data Fig. 5 [file 44319_2025_642_MOESM10_ESM.zip › Figure 5/5J/5J.xlsx]

## Sheet: 5J_EE
	P2xr4-LysMfl/fl-Cre- + P2RX7-NB					P2xr4-LysMfl/fl-Cre- + P2RX7-NB
08:01:00	0.365407	0.31263	0.273721	0.417103	0.38885	0.295977	0.417487	0.351393	0.322955	0.287514
08:06:00	0.430693	0.280629	0.313651	0.356344	0.388338	0.285518	0.495296	0.368109	0.357158	0.314108
08:11:00	0.480691	0.334548	0.369281	0.294365	0.475003	0.202424	0.419067	0.356389	0.3488	0.300956
08:16:00	0.458477	0.375206	0.476344	0.439861	0.482861	0.291153	0.398036	0.500648	0.460569	0.342352
08:21:00	0.571441	0.491819	0.289535	0.708908	0.561116	0.567913	0.574193	0.583268	0.614186	0.501809
08:26:00	0.562514	0.662533	0.491624	0.632977	0.318537	0.567972	0.580455	0.469371	0.573357	0.475367
08:31:00	0.631144	0.578907	0.508058	0.598546	0.621611	0.466162	0.541747	0.564239	0.569947	0.433426
08:36:00	0.49838	0.538566	0.480077	0.435764	0.550854	0.293309	0.493298	0.520402	0.404128	0.472878
08:41:00	0.459997	0.445067	0.44639	0.368545	0.569447	0.214239	0.450342	0.517464	0.348546	0.445044
08:46:00	0.477952	0.460409	0.442568	0.306924	0.556941	0.195347	0.431092	0.502239	0.346091	0.456339
08:51:00	0.46597	0.382759	0.425025	0.314798	0.498022	0.230437	0.413397	0.436209	0.301295	0.445267
08:56:00	0.389925	0.473719	0.426706	0.450622	0.395248	0.20615	0.420482	0.463477	0.284032	0.428019
09:01:00	0.34823	0.402512	0.427665	0.440257	0.352568	0.180704	0.400821	0.488415	0.264897	0.365327
09:06:00	0.307878	0.363262	0.456513	0.442241	0.364481	0.197308	0.400998	0.378975	0.211467	0.289511
09:11:00	0.337275	0.276416	0.486542	0.455085	0.410018	0.253819	0.388954	0.294699	0.253957	0.303975
09:16:00	0.467751	0.294612	0.474021	0.423855	0.401926	0.20478	0.330473	0.262838	0.275813	0.298263
09:21:00	0.500205	0.342146	0.379416	0.413183	0.410049	0.222834	0.346475	0.404488	0.262881	0.309621
09:26:00	0.426826	0.324945	0.430377	0.320767	0.403101	0.195737	0.37156	0.34163	0.293736	0.323083
09:31:00	0.434525	0.346468	0.42851	0.298212	0.404864	0.190043	0.36905	0.407082	0.271819	0.304351
09:36:00	0.451306	0.367677	0.394218	0.357279	0.4402	0.245874	0.358561	0.329545	0.26047	0.315399
09:41:00	0.348953	0.308701	0.31495	0.325914	0.474987	0.266052	0.34303	0.369372	0.263495	0.323959
09:46:00	0.352968	0.472224	0.265823	0.333736	0.455693	0.251001	0.346058	0.23673	0.292349	0.319258
09:51:00	0.345426	0.550557	0.303067	0.341831	0.397179	0.303115	0.339754	0.257712	0.306897	0.322517
09:56:00	0.370926	0.446275	0.361983	0.342805	0.34564	0.239038	0.505495	0.324243	0.264492	0.331116
10:01:00	0.368474	0.504926	0.300191	0.33332	0.363806	0.311351	0.496874	0.305797	0.191051	0.442661
10:06:00	0.383702	0.480974	0.339504	0.336782	0.385121	0.311288	0.422586	0.351575	0.261629	0.493129
10:11:00	0.372507	0.412247	0.313357	0.369433	0.427895	0.290943	0.386523	0.448231	0.265165	0.495964
10:16:00	0.327734	0.461404	0.319274	0.462215	0.446432	0.350038	0.366184	0.406039	0.315441	0.48092
10:21:00	0.343798	0.403735	0.311189	0.443318	0.432168	0.264163	0.333481	0.486165	0.285275	0.433827
10:26:00	0.311999	0.381304	0.314792	0.482615	0.417366	0.274918	0.380965	0.391726	0.20224	0.431181
10:31:00	0.313837	0.346154	0.349057	0.464687	0.399574	0.251455	0.351963	0.443402	0.259601	0.44079
10:36:00	0.436708	0.297346	0.332122	0.432242	0.368627	0.276246	0.352104	0.405112	0.24075	0.410786
10:41:00	0.40505	0.352302	0.320435	0.422482	0.402431	0.275295	0.3405	0.388743	0.260219	0.410159
10:46:00	0.574656	0.269252	0.327779	0.400033	0.375204	0.309194	0.326049	0.293909	0.266159	0.328796
10:51:00	0.391976	0.283588	0.305248	0.342761	0.410515	0.286037	0.327026	0.299752	0.242051	0.329065
10:56:00	0.398811	0.283379	0.332861	0.294283	0.391371	0.283422	0.351988	0.319994	0.238284	0.300876
11:01:00	0.444713	0.337101	0.29214	0.342836	0.374681	0.251746	0.359584	0.404675	0.239654	0.296376
11:06:00	0.372185	0.407198	0.37537	0.379022	0.447566	0.200491	0.447731	0.390591	0.2418	0.30193
11:11:00	0.408407	0.267213	0.517904	0.36614	0.492835	0.169479	0.478142	0.380132	0.23555	0.281146
11:16:00	0.395689	0.324598	0.555816	0.372688	0.515168	0.167809	0.454897	0.358289	0.234552	0.297809
11:21:00	0.28718	0.339057	0.511453	0.361366	0.515134	0.188429	0.441528	0.383106	0.259267	0.289469
11:26:00	0.343608	0.322435	0.465756	0.344204	0.493559	0.192046	0.452109	0.317578	0.216923	0.294699
11:31:00	0.292484	0.319192	0.430341	0.299117	0.5124	0.205462	0.419895	0.332178	0.220304	0.305134
11:36:00	0.285224	0.315818	0.437536	0.311043	0.522673	0.281601	0.391941	0.325216	0.244874	0.292772
11:41:00	0.351361	0.356163	0.514487	0.317923	0.484816	0.278145	0.34594	0.272145	0.254149	0.318838
11:46:00	0.444234	0.279997	0.417137	0.292927	0.411994	0.247555	0.260166	0.297337	0.285641	0.320575
11:51:00	0.365064	0.257539	0.304183	0.359146	0.336683	0.206885	0.307694	0.311949	0.258753	0.301874
11:56:00	0.338948	0.271054	0.27668	0.398398	0.308618	0.234394	0.364275	0.440772	0.371027	0.3256
12:01:00	0.222453	0.393783	0.289254	0.433838	0.318177	0.183824	0.360602	0.404066	0.343685	0.303516
12:06:00	0.286183	0.381666	0.331262	0.431074	0.344476	0.168001	0.324737	0.333659	0.335884	0.314011
12:11:00	0.334763	0.415988	0.464153	0.385468	0.388689	0.237529	0.327806	0.316557	0.362082	0.300337
12:16:00	0.550127	0.464916	0.375847	0.541712	0.42523	0.458052	0.417697	0.384634	0.421515	0.368917
12:21:00	0.604347	0.5626	0.480814	0.610938	0.366756	0.511512	0.597429	0.702048	0.519911	0.564914
12:26:00	0.546775	0.484931	0.518306	0.57211	0.550177	0.390643	0.482037	0.599443	0.44105	0.629969
12:31:00	0.497763	0.541766	0.464069	0.493038	0.527725	0.355219	0.425771	0.484356	0.371414	0.545456
12:36:00	0.491345	0.446074	0.47028	0.404306	0.458879	0.238832	0.37496	0.440499	0.294399	0.482464
12:41:00	0.441299	0.454589	0.49596	0.383623	0.433072	0.238691	0.385596	0.290579	0.212113	0.477557
12:46:00	0.368141	0.309264	0.398231	0.282582	0.358932	0.154803	0.327935	0.305084	0.245378	0.486335
12:51:00	0.339245	0.287028	0.305303	0.283192	0.333742	0.15672	0.288017	0.333746	0.214592	0.43492
12:56:00	0.250383	0.414899	0.400275	0.273201	0.368282	0.158065	0.323359	0.323779	0.226668	0.406783
13:01:00	0.284637	0.405956	0.488023	0.307411	0.346986	0.140135	0.316164	0.374936	0.241735	0.32486
13:06:00	0.371081	0.360344	0.397765	0.301536	0.378444	0.179037	0.344389	0.317951	0.240405	0.335238
13:11:00	0.399057	0.389608	0.323418	0.275424	0.354164	0.189228	0.342852	0.287222	0.24469	0.300398
13:16:00	0.374811	0.400785	0.294746	0.293812	0.386145	0.190319	0.345411	0.35303	0.221375	0.311005
13:21:00	0.293227	0.347746	0.344501	0.30066	0.412459	0.168915	0.335523	0.398776	0.20943	0.327711
13:26:00	0.321793	0.4325	0.452401	0.340494	0.384557	0.178739	0.314492	0.424712	0.226201	0.330325
13:31:00	0.331332	0.431549	0.510943	0.398823	0.391682	0.245561	0.296152	0.410944	0.231311	0.327
13:36:00	0.37842	0.399849	0.444791	0.498011	0.422781	0.205739	0.277802	0.293511	0.24908	0.297845
13:41:00	0.406112	0.400064	0.413986	0.466664	0.454035	0.246868	0.318478	0.30236	0.283228	0.321402
13:46:00	0.39399	0.345207	0.403776	0.387188	0.474306	0.160378	0.370697	0.309527	0.286138	0.318633
13:51:00	0.496993	0.396988	0.313134	0.404744	0.352794	0.161395	0.457787	0.340177	0.302322	0.311806
13:56:00	0.439818	0.425623	0.306413	0.323114	0.343655	0.195994	0.380662	0.344874	0.23837	0.304451
14:01:00	0.42136	0.356583	0.333289	0.316453	0.351944	0.176922	0.289564	0.367647	0.273599	0.307989
14:06:00	0.335133	0.384299	0.31182	0.319714	0.34184	0.197327	0.299282	0.335726	0.277606	0.335054
14:11:00	0.319638	0.436912	0.339031	0.301712	0.367288	0.176979	0.331191	0.278521	0.269501	0.311759
14:16:00	0.310914	0.354976	0.295156	0.324126	0.342098	0.241802	0.326741	0.336605	0.249554	0.305403
14:21:00	0.410631	0.292142	0.364295	0.323127	0.373681	0.285473	0.340589	0.334157	0.268847	0.297241
14:26:00	0.306623	0.402418	0.477994	0.33974	0.372648	0.268272	0.333914	0.33833	0.267114	0.30051
14:31:00	0.301011	0.387985	0.489971	0.304164	0.379008	0.248545	0.321668	0.371636	0.266501	0.319656
14:36:00	0.29089	0.472035	0.498732	0.308988	0.371032	0.215992	0.319841	0.395884	0.25989	0.31721
14:41:00	0.35577	0.61437	0.445128	0.438064	0.365554	0.159189	0.283901	0.331507	0.21565	0.318452
14:46:00	0.397547	0.397005	0.33948	0.431668	0.379047	0.198107	0.299976	0.286244	0.205595	0.325547
14:51:00	0.309813	0.312456	0.287726	0.408533	0.388492	0.190504	0.30093	0.355869	0.23755	0.375099
14:56:00	0.533851	0.436309	0.327744	0.430501	0.369903	0.202146	0.326358	0.247444	0.25314	0.438072
15:01:00	0.419455	0.262935	0.318852	0.409245	0.373416	0.226627	0.325412	0.273358	0.272659	0.443837
15:06:00	0.284784	0.306724	0.298829	0.41257	0.359848	0.194718	0.354096	0.346759	0.314591	0.409463
15:11:00	0.319722	0.235898	0.314364	0.308335	0.445022	0.193719	0.391894	0.451987	0.238941	0.36449
15:16:00	0.361735	0.290909	0.329847	0.343544	0.513252	0.198779	0.402448	0.416428	0.196536	0.316723
15:21:00	0.341214	0.312649	0.313579	0.369153	0.544233	0.240123	0.437214	0.506694	0.242689	0.350735
15:26:00	0.338247	0.315022	0.313141	0.345216	0.52281	0.2116	0.454975	0.384062	0.244769	0.315453
15:31:00	0.324728	0.392415	0.298175	0.384208	0.552721	0.198676	0.42635	0.246341	0.217083	0.318269
15:36:00	0.336761	0.433844	0.306659	0.355978	0.502085	0.235151	0.408183	0.324346	0.241314	0.326753
15:41:00	0.341651	0.37736	0.311507	0.363721	0.463295	0.21044	0.39021	0.411454	0.235939	0.291556
15:46:00	0.402056	0.329783	0.287612	0.412718	0.409955	0.282606	0.331149	0.260175	0.209127	0.322787
15:51:00	0.37483	0.317613	0.281939	0.409469	0.366136	0.238809	0.352106	0.260028	0.220975	0.3071
15:56:00	0.365661	0.307663	0.311975	0.371666	0.365862	0.156378	0.311706	0.290475	0.251432	0.325784
16:01:00	0.333993	0.312323	0.455829	0.316052	0.392404	0.224105	0.328584	0.289993	0.29427	0.315371
16:06:00	0.355776	0.302802	0.402677	0.352906	0.39503	0.335761	0.313004	0.28551	0.29811	0.283816
16:11:00	0.381397	0.337477	0.302228	0.36757	0.380475	0.282778	0.31697	0.326586	0.331736	0.323769
16:16:00	0.27065	0.35571	0.311132	0.329818	0.364881	0.214627	0.300749	0.355823	0.332651	0.322507
16:21:00	0.290555	0.381164	0.501609	0.353604	0.380586	0.251455	0.324416	0.462395	0.301511	0.33562
16:26:00	0.32352	0.384765	0.394784	0.382736	0.401915	0.18802	0.319991	0.465504	0.311061	0.323477
16:31:00	0.321481	0.221448	0.296352	0.367052	0.466188	0.138706	0.308229	0.408636	0.272311	0.293913
16:36:00	0.306271	0.275685	0.313374	0.32348	0.422166	0.164775	0.306611	0.370963	0.291339	0.303631
16:41:00	0.31559	0.295352	0.329391	0.319011	0.339013	0.146918	0.329315	0.375698	0.234548	0.343796
16:46:00	0.294044	0.339037	0.292033	0.358245	0.342479	0.171217	0.304492	0.325207	0.231115	0.400292
16:51:00	0.354885	0.326691	0.30607	0.344014	0.340844	0.146684	0.389851	0.338077	0.262602	0.385171
16:56:00	0.308152	0.319765	0.329829	0.338768	0.342226	0.167004	0.355053	0.289701	0.245417	0.30574
17:01:00	0.298146	0.258767	0.337006	0.322309	0.452629	0.186578	0.329379	0.3703	0.272213	0.335461
17:06:00	0.249377	0.306016	0.328411	0.333062	0.384148	0.139301	0.352252	0.357476	0.257686	0.293516
17:11:00	0.305198	0.342096	0.280402	0.342854	0.41487	0.19377	0.345352	0.346621	0.215729	0.341481
17:16:00	0.308557	0.314879	0.278181	0.329427	0.412463	0.227509	0.334536	0.355918	0.232089	0.301322
17:21:00	0.324722	0.285471	0.317548	0.352484	0.40782	0.276705	0.312894	0.343736	0.270716	0.290022
17:26:00	0.375679	0.251682	0.286171	0.33436	0.403457	0.19777	0.32253	0.340398	0.234152	0.289886
17:31:00	0.309862	0.366676	0.269913	0.295885	0.416824	0.219501	0.307943	0.412511	0.244042	0.287855
17:36:00	0.337077	0.394724	0.26294	0.371324	0.383789	0.160297	0.271341	0.44952	0.222672	0.345739
17:41:00	0.330449	0.424948	0.267389	0.357389	0.368882	0.208321	0.299725	0.453805	0.267035	0.424115
17:46:00	0.368388	0.421154	0.333756	0.369644	0.340092	0.285153	0.309412	0.421585	0.257964	0.48365
17:51:00	0.463788	0.358068	0.375873	0.374132	0.354743	0.300616	0.333964	0.473227	0.273146	0.549525
17:56:00	0.45882	0.345819	0.464925	0.296096	0.338598	0.288785	0.348958	0.494719	0.267445	0.500703
18:01:00	0.407705	0.376064	0.371334	0.28342	0.426112	0.308024	0.472077	0.49741	0.278842	0.477578
18:06:00	0.310084	0.342585	0.305438	0.258147	0.510948	0.218614	0.449688	0.471097	0.293422	0.410825
18:11:00	0.363862	0.335251	0.275576	0.301027	0.500899	0.232881	0.380736	0.340217	0.340468	0.318259
18:16:00	0.254875	0.294583	0.306279	0.308422	0.480241	0.23852	0.30495	0.316038	0.291227	0.302416
18:21:00	0.299501	0.348793	0.342547	0.28412	0.349385	0.211603	0.272813	0.400801	0.250745	0.270509
18:26:00	0.365154	0.317041	0.316427	0.306219	0.323847	0.215396	0.298306	0.408151	0.244743	0.290381
18:31:00	0.330975	0.367074	0.304621	0.287187	0.323966	0.146466	0.309198	0.335483	0.245158	0.310867
18:36:00	0.343044	0.340132	0.394522	0.358949	0.360262	0.18603	0.319414	0.297478	0.244773	0.320211
18:41:00	0.375956	0.33354	0.396717	0.445648	0.474299	0.19396	0.444064	0.378767	0.228765	0.358815
18:46:00	0.398599	0.252984	0.395675	0.454668	0.466551	0.16313	0.453134	0.31265	0.227283	0.296514
18:51:00	0.380149	0.324763	0.407387	0.455746	0.359897	0.184357	0.436294	0.374137	0.23825	0.327037
18:56:00	0.429037	0.374815	0.330664	0.371428	0.328305	0.189555	0.399838	0.395223	0.246857	0.36523
19:01:00	0.356035	0.405284	0.35417	0.298936	0.340415	0.176218	0.282878	0.494191	0.304795	0.33013
19:06:00	0.348744	0.348239	0.275603	0.331272	0.352023	0.212928	0.287654	0.482409	0.326833	0.342348
19:11:00	0.342162	0.506899	0.279734	0.309012	0.396519	0.218309	0.306647	0.496625	0.349006	0.341715
19:16:00	0.414236	0.349255	0.279679	0.345457	0.461286	0.309871	0.366636	0.42283	0.249906	0.359057
19:21:00	0.373252	0.371561	0.345129	0.319217	0.574129	0.36976	0.383323	0.367568	0.246996	0.382402
19:26:00	0.330829	0.421628	0.409646	0.382238	0.559308	0.180942	0.455656	0.430277	0.322871	0.440978
19:31:00	0.369885	0.337401	0.411111	0.448236	0.519304	0.193136	0.367486	0.512295	0.30345	0.497557
19:36:00	0.482813	0.415683	0.428798	0.498269	0.403542	0.175478	0.332146	0.549189	0.259852	0.54557
19:41:00	0.399813	0.338993	0.329805	0.396013	0.456114	0.204293	0.451941	0.451934	0.325821	0.523391
19:46:00	0.386338	0.450783	0.259275	0.330809	0.542822	0.214428	0.508808	0.381149	0.312217	0.490323
19:51:00	0.4137	0.372856	0.376163	0.366083	0.596131	0.243638	0.5131	0.363396	0.335939	0.521868
19:56:00	0.44809	0.404393	0.551437	0.466822	0.597802	0.266329	0.489309	0.523275	0.37338	0.442369
20:01:00	0.454014	0.470741	0.448894	0.537438	0.550243	0.308937	0.523752	0.493416	0.279075	0.377519
20:06:00	0.503048	0.480208	0.372517	0.533293	0.55013	0.333359	0.497874	0.410622	0.278436	0.376409
20:11:00	0.544263	0.505119	0.475433	0.529126	0.417082	0.259887	0.462973	0.476331	0.364608	0.35193
20:16:00	0.538432	0.441132	0.363804	0.509634	0.385594	0.251629	0.497432	0.548404	0.281475	0.421265
20:21:00	0.542514	0.531019	0.419573	0.498452	0.361208	0.295953	0.474279	0.47952	0.240615	0.510367
20:26:00	0.526749	0.428643	0.563293	0.50923	0.469267	0.300397	0.453768	0.374014	0.290299	0.515775
20:31:00	0.519108	0.536552	0.525997	0.578725	0.517796	0.350854	0.490923	0.424917	0.263215	0.540859
20:36:00	0.507711	0.371858	0.546331	0.49273	0.493685	0.246216	0.494148	0.556172	0.338484	0.425699
20:41:00	0.448671	0.308478	0.53491	0.513004	0.484078	0.240205	0.461537	0.574999	0.364876	0.35927
20:46:00	0.444195	0.313356	0.533154	0.522569	0.524537	0.180452	0.47082	0.459326	0.331755	0.358013
20:51:00	0.462114	0.354635	0.392582	0.499293	0.558932	0.202623	0.457868	0.464727	0.334172	0.319344
20:56:00	0.435099	0.553708	0.405097	0.499585	0.553746	0.28864	0.399235	0.494787	0.344636	0.32414
21:01:00	0.364101	0.443852	0.457698	0.482056	0.479339	0.364954	0.425767	0.500718	0.367969	0.314238
21:06:00	0.365681	0.433198	0.397919	0.430907	0.371808	0.195811	0.451883	0.395319	0.376643	0.381126
21:11:00	0.359811	0.319128	0.418027	0.441141	0.384895	0.289861	0.468317	0.498231	0.406854	0.512745
21:16:00	0.380165	0.26069	0.407468	0.481515	0.372079	0.282751	0.474474	0.575411	0.378369	0.491477
21:21:00	0.345346	0.303894	0.378748	0.586926	0.469074	0.291874	0.534052	0.419776	0.265083	0.531709
21:26:00	0.325425	0.284199	0.379772	0.621719	0.550613	0.274336	0.451488	0.463588	0.308993	0.493958
21:31:00	0.329714	0.371471	0.395221	0.581668	0.482278	0.276174	0.478546	0.507285	0.268089	0.476192
21:36:00	0.447254	0.487531	0.456485	0.525326	0.421065	0.275625	0.548368	0.436985	0.335967	0.41872
21:41:00	0.523102	0.481162	0.381453	0.526416	0.398232	0.271888	0.486879	0.396233	0.36034	0.351679
21:46:00	0.530075	0.567775	0.373752	0.555941	0.446436	0.289415	0.442024	0.527818	0.272579	0.370143
21:51:00	0.5287	0.500882	0.444387	0.538526	0.589977	0.281934	0.443945	0.545348	0.286567	0.49088
21:56:00	0.550277	0.418871	0.539793	0.536719	0.605515	0.255457	0.460926	0.603	0.34304	0.533954
22:01:00	0.543591	0.418044	0.533962	0.562458	0.565904	0.274821	0.41248	0.517304	0.368215	0.533432
22:06:00	0.492626	0.419466	0.49665	0.495722	0.587437	0.3377	0.32239	0.618061	0.352892	0.558931
22:11:00	0.470206	0.318209	0.525512	0.487193	0.671291	0.232734	0.351195	0.604779	0.38585	0.526448
22:16:00	0.454693	0.329601	0.562186	0.401772	0.616683	0.230957	0.325892	0.515797	0.312815	0.502796
22:21:00	0.580438	0.326058	0.572933	0.458929	0.570019	0.265441	0.315776	0.394973	0.299115	0.495022
22:26:00	0.49218	0.364661	0.621396	0.472502	0.576811	0.330662	0.393993	0.369562	0.289629	0.463722
22:31:00	0.453401	0.276947	0.486897	0.372115	0.46767	0.271349	0.36606	0.37402	0.334348	0.376938
22:36:00	0.422761	0.289172	0.510238	0.367641	0.398725	0.292465	0.316574	0.567155	0.331537	0.403153
22:41:00	0.330236	0.28874	0.556591	0.335402	0.374645	0.255168	0.340006	0.563454	0.403339	0.501049
22:46:00	0.336303	0.369824	0.549734	0.340827	0.36518	0.237726	0.375928	0.540104	0.32613	0.549093
22:51:00	0.35666	0.424224	0.545108	0.371893	0.397021	0.2366	0.334186	0.537185	0.295476	0.550027
22:56:00	0.385804	0.486021	0.466277	0.414444	0.403078	0.264536	0.365853	0.554977	0.346909	0.507462
23:01:00	0.365327	0.49981	0.369679	0.542219	0.48252	0.240634	0.346276	0.605718	0.379943	0.497864
23:06:00	0.299439	0.422586	0.380395	0.502066	0.539115	0.260747	0.372741	0.554798	0.362912	0.524978
23:11:00	0.307681	0.502263	0.46229	0.548702	0.447524	0.2158	0.445709	0.567474	0.370967	0.470275
23:16:00	0.330235	0.366537	0.395019	0.499895	0.400373	0.273901	0.433446	0.4917	0.360025	0.522394
23:21:00	0.390254	0.431546	0.380322	0.520898	0.457557	0.270887	0.448223	0.438642	0.383124	0.475794
23:26:00	0.588631	0.528463	0.406883	0.54059	0.558128	0.280338	0.452802	0.354519	0.369316	0.392506
23:31:00	0.42008	0.493146	0.551065	0.506108	0.503304	0.259202	0.483312	0.328467	0.405255	0.370758
23:36:00	0.39574	0.442042	0.448406	0.515402	0.406603	0.189004	0.474224	0.332048	0.421727	0.411945
23:41:00	0.553949	0.512203	0.355641	0.493976	0.458005	0.199358	0.539754	0.416373	0.435584	0.454621
23:46:00	0.5179	0.505952	0.384999	0.528256	0.564255	0.209832	0.48802	0.445134	0.392581	0.367495
23:51:00	0.516877	0.496312	0.364131	0.553455	0.58714	0.189902	0.498123	0.427327	0.366428	0.33057
23:56:00	0.491995	0.521662	0.414032	0.576267	0.586439	0.217332	0.462048	0.513449	0.383506	0.32551
1900-01-01 00:01:00	0.493488	0.474911	0.455317	0.529975	0.626133	0.191963	0.43814	0.542116	0.415046	0.316453
1900-01-01 00:06:00	0.510882	0.449537	0.403573	0.542945	0.627263	0.196685	0.518049	0.556724	0.457921	0.323535
1900-01-01 00:11:00	0.490653	0.501727	0.450059	0.557634	0.653209	0.214446	0.449616	0.602824	0.418285	0.313334
1900-01-01 00:16:00	0.420677	0.532359	0.468342	0.543074	0.593112	0.252733	0.43634	0.578923	0.34938	0.325126
1900-01-01 00:21:00	0.460332	0.465165	0.370478	0.48873	0.611822	0.274501	0.436806	0.585571	0.3758	0.323579
1900-01-01 00:26:00	0.374414	0.422628	0.554369	0.458523	0.60716	0.185735	0.413074	0.53627	0.354327	0.322607
1900-01-01 00:31:00	0.352793	0.536935	0.607582	0.390185	0.615406	0.162885	0.317204	0.560478	0.339938	0.347562
1900-01-01 00:36:00	0.285746	0.410824	0.60165	0.325998	0.596287	0.176571	0.32563	0.535625	0.374127	0.409506
1900-01-01 00:41:00	0.301824	0.463932	0.592807	0.424717	0.608644	0.26287	0.351035	0.544892	0.362778	0.502668
1900-01-01 00:46:00	0.259212	0.54685	0.571854	0.487301	0.576848	0.2451	0.366387	0.510223	0.412388	0.524067
1900-01-01 00:51:00	0.314337	0.454348	0.584966	0.502015	0.61485	0.291573	0.358643	0.548183	0.403766	0.549582
1900-01-01 00:56:00	0.34149	0.494466	0.588501	0.531951	0.597938	0.319664	0.397195	0.506505	0.395196	0.568722
1900-01-01 01:01:00	0.437985	0.394662	0.592234	0.463091	0.559886	0.290675	0.440465	0.508513	0.379579	0.530769
1900-01-01 01:06:00	0.496947	0.490397	0.586104	0.39532	0.553582	0.315474	0.348244	0.53008	0.362494	0.501981
1900-01-01 01:11:00	0.553683	0.436196	0.677242	0.346718	0.431488	0.292412	0.322077	0.514062	0.376983	0.557632
1900-01-01 01:16:00	0.493641	0.337414	0.531424	0.39174	0.394397	0.302319	0.3277	0.517679	0.356414	0.523276
1900-01-01 01:21:00	0.534237	0.294116	0.548088	0.358201	0.385562	0.338546	0.350117	0.527612	0.349519	0.558242
1900-01-01 01:26:00	0.528424	0.320865	0.564025	0.332512	0.376805	0.277147	0.377542	0.607791	0.331962	0.52544
1900-01-01 01:31:00	0.487375	0.343153	0.551771	0.352755	0.393768	0.274751	0.502377	0.593575	0.335862	0.521843
1900-01-01 01:36:00	0.47097	0.348926	0.569691	0.383821	0.383564	0.257793	0.494617	0.56546	0.333692	0.518439
1900-01-01 01:41:00	0.450411	0.431427	0.483888	0.493048	0.38189	0.297824	0.482405	0.568944	0.32374	0.500201
1900-01-01 01:46:00	0.381329	0.365095	0.553419	0.465821	0.402627	0.261238	0.474243	0.518673	0.326396	0.468273
1900-01-01 01:51:00	0.457935	0.316982	0.5467	0.37469	0.406652	0.253311	0.499043	0.517718	0.238249	0.459983
1900-01-01 01:56:00	0.387557	0.34143	0.576592	0.352682	0.418268	0.203456	0.54783	0.512636	0.255106	0.473959
1900-01-01 02:01:00	0.295344	0.312297	0.588934	0.356801	0.51498	0.186359	0.514025	0.500948	0.327831	0.476941
1900-01-01 02:06:00	0.30641	0.277772	0.524717	0.37703	0.561	0.180246	0.447551	0.468558	0.255928	0.415007
1900-01-01 02:11:00	0.325229	0.284828	0.543951	0.350339	0.636619	0.212925	0.446896	0.467353	0.268966	0.362281
1900-01-01 02:16:00	0.316012	0.299523	0.556687	0.36391	0.573275	0.230152	0.437049	0.389615	0.329006	0.314408
1900-01-01 02:21:00	0.335118	0.277831	0.523659	0.368622	0.59523	0.214309	0.333683	0.335592	0.308892	0.324998
1900-01-01 02:26:00	0.32266	0.292963	0.581181	0.327153	0.458068	0.215247	0.404985	0.404007	0.271932	0.367008
1900-01-01 02:31:00	0.378377	0.288597	0.534752	0.370631	0.393219	0.187648	0.483034	0.431707	0.238405	0.399871
1900-01-01 02:36:00	0.347556	0.336742	0.534219	0.342719	0.423084	0.183554	0.429674	0.432511	0.304808	0.344347
1900-01-01 02:41:00	0.352574	0.309672	0.525854	0.437427	0.505302	0.18073	0.367835	0.404113	0.247754	0.331784
1900-01-01 02:46:00	0.360558	0.451857	0.563534	0.403563	0.611516	0.209904	0.314004	0.411091	0.266116	0.348086
1900-01-01 02:51:00	0.377049	0.475286	0.528713	0.385604	0.621746	0.197845	0.341595	0.334425	0.298022	0.370529
1900-01-01 02:56:00	0.43983	0.538397	0.459728	0.470644	0.677622	0.291369	0.347242	0.346929	0.246399	0.346048
1900-01-01 03:01:00	0.540348	0.524042	0.531605	0.356961	0.603858	0.202792	0.376786	0.424787	0.275216	0.355213
1900-01-01 03:06:00	0.616841	0.449623	0.463986	0.356522	0.619208	0.184009	0.349519	0.426175	0.314044	0.329621
1900-01-01 03:11:00	0.473054	0.519688	0.510089	0.444538	0.666266	0.231009	0.371116	0.410798	0.28976	0.32232
1900-01-01 03:16:00	0.547107	0.464902	0.474891	0.453474	0.605665	0.254792	0.362096	0.500023	0.310418	0.302506
1900-01-01 03:21:00	0.43865	0.513714	0.386674	0.399922	0.637518	0.201708	0.322549	0.533903	0.350078	0.330924
1900-01-01 03:26:00	0.482972	0.44996	0.408232	0.337627	0.615834	0.238388	0.325904	0.470271	0.284129	0.327722
1900-01-01 03:31:00	0.517645	0.455118	0.312275	0.343514	0.61007	0.29444	0.337659	0.517039	0.265367	0.423685
1900-01-01 03:36:00	0.420088	0.651234	0.309835	0.319807	0.62456	0.346589	0.439697	0.492648	0.294471	0.520469
1900-01-01 03:41:00	0.508462	0.529342	0.3411	0.394516	0.574137	0.265546	0.479853	0.519147	0.329386	0.541417
1900-01-01 03:46:00	0.471305	0.41716	0.315158	0.411686	0.623513	0.291682	0.377309	0.565731	0.30485	0.552655
1900-01-01 03:51:00	0.418966	0.355628	0.341966	0.428946	0.548282	0.261503	0.350484	0.480789	0.330524	0.506833
1900-01-01 03:56:00	0.358007	0.456867	0.304497	0.464269	0.523166	0.266543	0.471313	0.411206	0.338218	0.488236
1900-01-01 04:01:00	0.278253	0.379498	0.324972	0.471423	0.528155	0.203082	0.478728	0.343959	0.321278	0.514875
1900-01-01 04:06:00	0.308398	0.30452	0.307877	0.514841	0.488209	0.195045	0.487522	0.375893	0.36273	0.444789
1900-01-01 04:11:00	0.366473	0.337144	0.346178	0.537998	0.514474	0.22393	0.406202	0.401397	0.313366	0.48641
1900-01-01 04:16:00	0.30054	0.343291	0.349928	0.512586	0.43021	0.187988	0.312796	0.434051	0.341104	0.525602
1900-01-01 04:21:00	0.299619	0.421148	0.309734	0.464189	0.367693	0.213944	0.31603	0.42653	0.342134	0.53334
1900-01-01 04:26:00	0.298947	0.285718	0.393706	0.408057	0.343135	0.251931	0.351397	0.409402	0.340321	0.539927
1900-01-01 04:31:00	0.294374	0.24542	0.513746	0.463948	0.34322	0.207691	0.358945	0.396938	0.350708	0.570988
1900-01-01 04:36:00	0.396989	0.356077	0.493833	0.500817	0.403202	0.204297	0.353178	0.349624	0.411855	0.548985
1900-01-01 04:41:00	0.338648	0.399151	0.525976	0.478865	0.427133	0.179381	0.34754	0.412278	0.350065	0.542634
1900-01-01 04:46:00	0.341418	0.34499	0.612093	0.490135	0.396215	0.216388	0.330476	0.402579	0.306324	0.565335
1900-01-01 04:51:00	0.304771	0.432163	0.541878	0.486106	0.385085	0.193036	0.419546	0.499401	0.371478	0.533015
1900-01-01 04:56:00	0.305003	0.263685	0.498383	0.464532	0.387696	0.157444	0.462846	0.468008	0.281802	0.508931
1900-01-01 05:01:00	0.328575	0.279921	0.511957	0.455825	0.410261	0.177735	0.37085	0.384071	0.236153	0.505835
1900-01-01 05:06:00	0.350096	0.30121	0.507897	0.448016	0.459795	0.185194	0.319326	0.389258	0.259997	0.535473
1900-01-01 05:11:00	0.39317	0.332034	0.348583	0.454145	0.489796	0.190275	0.325222	0.415172	0.243371	0.535716
1900-01-01 05:16:00	0.406954	0.332348	0.333742	0.37637	0.521656	0.25754	0.376467	0.464677	0.262696	0.519617
1900-01-01 05:21:00	0.328265	0.298068	0.337933	0.316902	0.569663	0.159388	0.424321	0.419391	0.238972	0.504468
1900-01-01 05:26:00	0.342094	0.340242	0.412664	0.332913	0.499894	0.175245	0.457087	0.401739	0.260293	0.482353
1900-01-01 05:31:00	0.355615	0.373769	0.404799	0.363786	0.500178	0.190592	0.546459	0.360528	0.296011	0.387448
1900-01-01 05:36:00	0.514023	0.408687	0.315947	0.347992	0.535939	0.20848	0.498038	0.376122	0.288357	0.330504
1900-01-01 05:41:00	0.590831	0.467831	0.30842	0.323595	0.540514	0.19049	0.49365	0.445921	0.300688	0.439813
1900-01-01 05:46:00	0.494092	0.506497	0.356483	0.389935	0.382284	0.237301	0.388828	0.49059	0.270709	0.439555
1900-01-01 05:51:00	0.410071	0.456368	0.39208	0.401628	0.35002	0.309195	0.302675	0.488005	0.238587	0.399964
1900-01-01 05:56:00	0.439232	0.473061	0.527834	0.444423	0.324783	0.281168	0.319856	0.532472	0.307061	0.360622
1900-01-01 06:01:00	0.35936	0.450744	0.346637	0.478755	0.381471	0.307551	0.348728	0.443662	0.298842	0.325683
1900-01-01 06:06:00	0.325106	0.365668	0.377397	0.458898	0.471904	0.268856	0.36323	0.459249	0.264478	0.326483
1900-01-01 06:11:00	0.346182	0.303193	0.358209	0.48262	0.367603	0.242781	0.313916	0.403106	0.239112	0.304927
1900-01-01 06:16:00	0.406738	0.264959	0.340848	0.592985	0.39252	0.336785	0.419874	0.363229	0.263477	0.315945
1900-01-01 06:21:00	0.334577	0.242627	0.441154	0.500556	0.500223	0.241176	0.49654	0.3695	0.302546	0.301481
1900-01-01 06:26:00	0.289369	0.307381	0.475465	0.518203	0.527425	0.246691	0.476028	0.413256	0.31348	0.323363
1900-01-01 06:31:00	0.335884	0.352433	0.325952	0.528629	0.479208	0.22139	0.484571	0.437269	0.300341	0.369609
1900-01-01 06:36:00	0.36416	0.363282	0.328111	0.492174	0.499761	0.161195	0.471553	0.357218	0.205079	0.446925
1900-01-01 06:41:00	0.372619	0.356947	0.329925	0.500001	0.535396	0.173594	0.453322	0.326919	0.257781	0.551562
1900-01-01 06:46:00	0.492413	0.322616	0.405497	0.438015	0.523887	0.23061	0.437806	0.333429	0.30363	0.543131
1900-01-01 06:51:00	0.531534	0.452054	0.367403	0.44375	0.418211	0.254058	0.435731	0.338763	0.293878	0.533751
1900-01-01 06:56:00	0.402444	0.429057	0.414326	0.430993	0.368157	0.269009	0.412731	0.414157	0.249191	0.60198
1900-01-01 07:01:00	0.344834	0.485725	0.43308	0.433761	0.373653	0.237622	0.401463	0.440341	0.274671	0.551051
1900-01-01 07:06:00	0.347077	0.475337	0.478017	0.450058	0.391535	0.276593	0.400884	0.413067	0.238316	0.547474
1900-01-01 07:11:00	0.320706	0.427513	0.418156	0.393508	0.386478	0.31997	0.358071	0.502539	0.253317	0.54989
1900-01-01 07:16:00	0.32668	0.311667	0.340536	0.378602	0.406521	0.274549	0.287126	0.465922	0.242381	0.540688
1900-01-01 07:21:00	0.352106	0.311047	0.283556	0.308127	0.357828	0.297007	0.348385	0.484768	0.242058	0.51204
1900-01-01 07:26:00	0.330024	0.34563	0.288524	0.271746	0.405209	0.291496	0.321682	0.372327	0.237963	0.508984
1900-01-01 07:31:00	0.346537	0.424721	0.32031	0.303619	0.410247	0.246242	0.346797	0.320161	0.236244	0.501295
1900-01-01 07:36:00	0.366339	0.363064	0.32902	0.331556	0.483407	0.23196	0.33703	0.327398	0.248567	0.499154
1900-01-01 07:41:00	0.347141	0.332684	0.32041	0.350551	0.410902	0.26869	0.348179	0.357265	0.24654	0.456284
1900-01-01 07:46:00	0.365205	0.324886	0.345364	0.319227	0.350314	0.284635	0.338946	0.358659	0.321801	0.407058
1900-01-01 07:51:00	0.377552	0.348851	0.332191	0.35114	0.368786	0.268074	0.315045	0.317949	0.301269	0.333208
1900-01-01 07:56:00	0.349643	0.363032	0.324595	0.316467	0.387996	0.259335	0.319123	0.313781	0.317147	0.341069
1900-01-01 08:01:00	0.336235	0.330471	0.394968	0.311373	0.367831	0.234378	0.314695	0.34415	0.333336	0.312497
1900-01-01 08:06:00	0.331694	0.34128	0.301416	0.357044	0.363432	0.235241	0.324374	0.402606	0.280983	0.328137
1900-01-01 08:11:00	0.352694	0.34029	0.303175	0.358012	0.402118	0.240929	0.490845	0.315899	0.33928	0.321094
1900-01-01 08:16:00	0.35175	0.37431	0.294232	0.359968	0.454713	0.271643	0.489433	0.30547	0.320949	0.304652
1900-01-01 08:21:00	0.338225	0.410102	0.303992	0.376787	0.479233	0.295388	0.501664	0.372157	0.3861	0.319992
1900-01-01 08:26:00	0.382975	0.375368	0.291201	0.29051	0.391102	0.206348	0.458199	0.426968	0.382606	0.30398
1900-01-01 08:31:00	0.417125	0.378356	0.364071	0.326789	0.396819	0.218942	0.421786	0.358854	0.314055	0.354031
1900-01-01 08:36:00	0.475564	0.378718	0.530639	0.304524	0.409579	0.246613	0.366773	0.324194	0.321722	0.355571
1900-01-01 08:41:00	0.362401	0.468595	0.500417	0.343512	0.408993	0.24172	0.387401	0.292746	0.322255	0.331879
1900-01-01 08:46:00	0.412285	0.378406	0.497836	0.578214	0.566666	0.447524	0.387182	0.522254	0.405319	0.499178
1900-01-01 08:51:00	0.518987	0.56877	0.379609	0.291034	0.448572	0.478295	0.505596	0.410558	0.448144	0.404522
1900-01-01 08:56:00	0.432289	0.738571	0.50506	0.609567	0.422054	0.41143	0.589113	0.608706	0.519275	0.115654
1900-01-01 09:01:00	0.420144	0.602988	0.461375	0.643243	0.565162	0.408381	0.595326	0.729172	0.71683	0.444858
1900-01-01 09:06:00	0.422063	0.475311	0.424343	0.623467	0.610742	0.355862	0.525653	0.688649	0.669042	0.580691
1900-01-01 09:11:00	0.361984	0.39891	0.381322	0.569183	0.574853	0.288585	0.478113	0.68536	0.655122	0.632077
1900-01-01 09:16:00	0.344623	0.391309	0.316837	0.573419	0.538359	0.296779	0.45817	0.711613	0.621538	0.626171
1900-01-01 09:21:00	0.348515	0.359865	0.368385	0.448626	0.494368	0.329189	0.459357	0.55707	0.556508	0.645782
1900-01-01 09:26:00	0.370876	0.344835	0.364696	0.404518	0.476195	0.289238	0.428926	0.707635	0.515134	0.644827
1900-01-01 09:31:00	0.399511	0.342234	0.399307	0.407122	0.500244	0.299301	0.442638	0.516638	0.529505	0.642673
1900-01-01 09:36:00	0.368107	0.33777	0.370088	0.401437	0.517956	0.353092	0.468702	0.409953	0.509138	0.636642
1900-01-01 09:41:00	0.326227	0.351459	0.405894	0.376914	0.465414	0.329277	0.465435	0.47455	0.47481	0.558421
1900-01-01 09:46:00	0.343347	0.348641	0.433085	0.388868	0.483462	0.385266	0.487027	0.486161	0.500949	0.545605
1900-01-01 09:51:00	0.337877	0.361549	0.426225	0.367196	0.472105	0.390281	0.473999	0.53179	0.479092	0.545771
1900-01-01 09:56:00	0.304443	0.287482	0.421761	0.368755	0.453661	0.387026	0.463095	0.639169	0.472262	0.508072
1900-01-01 10:01:00	0.32802	0.301984	0.347206	0.47249	0.476517	0.378748	0.485104	0.404965	0.485712	0.459638
1900-01-01 10:06:00	0.328024	0.297951	0.410006	0.524003	0.499872	0.345462	0.457042	0.482991	0.456646	0.463482
1900-01-01 10:11:00	0.342423	0.348322	0.331609	0.566924	0.522976	0.381618	0.513134	0.524167	0.478653	0.496546
1900-01-01 10:16:00	0.314986	0.369887	0.324628	0.513405	0.493765	0.398193	0.521506	0.636521	0.483383	0.494195
1900-01-01 10:21:00	0.341175	0.404693	0.428515	0.489163	0.470962	0.417918	0.584039	0.520012	0.451667	0.489513
1900-01-01 10:26:00	0.267899	0.419508	0.377184	0.519146	0.486173	0.355859	0.504745	0.463333	0.474722	0.497458
1900-01-01 10:31:00	0.287407	0.377698	0.28088	0.406085	0.495031	0.35798	0.505972	0.50304	0.454663	0.453351
1900-01-01 10:36:00	0.260224	0.353494	0.286222	0.391556	0.450954	0.457949	0.475258	0.576942	0.46125	0.452499
1900-01-01 10:41:00	0.26248	0.387619	0.315541	0.385152	0.485696	0.418484	0.532787	0.592823	0.466117	0.502702
1900-01-01 10:46:00	0.250099	0.43727	0.336996	0.369818	0.448429	0.397727	0.498373	0.428518	0.444678	0.49431
1900-01-01 10:51:00	0.252453	0.456044	0.385711	0.406691	0.523479	0.380652	0.551611	0.457165	0.489526	0.495911
1900-01-01 10:56:00	0.281851	0.373422	0.341794	0.386488	0.533071	0.392129	0.539066	0.511517	0.482436	0.487149
1900-01-01 11:01:00	0.304688	0.331593	0.323012	0.401477	0.6108	0.349387	0.574855	0.548227	0.525792	0.504207
1900-01-01 11:06:00	0.268479	0.360714	0.359724	0.393268	0.586262	0.427999	0.786398	0.642872	0.574059	0.550528
1900-01-01 11:11:00	0.267889	0.327236	0.338139	0.383953	0.528272	0.391071	0.541796	0.555986	0.531818	0.51951
1900-01-01 11:16:00	0.25777	0.304827	0.30992	0.409915	0.489397	0.41343	0.527479	0.490991	0.52004	0.519382
1900-01-01 11:21:00	0.245519	0.244284	0.323987	0.359407	0.463615	0.440718	0.490614	0.513011	0.479192	0.511487
1900-01-01 11:26:00	0.248412	0.337712	0.334944	0.366303	0.4545	0.351319	0.524572	0.506957	0.489824	0.492568
1900-01-01 11:31:00	0.251161	0.348413	0.323043	0.371592	0.465384	0.368715	0.48277	0.495398	0.49283	0.521338
1900-01-01 11:36:00	0.230418	0.331577	0.297616	0.341669	0.444671	0.377822	0.578206	0.522232	0.474313	0.595712
1900-01-01 11:41:00	0.222454	0.342246	0.32754	0.375809	0.455414	0.363375	0.588116	0.560795	0.485233	0.629366
1900-01-01 11:46:00	0.221772	0.297106	0.299428	0.340098	0.458699	0.299041	0.56494	0.56948	0.492628	0.620076
1900-01-01 11:51:00	0.213296	0.286127	0.316624	0.342572	0.458612	0.277078	0.533129	0.53329	0.484367	0.615005
1900-01-01 11:56:00	0.205607	0.281665	0.31266	0.332565	0.478103	0.259081	0.489937	0.532398	0.481735	0.60015
1900-01-01 12:01:00	0.208439	0.349355	0.27105	0.331271	0.473873	0.249229	0.53833	0.599664	0.473108	0.544406
1900-01-01 12:06:00	0.202199	0.355541	0.26497	0.403583	0.502475	0.271503	0.524077	0.53126	0.485316	0.551895
1900-01-01 12:11:00	0.198271	0.417381	0.275501	0.487115	0.579603	0.248919	0.564484	0.615073	0.463101	0.506927
1900-01-01 12:16:00	0.190901	0.339964	0.271159	0.513375	0.592017	0.264454	0.667149	0.587995	0.474129	0.514661
1900-01-01 12:21:00	0.198375	0.309237	0.273237	0.47283	0.503131	0.321318	0.642621	0.586231	0.461984	0.514536
1900-01-01 12:26:00	0.179147	0.285218	0.278952	0.425965	0.44215	0.27273	0.520654	0.540535	0.478677	0.488289
1900-01-01 12:31:00	0.182642	0.288777	0.266944	0.413464	0.462523	0.29925	0.52564	0.502612	0.487095	0.512746
1900-01-01 12:36:00	0.166642	0.32568	0.259047	0.341547	0.466731	0.315982	0.493979	0.541141	0.478078	0.490904
1900-01-01 12:41:00	0.16203	0.263984	0.270365	0.347444	0.445553	0.346627	0.593438	0.511746	0.48151	0.504974
1900-01-01 12:46:00	0.161904	0.318278	0.271371	0.339831	0.473114	0.288752	0.563134	0.491203	0.476668	0.491294
1900-01-01 12:51:00	0.153101	0.418807	0.255368	0.305679	0.434539	0.259646	0.533813	0.476838	0.460128	0.469735
1900-01-01 12:56:00	0.166953	0.388996	0.251479	0.34121	0.446475	0.272827	0.525314	0.506643	0.48215	0.491295
1900-01-01 13:01:00	0.153409	0.373788	0.239713	0.29411	0.439253	0.277752	0.513574	0.540121	0.450263	0.491448
1900-01-01 13:06:00	0.141911	0.330582	0.245599	0.305962	0.422867	0.260888	0.494454	0.601759	0.461038	0.539968
1900-01-01 13:11:00	0.147308	0.362455	0.244904	0.330142	0.444186	0.279394	0.505137	0.617717	0.476257	0.62268
1900-01-01 13:16:00	0.134718	0.329026	0.232957	0.294045	0.411206	0.256419	0.55381	0.654348	0.466084	0.648636
1900-01-01 13:21:00	0.14736	0.30314	0.248101	0.330236	0.424633	0.2443	0.519259	0.549925	0.470397	0.738579
1900-01-01 13:26:00	0.128261	0.285801	0.244851	0.356535	0.503717	0.274381	0.532148	0.538424	0.468573	0.637981
1900-01-01 13:31:00	0.123329	0.269145	0.233456	0.317207	0.522594	0.273421	0.605008	0.541457	0.461121	0.607445
1900-01-01 13:36:00	0.129932	0.280193	0.232623	0.33886	0.58774	0.282283	0.727062	0.612277	0.466045	0.564443
1900-01-01 13:41:00	0.119887	0.265231	0.227602	0.305652	0.531496	0.421448	0.643776	0.470483	0.45887	0.529138
1900-01-01 13:46:00	0.119985	0.268173	0.227444	0.307794	0.464618	0.365637	0.559978	0.451682	0.481338	0.489971
1900-01-01 13:51:00	0.119516	0.271071	0.227766	0.32518	0.475712	0.26511	0.530396	0.502993	0.551268	0.503729
1900-01-01 13:56:00	0.115448	0.252524	0.221363	0.29654	0.445344	0.292637	0.507144	0.509341	0.563389	0.479077
1900-01-01 14:01:00	0.111999	0.310094	0.220863	0.310086	0.447605	0.335987	0.506245	0.495439	0.561966	0.468913
1900-01-01 14:06:00	0.114572	0.300028	0.221091	0.364533	0.442601	0.335271	0.526276	0.520978	0.612891	0.485112
1900-01-01 14:11:00	0.153995	0.274041	0.215465	0.437803	0.40754	0.406545	0.498931	0.501013	0.616425	0.46026
1900-01-01 14:16:00	0.886398	0.317105	0.257296	0.575207	0.456213	0.405215	0.533906	0.552983	0.628887	0.520195
1900-01-01 14:21:00	0.210428	0.31583	0.248992	0.485416	0.507841	0.427597	0.638158	0.637483	0.527626	0.556326
1900-01-01 14:26:00	0.149889	0.352446	0.303792	0.520825	0.557835	0.381043	0.567038	0.702732	0.492507	0.562293
1900-01-01 14:31:00	0.134217	0.373753	0.298428	0.506013	0.706105	0.407424	0.537915	0.706132	0.484797	0.59854
1900-01-01 14:36:00	0.12624	0.339534	0.260412	0.466288	0.582418	0.377614	0.537791	0.640503	0.461194	0.54508
1900-01-01 14:41:00	0.122652	0.310849	0.264813	0.479713	0.57407	0.387163	0.506689	0.549286	0.479813	0.49826
1900-01-01 14:46:00	0.118015	0.364773	0.258278	0.386708	0.508483	0.356451	0.525829	0.418496	0.48764	0.488389
1900-01-01 14:51:00	0.100933	0.331309	0.248681	0.362746	0.446845	0.343747	0.490298	0.439837	0.460773	0.452749
1900-01-01 14:56:00	0.108747	0.3005	0.268379	0.335925	0.474635	0.440724	0.500612	0.476663	0.481418	0.466257
1900-01-01 15:01:00	0.103532	0.279914	0.261711	0.313752	0.450148	0.422596	0.529938	0.500296	0.451978	0.451324
1900-01-01 15:06:00	0.10702	0.340963	0.254238	0.326397	0.442107	0.347379	0.491169	0.493889	0.469212	0.431149
1900-01-01 15:11:00	0.109909	0.441271	0.265775	0.328855	0.448377	0.411493	0.541042	0.496597	0.495631	0.465566
1900-01-01 15:16:00	0.098701	0.418079	0.249278	0.306303	0.424113	0.457512	0.566027	0.512959	0.453463	0.438914
1900-01-01 15:21:00	0.0992553	0.536554	0.25635	0.32643	0.438908	0.379359	0.555215	0.497696	0.45951	0.437843
1900-01-01 15:26:00	0.0961551	0.48501	0.24735	0.296859	0.432883	0.419004	0.52724	0.558867	0.450875	0.436113
1900-01-01 15:31:00	0.104063	0.40064	0.245671	0.299411	0.430789	0.380165	0.568748	0.504012	0.439321	0.40889
1900-01-01 15:36:00	0.101804	0.3576	0.256104	0.335511	0.449465	0.31551	0.523783	0.463419	0.461695	0.435577
1900-01-01 15:41:00	0.0986864	0.312493	0.243367	0.289014	0.415965	0.320984	0.496787	0.610369	0.438328	0.440541
1900-01-01 15:46:00	0.0956481	0.292858	0.265891	0.318146	0.454969	0.356683	0.489351	0.562639	0.583666	0.416209
1900-01-01 15:51:00	0.0922584	0.338768	0.253165	0.311235	0.401541	0.342083	0.520599	0.508096	0.608544	0.428965
1900-01-01 15:56:00	0.0963422	0.318152	0.249925	0.315771	0.419336	0.350411	0.500144	0.519869	0.590216	0.401611
1900-01-01 16:01:00	0.0951257	0.326683	0.239663	0.369337	0.567644	0.412369	0.494744	0.528272	0.547712	0.428564
1900-01-01 16:06:00	0.0965766	0.269034	0.227962	0.389615	0.530981	0.358693	0.491967	0.496457	0.483517	0.415571
1900-01-01 16:11:00	0.0924289	0.272992	0.233405	0.392648	0.455325	0.422738	0.52586	0.446018	0.470549	0.40759
1900-01-01 16:16:00	0.0930695	0.29116	0.246189	0.326009	0.416698	0.461395	0.582799	0.476251	0.467298	0.429527
1900-01-01 16:21:00	0.0943437	0.301186	0.275334	0.28969	0.389047	0.41685	0.600993	0.440202	0.463624	0.403489
1900-01-01 16:26:00	0.0997595	0.373299	0.325983	0.305304	0.410808	0.357907	0.627902	0.481299	0.474523	0.418883
1900-01-01 16:31:00	0.0921894	0.317068	0.313416	0.25987	0.394732	0.369969	0.635575	0.523459	0.452987	0.40983
1900-01-01 16:36:00	0.0937824	0.316377	0.276762	0.278557	0.416337	0.393701	0.614116	0.4898	0.454087	0.455807
1900-01-01 16:41:00	0.0943823	0.238265	0.247887	0.273676	0.405529	0.400888	0.589921	0.488555	0.461182	0.542922
1900-01-01 16:46:00	0.0951511	0.365277	0.238982	0.252586	0.394246	0.399956	0.510405	0.513618	0.561274	0.604811
1900-01-01 16:51:00	0.0970257	0.371581	0.244842	0.335621	0.423712	0.329371	0.513199	0.484083	0.636964	0.594954
1900-01-01 16:56:00	0.0912906	0.305806	0.229458	0.424014	0.38494	0.353172	0.481751	0.5009	0.600052	0.526073
1900-01-01 17:01:00	0.0896067	0.294039	0.243303	0.501025	0.408021	0.374312	0.480062	0.484774	0.53334	0.45683
1900-01-01 17:06:00	0.0929608	0.284051	0.262068	0.511892	0.432975	0.377643	0.497279	0.483124	0.506403	0.447472
1900-01-01 17:11:00	0.0866892	0.273147	0.258773	0.520297	0.393449	0.388553	0.493382	0.556365	0.463195	0.425378
1900-01-01 17:16:00	0.0928933	0.28535	0.252001	0.514164	0.40858	0.397388	0.491394	0.616013	0.47927	0.404078
1900-01-01 17:21:00	0.0902268	0.305453	0.243423	0.464363	0.397692	0.37466	0.494437	0.667232	0.447042	0.409084
1900-01-01 17:26:00	0.0860172	0.299337	0.233691	0.388047	0.385953	0.372929	0.475546	0.622173	0.439967	0.401249
1900-01-01 17:31:00	0.0890866	0.29538	0.232611	0.361206	0.42486	0.381395	0.480054	0.557326	0.457367	0.417931
1900-01-01 17:36:00	0.0906597	0.283775	0.228283	0.319224	0.374807	0.400008	0.480427	0.513008	0.425928	0.463722
1900-01-01 17:41:00	0.0904721	0.373289	0.232105	0.349716	0.407608	0.355313	0.496585	0.450134	0.446524	0.524743
1900-01-01 17:46:00	0.0882806	0.284619	0.263962	0.324422	0.443606	0.352387	0.487011	0.444031	0.449757	0.557651
1900-01-01 17:51:00	0.0829929	0.27296	0.248871	0.327309	0.480015	0.35068	0.496011	0.450789	0.48133	0.54181
1900-01-01 17:56:00	0.0901588	0.326943	0.24615	0.326051	0.593139	0.346617	0.483708	0.479827	0.562386	0.518953
1900-01-01 18:01:00	0.082645	0.283763	0.220837	0.295393	0.566858	0.372707	0.486774	0.47911	0.549087	0.462154
1900-01-01 18:06:00	0.0885111	0.28967	0.238961	0.301349	0.614459	0.482196	0.464014	0.505328	0.529657	0.428091
1900-01-01 18:11:00	0.089679	0.334808	0.267858	0.297422	0.56582	0.479812	0.485289	0.511211	0.467505	0.425947
1900-01-01 18:16:00	0.0852589	0.367961	0.259485	0.301972	0.476115	0.357471	0.467543	0.48013	0.451866	0.416993
1900-01-01 18:21:00	0.092225	0.511588	0.25412	0.398851	0.453264	0.416087	0.466432	0.468941	0.448378	0.388831
1900-01-01 18:26:00	0.0930378	0.574799	0.24757	0.353415	0.438749	0.425727	0.559706	0.497674	0.44807	0.386361
1900-01-01 18:31:00	0.0910536	0.555198	0.243377	0.328756	0.439701	0.394533	0.551231	0.460106	0.453511	0.384745
1900-01-01 18:36:00	0.0874004	0.567597	0.23898	0.382239	0.44263	0.341127	0.610312	0.58283	0.431672	0.398325
1900-01-01 18:41:00	0.0868373	0.417157	0.242304	0.45014	0.439135	0.349055	0.543302	0.572991	0.431138	0.376825
1900-01-01 18:46:00	0.091532	0.34299	0.237281	0.481693	0.439112	0.369014	0.605586	0.566632	0.450446	0.41545
1900-01-01 18:51:00	0.0917951	0.358593	0.242382	0.456178	0.442095	0.380807	0.649708	0.568363	0.502571	0.397376
1900-01-01 18:56:00	0.0911562	0.325415	0.250762	0.475701	0.465152	0.387583	0.614624	0.55085	0.54036	0.384903
1900-01-01 19:01:00	0.094434	0.338551	0.246591	0.402563	0.589256	0.399971	0.629678	0.510915	0.600692	0.428695
1900-01-01 19:06:00	0.0881678	0.336744	0.237802	0.34586	0.608045	0.370622	0.601333	0.563396	0.501397	0.466065
1900-01-01 19:11:00	0.0965318	0.362536	0.232318	0.391275	0.623799	0.404828	0.54001	0.487515	0.490798	0.524459
1900-01-01 19:16:00	0.0910288	0.375879	0.246057	0.360531	0.51072	0.482656	0.517231	0.500881	0.479184	0.49121
1900-01-01 19:21:00	0.0890321	0.353825	0.236571	0.3352	0.463827	0.468432	0.483561	0.497109	0.521937	0.52213
1900-01-01 19:26:00	0.0975394	0.350438	0.260555	0.45801	0.51462	0.433383	0.492369	0.464711	0.57463	0.588036
1900-01-01 19:31:00	0.0941379	0.441511	0.261232	0.505777	0.467635	0.417343	0.484213	0.553916	0.505053	0.585457
1900-01-01 19:36:00	0.0897777	0.464482	0.23268	0.507037	0.435307	0.372761	0.46769	0.632374	0.512499	0.580599
1900-01-01 19:41:00	0.0863549	0.449079	0.24203	0.54241	0.515613	0.447114	0.46408	0.656172	0.598029	0.594811
1900-01-01 19:46:00	0.0872939	0.5092	0.246278	0.553546	0.537091	0.493221	0.514766	0.690426	0.627621	0.596734
1900-01-01 19:51:00	0.0879354	0.454411	0.251653	0.449386	0.470591	0.463081	0.491161	0.710761	0.511642	0.522704
1900-01-01 19:56:00	0.0875579	0.511688	0.287444	0.426236	0.432034	0.504935	0.46157	0.609854	0.515754	0.458999
1900-01-01 20:01:00	0.0913203	0.556152	0.273571	0.447745	0.462768	0.5347	0.522369	0.457375	0.508273	0.481692
1900-01-01 20:06:00	0.0876424	0.446854	0.297026	0.335778	0.511481	0.511647	0.480612	0.534206	0.456282	0.530454
1900-01-01 20:11:00	0.090941	0.515633	0.286747	0.3253	0.582785	0.453896	0.481124	0.532105	0.590403	0.562487
1900-01-01 20:16:00	0.0999162	0.592251	0.270562	0.358374	0.632391	0.442721	0.487303	0.555364	0.553623	0.60243
1900-01-01 20:21:00	0.0938392	0.535611	0.257081	0.44279	0.61916	0.423117	0.47487	0.560191	0.476516	0.582327
1900-01-01 20:26:00	0.0964723	0.422873	0.244341	0.458992	0.634051	0.437116	0.473592	0.69285	0.54969	0.530964
1900-01-01 20:31:00	0.090534	0.360407	0.222703	0.404947	0.634125	0.431556	0.44953	0.730532	0.621376	0.487523
1900-01-01 20:36:00	0.0893044	0.357963	0.224051	0.372906	0.643394	0.367284	0.465126	0.670054	0.581592	0.429546
1900-01-01 20:41:00	0.0933296	0.355806	0.250383	0.391019	0.658412	0.383007	0.481254	0.661149	0.642405	0.433171
1900-01-01 20:46:00	0.0930108	0.355536	0.237143	0.443288	0.562738	0.407139	0.479892	0.719228	0.633438	0.431215
1900-01-01 20:51:00	0.0964262	0.349216	0.261912	0.489306	0.465481	0.38774	0.466946	0.683596	0.581168	0.488835
1900-01-01 20:56:00	0.0896465	0.349852	0.255785	0.557876	0.450387	0.404652	0.468409	0.687948	0.579055	0.466776
1900-01-01 21:01:00	0.0882755	0.364411	0.238861	0.52912	0.428183	0.355519	0.445124	0.706994	0.648093	0.434152
1900-01-01 21:06:00	0.0852833	0.417685	0.245526	0.543137	0.436784	0.444828	0.45175	0.67415	0.664461	0.415194
1900-01-01 21:11:00	0.0871335	0.355045	0.248195	0.552671	0.394988	0.501478	0.467896	0.606644	0.587814	0.416934
1900-01-01 21:16:00	0.0861265	0.314375	0.242881	0.550205	0.395169	0.453623	0.448463	0.525586	0.59143	0.390665
1900-01-01 21:21:00	0.089331	0.347123	0.245488	0.567912	0.431838	0.503112	0.537653	0.478007	0.55319	0.452132
1900-01-01 21:26:00	0.0878927	0.363663	0.277714	0.523688	0.497869	0.473447	0.673846	0.463085	0.448519	0.575858
1900-01-01 21:31:00	0.0824936	0.431877	0.381575	0.440493	0.4409	0.359435	0.610116	0.456132	0.439523	0.551826
1900-01-01 21:36:00	0.0827163	0.498298	0.329095	0.420577	0.450776	0.358115	0.619496	0.61594	0.436109	0.594127
1900-01-01 21:41:00	0.0885871	0.342193	0.268952	0.372659	0.419776	0.417558	0.654537	0.608233	0.438851	0.569371
1900-01-01 21:46:00	0.0841189	0.428477	0.272006	0.365217	0.474002	0.382422	0.571148	0.582558	0.497902	0.562536
1900-01-01 21:51:00	0.0873617	0.479697	0.252882	0.382855	0.45343	0.40068	0.615187	0.644089	0.522653	0.569921
1900-01-01 21:56:00	0.0819459	0.517038	0.247737	0.46851	0.508062	0.378379	0.577038	0.606391	0.532289	0.601266
1900-01-01 22:01:00	0.0848764	0.514921	0.261575	0.497315	0.644045	0.365396	0.611521	0.593751	0.447797	0.660659
1900-01-01 22:06:00	0.0841234	0.528875	0.256128	0.443381	0.615836	0.334189	0.663563	0.631437	0.451302	0.60324
1900-01-01 22:11:00	0.0811057	0.535276	0.254311	0.373972	0.708097	0.349426	0.609454	0.658374	0.436579	0.549995
1900-01-01 22:16:00	0.0855798	0.5715	0.260586	0.417637	0.626154	0.377894	0.61354	0.648567	0.505976	0.588404
1900-01-01 22:21:00	0.0851755	0.599443	0.252185	0.476504	0.626058	0.451878	0.598567	0.611505	0.525158	0.539694
1900-01-01 22:26:00	0.089598	0.546665	0.265642	0.399234	0.614832	0.412398	0.498125	0.590721	0.54153	0.491285
1900-01-01 22:31:00	0.0894156	0.565456	0.267907	0.392222	0.661621	0.374144	0.442818	0.568702	0.547778	0.450697
1900-01-01 22:36:00	0.0804448	0.526524	0.269226	0.443038	0.637074	0.382513	0.413527	0.583159	0.455907	0.417977
1900-01-01 22:41:00	0.0919831	0.534563	0.308765	0.511349	0.658874	0.324288	0.463316	0.486142	0.437283	0.409096
1900-01-01 22:46:00	0.0879586	0.60429	0.293291	0.521494	0.550082	0.392168	0.432669	0.460737	0.451265	0.429621
1900-01-01 22:51:00	0.0866459	0.550977	0.289882	0.515904	0.45931	0.490813	0.409113	0.403287	0.456412	0.48409
1900-01-01 22:56:00	0.088524	0.531758	0.262709	0.453957	0.426851	0.420783	0.421144	0.41969	0.437005	0.542644
1900-01-01 23:01:00	0.0843446	0.503769	0.248406	0.450314	0.394781	0.312061	0.425797	0.433296	0.453116	0.533002
1900-01-01 23:06:00	0.0866077	0.481635	0.247832	0.51619	0.413313	0.346656	0.434891	0.503448	0.556583	0.549053
1900-01-01 23:11:00	0.0907608	0.565513	0.25631	0.473988	0.45769	0.347396	0.446129	0.599839	0.490523	0.558511
1900-01-01 23:16:00	0.0827429	0.488521	0.336404	0.425771	0.525258	0.349922	0.46604	0.472015	0.417785	0.539441
1900-01-01 23:21:00	0.0875976	0.605561	0.439803	0.387721	0.59367	0.368028	0.429436	0.406371	0.45567	0.570711
1900-01-01 23:26:00	0.0847198	0.513257	0.48527	0.352788	0.575959	0.356325	0.397261	0.505909	0.530765	0.538447
1900-01-01 23:31:00	0.0898274	0.454217	0.415917	0.33736	0.452963	0.356392	0.40762	0.471405	0.587163	0.541339
1900-01-01 23:36:00	0.0925423	0.412961	0.362855	0.365876	0.45604	0.352613	0.434783	0.424068	0.558575	0.558533
1900-01-01 23:41:00	0.0853025	0.33849	0.340171	0.417599	0.406173	0.314408	0.479577	0.416936	0.533839	0.562778
1900-01-01 23:46:00	0.0893725	0.317874	0.340488	0.370881	0.473606	0.289097	0.559178	0.452705	0.586793	0.544613
1900-01-01 23:51:00	0.0913853	0.337532	0.318906	0.330357	0.485656	0.344992	0.576913	0.531138	0.542818	0.58599
1900-01-01 23:56:00	0.0874413	0.381755	0.32451	0.34263	0.418137	0.458709	0.602744	0.573942	0.589577	0.574572
1900-01-02 00:01:00	0.0874106	0.297585	0.318626	0.370822	0.408939	0.486623	0.629234	0.592471	0.612674	0.57461
1900-01-02 00:06:00	0.0846821	0.32147	0.323611	0.319732	0.39546	0.44705	0.555911	0.567627	0.672395	0.557221
1900-01-02 00:11:00	0.0873962	0.332818	0.316659	0.353361	0.381839	0.434458	0.575867	0.66851	0.580085	0.544741
1900-01-02 00:16:00	0.0884984	0.342688	0.323791	0.447193	0.398975	0.494022	0.539404	0.703289	0.613673	0.534223
1900-01-02 00:21:00	0.0842651	0.323407	0.311445	0.449667	0.392408	0.446492	0.513562	0.679281	0.563463	0.522469
1900-01-02 00:26:00	0.0910098	0.329748	0.302755	0.416984	0.493096	0.428983	0.435484	0.687269	0.584763	0.494681
1900-01-02 00:31:00	0.10447	0.338532	0.308349	0.366561	0.53133	0.375284	0.386964	0.656262	0.568153	0.450478
1900-01-02 00:36:00	0.095725	0.30842	0.29402	0.379237	0.564581	0.305974	0.376993	0.612374	0.540733	0.411945
1900-01-02 00:41:00	0.0926756	0.305416	0.306812	0.475429	0.580544	0.391456	0.400138	0.65448	0.472952	0.373481
1900-01-02 00:46:00	0.091265	0.285583	0.306986	0.454153	0.589515	0.471878	0.398662	0.73183	0.398771	0.347209
1900-01-02 00:51:00	0.0887	0.311823	0.281128	0.534448	0.56868	0.342668	0.388169	0.662728	0.393161	0.360801
1900-01-02 00:56:00	0.0955254	0.327795	0.310444	0.487681	0.487844	0.417904	0.370822	0.621011	0.376256	0.359125
1900-01-02 01:01:00	0.0846127	0.32359	0.309733	0.481762	0.40614	0.491054	0.360263	0.609479	0.382211	0.350089
1900-01-02 01:06:00	0.089565	0.329754	0.308617	0.514826	0.416745	0.503839	0.366745	0.628555	0.370559	0.36454
1900-01-02 01:11:00	0.0898021	0.305744	0.364937	0.513185	0.395417	0.482069	0.392575	0.638409	0.354905	0.340405
1900-01-02 01:16:00	0.0843416	0.330852	0.392423	0.544799	0.373225	0.417899	0.431859	0.557183	0.350806	0.346212
1900-01-02 01:21:00	0.086414	0.466983	0.426657	0.521176	0.505329	0.486461	0.510428	0.570395	0.358464	0.356613
1900-01-02 01:26:00	0.0908763	0.439122	0.381038	0.495968	0.585731	0.487629	0.485492	0.616306	0.408378	0.350733
1900-01-02 01:31:00	0.0880231	0.443422	0.454471	0.524346	0.641494	0.451042	0.509994	0.607278	0.500666	0.368354
1900-01-02 01:36:00	0.0885847	0.458998	0.382471	0.503926	0.710282	0.436778	0.515114	0.588933	0.432717	0.415917
1900-01-02 01:41:00	0.0862549	0.555164	0.320075	0.512194	0.602406	0.441261	0.535722	0.54169	0.449024	0.372514
1900-01-02 01:46:00	0.0893962	0.508205	0.315235	0.479899	0.668084	0.468967	0.414516	0.456881	0.499398	0.405029
1900-01-02 01:51:00	0.0844069	0.535143	0.306704	0.50333	0.681139	0.426871	0.393402	0.412506	0.525781	0.458151
1900-01-02 01:56:00	0.084136	0.491316	0.303467	0.468781	0.592163	0.420785	0.38667	0.399183	0.540404	0.455922
1900-01-02 02:01:00	0.0896348	0.488616	0.308767	0.476104	0.565019	0.416324	0.372978	0.391722	0.525862	0.403873
1900-01-02 02:06:00	0.0832586	0.388385	0.320644	0.434145	0.561548	0.428742	0.374461	0.387308	0.502949	0.437372
1900-01-02 02:11:00	0.0889094	0.464226	0.318089	0.450916	0.579197	0.449127	0.391704	0.438135	0.534156	0.559316
1900-01-02 02:16:00	0.0883749	0.458971	0.359563	0.384914	0.55716	0.409955	0.399134	0.546017	0.508825	0.511202
1900-01-02 02:21:00	0.0866902	0.398011	0.28039	0.332818	0.476594	0.335268	0.397816	0.526157	0.54486	0.527428
1900-01-02 02:26:00	0.0834856	0.344067	0.303671	0.301206	0.46381	0.33427	0.36114	0.553362	0.613167	0.528025
1900-01-02 02:31:00	0.0901234	0.334095	0.337566	0.287998	0.36641	0.305807	0.416331	0.550926	0.515741	0.51597
1900-01-02 02:36:00	0.0873032	0.325988	0.311657	0.311411	0.377172	0.287364	0.508315	0.501395	0.48837	0.523498
1900-01-02 02:41:00	0.0811021	0.306022	0.304898	0.369691	0.372237	0.295485	0.600805	0.549162	0.475378	0.566516
1900-01-02 02:46:00	0.0815133	0.305389	0.370287	0.334837	0.344826	0.352087	0.567864	0.515744	0.477608	0.541331
1900-01-02 02:51:00	0.0844506	0.324678	0.467334	0.298439	0.37747	0.290529	0.483895	0.415625	0.459525	0.536896
1900-01-02 02:56:00	0.0948219	0.369639	0.409703	0.265458	0.352906	0.324696	0.544122	0.395924	0.370255	0.492938
1900-01-02 03:01:00	0.0892641	0.37126	0.400845	0.313304	0.370054	0.338055	0.481629	0.377566	0.339846	0.436929
1900-01-02 03:06:00	0.0877054	0.338288	0.457198	0.365231	0.366942	0.406697	0.471672	0.387815	0.370191	0.397554
1900-01-02 03:11:00	0.0851825	0.34346	0.401629	0.376882	0.445995	0.342584	0.453534	0.395193	0.364992	0.360361
1900-01-02 03:16:00	0.0892921	0.349429	0.475802	0.363857	0.406053	0.438556	0.40341	0.400579	0.337248	0.3853
1900-01-02 03:21:00	0.0876966	0.436398	0.393556	0.276968	0.382858	0.391328	0.371389	0.389725	0.368752	0.392772
1900-01-02 03:26:00	0.0890879	0.430537	0.337275	0.285359	0.372315	0.385209	0.355662	0.383385	0.405969	0.363144
1900-01-02 03:31:00	0.0901298	0.397167	0.342255	0.286597	0.40087	0.391284	0.375991	0.4874	0.384789	0.363179
1900-01-02 03:36:00	0.0859966	0.483116	0.312003	0.293722	0.359831	0.323931	0.356217	0.534926	0.3822	0.3425
1900-01-02 03:41:00	0.0893061	0.499627	0.34105	0.342894	0.381932	0.334064	0.371957	0.531773	0.50414	0.359768
1900-01-02 03:46:00	0.0917074	0.522408	0.300719	0.320483	0.389502	0.341406	0.374865	0.486097	0.446591	0.370028
1900-01-02 03:51:00	0.0884245	0.54521	0.273854	0.326287	0.356658	0.337705	0.358561	0.406878	0.483992	0.342737
1900-01-02 03:56:00	0.0878754	0.395847	0.284658	0.323738	0.367977	0.393293	0.364779	0.382265	0.491504	0.35032
1900-01-02 04:01:00	0.0919539	0.34096	0.262006	0.289871	0.348054	0.440236	0.378045	0.375045	0.473589	0.33722
1900-01-02 04:06:00	0.0908608	0.332198	0.264105	0.290656	0.44282	0.424328	0.39363	0.362145	0.47408	0.355081
1900-01-02 04:11:00	0.0881749	0.312555	0.309621	0.330307	0.560274	0.402989	0.426856	0.487606	0.473514	0.364862
1900-01-02 04:16:00	0.085026	0.350308	0.300927	0.348745	0.512469	0.381395	0.470274	0.465908	0.403066	0.374159
1900-01-02 04:21:00	0.0840893	0.423967	0.315712	0.392698	0.560767	0.418158	0.484729	0.411077	0.345703	0.466757
1900-01-02 04:26:00	0.0879705	0.467261	0.291994	0.298825	0.599538	0.346642	0.448317	0.399749	0.336172	0.501657
1900-01-02 04:31:00	0.0875447	0.445713	0.297106	0.271927	0.543635	0.313242	0.476769	0.387696	0.37309	0.495903
1900-01-02 04:36:00	0.0888549	0.332549	0.309897	0.299538	0.56915	0.358268	0.410189	0.453574	0.38242	0.555805
1900-01-02 04:41:00	0.0898199	0.328991	0.283532	0.371501	0.554701	0.342364	0.345799	0.538758	0.364251	0.563042
1900-01-02 04:46:00	0.0923518	0.385098	0.272699	0.412343	0.547496	0.298919	0.340337	0.495035	0.39334	0.549468
1900-01-02 04:51:00	0.088846	0.337914	0.296319	0.413166	0.497529	0.310501	0.351862	0.438384	0.380611	0.501718
1900-01-02 04:56:00	0.0820798	0.401111	0.332778	0.378402	0.395583	0.275759	0.364669	0.369748	0.329262	0.528678
1900-01-02 05:01:00	0.0858757	0.364704	0.361229	0.377579	0.363589	0.309091	0.374386	0.360507	0.348673	0.502772
1900-01-02 05:06:00	0.0865342	0.291517	0.525247	0.310781	0.356295	0.313182	0.332602	0.429403	0.350148	0.425644
1900-01-02 05:11:00	0.0850299	0.385062	0.528304	0.29235	0.333188	0.326704	0.345164	0.461021	0.440877	0.365451
1900-01-02 05:16:00	0.0901392	0.332899	0.490393	0.314793	0.34897	0.34239	0.345453	0.44774	0.49021	0.362286
1900-01-02 05:21:00	0.0879937	0.296451	0.481663	0.285929	0.341962	0.320787	0.338183	0.381725	0.459434	0.340471
1900-01-02 05:26:00	0.0853039	0.3469	0.407325	0.376762	0.344156	0.359054	0.334495	0.349071	0.414975	0.333838
1900-01-02 05:31:00	0.0856288	0.359974	0.336578	0.416213	0.36735	0.402783	0.458998	0.442868	0.359329	0.347888
1900-01-02 05:36:00	0.0842068	0.344252	0.306324	0.436901	0.367694	0.299607	0.450813	0.388652	0.398294	0.330203
1900-01-02 05:41:00	0.0835675	0.395608	0.292251	0.450829	0.465092	0.329427	0.387488	0.322449	0.459886	0.337459
1900-01-02 05:46:00	0.0858369	0.494046	0.297547	0.486409	0.528436	0.336854	0.468402	0.36554	0.379286	0.331554
1900-01-02 05:51:00	0.0831826	0.440199	0.260215	0.469364	0.500582	0.309027	0.573162	0.39349	0.34128	0.387477
1900-01-02 05:56:00	0.0896116	0.444429	0.264333	0.485719	0.560958	0.408314	0.499638	0.445981	0.380696	0.464715
1900-01-02 06:01:00	0.098538	0.418269	0.306325	0.442513	0.514658	0.426371	0.496823	0.417797	0.421723	0.471247
1900-01-02 06:06:00	0.0999393	0.407527	0.291717	0.467605	0.546848	0.344346	0.427101	0.382075	0.501496	0.512894
1900-01-02 06:11:00	0.0902811	0.350133	0.293802	0.47713	0.559256	0.323101	0.425667	0.505359	0.520186	0.51954
1900-01-02 06:16:00	0.0921203	0.315536	0.276956	0.426645	0.499137	0.306217	0.39408	0.540723	0.509445	0.510585
1900-01-02 06:21:00	0.0871616	0.308811	0.295968	0.34962	0.50517	0.292249	0.358316	0.56542	0.637567	0.485361
1900-01-02 06:26:00	0.0881352	0.32435	0.404203	0.280809	0.500695	0.291722	0.428127	0.574614	0.487509	0.52368
1900-01-02 06:31:00	0.085767	0.404538	0.350461	0.268493	0.448787	0.233732	0.371112	0.5449	0.544959	0.581871
1900-01-02 06:36:00	0.0881488	0.311641	0.313561	0.290873	0.491196	0.256989	0.353268	0.523819	0.481128	0.518227
1900-01-02 06:41:00	0.0819722	0.282439	0.30922	0.278294	0.487098	0.329794	0.336037	0.529525	0.47652	0.498917
1900-01-02 06:46:00	0.0822876	0.464397	0.367299	0.322572	0.506916	0.318419	0.336773	0.428775	0.49272	0.490453
1900-01-02 06:51:00	0.0854605	0.328501	0.284086	0.409521	0.499487	0.35153	0.322603	0.335858	0.469165	0.424911
1900-01-02 06:56:00	0.0818699	0.263862	0.47777	0.431876	0.407563	0.283824	0.327687	0.330277	0.454758	0.371585
1900-01-02 07:01:00	0.0803781	0.280095	0.468329	0.44539	0.357539	0.284609	0.337716	0.375043	0.369774	0.386315
1900-01-02 07:06:00	0.0790554	0.392008	0.482048	0.437796	0.34035	0.315768	0.32053	0.49357	0.310774	0.357843
1900-01-02 07:11:00	0.0867005	0.427146	0.481612	0.397458	0.33608	0.279455	0.341023	0.486508	0.298054	0.328874
1900-01-02 07:16:00	0.0764793	0.436861	0.330709	0.393374	0.351029	0.255266	0.316609	0.543925	0.313364	0.323953
1900-01-02 07:21:00	0.0836717	0.379756	0.363573	0.381327	0.372749	0.223969	0.322211	0.489074	0.335218	0.323044
1900-01-02 07:26:00	0.0818497	0.299294	0.318536	0.361755	0.358847	0.244204	0.310643	0.493758	0.35736	0.323227
1900-01-02 07:31:00	0.0854984	0.28199	0.301591	0.358559	0.442813	0.224988	0.34465	0.47655	0.371865	0.332174
1900-01-02 07:36:00	0.0857346	0.291055	0.318806	0.353849	0.525935	0.273522	0.347104	0.483484	0.358859	0.340683
1900-01-02 07:41:00	0.0964683	0.295395	0.372641	0.335093	0.537422	0.254196	0.432252	0.544296	0.357824	0.348581
1900-01-02 07:46:00	0.0838184	0.301777	0.33878	0.264213	0.529398	0.272844	0.469673	0.469791	0.366005	0.366824
1900-01-02 07:51:00	0.0824823	0.295721	0.320066	0.260122	0.487693	0.32898	0.492004	0.39642	0.381288	0.480481
1900-01-02 07:56:00	0.073591	0.317426	0.321899	0.237916	0.397993	0.274162	0.446298	0.337498	0.388549	0.478699
1900-01-02 08:01:00	0.0785394	0.314822	0.37266	0.269699	0.370007	0.278079	0.443058	0.337888	0.423961	0.546329
1900-01-02 08:06:00	0.0775149	0.305339	0.358404	0.268136	0.367616	0.33053	0.466949	0.338198	0.45576	0.558537
1900-01-02 08:11:00	0.0773297	0.369951	0.339672	0.290486	0.37451	0.301304	0.458904	0.268547	0.44548	0.533038
1900-01-02 08:16:00	0.109517	0.440595	0.419321	0.312911	0.425735	0.32617	0.482445	0.367343	0.39728	0.50532
1900-01-02 08:21:00	0.427955	0.524517	0.385111	0.490332	0.563614	0.266144	0.44591	0.466094	0.481914	0.466162
1900-01-02 08:26:00	0.200673	0.287485	0.357669	0.54225	0.564978	0.342401	0.306668	0.431201	0.563809	0.461019
1900-01-02 08:31:00	0.156742	0.535469	0.366021	0.453488	0.335605	0.516865	0.607113	0.510804	0.509163	0.471476
1900-01-02 08:36:00	0.160226	0.528445	0.40486	0.592652	0.540581	0.585869	0.691144	0.68014	0.629201	0.495817
1900-01-02 08:41:00	0.151603	0.501841	0.403566	0.551658	0.618489	0.493703	0.705553	0.65773	0.640213	0.615671
1900-01-02 08:46:00	0.132121	0.423849	0.337314	0.498282	0.545756	0.369572	0.696123	0.687288	0.65784	0.683653
1900-01-02 08:51:00	0.101692	0.371436	0.275279	0.346904	0.479906	0.292914	0.678336	0.588549	0.530565	0.736299
1900-01-02 08:56:00	0.0948363	0.315954	0.270768	0.298206	0.507334	0.309821	0.600414	0.507711	0.464819	0.658042
1900-01-02 09:01:00	0.118206	0.333518	0.284715	0.256076	0.455778	0.250013	0.734454	0.503976	0.435609	0.633687
1900-01-02 09:06:00	0.0868611	0.317747	0.308595	0.266541	0.482998	0.221365	0.643231	0.515805	0.435517	0.577881
1900-01-02 09:11:00	0.0915727	0.336098	0.285839	0.321109	0.422275	0.263729	0.569075	0.497729	0.417339	0.546431
1900-01-02 09:16:00	0.0840821	0.347701	0.344128	0.402062	0.409629	0.257601	0.505882	0.516752	0.414012	0.510286
1900-01-02 09:21:00	0.0797164	0.352645	0.278238	0.459149	0.38346	0.308227	0.507865	0.473736	0.424684	0.511752
1900-01-02 09:26:00	0.0742832	0.337446	0.244005	0.404055	0.396757	0.3366	0.541808	0.483581	0.435704	0.491002
1900-01-02 09:31:00	0.0773035	0.320819	0.210645	0.422494	0.410944	0.275483	0.599643	0.462496	0.432955	0.494754
1900-01-02 09:36:00	0.0757299	0.320384	0.241372	0.399328	0.428171	0.332427	0.591624	0.49247	0.435142	0.525706
1900-01-02 09:41:00	0.0736466	0.412471	0.276759	0.330203	0.418783	0.295944	0.59137	0.479267	0.46894	0.489915
1900-01-02 09:46:00	0.0743127	0.40848	0.188436	0.330578	0.401332	0.302484	0.588218	0.501965	0.568817	0.480964
1900-01-02 09:51:00	0.0733209	0.444417	0.225343	0.289131	0.413349	0.302067	0.661876	0.543098	0.622004	0.476537
1900-01-02 09:56:00	0.0769569	0.46372	0.23959	0.279233	0.387862	0.372053	0.678655	0.610842	0.648387	0.470446
1900-01-02 10:01:00	0.0766466	0.402232	0.289613	0.28579	0.410671	0.237619	0.606485	0.621414	0.637752	0.48915
1900-01-02 10:06:00	0.0708036	0.397342	0.263957	0.264033	0.417748	0.291544	0.519755	0.575908	0.589437	0.50153
1900-01-02 10:11:00	0.0637178	0.363392	0.26529	0.273756	0.385667	0.294384	0.514325	0.50205	0.534311	0.498234
1900-01-02 10:16:00	0.0567095	0.325835	0.193156	0.257302	0.399394	0.2352	0.625404	0.534664	0.501984	0.633096
1900-01-02 10:21:00	0.0733623	0.311805	0.207397	0.2755	0.405368	0.254635	0.564999	0.498174	0.45424	0.609454
1900-01-02 10:26:00	0.0681984	0.351198	0.21526	0.342996	0.40333	0.262311	0.538084	0.478007	0.427905	0.604104
1900-01-02 10:31:00	0.0626037	0.391568	0.230415	0.407522	0.403845	0.224346	0.507155	0.517786	0.42517	0.62213
1900-01-02 10:36:00	0.0607955	0.412167	0.222814	0.434905	0.457594	0.199216	0.487883	0.503499	0.436917	0.552454
1900-01-02 10:41:00	0.0642034	0.429293	0.272863	0.377391	0.409338	0.235622	0.527563	0.542988	0.461111	0.518502
1900-01-02 10:46:00	0.0660849	0.398638	0.237114	0.294608	0.374358	0.214943	0.460576	0.481909	0.473738	0.506949
1900-01-02 10:51:00	0.0641831	0.408715	0.197016	0.292999	0.384309	0.242484	0.488521	0.498318	0.486283	0.488656
1900-01-02 10:56:00	0.0841634	0.373248	0.222443	0.289757	0.384506	0.222568	0.480801	0.608476	0.473732	0.493939
1900-01-02 11:01:00	0.06871	0.351804	0.220962	0.279541	0.448431	0.239055	0.472779	0.61175	0.451267	0.474467
1900-01-02 11:06:00	0.0551613	0.338919	0.178396	0.30076	0.432528	0.239331	0.509186	0.437213	0.455745	0.493216
1900-01-02 11:11:00	0.0600713	0.370237	0.194003	0.285306	0.397619	0.233055	0.580293	0.482363	0.45086	0.49132
1900-01-02 11:16:00	0.0607073	0.313573	0.206055	0.295941	0.373381	0.206981	0.4596	0.469502	0.447443	0.478651
1900-01-02 11:21:00	0.0718466	0.286173	0.215664	0.296446	0.378634	0.257171	0.443883	0.494094	0.471357	0.565234
1900-01-02 11:26:00	0.0635808	0.284012	0.21832	0.278836	0.361822	0.224172	0.511749	0.470325	0.570823	0.645228
1900-01-02 11:31:00	0.0552856	0.312315	0.215347	0.377908	0.349369	0.316217	0.449951	0.477618	0.529791	0.627621
1900-01-02 11:36:00	0.0607385	0.30375	0.219406	0.438228	0.363057	0.244221	0.560939	0.479656	0.480235	0.630711
1900-01-02 11:41:00	0.0713348	0.290423	0.218577	0.485268	0.360992	0.177661	0.595515	0.559072	0.459133	0.562436
1900-01-02 11:46:00	0.0706166	0.348601	0.23557	0.457441	0.378124	0.19496	0.601868	0.58683	0.460389	0.546671
1900-01-02 11:51:00	0.0595462	0.33333	0.259747	0.409015	0.352058	0.179883	0.628591	0.637536	0.459325	0.525322
1900-01-02 11:56:00	0.0563038	0.37575	0.221671	0.361291	0.347602	0.182147	0.568648	0.548818	0.462907	0.503921
1900-01-02 12:01:00	0.0597865	0.285053	0.226985	0.340644	0.372867	0.179415	0.494422	0.507155	0.464115	0.50558
1900-01-02 12:06:00	0.0543301	0.244831	0.211977	0.301575	0.353709	0.184614	0.461932	0.509608	0.450776	0.489869
1900-01-02 12:11:00	0.0617477	0.283915	0.225305	0.307243	0.359259	0.208228	0.459137	0.463038	0.44644	0.54372
1900-01-02 12:16:00	0.0606769	0.265078	0.224622	0.293563	0.368858	0.267668	0.436066	0.516481	0.461094	0.583376
1900-01-02 12:21:00	0.0606278	0.264305	0.217328	0.283561	0.414158	0.182566	0.449528	0.423586	0.429048	0.541151
1900-01-02 12:26:00	0.0641618	0.276107	0.221782	0.303114	0.536664	0.251256	0.457971	0.471266	0.443626	0.532462
1900-01-02 12:31:00	0.058306	0.284296	0.21796	0.294434	0.590892	0.290777	0.449051	0.480479	0.467905	0.519243
1900-01-02 12:36:00	0.0604666	0.279508	0.221097	0.290365	0.594187	0.277686	0.453763	0.458612	0.517957	0.500325
1900-01-02 12:41:00	0.0641163	0.269526	0.220559	0.29079	0.58994	0.280986	0.458422	0.497707	0.60009	0.502512
1900-01-02 12:46:00	0.0638153	0.260336	0.216806	0.272279	0.582943	0.271442	0.437731	0.47552	0.568857	0.483932
1900-01-02 12:51:00	0.0650579	0.270579	0.215377	0.286409	0.586035	0.260102	0.47499	0.467195	0.579066	0.513311
1900-01-02 12:56:00	0.0568299	0.286844	0.258535	0.260381	0.579143	0.197893	0.416191	0.496177	0.536312	0.491515
1900-01-02 13:01:00	0.0574496	0.302879	0.231862	0.278346	0.434785	0.270315	0.456628	0.447985	0.478797	0.452513
1900-01-02 13:06:00	0.0587783	0.268299	0.224019	0.26601	0.397869	0.244885	0.417856	0.49779	0.486936	0.471051
1900-01-02 13:11:00	0.0574707	0.256016	0.221384	0.257805	0.370719	0.187914	0.462632	0.45988	0.436201	0.455967
1900-01-02 13:16:00	0.064118	0.305235	0.214372	0.342935	0.400841	0.193311	0.528942	0.441354	0.431253	0.459013
1900-01-02 13:21:00	0.0618542	0.383544	0.226914	0.400866	0.384232	0.191887	0.614253	0.454697	0.43459	0.461957
1900-01-02 13:26:00	0.058158	0.579177	0.225265	0.409104	0.362557	0.179865	0.492978	0.414739	0.4309	0.44976
1900-01-02 13:31:00	0.0597764	0.519547	0.225006	0.416189	0.351814	0.208088	0.455346	0.444258	0.43488	0.489486
1900-01-02 13:36:00	0.0571618	0.450753	0.226661	0.328158	0.346571	0.20109	0.43478	0.452251	0.41288	0.438273
1900-01-02 13:41:00	0.0596807	0.435511	0.24492	0.31402	0.34398	0.183175	0.431144	0.517075	0.416343	0.434767
1900-01-02 13:46:00	0.0572547	0.449288	0.259785	0.301003	0.374242	0.220564	0.441098	0.607935	0.413925	0.454402
1900-01-02 13:51:00	0.0836319	0.470336	0.232454	0.389235	0.395445	0.306834	0.550759	0.608675	0.526901	0.515163
1900-01-02 13:56:00	0.0735203	0.510097	0.205475	0.37603	0.489686	0.317015	0.546526	0.576087	0.541779	0.638675
1900-01-02 14:01:00	0.0726084	0.485954	0.222039	0.321941	0.503848	0.298967	0.536493	0.480732	0.514219	0.635287
1900-01-02 14:06:00	0.0658046	0.458708	0.263041	0.305257	0.473168	0.29084	0.557862	0.429293	0.460646	0.592382
1900-01-02 14:11:00	0.0627853	0.351283	0.234534	0.284678	0.387864	0.372529	0.633085	0.443492	0.470399	0.632482
1900-01-02 14:16:00	0.0652875	0.296809	0.245425	0.275913	0.345075	0.286784	0.594932	0.450314	0.464874	0.598375
1900-01-02 14:21:00	0.0661029	0.313446	0.309985	0.290359	0.34242	0.282265	0.47849	0.483069	0.467095	0.684177
1900-01-02 14:26:00	0.0658697	0.306257	0.302949	0.253082	0.322458	0.301299	0.469843	0.49341	0.434125	0.65493
1900-01-02 14:31:00	0.058478	0.235094	0.259062	0.262938	0.307512	0.275196	0.486391	0.411158	0.496006	0.589635
1900-01-02 14:36:00	0.0600719	0.247181	0.253024	0.252317	0.326722	0.267609	0.430277	0.438046	0.552965	0.542538
1900-01-02 14:41:00	0.063523	0.248779	0.246256	0.234392	0.351394	0.273873	0.339135	0.4768	0.480729	0.490003
1900-01-02 14:46:00	0.0616499	0.275196	0.2575	0.255314	0.456898	0.285058	0.429075	0.546588	0.431965	0.478625
1900-01-02 14:51:00	0.0623735	0.26924	0.277311	0.23901	0.485793	0.348694	0.421187	0.532254	0.431853	0.467908
1900-01-02 14:56:00	0.0592044	0.270941	0.254443	0.261232	0.514428	0.292603	0.391039	0.444441	0.423145	0.448842
1900-01-02 15:01:00	0.0653277	0.290515	0.264539	0.337671	0.531848	0.295448	0.420122	0.435222	0.430692	0.449308
1900-01-02 15:06:00	0.0624703	0.27919	0.263565	0.347535	0.439581	0.324415	0.40029	0.450378	0.414101	0.430465
1900-01-02 15:11:00	0.0668752	0.278417	0.26142	0.40437	0.426904	0.328086	0.514902	0.421751	0.416932	0.455913
1900-01-02 15:16:00	0.0633674	0.247966	0.263332	0.424969	0.388342	0.408964	0.581942	0.43352	0.418143	0.437013
1900-01-02 15:21:00	0.0652921	0.257942	0.343467	0.499458	0.400242	0.425783	0.586816	0.463651	0.3938	0.427234
1900-01-02 15:26:00	0.0607596	0.314521	0.365142	0.531671	0.401774	0.404588	0.5943	0.548366	0.412016	0.483475
1900-01-02 15:31:00	0.0659311	0.383699	0.328882	0.491467	0.353302	0.387276	0.534052	0.586253	0.497464	0.526803
1900-01-02 15:36:00	0.0678783	0.459925	0.332439	0.468321	0.357797	0.384505	0.451093	0.543046	0.55096	0.558639
1900-01-02 15:41:00	0.0647999	0.455342	0.335829	0.417869	0.338741	0.386065	0.427439	0.471711	0.492224	0.517012
1900-01-02 15:46:00	0.0616559	0.485866	0.304283	0.342564	0.337509	0.364271	0.411146	0.451832	0.515396	0.461651
1900-01-02 15:51:00	0.0676142	0.491795	0.308441	0.311537	0.352243	0.31971	0.409905	0.425578	0.595021	0.460141
1900-01-02 15:56:00	0.0608513	0.458514	0.315107	0.269448	0.376029	0.269994	0.402233	0.426817	0.587795	0.434734
1900-01-02 16:01:00	0.062427	0.378988	0.316989	0.291093	0.47691	0.316256	0.401744	0.432067	0.575699	0.433867
1900-01-02 16:06:00	0.0608603	0.322614	0.32043	0.282886	0.542084	0.294119	0.400807	0.422151	0.486442	0.430032
1900-01-02 16:11:00	0.061246	0.312806	0.305869	0.29226	0.565401	0.269055	0.398186	0.384741	0.431513	0.434954
1900-01-02 16:16:00	0.0644954	0.300716	0.302036	0.284492	0.599793	0.267448	0.415691	0.397441	0.425757	0.44273
1900-01-02 16:21:00	0.0601764	0.296039	0.404777	0.271679	0.561498	0.271834	0.397781	0.403859	0.385691	0.416971
1900-01-02 16:26:00	0.0657931	0.303858	0.478145	0.287924	0.512661	0.282306	0.391787	0.479249	0.403189	0.424356
1900-01-02 16:31:00	0.0620863	0.305447	0.50883	0.25657	0.43939	0.281741	0.41143	0.447835	0.404108	0.480566
1900-01-02 16:36:00	0.0636833	0.308137	0.50684	0.257929	0.401035	0.270587	0.490717	0.396062	0.395316	0.475167
1900-01-02 16:41:00	0.0679301	0.309877	0.690749	0.261311	0.392039	0.287587	0.543375	0.404828	0.402228	0.47214
1900-01-02 16:46:00	0.0566972	0.314581	0.54437	0.242256	0.383049	0.271417	-0.460318	0.428074	0.381964	0.433978
1900-01-02 16:51:00	0.0650067	0.297371	0.500457	0.270988	0.389751	0.235671	0.39321	0.404513	0.394744	0.491774
1900-01-02 16:56:00	0.0690163	0.301385	0.497519	0.251981	0.371842	0.275213	0.397259	0.45136	0.393244	0.45559
1900-01-02 17:01:00	0.0626033	0.302647	0.499268	0.278165	0.36546	0.270904	0.369415	0.50863	0.376733	0.401795
1900-01-02 17:06:00	0.0621816	0.383303	0.465573	0.298557	0.36312	0.269883	0.360747	0.560295	0.379497	0.416033
1900-01-02 17:11:00	0.0590527	0.395363	0.484512	0.38106	0.361503	0.254524	0.367247	0.47351	0.448589	0.397571
1900-01-02 17:16:00	0.0637529	0.320839	0.497957	0.460209	0.361738	0.23861	0.367184	0.407107	0.522513	0.455131
1900-01-02 17:21:00	0.0677482	0.325418	0.494151	0.453662	0.352575	0.294664	0.383764	0.420631	0.533508	0.442597
1900-01-02 17:26:00	0.0615396	0.309806	0.474383	0.454959	0.443401	0.270733	0.445439	0.402724	0.430933	0.407469
1900-01-02 17:31:00	0.0660298	0.275619	0.467909	0.399751	0.550722	0.281356	0.48302	0.407396	0.417279	0.419044
1900-01-02 17:36:00	0.0596774	0.265135	0.384854	0.323832	0.54309	0.267967	0.557621	0.414076	0.393184	0.405063
1900-01-02 17:41:00	0.0679388	0.285393	0.348304	0.311455	0.562428	0.308378	0.537097	0.40903	0.382032	0.416903
1900-01-02 17:46:00	0.0646024	0.30204	0.331926	0.307656	0.471639	0.292532	0.430926	0.554061	0.380964	0.439673
1900-01-02 17:51:00	0.0725577	0.284775	0.297605	0.337823	0.421868	0.285465	0.389157	0.60275	0.393153	0.492002
1900-01-02 17:56:00	0.0653359	0.331521	0.325984	0.390156	0.418213	0.278151	0.374974	0.620002	0.416155	0.56689
1900-01-02 18:01:00	0.0583011	0.375924	0.277185	0.429134	0.3827	0.261694	0.381607	0.541424	0.38922	0.564034
1900-01-02 18:06:00	0.0611045	0.395348	0.285086	0.450838	0.379549	0.393989	0.413213	0.46619	0.408577	0.551957
1900-01-02 18:11:00	0.058034	0.46728	0.332822	0.370473	0.37904	0.434461	0.390767	0.429342	0.474919	0.469418
1900-01-02 18:16:00	0.0690242	0.475129	0.311475	0.346832	0.392433	0.328458	0.376687	0.401522	0.559424	0.473779
1900-01-02 18:21:00	0.0642938	0.508262	0.321905	0.313824	0.411408	0.348774	0.382199	0.438093	0.566855	0.51483
1900-01-02 18:26:00	0.0596009	0.48797	0.318498	0.303995	0.384065	0.454595	0.490111	0.409616	0.467545	0.446595
1900-01-02 18:31:00	0.0646022	0.420033	0.312283	0.3167	0.415846	0.440557	0.413683	0.492161	0.427979	0.429668
1900-01-02 18:36:00	0.0570302	0.341524	0.312458	0.304778	0.381879	0.387003	0.40358	0.509987	0.399635	0.396651
1900-01-02 18:41:00	0.0643879	0.32474	0.317203	0.402062	0.387792	0.383029	0.381081	0.453713	0.392504	0.408893
1900-01-02 18:46:00	0.0590146	0.317822	0.257739	0.413915	0.394846	0.324651	0.375236	0.442766	0.392344	0.415823
1900-01-02 18:51:00	0.0589379	0.287147	0.319049	0.449811	0.49005	0.260208	0.446878	0.433794	0.403573	0.43278
1900-01-02 18:56:00	0.0651885	0.355772	0.396114	0.441373	0.582706	0.275172	0.520807	0.496831	0.451012	0.512229
1900-01-02 19:01:00	0.0591271	0.295963	0.401299	0.390051	0.558013	0.27718	0.525708	0.56152	0.51089	0.457736
1900-01-02 19:06:00	0.0730749	0.278347	0.331012	0.36271	0.510617	0.262944	0.466626	0.482658	0.561415	0.422765
1900-01-02 19:11:00	0.0682253	0.382416	0.354965	0.358841	0.588628	0.339971	0.526812	0.40049	0.472434	0.435637
1900-01-02 19:16:00	0.0609744	0.458695	0.499524	0.345507	0.568332	0.319486	0.446966	0.478107	0.425621	0.456518
1900-01-02 19:21:00	0.0529652	0.455551	0.506942	0.386067	0.45161	0.376837	0.401918	0.580534	0.465478	0.527591
1900-01-02 19:26:00	0.0602131	0.484874	0.544805	0.484415	0.448561	0.298816	0.457961	0.608567	0.46097	0.582403
1900-01-02 19:31:00	0.0672774	0.527555	0.535772	0.490355	0.524342	0.361279	0.595028	0.519703	0.440002	0.634656
1900-01-02 19:36:00	0.0678489	0.523903	0.498501	0.479228	0.621231	0.35629	0.612859	0.516868	0.52342	0.604643
1900-01-02 19:41:00	0.0620766	0.576243	0.510721	0.464523	0.60878	0.345708	0.618991	0.603024	0.584872	0.604236
1900-01-02 19:46:00	0.060599	0.496115	0.515157	0.472877	0.486346	0.394418	0.434154	0.679769	0.572484	0.692805
1900-01-02 19:51:00	0.061109	0.433115	0.494403	0.470899	0.392068	0.434254	0.505489	0.686207	0.469988	0.690285
1900-01-02 19:56:00	0.0674038	0.402086	0.443416	0.466141	0.382812	0.41819	0.5533	0.611536	0.499436	0.603519
1900-01-02 20:01:00	0.061368	0.450936	0.37414	0.39014	0.385436	0.418505	0.627514	0.624805	0.565416	0.520661
1900-01-02 20:06:00	0.0639334	0.505279	0.366095	0.470545	0.471055	0.40541	0.577488	0.520425	0.610676	0.495433
1900-01-02 20:11:00	0.0808037	0.514341	0.444735	0.476855	0.556698	0.357019	0.511327	0.468042	0.541497	0.524954
1900-01-02 20:16:00	0.0665711	0.542907	0.435067	0.438755	0.588292	0.415251	0.525796	0.474962	0.456645	0.474502
1900-01-02 20:21:00	0.0642333	0.499697	0.485082	0.502924	0.628163	0.358612	0.416678	0.450937	0.442761	0.480151
1900-01-02 20:26:00	0.0552452	0.531791	0.491706	0.459962	0.657959	0.27964	0.418044	0.511839	0.517733	0.551648
1900-01-02 20:31:00	0.0626713	0.508054	0.475015	0.469504	0.645814	0.35535	0.470519	0.630227	0.612402	0.576339
1900-01-02 20:36:00	0.0636961	0.421244	0.477897	0.430159	0.561876	0.37479	0.515441	0.654226	0.600793	0.637388
1900-01-02 20:41:00	0.0624021	0.361227	0.524115	0.379604	0.603775	0.308541	0.56557	0.687327	0.508378	0.661684
1900-01-02 20:46:00	0.0659945	0.359393	0.520102	0.415584	0.606856	0.276555	0.535377	0.623615	0.513317	0.629453
1900-01-02 20:51:00	0.0650888	0.343474	0.511122	0.464811	0.537872	0.341658	0.565957	0.672437	0.494455	0.591651
1900-01-02 20:56:00	0.067145	0.355117	0.487215	0.473065	0.437059	0.318355	0.558571	0.666232	0.432495	0.54189
1900-01-02 21:01:00	0.0688785	0.496612	0.466244	0.526563	0.406311	0.395827	0.612564	0.648298	0.45406	0.576885
1900-01-02 21:06:00	0.0705974	0.537928	0.520489	0.55613	0.396991	0.41929	0.436434	0.607811	0.542278	0.586478
1900-01-02 21:11:00	0.0682268	0.423023	0.527488	0.492177	0.39439	0.409301	0.379342	0.491042	0.474907	0.614342
1900-01-02 21:16:00	0.0653247	0.525886	0.536546	0.525702	0.378236	0.417739	0.363687	0.47833	0.450369	0.570262
1900-01-02 21:21:00	0.0636642	0.523657	0.521472	0.541868	0.397437	0.444975	0.348766	0.426594	0.506408	0.603892
1900-01-02 21:26:00	0.0639307	0.499768	0.518168	0.574894	0.495282	0.383107	0.415428	0.506247	0.543169	0.60705
1900-01-02 21:31:00	0.0652813	0.490433	0.533046	0.542066	0.507374	0.438138	0.479407	0.578156	0.466372	0.662207
1900-01-02 21:36:00	0.0592596	0.538158	0.478249	0.503684	0.535131	0.379557	0.495664	0.487483	0.420978	0.694396
1900-01-02 21:41:00	0.0662358	0.462253	0.458939	0.519406	0.592242	0.411655	0.490941	0.445378	0.434974	0.698715
1900-01-02 21:46:00	0.064897	0.502222	0.471881	0.492182	0.577231	0.38019	0.395431	0.533839	0.576488	0.58012
1900-01-02 21:51:00	0.0654432	0.463707	0.439636	0.576077	0.56732	0.285807	0.368896	0.574431	0.617997	0.447105
1900-01-02 21:56:00	0.0647548	0.476069	0.368176	0.546628	0.638474	0.276922	0.374623	0.593376	0.573721	0.477164
1900-01-02 22:01:00	0.0634958	0.470434	0.310047	0.46659	0.539866	0.303267	0.377129	0.673879	0.558299	0.478176
1900-01-02 22:06:00	0.0662439	0.431297	0.323248	0.472389	0.586899	0.288039	0.457602	0.534347	0.608215	0.446844
1900-01-02 22:11:00	0.0575309	0.263549	0.338006	0.377699	0.558747	0.339521	0.385876	0.569884	0.633357	0.552352
1900-01-02 22:16:00	0.0599431	0.296891	0.329323	0.337287	0.582913	0.266398	0.411801	0.534726	0.597306	0.572163
1900-01-02 22:21:00	0.065549	0.402618	0.350364	0.399637	0.599731	0.231348	0.519911	0.52041	0.588949	0.577586
1900-01-02 22:26:00	0.0594345	0.355224	0.29057	0.388287	0.494974	0.267815	0.530279	0.507516	0.542642	0.575552
1900-01-02 22:31:00	0.0658718	0.214342	0.319435	0.368461	0.402046	0.380328	0.515049	0.423465	0.550861	0.535064
1900-01-02 22:36:00	0.0681848	0.306537	0.402868	0.425981	0.387665	0.436493	0.484882	0.399206	0.587393	0.586221
1900-01-02 22:41:00	0.0620233	0.329124	0.470047	0.445441	0.372813	0.37609	0.470375	0.446844	0.554759	0.616975
1900-01-02 22:46:00	0.0676027	0.345824	0.545063	0.469505	0.390233	0.349307	0.574243	0.52921	0.485227	0.689269
1900-01-02 22:51:00	0.0584771	0.440787	0.544094	0.438159	0.342628	0.366544	0.534014	0.52389	0.402827	0.642286
1900-01-02 22:56:00	0.062329	0.338009	0.452393	0.475243	0.423043	0.402994	0.522266	0.618396	0.440097	0.588795
1900-01-02 23:01:00	0.0612583	0.317532	0.472503	0.576879	0.491345	0.432176	0.573201	0.639649	0.431842	0.541029
1900-01-02 23:06:00	0.0562759	0.311966	0.462423	0.487881	0.547979	0.367821	0.513262	0.541064	0.4921	0.539711
1900-01-02 23:11:00	0.062237	0.399149	0.501288	0.515848	0.478045	0.326041	0.477441	0.60153	0.538823	0.567004
1900-01-02 23:16:00	0.0582699	0.386042	0.405091	0.467164	0.404015	0.355123	0.430015	0.5003	0.504017	0.506774
1900-01-02 23:21:00	0.0610038	0.45904	0.355337	0.469316	0.381002	0.403829	0.491337	0.43054	0.418098	0.442441
1900-01-02 23:26:00	0.0581894	0.508539	0.352725	0.502981	0.488946	0.380516	0.398195	0.385254	0.444436	0.430349
1900-01-02 23:31:00	0.0594626	0.492712	0.333366	0.479839	0.444604	0.318986	0.349729	0.362368	0.421276	0.400954
1900-01-02 23:36:00	0.0666031	0.495105	0.329974	0.50949	0.415407	0.347565	0.403749	0.387097	0.470411	0.449571
1900-01-02 23:41:00	0.0621472	0.574205	0.327504	0.415284	0.522823	0.275022	0.478401	0.50915	0.489137	0.514649
1900-01-02 23:46:00	0.0602536	0.53537	0.32417	0.42408	0.546079	0.256091	0.399162	0.500951	0.496398	0.47422
1900-01-02 23:51:00	0.0651183	0.471195	0.4083	0.366215	0.535868	0.273931	0.342856	0.534649	0.550215	0.454374
1900-01-02 23:56:00	0.0612688	0.35156	0.535493	0.345198	0.554799	0.253088	0.337237	0.6016	0.552156	0.514739
1900-01-03 00:01:00	0.0604316	0.352677	0.498661	0.36462	0.523533	0.263317	0.340919	0.635633	0.545199	0.56002
1900-01-03 00:06:00	0.0615644	0.324317	0.479468	0.352736	0.456476	0.300847	0.354509	0.570981	0.432939	0.576899
1900-01-03 00:11:00	0.0616213	0.2849	0.528246	0.33614	0.372337	0.266566	0.345543	0.451787	0.398494	0.601696
1900-01-03 00:16:00	0.0651979	0.301768	0.493831	0.411931	0.363853	0.282682	0.377568	0.397942	0.388947	0.550911
1900-01-03 00:21:00	0.0628391	0.327291	0.537034	0.420011	0.407898	0.338931	0.446778	0.376005	0.428885	0.554856
1900-01-03 00:26:00	0.0592855	0.333485	0.522493	0.394525	0.502695	0.368627	0.531698	0.381617	0.540596	0.553569
1900-01-03 00:31:00	0.0605807	0.288882	0.510218	0.359964	0.581987	0.354803	0.482702	0.424984	0.509126	0.489104
1900-01-03 00:36:00	0.0596335	0.35243	0.493739	0.333163	0.547183	0.339744	0.455716	0.392367	0.427331	0.423664
1900-01-03 00:41:00	0.0614257	0.308353	0.505037	0.374665	0.579112	0.441455	0.538884	0.374029	0.403419	0.424834
1900-01-03 00:46:00	0.0617753	0.322678	0.469271	0.422204	0.595873	0.440012	0.551002	0.433953	0.457559	0.396037
1900-01-03 00:51:00	0.0622846	0.380605	0.499916	0.422316	0.616707	0.366006	0.512661	0.490834	0.486476	0.368873
1900-01-03 00:56:00	0.0669603	0.429276	0.536208	0.417639	0.648177	0.40711	0.4541	0.502063	0.545762	0.417482
1900-01-03 01:01:00	0.0616768	0.401257	0.552392	0.322122	0.603598	0.425763	0.474879	0.433801	0.536118	0.486787
1900-01-03 01:06:00	0.0651525	0.454042	0.52246	0.335542	0.558163	0.340674	0.485459	0.416941	0.579737	0.505151
1900-01-03 01:11:00	0.0630588	0.439205	0.47503	0.35376	0.489165	0.353793	0.515656	0.458722	0.466544	0.519997
1900-01-03 01:16:00	0.0724935	0.58026	0.473963	0.382622	0.390218	0.396081	0.496127	0.391487	0.543005	0.536501
1900-01-03 01:21:00	0.0625116	0.523429	0.447582	0.348754	0.386282	0.351753	0.451546	0.344773	0.542488	0.492802
1900-01-03 01:26:00	0.0607345	0.478116	0.435278	0.306031	0.396103	0.362227	0.419833	0.370208	0.535763	0.544028
1900-01-03 01:31:00	0.0593259	0.501426	0.372331	0.288947	0.356054	0.376421	0.365021	0.376223	0.518641	0.548684
1900-01-03 01:36:00	0.0651496	0.461906	0.329213	0.351145	0.374446	0.354914	0.316456	0.500567	0.579785	0.548641
1900-01-03 01:41:00	0.0625334	0.494571	0.324107	0.295318	0.406692	0.360008	0.302442	0.563578	0.5169	0.587447
1900-01-03 01:46:00	0.0646382	0.603113	0.313157	0.320939	0.518502	0.344025	0.319474	0.554355	0.575477	0.648059
1900-01-03 01:51:00	0.0684278	0.39462	0.300997	0.330188	0.544255	0.378656	0.326649	0.564564	0.560693	0.520912
1900-01-03 01:56:00	0.0612426	0.386328	0.296045	0.378569	0.507382	0.355751	0.393322	0.590419	0.545819	0.546015
1900-01-03 02:01:00	0.0649678	0.33069	0.35203	0.451756	0.559786	0.367661	0.434216	0.545771	0.582677	0.593008
1900-01-03 02:06:00	0.0641171	0.303845	0.426669	0.424352	0.52738	0.365095	0.3589	0.550875	0.503614	0.63034
1900-01-03 02:11:00	0.0615535	0.344648	0.439541	0.481799	0.513777	0.388384	0.314477	0.497889	0.49	0.533076
1900-01-03 02:16:00	0.0659348	0.271555	0.462785	0.457679	0.563352	0.278475	0.327771	0.378994	0.493806	0.5341
1900-01-03 02:21:00	0.0613048	0.294403	0.537182	0.435465	0.611148	0.284571	0.333412	0.32794	0.477462	0.524514
1900-01-03 02:26:00	0.0597685	0.310407	0.500921	0.443514	0.545077	0.255298	0.342112	0.333095	0.470876	0.546932
1900-01-03 02:31:00	0.0625519	0.369106	0.520044	0.47985	0.575685	0.247206	0.394088	0.360513	0.490858	0.577819
1900-01-03 02:36:00	0.0710741	0.330905	0.509147	0.469196	0.487916	0.229222	0.481835	0.373445	0.385171	0.573364
1900-01-03 02:41:00	0.0684216	0.474892	0.474936	0.433488	0.398773	0.285611	0.475511	0.32273	0.356481	0.601742
1900-01-03 02:46:00	0.0638101	0.449501	0.500832	0.417873	0.378413	0.302391	0.570653	0.483232	0.377758	0.582854
1900-01-03 02:51:00	0.0622534	0.320513	0.487835	0.402248	0.370748	0.284818	0.431119	0.457636	0.379317	0.569734
1900-01-03 02:56:00	0.0662143	0.324025	0.50072	0.401276	0.414705	0.247684	0.437735	0.439545	0.36882	0.535512
1900-01-03 03:01:00	0.0621409	0.327347	0.427399	0.385715	0.396972	0.219923	0.425045	0.360833	0.362384	0.508661
1900-01-03 03:06:00	0.0648468	0.333096	0.368276	0.350375	0.383712	0.223032	0.415824	0.333554	0.394322	0.498553
1900-01-03 03:11:00	0.0634742	0.315408	0.341911	0.310298	0.518116	0.271008	0.438837	0.372107	0.421723	0.499347
1900-01-03 03:16:00	0.0580139	0.275547	0.292081	0.292531	0.522337	0.255685	0.41402	0.33761	0.478529	0.458274
1900-01-03 03:21:00	0.0625621	0.308806	0.319663	0.35413	0.52827	0.259169	0.344264	0.330828	0.434644	0.373356
1900-01-03 03:26:00	0.0592382	0.364281	0.349755	0.336287	0.556014	0.277599	0.302256	0.337751	0.363955	0.351126
1900-01-03 03:31:00	0.0593388	0.367372	0.324078	0.313467	0.530093	0.27398	0.29428	0.36085	0.340378	0.359769
1900-01-03 03:36:00	0.0685791	0.40593	0.321185	0.370691	0.56933	0.25156	0.337958	0.345116	0.424759	0.359555
1900-01-03 03:41:00	0.0766785	0.419841	0.313614	0.302273	0.556614	0.299436	0.338887	0.418431	0.458966	0.345408
1900-01-03 03:46:00	0.0571793	0.387959	0.309839	0.261943	0.476435	0.322563	0.314828	0.380819	0.503661	0.355386
1900-01-03 03:51:00	0.0626183	0.497703	0.319895	0.316475	0.500544	0.292434	0.325647	0.359709	0.493054	0.345722
1900-01-03 03:56:00	0.0606019	0.570174	0.377879	0.305722	0.389809	0.258251	0.320117	0.379362	0.496541	0.381004
1900-01-03 04:01:00	0.0654216	0.465344	0.418274	0.334589	0.364722	0.259019	0.280276	0.41002	0.46008	0.420247
1900-01-03 04:06:00	0.0617646	0.460083	0.418261	0.294449	0.391709	0.294167	0.31106	0.525132	0.361865	0.468309
1900-01-03 04:11:00	0.0644262	0.497534	0.51772	0.261575	0.432041	0.327827	0.313726	0.560051	0.347426	0.48589
1900-01-03 04:16:00	0.0668953	0.47933	0.497328	0.280721	0.507472	0.309518	0.311539	0.518531	0.389932	0.529986
1900-01-03 04:21:00	0.0642711	0.420254	0.430528	0.32015	0.424579	0.270794	0.333897	0.485406	0.408079	0.505282
1900-01-03 04:26:00	0.0703505	0.402629	0.544496	0.315538	0.351879	0.352326	0.378533	0.407527	0.473196	0.462476
1900-01-03 04:31:00	0.0660065	0.387904	0.491963	0.285462	0.392471	0.357794	0.440286	0.375981	0.491724	0.411166
1900-01-03 04:36:00	0.0640312	0.317665	0.490098	0.314811	0.394301	0.349767	0.410129	0.388597	0.466611	0.355515
1900-01-03 04:41:00	0.0587802	0.272114	0.368628	0.385178	0.493267	0.365837	0.315783	0.321234	0.470073	0.345103
1900-01-03 04:46:00	0.0621584	0.267466	0.328583	0.321799	0.503567	0.301501	0.30913	0.315584	0.379366	0.338543
1900-01-03 04:51:00	0.0611587	0.308503	0.338934	0.277193	0.536273	0.327021	0.333894	0.321467	0.317456	0.388204
1900-01-03 04:56:00	0.0621076	0.314404	0.356966	0.314321	0.575349	0.390753	0.365717	0.314823	0.364429	0.401748
1900-01-03 05:01:00	0.0651344	0.405859	0.281694	0.304545	0.501481	0.309295	0.331354	0.32056	0.377366	0.364822
1900-01-03 05:06:00	0.0679519	0.418942	0.292801	0.35891	0.528953	0.235758	0.335465	0.307553	0.373793	0.349002
1900-01-03 05:11:00	0.0688226	0.468374	0.313487	0.322183	0.546842	0.287016	0.363605	0.328473	0.391734	0.354869
1900-01-03 05:16:00	0.0621914	0.42691	0.346767	0.294512	0.533533	0.320514	0.421549	0.412914	0.359701	0.410289
1900-01-03 05:21:00	0.0605499	0.440888	0.373006	0.336334	0.505624	0.326912	0.439361	0.440509	0.399451	0.487026
1900-01-03 05:26:00	0.0661694	0.414776	0.361309	0.300081	0.399238	0.2563	0.428643	0.374285	0.458201	0.489573
1900-01-03 05:31:00	0.0556665	0.348094	0.342105	0.299701	0.366455	0.243129	0.327282	0.304154	0.480319	0.488276
1900-01-03 05:36:00	0.0584506	0.293195	0.298055	0.351157	0.400604	0.311175	0.327912	0.31875	0.430008	0.55907
1900-01-03 05:41:00	0.0591074	0.277466	0.315698	0.361702	0.392642	0.26707	0.294986	0.375789	0.343584	0.506677
1900-01-03 05:46:00	0.0605659	0.29682	0.294993	0.421585	0.386929	0.237925	0.35544	0.382977	0.330289	0.540173
1900-01-03 05:51:00	0.0602475	0.3626	0.312911	0.46033	0.392549	0.275518	0.435919	0.325491	0.38442	0.529662
1900-01-03 05:56:00	0.0587831	0.358583	0.321747	0.404455	0.395476	0.294019	0.44947	0.31426	0.413111	0.44713
1900-01-03 06:01:00	0.0651966	0.315432	0.403688	0.472713	0.453086	0.250203	0.418278	0.37056	0.459192	0.41657
1900-01-03 06:06:00	0.0618403	0.297472	0.430857	0.422156	0.467489	0.277703	0.326053	0.447805	0.361935	0.434811
1900-01-03 06:11:00	0.0675825	0.297725	0.525515	0.418026	0.399424	0.292782	0.295536	0.418507	0.339759	0.460874
1900-01-03 06:16:00	0.0652747	0.405223	0.434687	0.421377	0.543547	0.385384	0.297636	0.471344	0.375789	0.515011
1900-01-03 06:21:00	0.0616202	0.486099	0.494939	0.325626	0.487612	0.34231	0.327757	0.491125	0.449857	0.532026
1900-01-03 06:26:00	0.0621873	0.476418	0.535537	0.307128	0.42326	0.326018	0.343429	0.519066	0.470582	0.497455
1900-01-03 06:31:00	0.0622249	0.335032	0.479521	0.30341	0.372488	0.337386	0.350725	0.576191	0.499719	0.497665
1900-01-03 06:36:00	0.0636324	0.366244	0.49667	0.340251	0.328016	0.316986	0.398208	0.552205	0.50493	0.432612
1900-01-03 06:41:00	0.0679635	0.319578	0.441521	0.391628	0.372415	0.319245	0.426257	0.505874	0.54692	0.391567
1900-01-03 06:46:00	0.0637284	0.312173	0.438533	0.32937	0.482319	0.343071	0.416829	0.482266	0.506989	0.357565
1900-01-03 06:51:00	0.0633359	0.30483	0.426009	0.346589	0.399852	0.361488	0.318672	0.404325	0.502574	0.331159
1900-01-03 06:56:00	0.0678802	0.384499	0.446409	0.419745	0.355813	0.326505	0.386998	0.331897	0.481523	0.347276

## Sheet: 5J
	P2xr4-LysMfl/fl-Cre- + P2RX7-NB					P2xr4-LysMfl/fl-Cre- + P2RX7-NB
5h pre	0.372555	0.374155	0.375069	0.4142	0.445194	0.239931	0.395771	0.408764	0.294562	0.45454
5h post	0.266895	0.361511	0.33363	0.407206	0.48799	0.33606	0.524214	0.541259	0.488519	0.526513
