# Supplementary material for: Purinergic adipocyte-macrophage crosstalk promotes degeneration of thermogenic brown adipose tissue
Source: EMBO Rep. 2025 Nov 19;26(24):6460–93. doi: 10.1038/s44319-025-00642-y (PMC12715258; doi:10.1038/s44319-025-00642-y)
Supplement: Supplementary file 11 — Source data Fig. 6 [file 44319_2025_642_MOESM11_ESM.zip]

Archive with 48 entries (26 files):
- Figure 6/
- Figure 6/6A/
- Figure 6/6A/6A.xlsx
- Figure 6/6B/
- Figure 6/6B/6B.xlsx
- Figure 6/6C/
- Figure 6/6C/6C.xlsx
- Figure 6/6D/
- Figure 6/6D/6D.xlsx
- Figure 6/6E/
- Figure 6/6E/6E.xlsx
- Figure 6/6F/
- Figure 6/6F/g-Tubulin.png
- Figure 6/6F/UCP1.png
- Figure 6/6G/
- Figure 6/6G/6G.xlsx
- Figure 6/6H/
- Figure 6/6H/control Thermoneutrality HE.tif
- Figure 6/6H/control Thermoneutrality MAC2.tif
- Figure 6/6H/P2X4KO + P2X7NB HE.tif
- Figure 6/6H/P2X4KO + P2X7NB Thermoneutrality MAC2.tif
- Figure 6/6I/
- Figure 6/6I/6I.xlsx
- Figure 6/6J/
- Figure 6/6J/6J.xlsx
- Figure 6/6K/
- Figure 6/6K/6K.xlsx
- Figure 6/6L/
- Figure 6/6L/6L.xlsx
- Figure 6/6M/
- Figure 6/6M/6M.xlsx
- Figure 6/6N/
- Figure 6/6N/6N.xlsx
- Figure 6/6O/
- Figure 6/6O/6O.xlsx
- Figure 6/6P/
- Figure 6/6P/6P.xlsx
- Figure 6/6Q/
- Figure 6/6Q/g-Tubulin.png
- Figure 6/6Q/UCP1.tif
- Figure 6/6R/
- Figure 6/6R/6R.xlsx
- Figure 6/6S/
- Figure 6/6S/6S.xlsx
- Figure 6/6T/
- Figure 6/6T/6T.xlsx
- Figure 6/6U/
- Figure 6/6U/6U.xlsx
