# Supplementary material for: Purinergic adipocyte-macrophage crosstalk promotes degeneration of thermogenic brown adipose tissue
Source: EMBO Rep. 2025 Nov 19;26(24):6460–93. doi: 10.1038/s44319-025-00642-y (PMC12715258; doi:10.1038/s44319-025-00642-y)
Supplement: Supplementary file 11 — Source data Fig. 6 [file 44319_2025_642_MOESM11_ESM.zip › Figure 6/6A/6A.xlsx]

## Sheet: 6A
min	P2xr4-/-								P2xr4-/- + P2X7-nanobody
0	131	146	140	132	137	158	123	109	121	136	139	120	121	87	120	138
15	203	232	248	192	283	232	226	199	127	235	165	194	190	153	132	163
30	201	223	218	162	316	204	199	114	136	247	191	233	237	193	122	157
60	151	174	133	95	223	130	96	76	144	148	120	120	92	94	99	117
120	119	80	95	66	140	147	68	53	123	109	103	74	78	61	65	96
	P2xr4-/-			P2xr4-/- + P2X7-NB
	Mean	SD	N	Mean	SD	N
AUC	17960	2184	8	15645	1327	8
