# Supplementary material for: Purinergic adipocyte-macrophage crosstalk promotes degeneration of thermogenic brown adipose tissue
Source: EMBO Rep. 2025 Nov 19;26(24):6460–93. doi: 10.1038/s44319-025-00642-y (PMC12715258; doi:10.1038/s44319-025-00642-y)
Supplement: Supplementary file 11 — Source data Fig. 6 [file 44319_2025_642_MOESM11_ESM.zip › Figure 6/6B/6B.xlsx]

## Sheet: 6B
min	P2x4-/-								P2x4-/- + P2X7-inh. NB
0	0.3653	0.5289	0.7797	2.0829	0.578	0.4253	0.627	4.0949	0.9869	0.8779	0.5016	0.3217	0.4144	0.7306	0.6161	0.2999
15	1.5267	2.7917	3.7186	4.7819	1.7121	2.6827	2.0229	5.3599	2.6336	1.5213	2.012	2.0611	1.3195	2.1265	2.0611	1.8212
