# Supplementary material for: Purinergic adipocyte-macrophage crosstalk promotes degeneration of thermogenic brown adipose tissue
Source: EMBO Rep. 2025 Nov 19;26(24):6460–93. doi: 10.1038/s44319-025-00642-y (PMC12715258; doi:10.1038/s44319-025-00642-y)
Supplement: Supplementary file 11 — Source data Fig. 6 [file 44319_2025_642_MOESM11_ESM.zip › Figure 6/6C/6C.xlsx]

## Sheet: 6C
	P2x4-/-								P2x4-/- + P2X7-inh. NB
iBAT	46	92	163	126	163	128	108	112	294	172	90	217	293	148	234	351
gWAT	16	33	30	32	30	28	14	17	44	54	35	50	43	41	40	33
iWAT	20	66	45	39	61	52	18	22	74	48	52	66	65	58	44	39
heart	52	127	102	95	72	182	97	41	56	95	81	51	83	34	65	161
muscle	68	45	72	52	69	122	47	52	55	75	76	58	53	65	61	51
liver	22	28	27	20	40	26	31	15	30	28	24	30	29	24	25	27
kidney	28	30	31	49	45	39	43	36	44	40	45	44	44	66	32	38
