# Supplementary material for: Purinergic adipocyte-macrophage crosstalk promotes degeneration of thermogenic brown adipose tissue
Source: EMBO Rep. 2025 Nov 19;26(24):6460–93. doi: 10.1038/s44319-025-00642-y (PMC12715258; doi:10.1038/s44319-025-00642-y)
Supplement: Supplementary file 11 — Source data Fig. 6 [file 44319_2025_642_MOESM11_ESM.zip › Figure 6/6D/6D.xlsx]

## Sheet: 6D
	P2x4-/-												P2x4-/- + P2X7-inh. NB
Chol	91	130	146	121	180	187	99	143	150	102	153	63	138	93	174	92	163	132	153	177	153	122	149	147
TAG	49	44	158	146	113	192	185	54	46	176	76	78	81	40	125	31	58	50	37	29	39	33	39	29
