# Supplementary material for: Purinergic adipocyte-macrophage crosstalk promotes degeneration of thermogenic brown adipose tissue
Source: EMBO Rep. 2025 Nov 19;26(24):6460–93. doi: 10.1038/s44319-025-00642-y (PMC12715258; doi:10.1038/s44319-025-00642-y)
Supplement: Supplementary file 11 — Source data Fig. 6 [file 44319_2025_642_MOESM11_ESM.zip › Figure 6/6E/6E.xlsx]

## Sheet: 6E
gene_id	P2X4_1	P2X4_2	P2X4_3	P2X4_4	P2X4_5	P2X4_6	P2X4_NB_1	P2X4_NB_2	P2X4_NB_3	P2X4_NB_4	P2X4_NB_5	P2X4_NB_6	gene_name	gene_description
ENSMUSG00000000001	1032.45	1109.94	1134.62	1222.73	1279.52	1114.16	1379.37	1586.38	1488.01	1307.8	1300.47	1261.52	Gnai3	guanine nucleotide binding protein (G protein), alpha inhibiting 3 [Source:MGI Symbol;Acc:MGI:95773]
ENSMUSG00000000028	130.414	141.842	134.704	115.335	155.572	107.753	95.6609	115.125	109.063	137.221	148.79	148.286	Cdc45	cell division cycle 45 [Source:MGI Symbol;Acc:MGI:1338073]
ENSMUSG00000000031	934.636	4176.91	2775.94	85.3288	554.9	3559.07	267.439	1940.54	331.509	4222.11	3523.62	3516.35	H19	H19, imprinted maternally expressed transcript [Source:MGI Symbol;Acc:MGI:95891]
ENSMUSG00000000037	7.9039	7.93524	5.18093	7.50143	3.32774	4.31011	7.20028	4.87818	8.63868	1.86695	5.79702	5.4517	Scml2	Scm polycomb group protein like 2 [Source:MGI Symbol;Acc:MGI:1340042]
ENSMUSG00000000049	9.87988	4.95953	2.07237	0	3.32774	0	1.02861	6.82946	3.2395	3.7339	3.86468	4.36136	Apoh	apolipoprotein H [Source:MGI Symbol;Acc:MGI:88058]
ENSMUSG00000000056	905.985	1133.75	816.514	679.817	564.884	957.922	651.111	967.831	816.355	1380.61	985.494	1072.89	Narf	nuclear prelamin A recognition factor [Source:MGI Symbol;Acc:MGI:1914858]
ENSMUSG00000000058	4158.44	3753.37	3998.64	3507.86	3632.23	3452.4	3185.61	3040.08	3469.51	2987.12	3038.61	2975.54	Cav2	caveolin 2 [Source:MGI Symbol;Acc:MGI:107571]
ENSMUSG00000000078	1301.18	1497.78	2232.98	2982.76	2613.11	2272.51	1876.19	2402.99	1972.86	1406.75	1527.52	1647.5	Klf6	Kruppel-like factor 6 [Source:MGI Symbol;Acc:MGI:1346318]
ENSMUSG00000000085	517.706	530.669	496.333	467.902	543.253	510.748	531.792	614.651	627.384	589.023	568.108	576.79	Scmh1	sex comb on midleg homolog 1 [Source:MGI Symbol;Acc:MGI:1352762]
ENSMUSG00000000088	11855.9	10559.8	9633.41	9296.15	10240.3	11054.4	11208.8	10420.8	10837.2	10339.2	11279.1	11840	Cox5a	cytochrome c oxidase subunit 5A [Source:MGI Symbol;Acc:MGI:88474]
ENSMUSG00000000093	417.919	397.754	414.474	393.825	408.48	340.499	272.582	362.937	347.707	302.446	352.652	321.65	Tbx2	T-box 2 [Source:MGI Symbol;Acc:MGI:98494]
ENSMUSG00000000094	1.97598	7.93524	2.07237	0.937679	4.99161	12.9303	0	1.95127	2.15967	3.7339	3.86468	2.18068	Tbx4	T-box 4 [Source:MGI Symbol;Acc:MGI:102556]
ENSMUSG00000000120	151.162	135.891	179.26	147.216	138.933	158.397	57.6023	80.0022	39.9539	54.1416	61.8349	83.9562	Ngfr	nerve growth factor receptor (TNFR superfamily, member 16) [Source:MGI Symbol;Acc:MGI:97323]
ENSMUSG00000000125	0	0	0	0.937679	0	0	0	0	0	0	0	2.18068	Wnt3	wingless-type MMTV integration site family, member 3 [Source:MGI Symbol;Acc:MGI:98955]
ENSMUSG00000000126	117.571	111.093	100.51	65.6376	67.3867	113.14	60.6881	60.4895	64.7901	93.3475	84.0568	104.673	Wnt9a	wingless-type MMTV integration site family, member 9A [Source:MGI Symbol;Acc:MGI:2446084]
ENSMUSG00000000127	334.928	345.183	335.724	315.998	325.286	251.064	333.27	259.519	292.635	289.377	277.291	288.94	Fer	fer (fms/fps related) protein kinase [Source:MGI Symbol;Acc:MGI:105917]
ENSMUSG00000000131	1025.53	1110.93	1055.87	1000.5	1079.85	1039.81	856.834	945.392	1005.33	979.215	1001.92	1039.09	Xpo6	exportin 6 [Source:MGI Symbol;Acc:MGI:2429950]
ENSMUSG00000000134	863.501	871.885	845.527	1017.38	862.716	786.595	891.806	953.197	900.582	850.396	852.162	787.226	Tfe3	transcription factor E3 [Source:MGI Symbol;Acc:MGI:98511]
ENSMUSG00000000142	294.42	276.742	279.77	248.485	212.975	159.474	325.041	186.347	198.69	212.832	183.572	258.411	Axin2	axin 2 [Source:MGI Symbol;Acc:MGI:1270862]
ENSMUSG00000000148	432.739	376.924	373.027	418.205	351.908	360.972	271.554	296.593	348.787	322.982	320.769	369.625	Brat1	BRCA1-associated ATM activator 1 [Source:MGI Symbol;Acc:MGI:1891679]
ENSMUSG00000000149	2814.78	2595.82	2730.35	2626.44	2445.89	2475.08	2886.28	2976.67	3115.32	2723.88	2679.19	2799.99	Gna12	guanine nucleotide binding protein, alpha 12 [Source:MGI Symbol;Acc:MGI:95767]
ENSMUSG00000000154	33.5916	32.7329	38.3388	53.4477	40.7648	54.9539	22.6295	26.3422	51.8321	42.0064	34.7821	49.0653	Slc22a18	solute carrier family 22 (organic cation transporter), member 18 [Source:MGI Symbol;Acc:MGI:1336884]
ENSMUSG00000000157	0	0	0	0	0.831935	1.07753	0	0	0	0	0	0	Itgb2l	integrin beta 2-like [Source:MGI Symbol;Acc:MGI:1277979]
ENSMUSG00000000159	0	0.991905	0	0	0	1.07753	0	1.95127	0	0	0	2.18068	Igsf5	immunoglobulin superfamily, member 5 [Source:MGI Symbol;Acc:MGI:1919308]
ENSMUSG00000000167	27.6637	23.8057	43.5198	37.5072	53.2438	48.4887	36.0014	34.1473	47.5127	30.8047	28.9851	32.7102	Pih1d2	PIH1 domain containing 2 [Source:MGI Symbol;Acc:MGI:1919864]
ENSMUSG00000000168	11042.7	9204.88	8556.82	8293.77	9682.06	8040.51	11839.3	10763.2	11563.9	11856.1	10792.1	11387.5	Dlat	dihydrolipoamide S-acetyltransferase (E2 component of pyruvate dehydrogenase complex) [Source:MGI Symbol;Acc:MGI:2385311]
ENSMUSG00000000171	16531	13906.5	12833.2	14215.2	14418.3	14255.7	17106.8	14234.5	15024.8	15405.1	16322.5	15147	Sdhd	succinate dehydrogenase complex, subunit D, integral membrane protein [Source:MGI Symbol;Acc:MGI:1914175]
ENSMUSG00000000183	1.97598	20.83	5.18093	0	0.831935	11.8528	0	6.82946	3.2395	13.0687	6.76319	17.4454	Fgf6	fibroblast growth factor 6 [Source:MGI Symbol;Acc:MGI:95520]
ENSMUSG00000000184	644.168	500.912	660.05	880.481	794.498	846.937	656.254	463.427	575.552	475.139	502.409	570.248	Ccnd2	cyclin D2 [Source:MGI Symbol;Acc:MGI:88314]
ENSMUSG00000000194	1169.78	1205.16	984.376	1207.73	1108.14	1129.25	1086.21	1267.35	1275.28	1287.26	1156.51	1186.29	Gpr107	G protein-coupled receptor 107 [Source:MGI Symbol;Acc:MGI:2139054]
ENSMUSG00000000197	3.95195	1.98381	1.03619	0.937679	1.66387	1.07753	2.05722	0.975637	2.15967	2.80043	0	0	Nalcn	sodium leak channel, non-selective [Source:MGI Symbol;Acc:MGI:2444306]
ENSMUSG00000000202	4.93994	3.96762	0	0	0	1.07753	0	0	1.07983	0.933475	2.89851	1.09034	Btbd17	BTB (POZ) domain containing 17 [Source:MGI Symbol;Acc:MGI:1919264]
ENSMUSG00000000204	21.7357	13.8867	17.6151	31.8811	18.3026	11.8528	41.1445	32.196	16.1975	21.4699	25.1204	25.0778	Slfn4	schlafen 4 [Source:MGI Symbol;Acc:MGI:1329010]
ENSMUSG00000000214	0	0.991905	0	0	0	0	0	0	2.15967	1.86695	0	0	Th	tyrosine hydroxylase [Source:MGI Symbol;Acc:MGI:98735]
ENSMUSG00000000216	0.987988	33.7248	26.9408	20.6289	59.0674	40.946	104.918	311.228	197.61	74.678	137.196	112.305	Scnn1g	sodium channel, nonvoltage-gated 1 gamma [Source:MGI Symbol;Acc:MGI:104695]
ENSMUSG00000000223	27.6637	48.6034	37.3027	56.2608	40.7648	61.4191	36.0014	47.8062	45.353	80.2789	29.9513	38.1619	Drp2	dystrophin related protein 2 [Source:MGI Symbol;Acc:MGI:107432]
ENSMUSG00000000244	6.91591	7.93524	6.21711	6.56376	4.15967	3.23258	7.20028	10.732	8.63868	10.2682	6.76319	5.4517	Tspan32	tetraspanin 32 [Source:MGI Symbol;Acc:MGI:1350360]
ENSMUSG00000000247	0	0	1.03619	1.87536	0	0	0	0	4.31934	0.933475	0	0	Lhx2	LIM homeobox protein 2 [Source:MGI Symbol;Acc:MGI:96785]
ENSMUSG00000000248	2.96396	0	0	0	0	0	0	0	0	0	0	0	Clec2g	C-type lectin domain family 2, member g [Source:MGI Symbol;Acc:MGI:1918059]
ENSMUSG00000000253	2115.28	1827.09	2126.25	1565.92	1509.96	2054.85	4934.25	13895	8136.55	5212.52	8757.37	8685.65	Gmpr	guanosine monophosphate reductase [Source:MGI Symbol;Acc:MGI:1913605]
ENSMUSG00000000263	1.97598	0	0	0	0	0	0	0	0	0	0	0	Glra1	glycine receptor, alpha 1 subunit [Source:MGI Symbol;Acc:MGI:95747]
ENSMUSG00000000266	436.691	468.179	531.563	422.893	415.135	451.484	416.588	371.718	396.299	353.787	309.175	319.47	Mid2	midline 2 [Source:MGI Symbol;Acc:MGI:1344333]
ENSMUSG00000000275	1486.92	2225.84	2537.62	2385.46	3618.08	2954.58	2606.5	2903.49	3804.26	2509.18	3046.34	2760.74	Trim25	tripartite motif-containing 25 [Source:MGI Symbol;Acc:MGI:102749]
ENSMUSG00000000276	523.634	518.766	414.474	347.879	496.665	453.639	387.787	362.937	388.74	394.86	411.589	407.787	Dgke	diacylglycerol kinase, epsilon [Source:MGI Symbol;Acc:MGI:1889276]
ENSMUSG00000000278	1944.36	2096.89	1904.51	2230.74	2055.71	1822.1	2675.42	2537.63	2733.06	2217.94	2422.19	2209.03	Scpep1	serine carboxypeptidase 1 [Source:MGI Symbol;Acc:MGI:1921867]
ENSMUSG00000000282	523.634	341.215	365.773	400.389	322.791	377.135	296.24	268.3	301.274	399.527	397.096	440.497	Mnt	max binding protein [Source:MGI Symbol;Acc:MGI:109150]
ENSMUSG00000000290	85.9549	80.3443	91.1843	171.595	111.479	103.443	132.691	192.2	79.9077	69.0772	149.756	201.713	Itgb2	integrin beta 2 [Source:MGI Symbol;Acc:MGI:96611]
ENSMUSG00000000295	372.471	302.531	305.675	305.683	264.555	316.793	372.357	265.373	301.274	327.65	371.01	306.386	Hddc2	HD domain containing 2 [Source:MGI Symbol;Acc:MGI:1916942]
ENSMUSG00000000296	245.021	349.151	272.517	221.292	219.631	322.181	301.383	257.568	172.774	323.916	323.667	282.398	Tpd52l1	tumor protein D52-like 1 [Source:MGI Symbol;Acc:MGI:1298386]
ENSMUSG00000000301	117.571	98.1986	124.342	121.898	133.941	122.838	170.75	121.955	155.496	142.822	135.264	148.286	Pemt	phosphatidylethanolamine N-methyltransferase [Source:MGI Symbol;Acc:MGI:104535]
ENSMUSG00000000303	3.95195	3.96762	2.07237	3.75072	0.831935	19.3955	1.02861	1.95127	4.31934	3.7339	2.89851	1.09034	Cdh1	cadherin 1 [Source:MGI Symbol;Acc:MGI:88354]
ENSMUSG00000000305	9.87988	17.8543	12.4342	20.6289	4.99161	18.318	4.11445	9.75637	14.0378	11.2017	11.594	14.1744	Cdh4	cadherin 4 [Source:MGI Symbol;Acc:MGI:99218]
ENSMUSG00000000308	1.97598	0	3.10856	0.937679	0.831935	8.62022	1.02861	1.95127	2.15967	1.86695	1.93234	6.54204	Ckmt1	creatine kinase, mitochondrial 1, ubiquitous [Source:MGI Symbol;Acc:MGI:99441]
ENSMUSG00000000317	1152.98	923.464	1495.22	2230.74	710.472	844.782	559.565	1002.95	1044.2	618.894	575.838	569.158	Bcl6b	B cell CLL/lymphoma 6, member B [Source:MGI Symbol;Acc:MGI:1278332]
ENSMUSG00000000318	77.063	87.2877	99.4738	65.6376	97.3364	79.737	126.519	103.417	52.9119	59.7424	57.9702	70.8721	Clec10a	C-type lectin domain family 10, member A [Source:MGI Symbol;Acc:MGI:96975]
ENSMUSG00000000320	130.414	66.4576	73.5691	75.0143	42.4287	39.8685	49.3734	32.196	33.4749	40.1394	38.6468	40.3426	Alox12	arachidonate 12-lipoxygenase [Source:MGI Symbol;Acc:MGI:87998]
ENSMUSG00000000325	192.658	200.365	256.974	164.094	161.395	206.885	146.063	169.761	143.618	199.764	142.993	184.268	Arvcf	armadillo repeat gene deleted in velocardiofacial syndrome [Source:MGI Symbol;Acc:MGI:109620]
ENSMUSG00000000326	3902.55	3203.85	3049.49	3419.72	3363.51	3146.38	3993.07	3511.32	4029.94	3770.31	3751.64	3779.12	Comt	catechol-O-methyltransferase [Source:MGI Symbol;Acc:MGI:88470]
ENSMUSG00000000339	390.255	361.053	328.471	393.825	343.589	357.739	376.472	450.744	434.093	473.272	428.014	433.955	Rtca	RNA 3'-terminal phosphate cyclase [Source:MGI Symbol;Acc:MGI:1913618]
ENSMUSG00000000340	4924.13	4078.71	3623.54	4427.72	4092.29	3368.35	6904.04	4866.47	5038.51	6029.32	4625.06	4768.06	Dbt	dihydrolipoamide branched chain transacylase E2 [Source:MGI Symbol;Acc:MGI:105386]
ENSMUSG00000000346	3104.26	3104.66	3054.67	3090.59	3044.88	2893.16	3139.32	3122.04	3163.91	3036.59	3179.67	2866.5	Dazap2	DAZ associated protein 2 [Source:MGI Symbol;Acc:MGI:1344344]
ENSMUSG00000000355	1191.51	1087.13	1076.6	1048.33	1252.06	1180.97	1363.94	1237.11	1213.73	1245.26	1222.21	1335.67	Mcts1	malignant T cell amplified sequence 1 [Source:MGI Symbol;Acc:MGI:1916245]
ENSMUSG00000000359	81.015	132.915	156.464	170.658	138.101	131.458	122.405	123.906	149.017	115.751	107.245	102.492	Rem1	rad and gem related GTP binding protein 1 [Source:MGI Symbol;Acc:MGI:1097696]
ENSMUSG00000000365	0.987988	0	1.03619	0.937679	0.831935	0	2.05722	0	2.15967	0	1.93234	4.36136	Rnf17	ring finger protein 17 [Source:MGI Symbol;Acc:MGI:1353419]
ENSMUSG00000000374	1399.98	1536.46	1438.22	1484.35	1469.2	1314.58	1773.33	1616.63	1805.48	1770.8	1460.85	1400	Trappc10	trafficking protein particle complex 10 [Source:MGI Symbol;Acc:MGI:1336209]
ENSMUSG00000000378	860.537	760.791	751.234	983.626	867.708	980.55	762.201	809.778	940.536	881.2	757.478	846.104	Ccm2	cerebral cavernous malformation 2 [Source:MGI Symbol;Acc:MGI:2384924]
ENSMUSG00000000381	0	0.991905	1.03619	0	1.66387	0	0	0	0	0	0	0	Wap	whey acidic protein [Source:MGI Symbol;Acc:MGI:98943]
ENSMUSG00000000384	2547.03	2660.29	2448.51	2818.66	3013.27	2648.56	3093.04	3493.75	3398.24	3146.74	3484.01	2912.3	Tbrg4	transforming growth factor beta regulated gene 4 [Source:MGI Symbol;Acc:MGI:1100868]
ENSMUSG00000000385	4.93994	4.95953	7.2533	13.1275	4.99161	11.8528	6.17167	0.975637	1.07983	3.7339	4.83085	11.9937	Tmprss2	transmembrane protease, serine 2 [Source:MGI Symbol;Acc:MGI:1354381]
ENSMUSG00000000386	17.7838	3.96762	24.8684	56.2608	9.15128	7.54269	17.4864	29.2691	8.63868	15.8691	55.0717	26.1682	Mx1	MX dynamin-like GTPase 1 [Source:MGI Symbol;Acc:MGI:97243]
ENSMUSG00000000392	185.742	147.794	193.767	156.592	193.841	188.567	177.95	160.98	140.378	146.556	149.756	162.461	Fap	fibroblast activation protein [Source:MGI Symbol;Acc:MGI:109608]
ENSMUSG00000000394	0	0	0	0	0	1.07753	0	0	1.07983	0	0	0	Gcg	glucagon [Source:MGI Symbol;Acc:MGI:95674]
ENSMUSG00000000399	11195.9	9770.27	9073.87	9701.23	9747.78	10082.4	10601.9	9440.26	10236.8	10797.5	10520.6	10429.1	Ndufa9	NADH:ubiquinone oxidoreductase subunit A9 [Source:MGI Symbol;Acc:MGI:1913358]
ENSMUSG00000000402	0	0	0	3.75072	0	5.38764	0	0	0	0.933475	0.966171	0	Egfl6	EGF-like-domain, multiple 6 [Source:MGI Symbol;Acc:MGI:1858599]
ENSMUSG00000000409	17.7838	14.8786	19.6875	40.3202	16.6387	7.54269	28.8011	65.3676	8.63868	0.933475	18.3572	23.9875	Lck	lymphocyte protein tyrosine kinase [Source:MGI Symbol;Acc:MGI:96756]
ENSMUSG00000000411	2.96396	0.991905	1.03619	0.937679	0	0	0	2.92691	1.07983	0	0	2.18068	Tssk3	testis-specific serine kinase 3 [Source:MGI Symbol;Acc:MGI:1929914]
ENSMUSG00000000416	29.6396	26.7814	29.0132	42.1956	34.9413	20.473	23.6581	12.6833	14.0378	20.5365	17.3911	19.6261	Cttnbp2	cortactin binding protein 2 [Source:MGI Symbol;Acc:MGI:1353467]
ENSMUSG00000000420	1389.11	1520.59	1424.75	1436.52	1499.98	1419.1	1849.44	1764.93	1844.36	1823.08	1713.99	1739.09	Galnt1	polypeptide N-acetylgalactosaminyltransferase 1 [Source:MGI Symbol;Acc:MGI:894693]
ENSMUSG00000000435	0	7.93524	5.18093	0	0	3.23258	0	6.82946	0	9.33475	8.69554	13.0841	Myf5	myogenic factor 5 [Source:MGI Symbol;Acc:MGI:97252]
ENSMUSG00000000439	816.078	779.637	745.017	717.325	569.875	589.408	530.764	549.283	583.111	689.838	563.277	697.818	Mkrn2	makorin, ring finger protein, 2 [Source:MGI Symbol;Acc:MGI:1914277]
ENSMUSG00000000440	6063.28	4541.93	4664.91	5332.58	5880.95	4894.13	4941.45	5632.35	6081.63	5748.34	5475.29	5280.52	Pparg	peroxisome proliferator activated receptor gamma [Source:MGI Symbol;Acc:MGI:97747]
ENSMUSG00000000441	831.886	869.901	792.682	787.651	802.817	734.874	856.834	954.173	840.111	1024.02	837.67	851.556	Raf1	v-raf-leukemia viral oncogene 1 [Source:MGI Symbol;Acc:MGI:97847]
ENSMUSG00000000486	151.162	166.64	144.03	199.726	160.563	162.707	177.95	213.664	181.412	154.957	154.587	185.358	2022-09-01	septin 1 [Source:MGI Symbol;Acc:MGI:1858916]
ENSMUSG00000000489	925.745	1364.86	1375.02	2028.2	1792.82	1614.14	1672.52	2474.21	2689.87	1860.42	2120.74	2121.8	Pdgfb	platelet derived growth factor, B polypeptide [Source:MGI Symbol;Acc:MGI:97528]
ENSMUSG00000000530	780.51	1032.57	1169.85	1087.71	1318.62	1249.93	1118.1	1452.72	1424.3	1135.11	1289.84	1225.54	Acvrl1	activin A receptor, type II-like 1 [Source:MGI Symbol;Acc:MGI:1338946]
ENSMUSG00000000531	234.153	392.794	404.112	362.882	361.892	328.646	289.04	387.328	380.102	236.169	322.701	388.161	Grasp	GRP1 (general receptor for phosphoinositides 1)-associated scaffold protein [Source:MGI Symbol;Acc:MGI:1860303]
ENSMUSG00000000532	289.48	375.932	345.05	267.239	292.009	422.391	310.641	289.764	266.719	371.523	389.367	364.174	Acvr1b	activin A receptor, type 1B [Source:MGI Symbol;Acc:MGI:1338944]
ENSMUSG00000000538	2929.38	2835.86	2937.58	2543.92	2603.96	2430.9	2881.14	2814.71	2919.87	2960.05	2611.56	2699.68	Tom1l2	target of myb1-like 2 (chicken) [Source:MGI Symbol;Acc:MGI:2443306]
ENSMUSG00000000544	0	0	0	0	0	4.31011	0	0	0	0	0	0	Gpa33	glycoprotein A33 (transmembrane) [Source:MGI Symbol;Acc:MGI:1891703]
ENSMUSG00000000552	421.871	1002.82	527.418	279.428	504.152	794.138	473.161	662.457	481.606	1251.79	924.625	995.481	Zfp385a	zinc finger protein 385A [Source:MGI Symbol;Acc:MGI:1352495]
ENSMUSG00000000555	378.399	472.147	710.823	660.126	579.027	616.346	383.672	590.26	490.245	392.06	526.563	456.853	Itga5	integrin alpha 5 (fibronectin receptor alpha) [Source:MGI Symbol;Acc:MGI:96604]
ENSMUSG00000000560	63.2312	56.5386	81.8586	58.1361	57.4035	30.1708	29.8297	27.3178	42.1135	41.0729	31.8836	29.4392	Gabra2	gamma-aminobutyric acid (GABA) A receptor, subunit alpha 2 [Source:MGI Symbol;Acc:MGI:95614]
ENSMUSG00000000561	578.961	671.52	581.3	622.619	658.06	732.719	669.626	765.875	807.716	790.653	835.738	765.419	Wdr77	WD repeat domain 77 [Source:MGI Symbol;Acc:MGI:1917715]
ENSMUSG00000000562	1.97598	0.991905	2.07237	0.937679	1.66387	3.23258	0	4.87818	1.07983	0.933475	0.966171	4.36136	Adora3	adenosine A3 receptor [Source:MGI Symbol;Acc:MGI:104847]
ENSMUSG00000000563	17810.5	16018.3	14847.5	15268.2	15688.6	16791.1	17011.2	15286.3	15105.8	15996	17668.4	17321.1	Atp5f1	ATP synthase, H+ transporting, mitochondrial F0 complex, subunit B1 [Source:MGI Symbol;Acc:MGI:1100495]
ENSMUSG00000000567	34.5796	40.6681	39.375	40.3202	29.1177	31.2483	16.4578	14.6345	20.5169	30.8047	40.5792	47.975	Sox9	SRY (sex determining region Y)-box 9 [Source:MGI Symbol;Acc:MGI:98371]
ENSMUSG00000000568	1478.03	1691.2	1670.33	1677.51	1645.57	1731.59	1445.2	1439.06	1482.61	1436.62	1601.91	1454.51	Hnrnpd	heterogeneous nuclear ribonucleoprotein D [Source:MGI Symbol;Acc:MGI:101947]
ENSMUSG00000000579	223.285	223.179	192.73	221.292	209.648	216.583	254.067	223.421	117.702	176.427	247.34	159.19	Dynlt1c	dynein light chain Tctex-type 1C [Source:MGI Symbol;Acc:MGI:3807476]
ENSMUSG00000000581	644.168	800.467	671.448	647.936	687.178	754.269	756.03	754.167	629.543	715.975	773.903	761.058	C1d	C1D nuclear receptor co-repressor [Source:MGI Symbol;Acc:MGI:1927354]
ENSMUSG00000000594	1645.99	1270.63	1219.59	1695.32	1336.09	1546.25	1590.23	1661.51	1780.65	1737.2	1574.86	1611.52	Gm2a	GM2 ganglioside activator protein [Source:MGI Symbol;Acc:MGI:95762]
ENSMUSG00000000600	995.892	853.038	875.576	762.333	902.649	962.232	1025.53	1016.61	949.174	825.192	990.325	1041.27	Krit1	KRIT1, ankyrin repeat containing [Source:MGI Symbol;Acc:MGI:1930618]
ENSMUSG00000000605	1258.7	1267.65	1207.16	1363.39	1281.18	1274.72	1374.23	1555.16	1574.4	1531.83	1374.86	1342.21	Clcn4	chloride channel, voltage-sensitive 4 [Source:MGI Symbol;Acc:MGI:104571]
ENSMUSG00000000627	36.5555	40.6681	46.6283	42.1956	49.0841	43.1011	40.1159	59.5138	36.7144	25.2038	33.816	80.6852	Sema4f	sema domain, immunoglobulin domain (Ig), TM domain, and short cytoplasmic domain [Source:MGI Symbol;Acc:MGI:1340055]
ENSMUSG00000000628	4492.38	5406.87	4504.3	7227.63	6167.13	5560.04	5022.71	6327.98	6105.38	7900.93	6307.16	7365.25	Hk2	hexokinase 2 [Source:MGI Symbol;Acc:MGI:1315197]
ENSMUSG00000000631	2270.4	2526.38	2420.53	1941.93	2195.48	2472.93	2224.89	2700.56	2518.17	2605.33	2391.27	2661.52	Myo18a	myosin XVIIIA [Source:MGI Symbol;Acc:MGI:2667185]
ENSMUSG00000000632	49.3994	27.7733	47.6645	29.0681	24.1261	22.6281	23.6581	2.92691	5.39917	10.2682	6.76319	13.0841	Sez6	seizure related gene 6 [Source:MGI Symbol;Acc:MGI:104745]
ENSMUSG00000000673	12.8438	11.9029	18.6513	7.50143	4.15967	6.46517	6.17167	4.87818	4.31934	11.2017	7.72937	8.72272	Haao	3-hydroxyanthranilate 3,4-dioxygenase [Source:MGI Symbol;Acc:MGI:1349444]
ENSMUSG00000000682	30.6276	38.6843	35.2303	84.3911	34.9413	34.4809	73.0314	113.174	30.2354	33.6051	71.4966	86.1369	Cd52	CD52 antigen [Source:MGI Symbol;Acc:MGI:1346088]
ENSMUSG00000000686	353.7	386.843	291.168	379.76	340.261	255.374	600.709	483.916	466.488	523.68	456.033	303.115	Abhd15	abhydrolase domain containing 15 [Source:MGI Symbol;Acc:MGI:1914727]
ENSMUSG00000000690	21.7357	24.7976	25.9046	18.7536	9.15128	25.8607	21.6008	6.82946	10.7983	15.8691	25.1204	16.3551	Hoxb6	homeobox B6 [Source:MGI Symbol;Acc:MGI:96187]
ENSMUSG00000000693	66.1952	91.2553	109.836	87.2042	104.824	116.373	99.7753	102.442	76.6682	91.4806	101.448	103.582	Loxl3	lysyl oxidase-like 3 [Source:MGI Symbol;Acc:MGI:1337004]
ENSMUSG00000000708	1572.88	1803.28	1588.47	1550.92	1419.28	1421.26	1800.07	1582.48	1587.36	1829.61	1442.49	1594.08	Kat2b	K(lysine) acetyltransferase 2B [Source:MGI Symbol;Acc:MGI:1343094]
ENSMUSG00000000711	3078.57	3123.51	2961.42	3203.11	2920.92	2803.73	3305.96	3195.21	3334.53	3268.1	2944.89	2984.26	Rab5b	RAB5B, member RAS oncogene family [Source:MGI Symbol;Acc:MGI:105938]
ENSMUSG00000000724	2.96396	2.97572	1.03619	0.937679	0	0	2.05722	0	3.2395	0	3.86468	0	Cryba1	crystallin, beta A1 [Source:MGI Symbol;Acc:MGI:88518]
ENSMUSG00000000730	5.92793	2.97572	7.2533	5.62608	4.99161	14.0079	3.08584	0.975637	1.07983	1.86695	5.79702	3.27102	Dnmt3l	DNA (cytosine-5-)-methyltransferase 3-like [Source:MGI Symbol;Acc:MGI:1859287]
ENSMUSG00000000731	0	0	2.07237	1.87536	0.831935	3.23258	1.02861	3.90255	1.07983	1.86695	0	1.09034	Aire	autoimmune regulator (autoimmune polyendocrinopathy candidiasis ectodermal dystrophy) [Source:MGI Symbol;Acc:MGI:1338803]
ENSMUSG00000000732	94.8468	118.037	118.125	109.708	122.294	158.397	87.432	103.417	100.425	107.35	110.143	113.395	Icosl	icos ligand [Source:MGI Symbol;Acc:MGI:1354701]
ENSMUSG00000000738	3282.1	3275.27	3368.64	3027.77	3217.09	2813.42	3406.76	2825.44	3228.71	3808.58	3249.23	2975.54	Spg7	SPG7, paraplegin matrix AAA peptidase subunit [Source:MGI Symbol;Acc:MGI:2385906]
ENSMUSG00000000739	42.4835	38.6843	46.6283	44.0709	65.7228	57.109	41.1445	56.5869	57.2312	31.7382	32.8498	50.1557	Sult5a1	sulfotransferase family 5A, member 1 [Source:MGI Symbol;Acc:MGI:1931463]
ENSMUSG00000000740	8924.49	8796.21	8449.05	8885.45	9236.97	10825.9	9022.98	8551.45	7528.61	8091.36	9124.52	9347.49	Rpl13	ribosomal protein L13 [Source:MGI Symbol;Acc:MGI:105922]
ENSMUSG00000000743	968.228	953.221	929.458	996.753	886.842	932.061	1001.87	1091.74	968.612	1030.56	1024.14	999.842	Chmp1a	charged multivesicular body protein 1A [Source:MGI Symbol;Acc:MGI:1920159]
ENSMUSG00000000751	1365.4	1321.22	1419.57	1002.38	984.179	1133.56	836.261	650.75	631.703	827.992	723.662	783.955	Rpa1	replication protein A1 [Source:MGI Symbol;Acc:MGI:1915525]
ENSMUSG00000000753	553.273	586.216	776.103	636.684	771.203	1019.34	655.226	664.408	696.493	617.96	798.057	846.104	Serpinf1	serine (or cysteine) peptidase inhibitor, clade F, member 1 [Source:MGI Symbol;Acc:MGI:108080]
ENSMUSG00000000759	818.054	840.144	843.455	804.529	915.128	797.37	824.947	840.023	884.384	826.125	841.535	773.051	Tubgcp3	tubulin, gamma complex associated protein 3 [Source:MGI Symbol;Acc:MGI:2183752]
ENSMUSG00000000776	435.703	583.24	447.632	483.843	496.665	489.198	499.905	575.626	601.468	541.416	719.797	613.862	Polr3d	polymerase (RNA) III (DNA directed) polypeptide D [Source:MGI Symbol;Acc:MGI:1914315]
ENSMUSG00000000782	22.7237	25.7895	16.579	40.3202	24.958	33.4034	27.7725	41.9524	29.1555	21.4699	24.1543	30.5295	Tcf7	transcription factor 7, T cell specific [Source:MGI Symbol;Acc:MGI:98507]
ENSMUSG00000000787	8478.91	10232.5	8880.11	9278.34	9689.54	9512.41	12694.1	13730.1	13013.1	11689.9	12006.6	11099.7	Ddx3x	DEAD/H (Asp-Glu-Ala-Asp/His) box polypeptide 3, X-linked [Source:MGI Symbol;Acc:MGI:103064]
ENSMUSG00000000791	0	6.94334	7.2533	11.2522	3.32774	9.69775	3.08584	10.732	5.39917	4.66738	3.86468	8.72272	Il12rb1	interleukin 12 receptor, beta 1 [Source:MGI Symbol;Acc:MGI:104579]
ENSMUSG00000000792	3.95195	8.92715	5.18093	12.1898	9.15128	15.0854	2.05722	8.78073	11.8782	8.40128	1.93234	6.54204	Slc5a5	solute carrier family 5 (sodium iodide symporter), member 5 [Source:MGI Symbol;Acc:MGI:2149330]
ENSMUSG00000000794	19.7598	32.7329	29.0132	15.0029	9.98322	37.7135	12.3433	19.5127	6.47901	49.4742	21.2558	29.4392	Kcnn3	potassium intermediate/small conductance calcium-activated channel, subfamily N, member 3 [Source:MGI Symbol;Acc:MGI:2153183]
ENSMUSG00000000804	746.919	714.172	698.389	692.007	757.892	664.835	1105.76	1074.18	1060.4	1068.83	1050.23	913.705	Usp32	ubiquitin specific peptidase 32 [Source:MGI Symbol;Acc:MGI:2144475]
ENSMUSG00000000805	1226.09	1728.89	1811.25	2229.8	2570.68	1995.58	1213.76	1712.24	1507.45	1232.19	1292.74	1420.71	Car4	carbonic anhydrase 4 [Source:MGI Symbol;Acc:MGI:1096574]
ENSMUSG00000000811	474.234	450.325	431.053	421.018	400.992	326.491	263.325	291.715	363.904	293.111	303.378	285.669	Txnrd3	thioredoxin reductase 3 [Source:MGI Symbol;Acc:MGI:2386711]
ENSMUSG00000000817	0.987988	1.98381	2.07237	1.87536	0	1.07753	1.02861	2.92691	0	0	0	3.27102	Fasl	Fas ligand (TNF superfamily, member 6) [Source:MGI Symbol;Acc:MGI:99255]
ENSMUSG00000000823	895.117	921.48	918.06	917.05	881.851	721.944	947.351	890.756	1023.68	928.808	893.708	779.593	Zfp512b	zinc finger protein 512B [Source:MGI Symbol;Acc:MGI:2685478]
ENSMUSG00000000826	2833.55	2750.55	2766.61	3010.89	3119.75	2704.59	3117.72	3511.32	3769.7	3453.86	3205.75	3155.44	Dnajc5	DnaJ heat shock protein family (Hsp40) member C5 [Source:MGI Symbol;Acc:MGI:892995]
ENSMUSG00000000827	1852.48	1737.82	1733.54	1785.34	1836.08	1956.79	1953.33	1872.25	1927.5	1908.96	1882.1	1961.52	Tpd52l2	tumor protein D52-like 2 [Source:MGI Symbol;Acc:MGI:1913564]
ENSMUSG00000000838	1079.87	985.954	1099.39	1047.39	1016.62	908.356	1171.59	973.685	1049.6	1020.29	942.016	927.88	Fmr1	fragile X mental retardation 1 [Source:MGI Symbol;Acc:MGI:95564]
ENSMUSG00000000861	4.93994	6.94334	2.07237	0	3.32774	0	2.05722	7.80509	1.07983	0	2.89851	6.54204	Bcl11a	B cell CLL/lymphoma 11A (zinc finger protein) [Source:MGI Symbol;Acc:MGI:106190]
ENSMUSG00000000869	29.6396	17.8543	19.6875	20.6289	27.4538	33.4034	22.6295	34.1473	17.2774	30.8047	10.6279	37.0716	Il4	interleukin 4 [Source:MGI Symbol;Acc:MGI:96556]
ENSMUSG00000000876	2672.51	2762.46	2708.59	2773.66	3155.53	2805.88	2868.8	2122.01	2476.06	2441.97	2519.77	2372.58	Pxmp4	peroxisomal membrane protein 4 [Source:MGI Symbol;Acc:MGI:1891701]
ENSMUSG00000000881	632.312	441.398	425.872	476.341	379.362	335.111	291.097	273.178	336.908	408.862	323.667	366.354	Dlg3	discs large MAGUK scaffold protein 3 [Source:MGI Symbol;Acc:MGI:1888986]
ENSMUSG00000000884	60.2673	98.1986	73.5691	75.0143	66.5548	77.582	56.5736	33.1716	43.1934	62.5428	36.7145	56.6977	Gnb1l	guanine nucleotide binding protein (G protein), beta polypeptide 1-like [Source:MGI Symbol;Acc:MGI:1338057]
ENSMUSG00000000889	0.987988	0	0	0	0	1.07753	0	0	0	0	0	0	Dbh	dopamine beta hydroxylase [Source:MGI Symbol;Acc:MGI:94864]
ENSMUSG00000000901	250.949	125.972	146.102	151.904	103.992	61.4191	85.3748	80.9778	77.7481	76.545	63.7673	85.0465	Mmp11	matrix metallopeptidase 11 [Source:MGI Symbol;Acc:MGI:97008]
ENSMUSG00000000902	1151.99	1023.65	1109.75	1113.96	1089.83	1094.77	1154.1	976.612	1043.12	970.814	1103.37	1009.66	Smarcb1	SWI/SNF related, matrix associated, actin dependent regulator of chromatin, subfamily b, member 1 [Source:MGI Symbol;Acc:MGI:1328366]
ENSMUSG00000000903	19.7598	4.95953	4.14474	14.0652	10.8152	8.62022	3.08584	10.732	26.9959	11.2017	10.6279	11.9937	Vpreb3	pre-B lymphocyte gene 3 [Source:MGI Symbol;Acc:MGI:98938]
ENSMUSG00000000915	803.234	1035.55	953.29	1751.58	2377.67	1827.49	2631.19	2448.85	2862.64	2659.47	2014.47	2185.04	Hip1r	huntingtin interacting protein 1 related [Source:MGI Symbol;Acc:MGI:1352504]
ENSMUSG00000000916	464.354	407.673	395.823	541.979	574.867	546.307	455.675	414.646	495.644	506.877	440.574	405.607	Nsun5	NOL1/NOP2/Sun domain family, member 5 [Source:MGI Symbol;Acc:MGI:2140844]
ENSMUSG00000000934	508.814	400.73	461.102	426.644	462.556	413.771	528.706	460.5	414.656	470.471	472.457	474.298	Top1mt	DNA topoisomerase 1, mitochondrial [Source:MGI Symbol;Acc:MGI:1920210]
ENSMUSG00000000942	445.582	476.114	345.05	330.063	357.732	311.405	493.734	461.476	466.488	547.95	487.916	388.161	Hoxa4	homeobox A4 [Source:MGI Symbol;Acc:MGI:96176]
ENSMUSG00000000948	40.5075	64.4738	47.6645	10.3145	23.2942	32.3258	52.4592	56.5869	18.3572	41.0729	38.6468	31.6199	Gm38393	predicted gene, 38393 [Source:MGI Symbol;Acc:MGI:5613898]
ENSMUSG00000000957	377.411	391.803	513.948	444.46	396.833	397.608	320.927	395.133	322.871	268.841	404.825	402.336	Mmp14	matrix metallopeptidase 14 (membrane-inserted) [Source:MGI Symbol;Acc:MGI:101900]
ENSMUSG00000000958	51.3754	48.6034	51.8093	47.8216	44.0925	56.0314	32.9156	32.196	26.9959	22.4034	34.7821	53.4267	Slc7a7	solute carrier family 7 (cationic amino acid transporter, y+ system), member 7 [Source:MGI Symbol;Acc:MGI:1337120]
ENSMUSG00000000959	3125.01	2945.96	2825.68	2737.09	2853.54	2643.18	3120.81	2744.47	2837.8	2997.39	2973.87	2733.48	Oxa1l	oxidase assembly 1-like [Source:MGI Symbol;Acc:MGI:1916339]
ENSMUSG00000000976	506.838	390.811	358.52	460.401	453.404	463.337	449.503	524.892	477.287	508.744	471.491	438.317	Heatr6	HEAT repeat containing 6 [Source:MGI Symbol;Acc:MGI:1919790]
ENSMUSG00000000982	5.92793	1.98381	1.03619	4.6884	4.15967	1.07753	2.05722	5.85382	0	2.80043	20.2896	8.72272	Ccl3	chemokine (C-C motif) ligand 3 [Source:MGI Symbol;Acc:MGI:98260]
ENSMUSG00000000983	3.95195	0	1.03619	0.937679	0.831935	1.07753	1.02861	0.975637	2.15967	0	0.966171	0	Wfdc18	WAP four-disulfide core domain 18 [Source:MGI Symbol;Acc:MGI:107506]
ENSMUSG00000001016	772.606	707.228	727.402	631.058	648.077	580.787	625.396	643.92	604.707	617.027	622.214	519.002	Ilf2	interleukin enhancer binding factor 2 [Source:MGI Symbol;Acc:MGI:1915031]
ENSMUSG00000001017	2048.1	2498.61	2410.17	2299.19	2316.94	2452.45	2475.87	2573.73	2518.17	2461.57	2484.99	2599.37	Chtop	chromatin target of PRMT1 [Source:MGI Symbol;Acc:MGI:1913761]
ENSMUSG00000001018	1167.8	1234.92	1174	1082.08	1014.13	1011.8	1234.33	1091.74	1075.52	1256.46	1118.83	1091.43	Snapin	SNAP-associated protein [Source:MGI Symbol;Acc:MGI:1333745]
ENSMUSG00000001020	0	0	0	0	0	0	3.08584	4.87818	2.15967	0	1.93234	6.54204	S100a4	S100 calcium binding protein A4 [Source:MGI Symbol;Acc:MGI:1330282]
ENSMUSG00000001021	36.5555	24.7976	24.8684	24.3797	39.9329	23.7056	51.4306	33.1716	9.71851	8.40128	4.83085	9.81306	S100a3	S100 calcium binding protein A3 [Source:MGI Symbol;Acc:MGI:1338849]
ENSMUSG00000001023	8.89189	0	2.07237	0	0	0	0	2.92691	2.15967	0	0.966171	0	S100a5	S100 calcium binding protein A5 [Source:MGI Symbol;Acc:MGI:1338915]
ENSMUSG00000001025	1168.79	1133.75	1456.88	1311.81	1019.12	1165.88	1747.61	1587.36	845.51	723.443	1070.52	1009.66	S100a6	S100 calcium binding protein A6 (calcyclin) [Source:MGI Symbol;Acc:MGI:1339467]
ENSMUSG00000001027	383.339	2201.04	1039.29	22.5043	260.396	1484.83	115.205	809.778	182.492	2258.08	1695.63	1612.61	Scn4a	sodium channel, voltage-gated, type IV, alpha [Source:MGI Symbol;Acc:MGI:98250]
ENSMUSG00000001029	314.18	391.803	463.175	434.146	420.959	422.391	393.958	517.087	507.522	348.186	451.202	413.239	Icam2	intercellular adhesion molecule 2 [Source:MGI Symbol;Acc:MGI:96394]
ENSMUSG00000001034	245.021	312.45	308.783	306.621	321.959	296.32	269.496	343.424	389.82	309.914	358.449	331.463	Mapk7	mitogen-activated protein kinase 7 [Source:MGI Symbol;Acc:MGI:1346347]
ENSMUSG00000001036	1121.37	1275.59	1260	1193.67	1272.03	1304.89	1005.98	891.732	956.733	964.28	923.659	952.957	Epn2	epsin 2 [Source:MGI Symbol;Acc:MGI:1333766]
ENSMUSG00000001039	50.3874	79.3524	69.4244	70.3259	66.5548	62.4966	89.4892	67.3189	60.4707	68.1437	74.3951	86.1369	B9d1	B9 protein domain 1 [Source:MGI Symbol;Acc:MGI:1351471]
ENSMUSG00000001052	1293.28	1231.95	1417.5	1520.92	1243.74	1163.73	1134.56	1024.42	1146.78	987.617	1017.38	1076.17	Sec24b	Sec24 related gene family, member B (S. cerevisiae) [Source:MGI Symbol;Acc:MGI:2139764]
ENSMUSG00000001053	524.622	545.548	597.879	524.163	559.892	491.353	481.39	512.209	641.422	570.353	609.654	572.429	N4bp3	NEDD4 binding protein 3 [Source:MGI Symbol;Acc:MGI:2442218]
ENSMUSG00000001054	480.162	540.588	482.862	519.474	475.867	476.267	589.395	603.919	651.14	616.094	677.286	609.5	Rmnd5b	required for meiotic nuclear division 5 homolog B [Source:MGI Symbol;Acc:MGI:1913339]
ENSMUSG00000001056	1044.3	993.889	834.129	845.787	910.968	1112.01	1037.87	992.222	915.7	822.392	1098.54	951.867	Nhp2	NHP2 ribonucleoprotein [Source:MGI Symbol;Acc:MGI:1098547]
ENSMUSG00000001062	648.12	648.706	672.484	732.328	693.002	647.594	657.283	741.484	809.876	751.447	697.575	799.219	Vps9d1	VPS9 domain containing 1 [Source:MGI Symbol;Acc:MGI:1914143]
ENSMUSG00000001065	619.468	574.313	657.978	761.396	670.539	620.656	499.905	623.432	668.418	568.486	625.112	589.874	Zfp276	zinc finger protein (C2H2 type) 276 [Source:MGI Symbol;Acc:MGI:1888495]
ENSMUSG00000001082	305.288	297.572	312.928	430.395	335.27	367.437	257.153	274.154	283.996	280.976	224.152	303.115	Mfsd10	major facilitator superfamily domain containing 10 [Source:MGI Symbol;Acc:MGI:1915544]
ENSMUSG00000001089	1371.33	1390.65	1677.58	1740.33	1861.04	1712.19	1672.52	2117.13	2386.43	1893.09	1950.7	1775.07	Luzp1	leucine zipper protein 1 [Source:MGI Symbol;Acc:MGI:107629]
ENSMUSG00000001095	0	2.97572	3.10856	2.81304	9.98322	14.0079	2.05722	0.975637	2.15967	3.7339	1.93234	3.27102	Slc13a2	solute carrier family 13 (sodium-dependent dicarboxylate transporter), member 2 [Source:MGI Symbol;Acc:MGI:1276558]
ENSMUSG00000001098	627.372	618.949	832.057	702.322	841.086	671.3	749.858	715.142	779.64	721.576	720.763	609.5	Kctd10	potassium channel tetramerisation domain containing 10 [Source:MGI Symbol;Acc:MGI:2141207]
ENSMUSG00000001100	4383.7	4029.12	3746.85	4276.76	4195.45	3968.53	5258.26	5029.41	4973.72	5169.58	4851.14	4615.41	Poldip2	polymerase (DNA-directed), delta interacting protein 2 [Source:MGI Symbol;Acc:MGI:1915061]
ENSMUSG00000001103	0	0	0	0	0	1.07753	0	0	0	0	0	1.09034	Sebox	SEBOX homeobox [Source:MGI Symbol;Acc:MGI:108012]
ENSMUSG00000001105	940.564	920.488	901.481	985.501	935.926	954.689	854.776	1000.03	872.506	852.263	866.655	895.169	Ift20	intraflagellar transport 20 [Source:MGI Symbol;Acc:MGI:1915585]
ENSMUSG00000001119	2375.12	2772.37	3387.29	2961.19	3108.94	3281.07	2583.87	3086.91	3058.09	2285.15	2813.49	3014.79	Col6a1	collagen, type VI, alpha 1 [Source:MGI Symbol;Acc:MGI:88459]
ENSMUSG00000001120	110.655	82.3281	101.546	126.587	107.32	79.737	99.7753	89.7586	106.904	86.8132	114.008	115.576	Pcbp3	poly(rC) binding protein 3 [Source:MGI Symbol;Acc:MGI:1890470]
ENSMUSG00000001123	1025.53	960.164	1107.68	1128.97	1156.39	1113.09	1023.47	913.196	890.863	849.462	999.987	877.724	Lgals9	lectin, galactose binding, soluble 9 [Source:MGI Symbol;Acc:MGI:109496]
ENSMUSG00000001127	2460.09	2417.27	2285.82	2652.69	2609.78	2436.29	2378.15	2572.75	2604.56	2609.06	2524.6	2468.53	Araf	Araf proto-oncogene, serine/threonine kinase [Source:MGI Symbol;Acc:MGI:88065]
ENSMUSG00000001128	180.802	140.851	202.056	200.663	195.505	219.816	224.237	320.009	181.412	161.491	210.625	240.965	Cfp	complement factor properdin [Source:MGI Symbol;Acc:MGI:97545]
ENSMUSG00000001131	9.87988	33.7248	25.9046	61.8868	35.7732	39.8685	25.7153	28.2935	12.958	13.0687	108.211	46.8846	Timp1	tissue inhibitor of metalloproteinase 1 [Source:MGI Symbol;Acc:MGI:98752]
ENSMUSG00000001134	431.751	365.021	332.615	350.692	379.362	351.274	413.502	380.498	397.379	398.594	441.54	403.426	Uxt	ubiquitously expressed prefoldin like chaperone [Source:MGI Symbol;Acc:MGI:1277988]
ENSMUSG00000001138	850.657	575.305	647.616	689.194	544.917	601.26	479.333	400.987	577.711	614.227	494.679	524.454	Cnnm3	cyclin M3 [Source:MGI Symbol;Acc:MGI:2151055]
ENSMUSG00000001143	1497.79	1588.04	1443.41	1706.58	1807.79	1717.58	2034.59	1807.85	1861.63	2082.58	1750.7	1999.68	Lman2l	lectin, mannose-binding 2-like [Source:MGI Symbol;Acc:MGI:2443010]
ENSMUSG00000001150	987.988	984.962	979.195	912.362	973.364	890.038	1001.87	962.953	1003.17	1023.09	894.674	954.048	Mcm3ap	minichromosome maintenance complex component 3 associated protein [Source:MGI Symbol;Acc:MGI:1930089]
ENSMUSG00000001151	750.871	1009.76	900.445	742.642	753.733	878.185	653.168	789.29	659.779	1012.82	893.708	757.787	Pcnt	pericentrin (kendrin) [Source:MGI Symbol;Acc:MGI:102722]
ENSMUSG00000001155	2.96396	0	0	0.937679	0	1.07753	1.02861	0	0	2.80043	0	0	Ftcd	formiminotransferase cyclodeaminase [Source:MGI Symbol;Acc:MGI:1339962]
ENSMUSG00000001156	522.646	391.803	366.81	472.59	186.353	203.653	212.923	292.691	192.211	222.167	142.993	189.719	Mxd1	MAX dimerization protein 1 [Source:MGI Symbol;Acc:MGI:96908]
ENSMUSG00000001157	480.162	441.398	395.823	428.519	332.774	387.91	452.589	376.596	377.942	360.321	368.111	419.781	Gmcl1	germ cell-less, spermatogenesis associated 1 [Source:MGI Symbol;Acc:MGI:1345156]
ENSMUSG00000001158	928.709	979.01	897.336	845.787	930.935	1120.63	933.979	933.684	857.389	823.325	928.49	910.434	Snrnp27	small nuclear ribonucleoprotein 27 (U4/U6.U5) [Source:MGI Symbol;Acc:MGI:1913868]
ENSMUSG00000001166	27.6637	21.8219	21.7599	19.6913	19.1345	14.0079	33.9442	11.7076	15.1177	15.8691	13.5264	9.81306	Oas1c	2'-5' oligoadenylate synthetase 1C [Source:MGI Symbol;Acc:MGI:2149633]
ENSMUSG00000001168	0.987988	0.991905	1.03619	5.62608	0.831935	3.23258	5.14306	0	0	0	3.86468	0	Oas1h	2'-5' oligoadenylate synthetase 1H [Source:MGI Symbol;Acc:MGI:2180853]
ENSMUSG00000001173	431.751	475.123	530.527	472.59	453.404	519.368	543.107	533.673	498.884	571.287	454.1	517.912	Ocrl	OCRL, inositol polyphosphate-5-phosphatase [Source:MGI Symbol;Acc:MGI:109589]
ENSMUSG00000001175	4507.2	5512.02	5220.3	4663.08	5390.1	5401.65	5799.31	6140.66	5636.74	6003.18	5844.37	5867.12	Calm1	calmodulin 1 [Source:MGI Symbol;Acc:MGI:88251]
ENSMUSG00000001211	14716.1	14319.1	13330.5	15049.8	14844.2	13154.5	18336	16518.5	18257.8	18579	16824.9	15236.4	Agpat3	1-acylglycerol-3-phosphate O-acyltransferase 3 [Source:MGI Symbol;Acc:MGI:1336186]
ENSMUSG00000001225	4.93994	3.96762	2.07237	2.81304	4.99161	3.23258	1.02861	1.95127	2.15967	0	8.69554	2.18068	Slc26a3	solute carrier family 26, member 3 [Source:MGI Symbol;Acc:MGI:107181]
ENSMUSG00000001227	757.787	553.483	822.731	810.155	883.515	679.92	231.438	263.422	253.761	309.914	443.472	419.781	Sema6b	sema domain, transmembrane domain (TM), and cytoplasmic domain, (semaphorin) 6B [Source:MGI Symbol;Acc:MGI:1202889]
ENSMUSG00000001228	262.805	147.794	136.776	213.791	153.076	188.567	82.2889	67.3189	88.5464	59.7424	117.873	111.215	Uhrf1	ubiquitin-like, containing PHD and RING finger domains, 1 [Source:MGI Symbol;Acc:MGI:1338889]
ENSMUSG00000001229	740.991	868.909	848.636	993.002	1009.14	993.48	944.266	1121.01	1063.64	1130.44	977.765	1024.92	Dpp9	dipeptidylpeptidase 9 [Source:MGI Symbol;Acc:MGI:2443967]
ENSMUSG00000001240	871.405	1041.5	1482.78	1056.76	1374.36	1261.78	852.719	1092.71	1164.06	722.51	927.524	1196.1	Ramp2	receptor (calcitonin) activity modifying protein 2 [Source:MGI Symbol;Acc:MGI:1859650]
ENSMUSG00000001247	26.6757	29.7572	43.5198	25.3173	23.2942	23.7056	18.515	25.3665	19.437	18.6695	22.2219	30.5295	Lsr	lipolysis stimulated lipoprotein receptor [Source:MGI Symbol;Acc:MGI:1927471]
ENSMUSG00000001248	1631.17	1661.44	1642.35	1882.86	1532.42	1507.46	1366	1419.55	1385.43	1365.67	1399.02	1300.78	Gramd1a	GRAM domain containing 1A [Source:MGI Symbol;Acc:MGI:105490]
ENSMUSG00000001249	35.5676	70.4253	64.2435	15.9405	17.4706	43.1011	23.6581	25.3665	15.1177	70.0106	38.6468	59.9687	Hpn	hepsin [Source:MGI Symbol;Acc:MGI:1196620]
ENSMUSG00000001260	0	0.991905	0	0	0	0	1.02861	0	0	2.80043	1.93234	3.27102	Gabrg1	gamma-aminobutyric acid (GABA) A receptor, subunit gamma 1 [Source:MGI Symbol;Acc:MGI:103156]
ENSMUSG00000001270	4718.63	2486.71	3670.17	2662.07	3684.64	4186.19	3716.37	2969.84	3925.2	2952.58	5189.3	4772.42	Ckb	creatine kinase, brain [Source:MGI Symbol;Acc:MGI:88407]
ENSMUSG00000001280	1647.96	1544.4	1684.84	1676.57	1580.68	1374.93	1565.55	1464.43	1689.94	1512.23	1383.56	1354.2	Sp1	trans-acting transcription factor 1 [Source:MGI Symbol;Acc:MGI:98372]
ENSMUSG00000001281	47.4234	53.5629	63.2073	76.8897	38.269	59.264	59.6595	86.8316	62.6304	70.0106	70.5305	114.486	Itgb7	integrin beta 7 [Source:MGI Symbol;Acc:MGI:96616]
ENSMUSG00000001285	621.444	536.621	587.517	575.735	626.447	663.757	549.279	484.891	495.644	497.542	538.157	498.286	Myg1	melanocyte proliferating gene 1 [Source:MGI Symbol;Acc:MGI:1929864]
ENSMUSG00000001288	931.672	811.378	846.563	681.693	726.279	841.549	620.253	570.747	653.3	566.619	599.992	780.684	Rarg	retinoic acid receptor, gamma [Source:MGI Symbol;Acc:MGI:97858]
ENSMUSG00000001289	2595.44	2275.43	2257.85	2457.66	2480.83	2813.42	2427.52	2132.74	2089.48	2183.4	2526.54	2507.78	Pfdn5	prefoldin 5 [Source:MGI Symbol;Acc:MGI:1928753]
ENSMUSG00000001300	714.315	533.645	640.362	534.477	634.766	531.221	552.365	552.21	614.426	579.688	565.21	572.429	Efnb2	ephrin B2 [Source:MGI Symbol;Acc:MGI:105097]
ENSMUSG00000001305	195.622	333.28	264.227	262.55	282.858	346.964	354.871	363.912	348.787	352.854	429.946	408.878	Rrp15	ribosomal RNA processing 15 homolog (S. cerevisiae) [Source:MGI Symbol;Acc:MGI:1914473]
ENSMUSG00000001313	58.2913	54.5548	69.4244	84.3911	74.0422	62.4966	68.917	78.0509	58.3111	61.6094	74.3951	88.3176	Rnd2	Rho family GTPase 2 [Source:MGI Symbol;Acc:MGI:1338755]
ENSMUSG00000001323	730.123	740.953	669.376	765.146	803.649	733.796	1032.73	1000.03	1155.42	1007.22	939.118	967.132	Srr	serine racemase [Source:MGI Symbol;Acc:MGI:1351636]
ENSMUSG00000001333	56.3153	210.284	117.089	63.7622	59.8993	121.761	31.887	64.392	34.5547	163.358	120.771	128.66	Sync	syncoilin [Source:MGI Symbol;Acc:MGI:1916078]
ENSMUSG00000001334	322.084	560.426	283.915	145.34	189.681	476.267	230.409	291.715	179.253	795.321	606.755	599.687	Fndc5	fibronectin type III domain containing 5 [Source:MGI Symbol;Acc:MGI:1917614]
ENSMUSG00000001348	2393.89	2397.43	1988.44	2946.19	2855.2	2387.8	3545.62	2820.57	3031.1	3229.82	2625.09	3098.75	Acp5	acid phosphatase 5, tartrate resistant [Source:MGI Symbol;Acc:MGI:87883]
ENSMUSG00000001349	74.0991	109.11	102.582	171.595	202.992	253.219	117.262	137.565	185.732	109.217	184.539	211.526	Cnn1	calponin 1 [Source:MGI Symbol;Acc:MGI:104979]
ENSMUSG00000001366	1299.2	1365.85	1253.78	1296.81	1507.47	1319.97	1895.73	2127.86	2012.81	2040.58	1924.61	1878.66	Fbxo9	f-box protein 9 [Source:MGI Symbol;Acc:MGI:1918788]
ENSMUSG00000001376	411.003	464.212	436.234	381.635	441.757	372.825	644.94	527.819	542.077	601.158	551.683	602.958	Vps50	VPS50 EARP/GARPII complex subunit [Source:MGI Symbol;Acc:MGI:1920538]
ENSMUSG00000001380	971.192	998.848	756.415	953.62	945.91	863.1	1166.45	1186.37	1218.05	1102.43	1138.15	1204.83	Hars	histidyl-tRNA synthetase [Source:MGI Symbol;Acc:MGI:108087]
ENSMUSG00000001383	1206.33	1251.78	1175.03	1263.05	1290.33	1147.57	1288.85	1254.67	1223.45	1195.78	1379.69	1395.64	Zmat2	zinc finger, matrin type 2 [Source:MGI Symbol;Acc:MGI:1913742]
ENSMUSG00000001403	44.4595	50.5872	33.1579	38.4449	18.3026	26.9382	22.6295	19.5127	12.958	36.4055	39.613	40.3426	Ube2c	ubiquitin-conjugating enzyme E2C [Source:MGI Symbol;Acc:MGI:1915862]
ENSMUSG00000001415	2457.13	2909.26	2472.34	2741.77	2823.59	2497.71	2980.92	3416.68	3718.95	3341.84	3313	2978.81	Smg5	Smg-5 homolog, nonsense mediated mRNA decay factor (C. elegans) [Source:MGI Symbol;Acc:MGI:2447364]
ENSMUSG00000001416	2252.61	2367.68	2367.68	2590.81	2786.98	2948.12	2954.17	3470.34	3058.09	3054.33	3206.72	3365.88	Cct3	chaperonin containing Tcp1, subunit 3 (gamma) [Source:MGI Symbol;Acc:MGI:104708]
ENSMUSG00000001418	1470.13	1319.23	1225.81	1514.35	1397.65	1340.44	1544.97	1524.92	1637.03	1558.9	1589.35	1338.94	Glmp	glycosylated lysosomal membrane protein [Source:MGI Symbol;Acc:MGI:1913318]
ENSMUSG00000001419	2221.98	3400.25	3106.48	3295.01	3422.58	3152.85	3580.6	4407.93	4542.86	4392	3743.91	4117.12	Mef2d	myocyte enhancer factor 2D [Source:MGI Symbol;Acc:MGI:99533]
ENSMUSG00000001420	1334.77	927.431	828.948	917.05	858.557	663.757	853.748	859.536	1048.52	936.275	880.181	773.051	Tmem79	transmembrane protein 79 [Source:MGI Symbol;Acc:MGI:1919163]
ENSMUSG00000001424	1235.97	1154.58	1230.99	1092.4	1186.34	1185.28	1059.47	1001	1159.74	1100.57	1073.42	1103.42	Snd1	staphylococcal nuclease and tudor domain containing 1 [Source:MGI Symbol;Acc:MGI:1929266]
ENSMUSG00000001435	860.537	828.241	936.711	911.424	940.086	944.992	929.865	988.32	1023.68	798.121	983.562	1155.76	Col18a1	collagen, type XVIII, alpha 1 [Source:MGI Symbol;Acc:MGI:88451]
ENSMUSG00000001436	722.219	754.84	758.487	802.653	777.027	730.564	622.31	416.597	571.232	678.636	509.172	544.08	Slc19a1	solute carrier family 19 (folate transporter), member 1 [Source:MGI Symbol;Acc:MGI:103182]
ENSMUSG00000001440	3136.86	3184.02	3334.44	3238.74	3129.74	3230.43	3108.46	3404.97	3267.58	3240.09	3117.83	3267.75	Kpnb1	karyopherin (importin) beta 1 [Source:MGI Symbol;Acc:MGI:107532]
ENSMUSG00000001441	2042.17	1906.44	1719.03	1985.07	1806.13	1774.69	1885.45	2091.76	2064.64	2232.87	2044.42	2259.19	Npepps	aminopeptidase puromycin sensitive [Source:MGI Symbol;Acc:MGI:1101358]
ENSMUSG00000001444	22.7237	56.5386	42.4836	50.6347	35.7732	64.6517	32.9156	44.8793	37.7942	43.8733	24.1543	53.4267	Tbx21	T-box 21 [Source:MGI Symbol;Acc:MGI:1888984]
ENSMUSG00000001445	2095.52	1721.95	1677.58	1879.11	1911.79	1662.63	2189.91	1864.44	2083	2243.14	2025.09	1728.19	Mrpl10	mitochondrial ribosomal protein L10 [Source:MGI Symbol;Acc:MGI:1333801]
ENSMUSG00000001467	473.246	431.479	366.81	406.015	371.043	383.6	361.043	478.062	510.762	362.188	412.555	436.136	Cyp51	cytochrome P450, family 51 [Source:MGI Symbol;Acc:MGI:106040]
ENSMUSG00000001472	6214.44	5882	5922.83	6427.79	6287.76	5617.15	5940.23	6220.66	6666.9	6507.25	5976.73	5762.45	Tcf25	transcription factor 25 (basic helix-loop-helix) [Source:MGI Symbol;Acc:MGI:1914105]
ENSMUSG00000001473	294.42	520.75	465.247	419.143	509.976	586.175	536.935	721.971	620.905	575.021	790.328	730.528	Tubb6	tubulin, beta 6 class V [Source:MGI Symbol;Acc:MGI:1915201]
ENSMUSG00000001482	964.276	1034.56	974.014	986.439	1018.29	909.433	1224.05	1237.11	1157.58	1208.85	1167.13	1080.53	Def8	differentially expressed in FDCP 8 [Source:MGI Symbol;Acc:MGI:1346331]
ENSMUSG00000001493	157.09	229.13	262.155	170.658	262.891	261.839	308.584	331.716	336.908	221.234	276.325	291.121	Meox1	mesenchyme homeobox 1 [Source:MGI Symbol;Acc:MGI:103220]
ENSMUSG00000001497	8.89189	9.91905	5.18093	14.0652	12.479	26.9382	21.6008	7.80509	17.2774	12.1352	10.6279	11.9937	Pax9	paired box 9 [Source:MGI Symbol;Acc:MGI:97493]
ENSMUSG00000001504	6.91591	3.96762	0	3.75072	5.82354	2.15506	4.11445	0.975637	4.31934	3.7339	2.89851	4.36136	Irx2	Iroquois homeobox 2 [Source:MGI Symbol;Acc:MGI:1197526]
ENSMUSG00000001506	1450.37	1549.36	2065.12	1703.76	1869.36	2308.06	1768.18	2377.63	2059.24	1557.97	2318.81	3021.33	Col1a1	collagen, type I, alpha 1 [Source:MGI Symbol;Acc:MGI:88467]
ENSMUSG00000001507	390.255	358.078	413.438	448.211	462.556	491.353	391.901	508.307	534.518	378.991	503.375	479.75	Itga3	integrin alpha 3 [Source:MGI Symbol;Acc:MGI:96602]
ENSMUSG00000001508	86.9429	448.341	184.441	5.62608	69.0506	413.771	40.1159	237.08	55.0716	484.474	314.972	416.51	Sgca	sarcoglycan, alpha (dystrophin-associated glycoprotein) [Source:MGI Symbol;Acc:MGI:894698]
ENSMUSG00000001510	0	0.991905	2.07237	0.937679	2.4958	0	0	0	0	0.933475	0	1.09034	Dlx3	distal-less homeobox 3 [Source:MGI Symbol;Acc:MGI:94903]
ENSMUSG00000001517	29.6396	45.6276	48.7007	62.8245	79.8657	35.5584	44.2303	61.4651	38.874	34.5386	59.9026	53.4267	Foxm1	forkhead box M1 [Source:MGI Symbol;Acc:MGI:1347487]
ENSMUSG00000001518	370.495	380.892	313.964	391.95	353.572	294.165	325.041	322.936	328.27	407.929	441.54	366.354	Itfg2	integrin alpha FG-GAP repeat containing 2 [Source:MGI Symbol;Acc:MGI:1915450]
ENSMUSG00000001520	212.417	126.964	132.632	120.961	106.488	112.063	99.7753	105.369	111.223	115.751	106.279	103.582	Nrip2	nuclear receptor interacting protein 2 [Source:MGI Symbol;Acc:MGI:1891884]
ENSMUSG00000001521	318.132	318.402	345.05	291.618	261.227	268.304	276.697	259.519	328.27	271.641	272.46	295.482	Tulp3	tubby-like protein 3 [Source:MGI Symbol;Acc:MGI:1329045]
ENSMUSG00000001524	338.88	321.377	310.856	330.063	356.068	322.181	338.413	272.203	269.959	269.774	303.378	339.096	Gtf2h4	general transcription factor II H, polypeptide 4 [Source:MGI Symbol;Acc:MGI:1338799]
ENSMUSG00000001525	1662.78	1892.56	2136.61	1792.84	2153.05	2186.3	2034.59	2326.89	2154.27	1838.95	2334.27	2480.52	Tubb5	tubulin, beta 5 class I [Source:MGI Symbol;Acc:MGI:107812]
ENSMUSG00000001542	591.805	693.342	742.945	883.294	1083.18	775.82	961.752	1262.47	1285	1115.5	1118.83	1150.31	Ell2	elongation factor RNA polymerase II 2 [Source:MGI Symbol;Acc:MGI:2183438]
ENSMUSG00000001552	1957.2	2665.25	3245.33	2678.01	3594.79	3297.23	2901.71	3577.66	3782.66	2861.1	3170.01	3006.07	Jup	junction plakoglobin [Source:MGI Symbol;Acc:MGI:96650]
ENSMUSG00000001555	119.547	166.64	197.911	163.156	186.353	176.715	118.29	151.224	143.618	139.088	142.993	178.816	Fkbp10	FK506 binding protein 10 [Source:MGI Symbol;Acc:MGI:104769]
ENSMUSG00000001558	12.8438	17.8543	14.5066	9.37679	10.8152	16.1629	8.22889	6.82946	2.15967	4.66738	5.79702	3.27102	Klhl10	kelch-like 10 [Source:MGI Symbol;Acc:MGI:2181067]
ENSMUSG00000001569	419.895	515.791	535.708	538.228	595.665	543.074	639.797	692.702	711.611	692.639	647.334	649.843	Nom1	nucleolar protein with MIF4G domain 1 [Source:MGI Symbol;Acc:MGI:1861749]
ENSMUSG00000001576	2093.55	1857.84	1496.25	1791.91	1494.99	1438.5	1718.81	1666.39	1809.8	1820.28	1373.89	1613.7	Ergic1	endoplasmic reticulum-golgi intermediate compartment (ERGIC) 1 [Source:MGI Symbol;Acc:MGI:1914708]
ENSMUSG00000001583	11.8559	2.97572	9.32567	9.37679	7.48741	7.54269	3.08584	9.75637	1.07983	10.2682	15.4587	4.36136	Tnk1	tyrosine kinase, non-receptor, 1 [Source:MGI Symbol;Acc:MGI:1930958]
ENSMUSG00000001588	64.2192	55.5467	71.4968	97.5186	68.2186	62.4966	84.3462	103.417	65.8699	54.1416	53.1394	56.6977	Acap1	ArfGAP with coiled-coil, ankyrin repeat and PH domains 1 [Source:MGI Symbol;Acc:MGI:2388270]
ENSMUSG00000001604	138.318	559.435	242.467	32.8188	76.538	407.305	28.8011	226.348	66.9497	508.744	364.246	437.226	Tcea3	transcription elongation factor A (SII), 3 [Source:MGI Symbol;Acc:MGI:1196908]
ENSMUSG00000001627	1363.42	1205.16	1016.5	1205.86	1089.83	1095.85	1466.8	1479.06	1254.77	1042.69	1437.66	1478.5	Ifrd1	interferon-related developmental regulator 1 [Source:MGI Symbol;Acc:MGI:1316717]
ENSMUSG00000001630	411.991	621.925	422.764	445.398	449.245	432.089	406.302	437.085	458.93	427.532	465.694	444.859	Stk38l	serine/threonine kinase 38 like [Source:MGI Symbol;Acc:MGI:1922250]
ENSMUSG00000001632	1087.77	1217.07	1198.87	1485.28	1444.24	1052.74	1118.1	1155.15	1220.21	1108.97	1196.12	1135.04	Brpf1	bromodomain and PHD finger containing, 1 [Source:MGI Symbol;Acc:MGI:1926033]
ENSMUSG00000001642	2356.35	2868.59	2829.82	2362.95	2874.33	2558.05	3324.47	3007.89	3567.77	3412.78	3530.39	3847.81	Akr1b3	aldo-keto reductase family 1, member B3 (aldose reductase) [Source:MGI Symbol;Acc:MGI:1353494]
ENSMUSG00000001657	0	0	0	0	0	2.15506	0	0	0	0	0	0	Hoxc8	homeobox C8 [Source:MGI Symbol;Acc:MGI:96198]
ENSMUSG00000001661	16.7958	11.9029	14.5066	7.50143	21.6303	11.8528	9.25751	23.4153	15.1177	5.60085	8.69554	4.36136	Hoxc6	homeobox C6 [Source:MGI Symbol;Acc:MGI:96197]
ENSMUSG00000001663	783.474	559.435	797.863	611.367	581.522	651.904	531.792	418.548	489.165	427.532	467.627	565.887	Gstt1	glutathione S-transferase, theta 1 [Source:MGI Symbol;Acc:MGI:107379]
ENSMUSG00000001665	194.634	129.94	174.079	135.963	145.589	141.156	105.947	85.856	102.584	66.2767	100.482	126.479	Gstt3	glutathione S-transferase, theta 3 [Source:MGI Symbol;Acc:MGI:2143526]
ENSMUSG00000001666	1147.05	964.132	967.797	1160.85	1255.39	1261.78	1130.44	990.271	920.019	982.016	1206.75	1166.66	Ddt	D-dopachrome tautomerase [Source:MGI Symbol;Acc:MGI:1298381]
ENSMUSG00000001672	0	2.97572	0	0	0	1.07753	0	0	0	0	0	0	Marveld3	MARVEL (membrane-associating) domain containing 3 [Source:MGI Symbol;Acc:MGI:1920858]
ENSMUSG00000001674	396.183	501.904	454.885	473.528	501.657	476.267	506.077	529.771	536.678	579.688	526.563	551.712	Ddx18	DEAD (Asp-Glu-Ala-Asp) box polypeptide 18 [Source:MGI Symbol;Acc:MGI:1914192]
ENSMUSG00000001687	1721.07	1926.28	1782.24	1824.72	1816.95	2038.68	2259.86	2453.73	2566.77	2501.71	2329.44	2608.09	Ubl3	ubiquitin-like 3 [Source:MGI Symbol;Acc:MGI:1344373]
ENSMUSG00000001700	295.408	300.547	267.336	313.185	243.757	234.901	286.983	393.182	302.354	304.313	366.179	327.102	Gramd3	GRAM domain containing 3 [Source:MGI Symbol;Acc:MGI:1914815]
ENSMUSG00000001707	266.757	343.199	262.155	297.244	340.261	326.491	363.1	475.135	415.736	347.253	411.589	428.504	Eef1e1	eukaryotic translation elongation factor 1 epsilon 1 [Source:MGI Symbol;Acc:MGI:1913393]
ENSMUSG00000001729	3003.48	2970.76	3019.44	3189.05	3236.23	3268.14	3614.54	4606.96	4537.46	3435.19	3915.89	4025.54	Akt1	thymoma viral proto-oncogene 1 [Source:MGI Symbol;Acc:MGI:87986]
ENSMUSG00000001739	521.658	726.075	837.238	904.861	993.33	854.479	562.651	875.146	786.119	486.341	683.083	608.41	Cldn15	claudin 15 [Source:MGI Symbol;Acc:MGI:1913103]
ENSMUSG00000001741	156.102	105.142	83.931	82.5158	67.3867	81.8921	56.5736	77.0753	53.9917	56.0085	45.41	52.3363	Il16	interleukin 16 [Source:MGI Symbol;Acc:MGI:1270855]
ENSMUSG00000001750	861.525	683.423	733.619	968.623	682.186	719.788	600.709	673.189	617.665	566.619	652.165	815.575	Tcirg1	T cell, immune regulator 1, ATPase, H+ transporting, lysosomal V0 protein A3 [Source:MGI Symbol;Acc:MGI:1350931]
ENSMUSG00000001751	467.318	386.843	445.56	405.077	431.774	359.894	398.073	323.911	341.228	348.186	418.352	319.47	Naglu	alpha-N-acetylglucosaminidase (Sanfilippo disease IIIB) [Source:MGI Symbol;Acc:MGI:1351641]
ENSMUSG00000001755	2931.36	2051.26	2101.38	2391.08	2360.2	2067.78	2689.82	1804.93	1890.79	2418.63	2036.69	2047.66	Coasy	Coenzyme A synthase [Source:MGI Symbol;Acc:MGI:1918993]
ENSMUSG00000001761	570.069	566.378	574.047	579.486	471.707	510.748	490.648	411.719	394.14	478.873	372.942	358.722	Smo	smoothened, frizzled class receptor [Source:MGI Symbol;Acc:MGI:108075]
ENSMUSG00000001763	14.8198	30.7491	21.7599	9.37679	14.1429	40.946	8.22889	14.6345	12.958	29.8712	19.3234	28.3488	Tspan33	tetraspanin 33 [Source:MGI Symbol;Acc:MGI:1919012]
ENSMUSG00000001767	342.832	456.276	428.981	388.199	410.976	408.383	402.187	387.328	408.177	394.86	451.202	460.124	Crnkl1	crooked neck pre-mRNA splicing factor 1 [Source:MGI Symbol;Acc:MGI:1914127]
ENSMUSG00000001768	933.648	770.71	697.353	660.126	656.396	484.887	662.426	487.818	382.261	436.866	482.119	463.395	Rin2	Ras and Rab interactor 2 [Source:MGI Symbol;Acc:MGI:1921280]
ENSMUSG00000001773	3.95195	6.94334	9.32567	1.87536	1.66387	6.46517	3.08584	3.90255	4.31934	0.933475	2.89851	1.09034	Folh1	folate hydrolase 1 [Source:MGI Symbol;Acc:MGI:1858193]
ENSMUSG00000001774	911.913	1060.35	986.448	1130.84	1207.14	1575.35	1239.48	1491.75	1168.38	1390.88	1183.56	1543.92	Chordc1	cysteine and histidine-rich domain (CHORD)-containing, zinc-binding protein 1 [Source:MGI Symbol;Acc:MGI:1914167]
ENSMUSG00000001783	2291.14	2150.45	2171.84	2156.66	2086.49	2136.74	2191.97	1878.1	1925.34	1891.22	1949.73	1821.96	Rtcb	RNA 2',3'-cyclic phosphate and 5'-OH ligase [Source:MGI Symbol;Acc:MGI:106379]
ENSMUSG00000001785	397.171	439.414	389.606	324.437	369.379	373.902	418.645	426.353	393.06	364.989	401.927	340.186	Pwp1	PWP1 homolog, endonuclein [Source:MGI Symbol;Acc:MGI:1914735]
ENSMUSG00000001786	456.45	412.633	393.75	454.774	384.354	390.065	336.356	272.203	336.908	336.051	399.028	317.289	Fbxo7	F-box protein 7 [Source:MGI Symbol;Acc:MGI:1917004]
ENSMUSG00000001794	5285.73	5078.55	5117.72	5256.63	5056.5	5250.79	5250.03	5546.49	5494.2	5278.8	5323.6	5542.2	Capns1	calpain, small subunit 1 [Source:MGI Symbol;Acc:MGI:88266]
ENSMUSG00000001802	566.117	666.56	589.589	925.489	1039.09	910.511	1087.24	817.583	1117.63	1080.03	1041.53	912.615	Lrp3	low density lipoprotein receptor-related protein 3 [Source:MGI Symbol;Acc:MGI:3584516]
ENSMUSG00000001827	0	1.98381	4.14474	7.50143	1.66387	2.15506	5.14306	0.975637	2.15967	3.7339	4.83085	4.36136	Folr1	folate receptor 1 (adult) [Source:MGI Symbol;Acc:MGI:95568]
ENSMUSG00000001829	5793.56	5534.83	5921.8	4995.96	5248.68	4847.8	5876.46	5299.66	5690.73	5498.17	5384.47	4715.72	Clpb	ClpB caseinolytic peptidase B [Source:MGI Symbol;Acc:MGI:1100517]
ENSMUSG00000001833	1892	2068.12	2136.61	1947.56	2137.24	2166.91	2363.75	2589.34	2519.25	2486.78	2426.05	2528.5	2022-09-07	septin 7 [Source:MGI Symbol;Acc:MGI:1335094]
ENSMUSG00000001844	518.694	599.111	610.313	643.248	730.439	638.974	719	741.484	729.968	763.583	700.474	717.444	Zdhhc4	zinc finger, DHHC domain containing 4 [Source:MGI Symbol;Acc:MGI:1920131]
ENSMUSG00000001847	3127.97	3439.93	3494.02	3254.68	3321.91	3345.72	3303.9	3575.71	3637.96	3467.86	3558.41	3416.04	Rac1	Rac family small GTPase 1 [Source:MGI Symbol;Acc:MGI:97845]
ENSMUSG00000001855	432.739	432.471	430.017	451.024	509.976	438.554	410.416	483.916	526.959	446.201	452.168	395.794	Nup214	nucleoporin 214 [Source:MGI Symbol;Acc:MGI:1095411]
ENSMUSG00000001864	75.0871	54.5548	124.342	84.3911	69.0506	80.8146	76.1173	75.124	55.0716	84.9462	63.7673	67.6011	Aif1l	allograft inflammatory factor 1-like [Source:MGI Symbol;Acc:MGI:1919598]
ENSMUSG00000001865	49.3994	48.6034	92.2205	62.8245	74.8741	40.946	121.376	50.7331	47.5127	60.6759	44.4438	32.7102	Cpa3	carboxypeptidase A3, mast cell [Source:MGI Symbol;Acc:MGI:88479]
ENSMUSG00000001870	162.03	191.438	220.707	169.72	183.858	242.444	197.493	134.638	139.299	211.899	198.065	179.906	Ltbp1	latent transforming growth factor beta binding protein 1 [Source:MGI Symbol;Acc:MGI:109151]
ENSMUSG00000001891	4677.13	4763.13	3798.65	3329.7	3138.06	4488.98	4089.76	4623.54	4194.08	5625.12	5274.33	5026.47	Ugp2	UDP-glucose pyrophosphorylase 2 [Source:MGI Symbol;Acc:MGI:2183447]
ENSMUSG00000001909	896.105	987.938	975.05	1138.34	1098.15	1180.97	999.811	1267.35	1209.41	1204.18	1259.89	1159.03	Trmt1	tRNA methyltransferase 1 [Source:MGI Symbol;Acc:MGI:1289155]
ENSMUSG00000001910	1449.38	1695.17	1494.18	1682.2	1714.62	1494.53	2105.57	2360.06	2478.22	2199.27	2000.94	2210.12	Nacc1	nucleus accumbens associated 1, BEN and BTB (POZ) domain containing [Source:MGI Symbol;Acc:MGI:1914080]
ENSMUSG00000001911	2334.62	3158.23	2703.41	2054.46	2181.33	2439.52	2074.71	1925.91	1897.27	2692.14	2050.21	2404.2	Nfix	nuclear factor I/X [Source:MGI Symbol;Acc:MGI:97311]
ENSMUSG00000001918	19323.1	12556.5	13226.9	16267.8	10533.1	9579.22	8034.49	5541.62	5393.77	5566.31	4310.09	4309.02	Slc1a5	solute carrier family 1 (neutral amino acid transporter), member 5 [Source:MGI Symbol;Acc:MGI:105305]
ENSMUSG00000001924	5241.28	5492.18	5291.8	5494.8	5710.4	4855.34	5889.83	6307.49	5916.41	6216.94	5299.45	5033.01	Uba1	ubiquitin-like modifier activating enzyme 1 [Source:MGI Symbol;Acc:MGI:98890]
ENSMUSG00000001930	1135.2	811.378	947.073	1140.22	970.036	1210.06	1100.61	767.826	753.724	715.975	1057.96	1079.44	Vwf	Von Willebrand factor [Source:MGI Symbol;Acc:MGI:98941]
ENSMUSG00000001942	493.994	359.07	354.375	421.018	345.253	350.196	459.789	310.252	359.585	434.066	310.141	304.205	Siae	sialic acid acetylesterase [Source:MGI Symbol;Acc:MGI:104803]
ENSMUSG00000001943	278.613	267.814	375.099	510.098	597.329	421.313	234.523	400.011	386.581	317.382	247.34	318.379	Vsig2	V-set and immunoglobulin domain containing 2 [Source:MGI Symbol;Acc:MGI:1928009]
ENSMUSG00000001946	1898.91	1858.83	2300.33	2623.63	2416.77	2331.77	1334.11	1957.13	1932.9	1393.68	1624.13	1626.79	Esam	endothelial cell-specific adhesion molecule [Source:MGI Symbol;Acc:MGI:1916774]
ENSMUSG00000001948	82.991	93.2391	73.5691	86.2665	100.664	100.21	82.2889	85.856	80.9876	93.3475	106.279	106.853	Spa17	sperm autoantigenic protein 17 [Source:MGI Symbol;Acc:MGI:1333778]
ENSMUSG00000001962	638.24	532.653	616.53	697.633	629.775	704.703	649.054	653.676	698.653	648.765	661.827	684.734	Fam50a	family with sequence similarity 50, member A [Source:MGI Symbol;Acc:MGI:1351626]
ENSMUSG00000001964	654.048	904.617	711.859	802.653	997.49	858.79	816.718	1151.25	1113.31	796.254	1083.08	957.319	Emd	emerin [Source:MGI Symbol;Acc:MGI:108117]
ENSMUSG00000001983	755.811	875.852	722.221	715.449	732.102	657.292	1030.67	907.342	830.393	1047.36	856.993	890.808	Taco1	translational activator of mitochondrially encoded cytochrome c oxidase I [Source:MGI Symbol;Acc:MGI:1917457]
ENSMUSG00000001985	73.1111	37.6924	64.2435	65.6376	73.2102	54.9539	51.4306	53.66	48.5926	49.4742	39.613	39.2523	Grik3	glutamate receptor, ionotropic, kainate 3 [Source:MGI Symbol;Acc:MGI:95816]
ENSMUSG00000001986	20.7477	14.8786	18.6513	14.0652	27.4538	16.1629	6.17167	20.4884	16.1975	19.603	10.6279	33.8005	Gria3	glutamate receptor, ionotropic, AMPA3 (alpha 3) [Source:MGI Symbol;Acc:MGI:95810]
ENSMUSG00000001988	9.87988	6.94334	4.14474	7.50143	1.66387	16.1629	10.2861	3.90255	9.71851	4.66738	3.86468	2.18068	Npas1	neuronal PAS domain protein 1 [Source:MGI Symbol;Acc:MGI:109205]
ENSMUSG00000001995	426.811	489.009	545.033	504.471	722.951	632.509	550.307	487.818	522.64	549.817	412.555	491.743	Sipa1l2	signal-induced proliferation-associated 1 like 2 [Source:MGI Symbol;Acc:MGI:2676970]
ENSMUSG00000001998	257.865	322.369	313.964	256.924	289.513	306.018	299.326	313.179	262.4	354.721	273.426	269.314	Ap4e1	adaptor-related protein complex AP-4, epsilon 1 [Source:MGI Symbol;Acc:MGI:1336993]
ENSMUSG00000001999	1161.87	977.027	1006.14	966.747	893.498	939.604	989.525	820.51	690.014	597.424	719.797	602.958	Blvra	biliverdin reductase A [Source:MGI Symbol;Acc:MGI:88170]
ENSMUSG00000002006	62.2432	103.158	75.6415	105.02	93.1767	88.3573	57.6023	96.588	90.7061	74.678	58.9364	44.704	Pdzd4	PDZ domain containing 4 [Source:MGI Symbol;Acc:MGI:2443483]
ENSMUSG00000002007	78.051	188.462	112.944	59.0738	74.0422	170.249	51.4306	120.003	89.6263	183.895	121.737	142.835	Srpk3	serine/arginine-rich protein specific kinase 3 [Source:MGI Symbol;Acc:MGI:1891338]
ENSMUSG00000002010	22131.9	19847	19665.8	19665.9	19819.2	18826.6	22247.8	19392.7	22083.7	23116.6	22825.8	18954.5	Idh3g	isocitrate dehydrogenase 3 (NAD+), gamma [Source:MGI Symbol;Acc:MGI:1099463]
ENSMUSG00000002012	50.3874	102.166	31.0856	32.8188	47.4203	53.8764	17.4864	40.0011	19.437	72.8111	67.6319	75.2335	Pnck	pregnancy upregulated non-ubiquitously expressed CaM kinase [Source:MGI Symbol;Acc:MGI:1347357]
ENSMUSG00000002014	2076.75	1720.96	1763.59	1888.49	1992.48	2249.88	2057.22	1964.93	1972.86	1893.09	2113.98	2001.86	Ssr4	signal sequence receptor, delta [Source:MGI Symbol;Acc:MGI:1099464]
ENSMUSG00000002015	4236.49	4286.02	3857.72	4534.62	4615.57	4302.57	5045.34	4452.81	4643.29	4768.19	4641.48	4955.6	Bcap31	B cell receptor associated protein 31 [Source:MGI Symbol;Acc:MGI:1350933]
ENSMUSG00000002017	825.958	1018.69	903.553	872.042	1031.6	1060.29	1082.1	1170.76	1214.81	1136.04	1079.21	1133.95	Fam98a	family with sequence similarity 98, member A [Source:MGI Symbol;Acc:MGI:1919972]
ENSMUSG00000002020	6878.37	3765.27	4595.48	5247.25	4341.03	3329.56	3538.42	3102.52	3257.86	3352.11	2597.07	2695.32	Ltbp2	latent transforming growth factor beta binding protein 2 [Source:MGI Symbol;Acc:MGI:99502]
ENSMUSG00000002028	1817.9	1709.05	2056.83	2488.6	2291.15	2040.84	1746.58	1904.44	2182.35	2013.51	1641.52	1837.22	Kmt2a	lysine (K)-specific methyltransferase 2A [Source:MGI Symbol;Acc:MGI:96995]
ENSMUSG00000002031	563.153	532.653	508.767	556.982	480.026	501.05	490.648	492.696	443.812	503.143	462.796	504.828	Ift46	intraflagellar transport 46 [Source:MGI Symbol;Acc:MGI:1923818]
ENSMUSG00000002032	521.658	308.483	420.691	346.941	260.396	315.716	213.951	137.565	188.971	266.04	192.268	167.912	Tmem25	transmembrane protein 25 [Source:MGI Symbol;Acc:MGI:1918937]
ENSMUSG00000002033	2.96396	1.98381	6.21711	12.1898	1.66387	10.7753	17.4864	37.0742	5.39917	9.33475	7.72937	25.0778	Cd3g	CD3 antigen, gamma polypeptide [Source:MGI Symbol;Acc:MGI:88333]
ENSMUSG00000002043	866.465	688.382	706.678	808.28	800.321	908.356	787.917	721.971	832.552	783.186	811.583	900.621	Trappc6a	trafficking protein particle complex 6A [Source:MGI Symbol;Acc:MGI:1914341]
ENSMUSG00000002052	2022.41	2220.88	2276.5	2686.45	2394.31	2105.49	2930.51	3804.01	3539.7	3175.68	2713.97	2709.5	Supt6	suppressor of Ty 6 [Source:MGI Symbol;Acc:MGI:107726]
ENSMUSG00000002055	101.763	92.2472	144.03	88.1419	65.7228	79.737	49.3734	67.3189	55.0716	41.0729	60.8687	66.5108	Spag5	sperm associated antigen 5 [Source:MGI Symbol;Acc:MGI:1927470]
ENSMUSG00000002058	277.625	279.717	282.879	299.12	271.211	320.026	166.635	209.762	226.765	193.229	200.963	161.37	Unc119	unc-119 lipid binding chaperone [Source:MGI Symbol;Acc:MGI:1328357]
ENSMUSG00000002059	2347.46	1799.32	1911.76	1758.15	1685.5	1645.38	1982.13	2064.45	1651.07	1518.76	1801.91	1469.78	Rab34	RAB34, member RAS oncogene family [Source:MGI Symbol;Acc:MGI:104606]
ENSMUSG00000002064	802.246	864.941	762.632	846.724	767.876	906.201	821.861	889.78	750.485	879.334	927.524	972.584	Sdf2	stromal cell derived factor 2 [Source:MGI Symbol;Acc:MGI:108019]
ENSMUSG00000002068	125.474	81.3362	87.0395	68.4506	55.7396	58.1865	36.0014	18.5371	43.1934	25.2038	37.6807	33.8005	Ccne1	cyclin E1 [Source:MGI Symbol;Acc:MGI:88316]
ENSMUSG00000002076	3.95195	4.95953	8.28948	5.62608	4.15967	9.69775	0	1.95127	1.07983	0.933475	3.86468	4.36136	Hsf2bp	heat shock transcription factor 2 binding protein [Source:MGI Symbol;Acc:MGI:1921627]
ENSMUSG00000002083	217.357	171.6	137.813	136.901	111.479	127.148	116.233	174.639	166.295	135.354	128.501	215.887	Bbc3	BCL2 binding component 3 [Source:MGI Symbol;Acc:MGI:2181667]
ENSMUSG00000002100	0.987988	1.98381	6.21711	0	1.66387	0	0	0	0	3.7339	1.93234	3.27102	Mybpc3	myosin binding protein C, cardiac [Source:MGI Symbol;Acc:MGI:102844]
ENSMUSG00000002102	2377.1	2334.94	2291.01	2157.6	2273.68	2588.22	2262.95	2246.89	2102.44	2408.37	2557.45	2496.88	Psmc3	proteasome (prosome, macropain) 26S subunit, ATPase 3 [Source:MGI Symbol;Acc:MGI:1098754]
ENSMUSG00000002103	900.057	991.905	894.228	935.804	1053.23	1048.43	1262.11	1337.6	1353.03	1236.85	1213.51	1171.03	Acp2	acid phosphatase 2, lysosomal [Source:MGI Symbol;Acc:MGI:87882]
ENSMUSG00000002104	33.5916	137.875	74.6053	7.50143	24.958	98.055	10.2861	69.2702	17.2774	127.886	84.0568	126.479	Rapsn	receptor-associated protein of the synapse [Source:MGI Symbol;Acc:MGI:99422]
ENSMUSG00000002105	779.522	689.374	710.823	905.798	792.002	848.014	749.858	839.047	889.784	907.338	791.294	874.453	Slc39a13	solute carrier family 39 (metal ion transporter), member 13 [Source:MGI Symbol;Acc:MGI:1915677]
ENSMUSG00000002107	2355.36	2470.84	2356.28	2515.79	2399.3	2146.44	3394.42	2788.37	3122.88	3072.07	2977.74	2826.16	Celf2	CUGBP, Elav-like family member 2 [Source:MGI Symbol;Acc:MGI:1338822]
ENSMUSG00000002108	1589.67	1618.79	1532.52	1936.31	2218.77	1913.69	2488.21	2734.71	2626.16	2699.61	2633.78	2588.47	Nr1h3	nuclear receptor subfamily 1, group H, member 3 [Source:MGI Symbol;Acc:MGI:1352462]
ENSMUSG00000002109	231.189	166.64	174.079	218.479	180.53	149.776	126.519	140.492	145.778	169.892	135.264	111.215	Ddb2	damage specific DNA binding protein 2 [Source:MGI Symbol;Acc:MGI:1355314]
ENSMUSG00000002111	82.003	90.2634	79.7863	83.4535	53.2438	68.9618	95.6609	123.906	68.0296	42.9399	85.023	124.299	Spi1	spleen focus forming virus (SFFV) proviral integration oncogene [Source:MGI Symbol;Acc:MGI:98282]
ENSMUSG00000002129	771.618	700.285	741.909	843.911	875.195	807.068	750.887	968.807	830.393	897.07	883.08	779.593	Sf3a1	splicing factor 3a, subunit 1 [Source:MGI Symbol;Acc:MGI:1914715]
ENSMUSG00000002147	1469.14	1525.55	1624.74	1858.48	1701.31	1614.14	1487.37	1461.5	1615.43	1468.36	1392.25	1463.24	Stat6	signal transducer and activator of transcription 6 [Source:MGI Symbol;Acc:MGI:103034]
ENSMUSG00000002190	0	0.991905	1.03619	1.87536	1.66387	0	1.02861	0	0	0	0	1.09034	Clgn	calmegin [Source:MGI Symbol;Acc:MGI:107472]
ENSMUSG00000002204	15.8078	2.97572	2.07237	7.50143	6.65548	5.38764	15.4292	36.0986	8.63868	11.2017	14.4926	27.2585	Napsa	napsin A aspartic peptidase [Source:MGI Symbol;Acc:MGI:109365]
ENSMUSG00000002205	573.033	564.394	519.129	617.931	522.455	557.082	506.077	523.917	461.089	468.604	540.089	488.472	Vrk3	vaccinia related kinase 3 [Source:MGI Symbol;Acc:MGI:2182465]
ENSMUSG00000002210	401.123	324.353	329.507	329.125	309.48	355.584	297.269	296.593	345.547	314.581	366.179	321.65	Smg9	smg-9 homolog, nonsense mediated mRNA decay factor (C. elegans) [Source:MGI Symbol;Acc:MGI:1919247]
ENSMUSG00000002221	549.321	594.151	566.793	601.99	643.917	557.082	603.795	649.774	719.17	648.765	712.068	638.939	Paxip1	PAX interacting (with transcription-activation domain) protein 1 [Source:MGI Symbol;Acc:MGI:1890430]
ENSMUSG00000002222	2627.06	3073.91	2579.06	2307.63	2205.46	2603.31	2639.42	2260.55	2232.02	3016.99	2480.16	2611.36	Rmnd5a	required for meiotic nuclear division 5 homolog A [Source:MGI Symbol;Acc:MGI:1915727]
ENSMUSG00000002227	266.757	244.009	260.082	364.757	272.043	287.7	192.35	269.276	317.471	212.832	268.595	201.713	Mov10	Moloney leukemia virus 10 [Source:MGI Symbol;Acc:MGI:97054]
ENSMUSG00000002228	96.8228	163.664	138.849	104.082	93.1767	182.102	64.8025	150.248	107.983	178.294	151.689	185.358	Ppm1j	protein phosphatase 1J [Source:MGI Symbol;Acc:MGI:1919137]
ENSMUSG00000002233	1092.71	1150.61	1240.31	1203.04	1426.77	1433.11	1343.37	1769.8	1718.02	1282.59	1646.35	1602.8	Rhoc	ras homolog family member C [Source:MGI Symbol;Acc:MGI:106028]
ENSMUSG00000002249	321.096	300.547	298.421	310.372	283.69	241.366	206.751	213.664	204.089	247.371	221.253	233.333	Tead3	TEA domain family member 3 [Source:MGI Symbol;Acc:MGI:109241]
ENSMUSG00000002250	658	607.046	564.721	641.373	596.497	669.145	636.711	726.849	712.691	771.05	763.275	696.727	Ppard	peroxisome proliferator activator receptor delta [Source:MGI Symbol;Acc:MGI:101884]
ENSMUSG00000002257	55.3273	67.4496	71.4968	63.7622	57.4035	77.582	50.402	90.7342	50.7522	62.5428	47.3424	65.4204	Def6	differentially expressed in FDCP 6 [Source:MGI Symbol;Acc:MGI:1346328]
ENSMUSG00000002265	684.676	1413.46	1122.19	961.121	949.237	1380.31	1116.04	1212.72	674.897	1422.62	1383.56	1191.74	Peg3	paternally expressed 3 [Source:MGI Symbol;Acc:MGI:104748]
ENSMUSG00000002266	144.246	163.664	170.971	115.335	139.765	165.939	113.147	110.247	96.1053	111.084	171.012	172.274	Zim1	zinc finger, imprinted 1 [Source:MGI Symbol;Acc:MGI:1341879]
ENSMUSG00000002274	13.8318	24.7976	21.7599	8.43911	1.66387	16.1629	10.2861	14.6345	9.71851	9.33475	17.3911	20.7165	Metrn	meteorin, glial cell differentiation regulator [Source:MGI Symbol;Acc:MGI:1917333]
ENSMUSG00000002279	1649.94	1288.48	1319.06	1515.29	1326.1	1298.42	1436.97	973.685	1167.3	1318.07	1080.18	1034.73	Lmf1	lipase maturation factor 1 [Source:MGI Symbol;Acc:MGI:1923733]
ENSMUSG00000002280	1316	1279.56	1183.32	1194.6	1104.81	1110.93	1197.3	1195.15	1195.38	1279.79	1201.92	1118.69	Narfl	nuclear prelamin A recognition factor-like [Source:MGI Symbol;Acc:MGI:1914813]
ENSMUSG00000002289	16452	11959.4	15743.8	12502.1	13511.5	10083.5	8003.63	5949.43	6513.56	5451.49	6967.06	6066.65	Angptl4	angiopoietin-like 4 [Source:MGI Symbol;Acc:MGI:1888999]
ENSMUSG00000002297	53.3513	68.4415	50.7731	51.5724	98.1683	58.1865	67.8884	103.417	72.3489	43.8733	57.0041	55.6074	Dbf4	DBF4 zinc finger [Source:MGI Symbol;Acc:MGI:1351328]
ENSMUSG00000002307	561.177	479.09	553.323	571.984	421.791	449.329	472.133	555.137	546.396	568.486	537.191	454.672	Daxx	Fas death domain-associated protein [Source:MGI Symbol;Acc:MGI:1197015]
ENSMUSG00000002308	446.57	410.649	352.303	481.029	447.581	484.887	554.422	509.282	495.644	561.952	591.296	595.326	Cd320	CD320 antigen [Source:MGI Symbol;Acc:MGI:1860083]
ENSMUSG00000002319	337.892	480.082	389.606	550.418	557.396	573.245	596.595	759.045	652.22	635.697	664.725	721.805	Ipo4	importin 4 [Source:MGI Symbol;Acc:MGI:1923001]
ENSMUSG00000002320	799.282	881.804	868.323	1002.38	971.7	783.363	1079.01	978.563	1069.04	973.614	902.403	903.892	Tm9sf1	transmembrane 9 superfamily member 1 [Source:MGI Symbol;Acc:MGI:1921390]
ENSMUSG00000002324	4.93994	2.97572	5.18093	5.62608	4.99161	2.15506	1.02861	3.90255	5.39917	0.933475	1.93234	3.27102	Rec8	REC8 meiotic recombination protein [Source:MGI Symbol;Acc:MGI:1929645]
ENSMUSG00000002325	670.844	549.515	645.543	876.73	744.581	673.455	743.686	739.532	607.947	515.278	732.357	647.662	Irf9	interferon regulatory factor 9 [Source:MGI Symbol;Acc:MGI:107587]
ENSMUSG00000002326	153.138	145.81	145.066	138.777	115.639	136.846	148.12	124.881	131.74	118.551	97.5832	94.8596	Gmpr2	guanosine monophosphate reductase 2 [Source:MGI Symbol;Acc:MGI:1917903]
ENSMUSG00000002329	680.724	714.172	661.086	589.8	642.254	706.858	645.968	599.041	698.653	620.761	646.368	685.824	Mdp1	magnesium-dependent phosphatase 1 [Source:MGI Symbol;Acc:MGI:1915131]
ENSMUSG00000002332	1334.77	1194.25	1121.15	1258.37	1226.27	1085.07	1243.59	1378.57	1436.18	1317.13	1183.56	1426.17	Dhrs1	dehydrogenase/reductase (SDR family) member 1 [Source:MGI Symbol;Acc:MGI:1196314]
ENSMUSG00000002341	7.9039	13.8867	4.14474	15.0029	14.9748	15.0854	20.5722	15.6102	28.0757	44.8068	12.5602	30.5295	Ncan	neurocan [Source:MGI Symbol;Acc:MGI:104694]
ENSMUSG00000002342	735.063	1116.89	1008.21	1218.05	1141.41	1136.79	667.569	518.063	647.901	782.252	679.218	692.366	Tmem161a	transmembrane protein 161A [Source:MGI Symbol;Acc:MGI:2384577]
ENSMUSG00000002343	279.601	419.576	448.668	427.582	549.909	516.136	543.107	509.282	484.846	496.609	420.284	540.809	Armc6	armadillo repeat containing 6 [Source:MGI Symbol;Acc:MGI:1924063]
ENSMUSG00000002345	312.204	347.167	307.747	421.018	353.572	424.546	427.902	358.059	385.501	373.39	354.585	438.317	Borcs8	BLOC-1 related complex subunit 8 [Source:MGI Symbol;Acc:MGI:1919618]
ENSMUSG00000002346	7355.57	11416.8	12391.7	10477.6	14973.2	11328	14932.4	9902.71	11847.9	10811.5	8844.33	9816.33	Slc25a42	solute carrier family 25, member 42 [Source:MGI Symbol;Acc:MGI:1920345]
ENSMUSG00000002365	1696.38	1549.36	1419.57	1459.97	1458.38	1369.54	1796.98	1340.52	1475.05	1589.71	1265.68	1353.11	Snx9	sorting nexin 9 [Source:MGI Symbol;Acc:MGI:1913866]
ENSMUSG00000002372	951.432	1057.37	1108.72	1179.6	1093.99	1057.05	969.981	1255.64	1362.75	1236.85	1140.08	1277.88	Ranbp3	RAN binding protein 3 [Source:MGI Symbol;Acc:MGI:1919060]
ENSMUSG00000002379	3680.25	3183.02	3146.89	3118.72	3106.44	3507.35	2915.09	2808.86	2874.52	3172.88	3423.14	3470.55	Ndufa11	NADH:ubiquinone oxidoreductase subunit A11 [Source:MGI Symbol;Acc:MGI:1917125]
ENSMUSG00000002384	82.991	109.11	38.3388	120.023	130.614	90.5123	249.953	250.739	90.7061	137.221	83.0907	106.853	Bmp8b	bone morphogenetic protein 8b [Source:MGI Symbol;Acc:MGI:107335]
ENSMUSG00000002393	1109.51	991.905	913.915	1050.2	841.918	910.511	987.467	1048.81	989.128	1052.96	860.858	939.873	Nr2f6	nuclear receptor subfamily 2, group F, member 6 [Source:MGI Symbol;Acc:MGI:1352453]
ENSMUSG00000002395	2480.84	2087.96	1988.44	2217.61	2376.84	2561.28	2267.06	2000.05	2170.47	1993.9	2562.28	2386.75	Use1	unconventional SNARE in the ER 1 homolog (S. cerevisiae) [Source:MGI Symbol;Acc:MGI:1914273]
ENSMUSG00000002396	1464.2	1268.65	1248.6	1358.7	1350.23	1405.1	1221.99	1207.84	1388.67	1219.12	1229.94	1304.05	Ocel1	occludin/ELL domain containing 1 [Source:MGI Symbol;Acc:MGI:1924340]
ENSMUSG00000002409	983.048	1051.42	960.544	885.169	1004.98	1219.76	1091.36	1137.59	1218.05	1293.8	1136.22	1274.61	Dyrk1b	dual-specificity tyrosine-(Y)-phosphorylation regulated kinase 1b [Source:MGI Symbol;Acc:MGI:1330302]
ENSMUSG00000002413	835.838	784.597	850.708	742.642	994.994	929.906	972.038	1090.76	1015.04	974.548	913.997	971.493	Braf	Braf transforming gene [Source:MGI Symbol;Acc:MGI:88190]
ENSMUSG00000002416	1004.78	907.593	834.129	923.614	838.59	1025.81	909.293	934.66	818.515	848.529	1008.68	991.119	Ndufb2	NADH:ubiquinone oxidoreductase subunit B2 [Source:MGI Symbol;Acc:MGI:1915448]
ENSMUSG00000002428	517.706	411.641	454.885	389.137	355.236	401.918	331.213	281.959	251.601	233.369	242.509	296.573	Hltf	helicase-like transcription factor [Source:MGI Symbol;Acc:MGI:1196437]
ENSMUSG00000002455	1342.68	1383.71	1552.21	1547.17	1602.31	1506.38	1573.78	1839.07	1680.22	1630.78	1621.23	1600.62	Prpf6	pre-mRNA splicing factor 6 [Source:MGI Symbol;Acc:MGI:1922946]
ENSMUSG00000002458	269.721	244.009	274.589	255.049	269.547	294.165	304.469	295.618	314.232	254.839	314.972	296.573	Rgs19	regulator of G-protein signaling 19 [Source:MGI Symbol;Acc:MGI:1915153]
ENSMUSG00000002459	4.93994	0	1.03619	1.87536	2.4958	1.07753	2.05722	1.95127	0	0	4.83085	4.36136	Rgs20	regulator of G-protein signaling 20 [Source:MGI Symbol;Acc:MGI:1929866]
ENSMUSG00000002475	63.2312	48.6034	51.8093	60.9492	57.4035	59.264	59.6595	55.6113	73.4287	68.1437	43.4777	68.6914	Abhd3	abhydrolase domain containing 3 [Source:MGI Symbol;Acc:MGI:2147183]
ENSMUSG00000002477	368.519	392.794	413.438	410.704	407.648	466.569	425.845	473.184	414.656	389.259	456.999	403.426	Snrpd1	small nuclear ribonucleoprotein D1 [Source:MGI Symbol;Acc:MGI:98344]
ENSMUSG00000002486	282.565	245.992	230.033	234.42	183.858	196.11	153.263	157.077	155.496	165.225	149.756	161.37	Tchp	trichoplein, keratin filament binding [Source:MGI Symbol;Acc:MGI:1925082]
ENSMUSG00000002489	434.715	478.098	456.958	406.953	485.018	341.576	825.975	697.58	641.422	743.98	508.206	417.6	Tiam1	T cell lymphoma invasion and metastasis 1 [Source:MGI Symbol;Acc:MGI:103306]
ENSMUSG00000002496	2853.31	2586.89	2597.72	2934.94	2672.17	2524.65	2738.16	2588.36	2964.15	2873.24	2456.01	2414.01	Tsc2	tuberous sclerosis 2 [Source:MGI Symbol;Acc:MGI:102548]
ENSMUSG00000002500	361.604	1631.68	805.116	30.0057	227.95	1452.51	100.804	728.8	140.378	1659.72	1325.59	1407.63	Rpl3l	ribosomal protein L3-like [Source:MGI Symbol;Acc:MGI:1913461]
ENSMUSG00000002504	1836.67	3189.97	3666.02	2998.7	5333.53	4377.99	4135.02	5456.73	5635.66	4087.69	4776.75	4955.6	Slc9a3r2	solute carrier family 9 (sodium/hydrogen exchanger), member 3 regulator 2 [Source:MGI Symbol;Acc:MGI:1890662]
ENSMUSG00000002524	2123.19	2033.41	2006.05	2026.32	2055.71	2010.67	2141.57	2129.81	2147.79	2015.37	2147.8	1969.15	Puf60	poly-U binding splicing factor 60 [Source:MGI Symbol;Acc:MGI:1915209]
ENSMUSG00000002546	2390.93	2525.39	2216.4	2569.24	2420.93	2273.58	2887.31	2722.03	2861.56	3104.74	2679.19	2407.47	Golga2	golgi autoantigen, golgin subfamily a, 2 [Source:MGI Symbol;Acc:MGI:2139395]
ENSMUSG00000002550	8217.09	8725.79	7103.05	8976.4	9906.68	7896.12	12025.5	10817.9	11637.4	10104.9	10154.5	8999.67	Uck1	uridine-cytidine kinase 1 [Source:MGI Symbol;Acc:MGI:98904]
ENSMUSG00000002565	10.8679	16.8624	4.14474	7.50143	4.99161	34.4809	11.3147	9.75637	1.07983	20.5365	11.594	4.36136	Scin	scinderin [Source:MGI Symbol;Acc:MGI:1306794]
ENSMUSG00000002578	24.6997	15.8705	14.5066	29.0681	13.311	16.1629	6.17167	5.85382	9.71851	16.8026	10.6279	2.18068	Ikzf4	IKAROS family zinc finger 4 [Source:MGI Symbol;Acc:MGI:1343139]
ENSMUSG00000002580	399.147	344.191	307.747	437.896	405.152	457.949	481.39	446.842	464.329	457.403	458.931	448.13	Mien1	migration and invasion enhancer 1 [Source:MGI Symbol;Acc:MGI:1913678]
ENSMUSG00000002588	369.507	279.717	353.339	379.76	287.849	252.141	430.988	298.545	306.673	447.135	322.701	294.392	Pon1	paraoxonase 1 [Source:MGI Symbol;Acc:MGI:103295]
ENSMUSG00000002602	987	922.472	1249.64	1017.38	1292.83	1284.41	1133.53	969.783	981.57	886.801	951.678	964.951	Axl	AXL receptor tyrosine kinase [Source:MGI Symbol;Acc:MGI:1347244]
ENSMUSG00000002603	739.015	694.334	749.162	716.387	666.38	737.029	635.682	632.212	739.687	610.493	702.406	690.185	Tgfb1	transforming growth factor, beta 1 [Source:MGI Symbol;Acc:MGI:98725]
ENSMUSG00000002608	1073.94	1078.2	953.29	1154.28	1085.67	1182.05	904.15	1062.47	1031.24	1114.57	1040.57	948.596	Ccdc97	coiled-coil domain containing 97 [Source:MGI Symbol;Acc:MGI:1196455]
ENSMUSG00000002617	180.802	167.632	123.306	72.2013	110.647	107.753	131.662	80.0022	83.1473	92.414	90.82	97.0403	Zfp40	zinc finger protein 40 [Source:MGI Symbol;Acc:MGI:99185]
ENSMUSG00000002625	1292.29	1034.56	1077.63	1329.63	1079.02	969.775	905.178	955.148	983.729	979.215	932.355	934.422	Akap8l	A kinase (PRKA) anchor protein 8-like [Source:MGI Symbol;Acc:MGI:1860606]
ENSMUSG00000002635	360.616	369.981	417.583	337.565	321.959	366.359	346.642	353.18	303.433	304.313	289.851	378.348	Pdcd2l	programmed cell death 2-like [Source:MGI Symbol;Acc:MGI:1915329]
ENSMUSG00000002658	992.928	1001.82	980.231	993.002	932.599	898.658	832.147	998.076	976.17	841.995	1059.89	933.331	Gtf2f1	general transcription factor IIF, polypeptide 1 [Source:MGI Symbol;Acc:MGI:1923848]
ENSMUSG00000002660	2610.26	2376.6	2222.62	2366.7	2499.13	2621.62	2779.31	2844.96	2820.53	2566.12	2818.32	3004.98	Clpp	caseinolytic mitochondrial matrix peptidase proteolytic subunit [Source:MGI Symbol;Acc:MGI:1858213]
ENSMUSG00000002661	1407.88	1179.38	1157.42	1203.98	1160.55	1302.73	991.582	989.295	831.473	840.128	1097.57	829.749	Alkbh7	alkB homolog 7 [Source:MGI Symbol;Acc:MGI:1913650]
ENSMUSG00000002664	12.8438	9.91905	7.2533	15.0029	13.311	11.8528	25.7153	12.6833	15.1177	15.8691	16.4249	21.8068	Pspn	persephin [Source:MGI Symbol;Acc:MGI:1201684]
ENSMUSG00000002668	93.8588	78.3605	105.691	110.646	78.2019	96.9775	104.918	139.516	103.664	86.8132	69.5643	111.215	Dennd1c	DENN/MADD domain containing 1C [Source:MGI Symbol;Acc:MGI:1918035]
ENSMUSG00000002679	244.033	251.944	260.082	255.049	316.135	218.738	266.41	255.617	259.16	227.768	239.61	259.501	Med6	mediator complex subunit 6 [Source:MGI Symbol;Acc:MGI:1917042]
ENSMUSG00000002688	338.88	321.377	342.977	436.959	430.942	328.646	457.732	440.012	464.329	632.896	375.84	364.174	Prkd1	protein kinase D1 [Source:MGI Symbol;Acc:MGI:99879]
ENSMUSG00000002699	10.8679	18.8462	35.2303	34.6941	23.2942	23.7056	26.7439	57.5626	22.6765	13.0687	24.1543	58.8784	Lcp2	lymphocyte cytosolic protein 2 [Source:MGI Symbol;Acc:MGI:1321402]
ENSMUSG00000002718	822.006	956.197	901.481	694.82	751.237	919.131	822.889	788.314	776.401	860.664	860.858	887.537	Cse1l	chromosome segregation 1-like (S. cerevisiae) [Source:MGI Symbol;Acc:MGI:1339951]
ENSMUSG00000002728	1257.71	1327.17	1106.65	1156.16	1266.2	1212.22	1524.4	1761.02	1516.09	1542.1	1643.46	1620.25	Naa20	N(alpha)-acetyltransferase 20, NatB catalytic subunit [Source:MGI Symbol;Acc:MGI:1915127]
ENSMUSG00000002731	685.664	449.333	583.372	624.494	535.766	525.833	450.532	351.229	483.766	433.132	411.589	448.13	Prkra	protein kinase, interferon inducible double stranded RNA dependent activator [Source:MGI Symbol;Acc:MGI:1344375]
ENSMUSG00000002732	457.438	371.964	377.171	406.953	462.556	484.887	415.559	377.571	530.199	401.394	407.724	499.376	Fkbp7	FK506 binding protein 7 [Source:MGI Symbol;Acc:MGI:1336879]
ENSMUSG00000002733	534.501	624.9	535.708	537.29	699.657	604.493	638.768	672.214	697.573	647.832	694.677	653.114	Plekha3	pleckstrin homology domain-containing, family A (phosphoinositide binding specific) member 3 [Source:MGI Symbol;Acc:MGI:1932515]
ENSMUSG00000002741	1806.04	1918.34	1726.28	1862.23	1838.58	1691.72	1931.73	2046.89	2116.48	1936.03	1968.09	1957.16	Ykt6	YKT6 v-SNARE homolog (S. cerevisiae) [Source:MGI Symbol;Acc:MGI:1927550]
ENSMUSG00000002748	3510.32	3243.53	3123.06	3351.27	3603.11	3588.17	3592.94	3627.42	3532.14	3557.47	3431.84	3732.23	Baz1b	bromodomain adjacent to zinc finger domain, 1B [Source:MGI Symbol;Acc:MGI:1353499]
ENSMUSG00000002763	7967.13	6088.31	5715.6	7262.33	7177.1	6819.67	6887.58	5225.51	5395.93	6066.65	6210.54	5508.4	Pex6	peroxisomal biogenesis factor 6 [Source:MGI Symbol;Acc:MGI:2385054]
ENSMUSG00000002767	2859.24	2585.9	2434	2699.58	2569.85	2620.55	2685.71	2426.41	2352.96	2341.16	2712.04	2511.05	Mrpl2	mitochondrial ribosomal protein L2 [Source:MGI Symbol;Acc:MGI:1351622]
ENSMUSG00000002768	1316.99	1199.21	1100.43	1327.75	1257.05	1309.2	1394.8	1395.16	1458.86	1300.33	1516.89	1477.41	Mea1	male enhanced antigen 1 [Source:MGI Symbol;Acc:MGI:96957]
ENSMUSG00000002769	72.1231	92.2472	41.4474	90.0172	108.152	105.598	96.6895	78.0509	102.584	121.352	114.974	146.106	Gnmt	glycine N-methyltransferase [Source:MGI Symbol;Acc:MGI:1202304]
ENSMUSG00000002771	35.5676	24.7976	32.1217	46.884	40.7648	31.2483	28.8011	22.4396	23.7564	28.0043	27.0528	17.4454	Grin2d	glutamate receptor, ionotropic, NMDA2D (epsilon 4) [Source:MGI Symbol;Acc:MGI:95823]
ENSMUSG00000002778	2071.81	2061.18	2024.71	2244.8	2303.63	2162.6	2185.8	2198.11	2405.87	2254.34	2204.8	2295.17	Kdelr1	KDEL (Lys-Asp-Glu-Leu) endoplasmic reticulum protein retention receptor 1 [Source:MGI Symbol;Acc:MGI:1915387]
ENSMUSG00000002781	4379.75	3474.64	3542.72	3630.69	3559.85	3126.99	4458	3322.04	4112.01	4174.5	3428.94	3571.95	Tmem143	transmembrane protein 143 [Source:MGI Symbol;Acc:MGI:1917459]
ENSMUSG00000002791	1.97598	12.8948	6.21711	9.37679	11.6471	7.54269	7.20028	0	2.15967	2.80043	2.89851	4.36136	Pdxk-ps	pyridoxal (pyridoxine, vitamin B6) kinase, pseudogene [Source:MGI Symbol;Acc:MGI:1933201]
ENSMUSG00000002797	150.174	136.883	112.944	128.462	136.437	150.854	127.548	150.248	120.941	126.953	144.926	136.293	Ggct	gamma-glutamyl cyclotransferase [Source:MGI Symbol;Acc:MGI:95700]
ENSMUSG00000002799	967.24	1240.87	1382.27	1202.1	1515.78	1552.72	1199.36	1697.61	1641.35	1417.95	1561.33	1549.37	Jag2	jagged 2 [Source:MGI Symbol;Acc:MGI:1098270]
ENSMUSG00000002803	791.378	655.649	585.445	579.486	511.64	462.259	424.817	389.279	475.127	420.997	480.187	449.22	Btbd6	BTB (POZ) domain containing 6 [Source:MGI Symbol;Acc:MGI:3026623]
ENSMUSG00000002804	363.58	262.855	260.082	279.428	253.74	279.08	309.612	232.201	258.08	230.568	314.005	242.056	Nudt14	nudix (nucleoside diphosphate linked moiety X)-type motif 14 [Source:MGI Symbol;Acc:MGI:1913424]
ENSMUSG00000002808	182.778	821.297	427.944	44.0709	129.782	628.199	70.9742	358.059	93.9456	842.928	675.353	727.257	Epdr1	ependymin related protein 1 (zebrafish) [Source:MGI Symbol;Acc:MGI:2145369]
ENSMUSG00000002812	3918.36	3853.55	3879.48	4281.44	3886.8	3448.09	3625.86	3728.88	3759.98	3978.47	3465.65	3291.74	Flii	flightless I actin binding protein [Source:MGI Symbol;Acc:MGI:1342286]
ENSMUSG00000002814	215.381	266.822	207.237	204.414	207.984	158.397	224.237	220.494	224.606	234.302	213.524	212.616	Top3a	topoisomerase (DNA) III alpha [Source:MGI Symbol;Acc:MGI:1197527]
ENSMUSG00000002820	1065.05	1445.21	1212.34	1414.96	1549.06	1266.09	1679.72	2127.86	2054.92	1915.49	1890.8	1910.28	Atg4d	autophagy related 4D, cysteine peptidase [Source:MGI Symbol;Acc:MGI:2444308]
ENSMUSG00000002825	181.79	207.308	190.658	272.865	243.757	240.289	284.925	242.933	280.757	248.304	229.949	225.7	Qtrt1	queuine tRNA-ribosyltransferase catalytic subunit 1 [Source:MGI Symbol;Acc:MGI:1931441]
ENSMUSG00000002831	16070.6	14720.9	14304.5	19590.9	16500.6	14486.3	13834.8	13339.9	16092.8	15844.8	13812.4	10447.6	Plin4	perilipin 4 [Source:MGI Symbol;Acc:MGI:1929709]
ENSMUSG00000002833	1496.8	1352.96	1502.47	1702.83	1358.55	1494.53	1033.75	1025.39	1022.6	1117.37	1009.65	1029.28	Hdgfl2	HDGF like 2 [Source:MGI Symbol;Acc:MGI:1194492]
ENSMUSG00000002835	47.4234	48.6034	82.8948	55.3231	41.5967	34.4809	23.6581	25.3665	34.5547	29.8712	35.7483	32.7102	Chaf1a	chromatin assembly factor 1, subunit A (p150) [Source:MGI Symbol;Acc:MGI:1351331]
ENSMUSG00000002844	888.201	969.091	907.698	854.226	879.355	901.891	955.58	791.241	872.506	839.194	825.11	821.026	Adprh	ADP-ribosylarginine hydrolase [Source:MGI Symbol;Acc:MGI:1098234]
ENSMUSG00000002845	334.928	387.835	369.918	421.018	396.833	359.894	385.729	395.133	416.816	341.652	272.46	320.56	Tmem39a	transmembrane protein 39a [Source:MGI Symbol;Acc:MGI:1915096]
ENSMUSG00000002846	1156.93	1079.19	1066.23	1047.39	1090.67	1089.38	1105.76	1089.79	1056.08	1146.31	1118.83	1010.75	Timmdc1	translocase of inner mitochondrial membrane domain containing 1 [Source:MGI Symbol;Acc:MGI:1922139]
ENSMUSG00000002847	136.342	174.575	247.648	176.284	243.757	343.731	216.008	336.595	244.043	247.371	214.49	227.881	Pla1a	phospholipase A1 member A [Source:MGI Symbol;Acc:MGI:1934677]
ENSMUSG00000002870	107.691	158.705	174.079	114.397	129.782	128.226	113.147	84.8804	90.7061	133.487	127.535	122.118	Mcm2	minichromosome maintenance complex component 2 [Source:MGI Symbol;Acc:MGI:105380]
ENSMUSG00000002871	811.138	801.459	718.076	744.517	742.086	782.285	907.236	861.487	848.75	818.658	663.759	855.917	Tpra1	transmembrane protein, adipocyte asscociated 1 [Source:MGI Symbol;Acc:MGI:1345190]
ENSMUSG00000002881	1315.01	1119.86	1051.73	1143.97	1163.88	1119.55	1172.62	1314.18	1239.65	1116.44	1135.25	1118.69	Nab1	Ngfi-A binding protein 1 [Source:MGI Symbol;Acc:MGI:107564]
ENSMUSG00000002885	1264.62	1432.31	1418.54	1281.81	1623.1	1305.96	1624.18	1850.78	1954.5	1530.9	1687.9	1485.04	Adgre5	adhesion G protein-coupled receptor E5 [Source:MGI Symbol;Acc:MGI:1347095]
ENSMUSG00000002897	148.198	136.883	147.138	173.471	189.681	183.18	206.751	273.178	195.45	185.762	257.001	214.797	Il17ra	interleukin 17 receptor A [Source:MGI Symbol;Acc:MGI:107399]
ENSMUSG00000002900	4193.02	4157.07	3917.82	4779.35	4870.15	4785.3	6068.81	5753.33	6089.19	5789.41	6612.47	6067.74	Lamb1	laminin B1 [Source:MGI Symbol;Acc:MGI:96743]
ENSMUSG00000002908	454.474	392.794	362.665	389.137	407.648	481.655	386.758	300.496	402.778	443.401	399.028	406.697	Kcnn1	potassium intermediate/small conductance calcium-activated channel, subfamily N, member 1 [Source:MGI Symbol;Acc:MGI:1933993]
ENSMUSG00000002910	252.925	276.742	239.359	222.23	304.488	437.476	222.18	251.714	194.37	296.845	237.678	307.476	Arrdc2	arrestin domain containing 2 [Source:MGI Symbol;Acc:MGI:1918057]
ENSMUSG00000002944	45316	54448.6	53958.3	52218.4	63324.4	51014.5	65327.1	65726.7	64492	60926.1	54408.9	52434.5	Cd36	CD36 molecule [Source:MGI Symbol;Acc:MGI:107899]
ENSMUSG00000002948	1151.99	1096.06	1161.56	1203.04	1080.68	1017.19	1105.76	1051.74	1111.15	1110.84	1034.77	1070.71	Map2k7	mitogen-activated protein kinase kinase 7 [Source:MGI Symbol;Acc:MGI:1346871]
ENSMUSG00000002949	4843.12	3951.75	3566.55	4036.71	4064.83	3640.97	4410.69	3994.26	3872.29	4161.43	4217.33	3945.94	Timm44	translocase of inner mitochondrial membrane 44 [Source:MGI Symbol;Acc:MGI:1343262]
ENSMUSG00000002957	2119.23	2188.14	2017.45	2464.22	2337.74	2331.77	2719.65	2939.59	3117.48	2763.09	2527.5	2842.52	Ap2a2	adaptor-related protein complex 2, alpha 2 subunit [Source:MGI Symbol;Acc:MGI:101920]
ENSMUSG00000002963	715.303	667.552	761.596	703.259	715.464	719.788	666.54	582.455	606.867	657.166	599.026	581.151	Pnkp	polynucleotide kinase 3'- phosphatase [Source:MGI Symbol;Acc:MGI:1891698]
ENSMUSG00000002968	1667.72	1685.25	1586.4	1854.73	1664.7	1604.44	1587.15	1935.66	1876.75	1807.21	1595.15	1781.62	Med25	mediator complex subunit 25 [Source:MGI Symbol;Acc:MGI:1922863]
ENSMUSG00000002980	1857.42	2333.95	2437.11	2363.89	2477.5	2368.41	1906.02	2621.54	2319.48	1713.86	2109.15	2420.56	Bcam	basal cell adhesion molecule [Source:MGI Symbol;Acc:MGI:1929940]
ENSMUSG00000002981	2626.07	2569.03	2472.34	3049.33	2916.76	2817.73	3335.79	3289.85	3539.7	3541.6	3376.77	3184.88	Clptm1	cleft lip and palate associated transmembrane protein 1 [Source:MGI Symbol;Acc:MGI:1927155]
ENSMUSG00000002983	619.468	519.758	502.55	677.942	411.808	483.81	412.473	444.89	439.493	336.051	488.882	388.161	Relb	avian reticuloendotheliosis viral (v-rel) oncogene related B [Source:MGI Symbol;Acc:MGI:103289]
ENSMUSG00000002984	2371.17	2552.17	2152.16	2411.71	2550.71	2449.22	2441.92	2581.53	2377.8	2396.23	2551.66	2240.65	Tomm40	translocase of outer mitochondrial membrane 40 [Source:MGI Symbol;Acc:MGI:1858259]
ENSMUSG00000002985	18309.4	18133	20623.2	16802.3	22123.6	20426.7	18543.8	16861.9	15978.3	13849	18656.8	24965.5	Apoe	apolipoprotein E [Source:MGI Symbol;Acc:MGI:88057]
ENSMUSG00000002992	0	0	0	0	0	0	0	0	2.15967	0	0	0	Apoc2	apolipoprotein C-II [Source:MGI Symbol;Acc:MGI:88054]
ENSMUSG00000002996	1023.56	899.658	856.925	833.597	756.229	837.239	985.41	957.099	844.431	920.406	872.452	826.478	Hbp1	high mobility group box transcription factor 1 [Source:MGI Symbol;Acc:MGI:894659]
ENSMUSG00000002997	24486.3	23434.8	20174.5	23713	25108.6	20372.8	27522.6	18863	23552.3	25501.6	21544.6	18745.1	Prkar2b	protein kinase, cAMP dependent regulatory, type II beta [Source:MGI Symbol;Acc:MGI:97760]
ENSMUSG00000003031	1275.49	1187.31	1198.87	1008.01	1018.29	1030.12	969.981	943.441	1006.41	1032.42	881.148	1043.46	Cdkn1b	cyclin-dependent kinase inhibitor 1B [Source:MGI Symbol;Acc:MGI:104565]
ENSMUSG00000003032	597.733	2263.53	2381.15	2778.34	2647.22	2694.9	2874.97	3866.45	3797.78	1921.09	1947.8	1920.09	Klf4	Kruppel-like factor 4 (gut) [Source:MGI Symbol;Acc:MGI:1342287]
ENSMUSG00000003033	1443.45	1395.61	1463.09	1665.32	1627.26	1349.06	1495.6	1458.58	1493.41	1456.22	1481.14	1367.29	Ap1m1	adaptor-related protein complex AP-1, mu subunit 1 [Source:MGI Symbol;Acc:MGI:102776]
ENSMUSG00000003037	1030.47	939.334	862.106	1065.2	967.54	981.628	1083.13	1121.98	1178.1	1067.9	1064.72	1099.06	Rab8a	RAB8A, member RAS oncogene family [Source:MGI Symbol;Acc:MGI:96960]
ENSMUSG00000003038	41.4955	25.7895	48.7007	40.3202	40.7648	33.4034	38.0586	30.2447	14.0378	17.736	49.2747	19.6261	Hmgn2	high mobility group nucleosomal binding domain 2 [Source:MGI Symbol;Acc:MGI:96136]
ENSMUSG00000003039	2136.03	2127.64	1935.59	2335.76	2168.02	2340.39	2709.36	2770.81	2560.29	2488.64	2791.27	2632.08	Fam32a	family with sequence similarity 32, member A [Source:MGI Symbol;Acc:MGI:1915172]
ENSMUSG00000003051	0	2.97572	0	0	0.831935	4.31011	0	0	0	1.86695	0	9.81306	Elf3	E74-like factor 3 [Source:MGI Symbol;Acc:MGI:1101781]
ENSMUSG00000003062	264.781	247.976	264.227	248.485	270.379	269.382	237.609	232.201	236.484	230.568	221.253	273.675	Stard3nl	STARD3 N-terminal like [Source:MGI Symbol;Acc:MGI:1923455]
ENSMUSG00000003068	4775.93	4968.45	4462.85	5090.66	4658.83	4978.18	4121.65	4123.04	4369.01	4230.51	4765.15	4338.46	Stk11	serine/threonine kinase 11 [Source:MGI Symbol;Acc:MGI:1341870]
ENSMUSG00000003070	66.1952	64.4738	27.977	50.6347	34.9413	26.9382	25.7153	10.732	46.4329	42.0064	19.3234	32.7102	Efna2	ephrin A2 [Source:MGI Symbol;Acc:MGI:102707]
ENSMUSG00000003072	23058.6	19954.2	20236.7	20960.9	21142.8	23781	21520.6	20077.6	21161.5	21499.8	22777.5	21476.4	Atp5d	ATP synthase, H+ transporting, mitochondrial F1 complex, delta subunit [Source:MGI Symbol;Acc:MGI:1913293]
ENSMUSG00000003099	2101.45	1908.43	1753.23	1937.25	1806.13	1716.5	1908.07	2042.98	2073.28	2028.44	1958.43	2151.24	Ppp5c	protein phosphatase 5, catalytic subunit [Source:MGI Symbol;Acc:MGI:102666]
ENSMUSG00000003119	763.715	967.108	857.961	1121.46	915.128	826.464	981.296	1049.78	1017.2	875.6	907.234	774.142	Cdk12	cyclin-dependent kinase 12 [Source:MGI Symbol;Acc:MGI:1098802]
ENSMUSG00000003123	27628.1	26049.4	25547.1	27348.4	27381.5	22142.1	25629.9	19255.2	21672.3	22253.1	19792	17638.4	Lipe	lipase, hormone sensitive [Source:MGI Symbol;Acc:MGI:96790]
ENSMUSG00000003131	1167.8	1291.46	1323.21	1243.36	1311.96	1237	1458.57	1681.02	1679.14	1564.5	1628	1517.75	Pafah1b2	platelet-activating factor acetylhydrolase, isoform 1b, subunit 2 [Source:MGI Symbol;Acc:MGI:108415]
ENSMUSG00000003134	432.739	449.333	382.352	340.378	331.942	328.646	329.156	355.132	290.475	390.193	302.411	358.722	Tbc1d8	TBC1 domain family, member 8 [Source:MGI Symbol;Acc:MGI:1927225]
ENSMUSG00000003135	399.147	513.807	398.931	435.083	418.463	469.802	421.731	532.698	467.568	555.418	465.694	505.918	Cnot11	CCR4-NOT transcription complex, subunit 11 [Source:MGI Symbol;Acc:MGI:106580]
ENSMUSG00000003153	69.1591	61.4981	58.0264	64.6999	100.664	92.6674	95.6609	84.8804	84.2271	79.3454	76.3275	76.3238	Slc2a3	solute carrier family 2 (facilitated glucose transporter), member 3 [Source:MGI Symbol;Acc:MGI:95757]
ENSMUSG00000003154	782.486	780.629	808.224	806.404	789.506	791.983	701.513	860.511	870.347	773.851	652.165	861.369	Foxj2	forkhead box J2 [Source:MGI Symbol;Acc:MGI:1926805]
ENSMUSG00000003161	1993.76	1591.02	1819.54	1670.01	1898.47	1693.87	1802.13	1480.04	1535.52	1325.53	1708.19	1477.41	Sri	sorcin [Source:MGI Symbol;Acc:MGI:98419]
ENSMUSG00000003166	988.976	942.31	911.843	1127.09	1029.94	1012.88	927.808	979.539	964.292	1034.29	1003.85	1017.29	Dgcr2	DiGeorge syndrome critical region gene 2 [Source:MGI Symbol;Acc:MGI:892866]
ENSMUSG00000003184	982.06	943.302	992.665	1225.55	1280.35	1134.64	1030.67	1036.13	1120.87	1115.5	1081.14	1136.13	Irf3	interferon regulatory factor 3 [Source:MGI Symbol;Acc:MGI:1859179]
ENSMUSG00000003190	225.261	170.608	184.441	124.711	161.395	146.544	92.5751	127.808	147.937	137.221	151.689	121.028	Bcl2l12	BCL2-like 12 (proline rich) [Source:MGI Symbol;Acc:MGI:1922986]
ENSMUSG00000003198	94.8468	122.004	117.089	85.3288	130.614	88.3573	90.5178	112.198	96.1053	106.416	112.076	85.0465	Zfp959	zinc finger protein 959 [Source:MGI Symbol;Acc:MGI:2385058]
ENSMUSG00000003199	3133.9	2543.24	2512.75	2873.05	2797.8	3077.42	3011.78	2807.88	3061.33	2881.64	3180.63	3129.28	Mpnd	MPN domain containing [Source:MGI Symbol;Acc:MGI:1915297]
ENSMUSG00000003200	591.805	644.738	648.652	747.33	716.296	676.687	610.995	621.48	796.918	645.031	628.011	629.126	Sh3gl1	SH3-domain GRB2-like 1 [Source:MGI Symbol;Acc:MGI:700010]
ENSMUSG00000003206	10.8679	0.991905	6.21711	8.43911	10.8152	2.15506	9.25751	5.85382	3.2395	4.66738	0.966171	5.4517	Ebi3	Epstein-Barr virus induced gene 3 [Source:MGI Symbol;Acc:MGI:1354171]
ENSMUSG00000003208	228.225	201.357	178.224	195.975	178.866	216.583	169.721	184.395	161.975	206.298	174.877	155.919	Yju2	YJU2 splicing factor [Source:MGI Symbol;Acc:MGI:1920136]
ENSMUSG00000003226	2225.94	2774.36	2604.97	2193.23	2351.05	2603.31	3153.72	3332.77	2564.61	2789.22	3023.15	2889.4	Ranbp2	RAN binding protein 2 [Source:MGI Symbol;Acc:MGI:894323]
ENSMUSG00000003227	0	0.991905	2.07237	0	0	0	3.08584	1.95127	2.15967	0	0	0	Edar	ectodysplasin-A receptor [Source:MGI Symbol;Acc:MGI:1343498]
ENSMUSG00000003228	1015.65	1087.13	1339.79	1138.34	980.851	848.014	1244.62	1496.63	1241.81	1033.36	926.558	1060.9	Grk5	G protein-coupled receptor kinase 5 [Source:MGI Symbol;Acc:MGI:109161]
ENSMUSG00000003233	1116.43	1074.23	1111.83	1304.31	1257.89	954.689	1362.91	1742.49	1811.96	1721.33	1452.15	1527.57	Dvl3	dishevelled segment polarity protein 3 [Source:MGI Symbol;Acc:MGI:108100]
ENSMUSG00000003234	1387.13	1483.89	1290.05	1545.3	1414.29	1496.69	1484.29	1653.7	1713.7	1678.39	1616.4	1584.26	Abcf3	ATP-binding cassette, sub-family F (GCN20), member 3 [Source:MGI Symbol;Acc:MGI:1351656]
ENSMUSG00000003235	1428.63	1381.72	1341.86	1461.84	1423.44	1538.71	1484.29	1694.68	1556.04	1652.25	1566.16	1609.34	Eif2b5	eukaryotic translation initiation factor 2B, subunit 5 epsilon [Source:MGI Symbol;Acc:MGI:2446176]
ENSMUSG00000003269	1021.58	827.249	849.672	1109.27	895.162	947.147	963.809	1158.08	1036.64	965.213	1035.73	1075.08	Cyth2	cytohesin 2 [Source:MGI Symbol;Acc:MGI:1334255]
ENSMUSG00000003271	0.987988	0	0	0.937679	2.4958	5.38764	5.14306	2.92691	3.2395	0	0.966171	1.09034	Sult2b1	sulfotransferase family, cytosolic, 2B, member 1 [Source:MGI Symbol;Acc:MGI:1926342]
ENSMUSG00000003273	291.456	239.049	225.888	294.431	281.194	269.382	232.466	245.86	403.858	334.184	274.392	349.999	Car11	carbonic anhydrase 11 [Source:MGI Symbol;Acc:MGI:1336193]
ENSMUSG00000003279	227.237	117.045	104.655	244.734	169.715	158.397	252.01	168.785	250.522	221.234	205.794	149.377	Dlgap1	DLG associated protein 1 [Source:MGI Symbol;Acc:MGI:1346065]
ENSMUSG00000003282	106.703	106.134	92.2205	72.2013	51.5799	64.6517	84.3462	38.0498	56.1514	59.7424	56.0379	45.7943	Plag1	pleiomorphic adenoma gene 1 [Source:MGI Symbol;Acc:MGI:1891916]
ENSMUSG00000003283	16.7958	27.7733	46.6283	25.3173	30.7816	21.5506	44.2303	55.6113	16.1975	15.8691	25.1204	33.8005	Hck	hemopoietic cell kinase [Source:MGI Symbol;Acc:MGI:96052]
ENSMUSG00000003299	3298.89	2838.83	2668.18	3018.39	2931.74	2906.09	3327.56	3003.01	3046.21	3033.79	3017.35	3097.66	Mrpl4	mitochondrial ribosomal protein L4 [Source:MGI Symbol;Acc:MGI:2137210]
ENSMUSG00000003308	1234.98	1324.19	1246.53	1263.99	1241.25	1265.02	1242.56	1325.89	1272.04	1414.21	1299.5	1439.25	Keap1	kelch-like ECH-associated protein 1 [Source:MGI Symbol;Acc:MGI:1858732]
ENSMUSG00000003309	0	0	0	0	0	2.15506	0	0	0	0	0	0	Ap1m2	adaptor protein complex AP-1, mu 2 subunit [Source:MGI Symbol;Acc:MGI:1336974]
ENSMUSG00000003316	1683.53	1836.02	1897.25	1821.91	1676.35	1698.18	1701.32	1778.59	1857.32	1847.35	1585.49	1551.55	Glg1	golgi apparatus protein 1 [Source:MGI Symbol;Acc:MGI:104967]
ENSMUSG00000003341	5.92793	2.97572	4.14474	10.3145	8.31935	0	1.02861	0.975637	2.15967	0.933475	0	4.36136	Atp8b3	ATPase, class I, type 8B, member 3 [Source:MGI Symbol;Acc:MGI:1914581]
ENSMUSG00000003344	1346.63	1146.64	1210.26	1300.56	1031.6	1215.45	887.692	764.899	772.082	974.548	816.414	758.877	Btbd2	BTB (POZ) domain containing 2 [Source:MGI Symbol;Acc:MGI:1933831]
ENSMUSG00000003345	2712.03	2905.29	2729.31	3059.65	2631.41	2898.55	2578.73	2797.15	2869.12	3003.92	2717.84	2764.01	Csnk1g2	casein kinase 1, gamma 2 [Source:MGI Symbol;Acc:MGI:1920014]
ENSMUSG00000003346	2400.81	2231.79	2121.07	2270.12	2247.06	2411.51	2223.86	2191.28	2228.78	2359.82	2381.61	2422.74	Abhd17a	abhydrolase domain containing 17A [Source:MGI Symbol;Acc:MGI:106388]
ENSMUSG00000003348	73.1111	58.5224	77.7139	79.7027	50.748	56.0314	54.5164	80.9778	48.5926	62.5428	48.3085	49.0653	Mob3a	MOB kinase activator 3A [Source:MGI Symbol;Acc:MGI:3050117]
ENSMUSG00000003352	45.4474	66.4576	75.6415	45.0086	67.3867	68.9618	74.06	124.881	89.6263	64.4098	72.4628	83.9562	Cacnb3	calcium channel, voltage-dependent, beta 3 subunit [Source:MGI Symbol;Acc:MGI:103307]
ENSMUSG00000003354	1.97598	1.98381	4.14474	9.37679	2.4958	6.46517	8.22889	1.95127	5.39917	2.80043	8.69554	0	Ccdc65	coiled-coil domain containing 65 [Source:MGI Symbol;Acc:MGI:2146001]
ENSMUSG00000003355	10.8679	15.8705	23.8323	14.0652	19.9664	33.4034	18.515	8.78073	24.8362	14.0021	28.9851	35.9812	Fkbp11	FK506 binding protein 11 [Source:MGI Symbol;Acc:MGI:1913370]
ENSMUSG00000003360	1439.5	1793.36	1713.85	1895.05	1908.46	1845.8	1700.3	1893.71	1841.12	2062.98	1630.9	1738	Ddx23	DEAD (Asp-Glu-Ala-Asp) box polypeptide 23 [Source:MGI Symbol;Acc:MGI:1921601]
ENSMUSG00000003363	785.45	804.435	714.968	891.733	891.002	834.006	880.492	886.854	837.952	989.484	925.591	979.126	Pld3	phospholipase D family, member 3 [Source:MGI Symbol;Acc:MGI:1333782]
ENSMUSG00000003378	933.648	624.9	633.109	837.348	719.623	698.238	451.561	365.864	477.287	486.341	430.912	471.027	Grik5	glutamate receptor, ionotropic, kainate 5 (gamma 2) [Source:MGI Symbol;Acc:MGI:95818]
ENSMUSG00000003379	90.8949	67.4496	97.4014	62.8245	54.9077	43.1011	28.8011	47.8062	48.5926	31.7382	44.4438	27.2585	Cd79a	CD79A antigen (immunoglobulin-associated alpha) [Source:MGI Symbol;Acc:MGI:101774]
ENSMUSG00000003380	5621.65	5314.63	5385.05	5678.59	5391.77	6491.03	5297.35	5865.53	6047.07	5405.75	6250.16	7020.7	Rabac1	Rab acceptor 1 (prenylated) [Source:MGI Symbol;Acc:MGI:1201692]
ENSMUSG00000003382	1384.17	1497.78	1253.78	1760.02	1243.74	1221.92	1311.48	1235.16	1266.65	1018.42	1042.5	995.481	Etv3	ets variant 3 [Source:MGI Symbol;Acc:MGI:1350926]
ENSMUSG00000003402	1835.68	1730.87	1538.73	1960.69	1892.65	1800.55	2096.31	2041.03	2097.04	2112.45	2007.7	1957.16	Prkcsh	protein kinase C substrate 80K-H [Source:MGI Symbol;Acc:MGI:107877]
ENSMUSG00000003410	25.6877	17.8543	25.9046	20.6289	12.479	14.0079	17.4864	12.6833	10.7983	10.2682	16.4249	17.4454	Elavl3	ELAV like RNA binding protein 3 [Source:MGI Symbol;Acc:MGI:109157]
ENSMUSG00000003411	6.91591	3.96762	6.21711	10.3145	2.4958	8.62022	3.08584	1.95127	2.15967	4.66738	11.594	1.09034	Rab3b	RAB3B, member RAS oncogene family [Source:MGI Symbol;Acc:MGI:1917158]
ENSMUSG00000003418	124.486	98.1986	131.596	88.1419	132.278	115.295	132.691	109.271	90.7061	108.283	107.245	111.215	St8sia6	ST8 alpha-N-acetyl-neuraminide alpha-2,8-sialyltransferase 6 [Source:MGI Symbol;Acc:MGI:2386797]
ENSMUSG00000003420	8138.06	8143.54	7906.09	9576.52	9549.78	9015.67	8250.49	7624.6	8887.04	8515.16	8447.23	8430.51	Fcgrt	Fc receptor, IgG, alpha chain transporter [Source:MGI Symbol;Acc:MGI:103017]
ENSMUSG00000003421	644.168	690.366	625.856	672.316	619.791	671.3	642.882	574.65	552.875	601.158	590.33	672.74	Nosip	nitric oxide synthase interacting protein [Source:MGI Symbol;Acc:MGI:1913644]
ENSMUSG00000003423	1644.01	1474.96	1444.44	1595.93	1635.58	1698.18	1469.89	1521.02	1642.43	1560.77	1747.8	1644.23	Pih1d1	PIH1 domain containing 1 [Source:MGI Symbol;Acc:MGI:1916095]
ENSMUSG00000003429	8346.52	7506.74	6999.43	8327.53	7983.24	8909	8337.93	7368.98	6928.22	6989.86	7943.85	7986.74	Rps11	ribosomal protein S11 [Source:MGI Symbol;Acc:MGI:1351329]
ENSMUSG00000003435	1618.32	1835.02	1825.76	2349.82	2164.69	1926.62	2020.19	2510.31	2328.12	2312.22	1998.04	1888.47	Supt5	suppressor of Ty 5 [Source:MGI Symbol;Acc:MGI:1202400]
ENSMUSG00000003436	14.8198	15.8705	6.21711	13.1275	2.4958	9.69775	2.05722	1.95127	3.2395	2.80043	4.83085	0	Dll3	delta like canonical Notch ligand 3 [Source:MGI Symbol;Acc:MGI:1096877]
ENSMUSG00000003437	1510.63	1443.22	1564.64	1579.05	1615.62	1565.65	1279.59	1314.18	1205.1	1268.59	1305.3	1253.89	Paf1	Paf1, RNA polymerase II complex component [Source:MGI Symbol;Acc:MGI:1923988]
ENSMUSG00000003438	3656.54	2989.6	2796.66	3418.78	3543.21	3509.51	3797.63	2994.23	3304.29	3450.12	3308.17	3061.68	Timm50	translocase of inner mitochondrial membrane 50 [Source:MGI Symbol;Acc:MGI:1913775]
ENSMUSG00000003444	253.913	283.685	249.721	280.366	313.639	328.646	275.668	310.252	301.274	322.049	322.701	306.386	Med29	mediator complex subunit 29 [Source:MGI Symbol;Acc:MGI:1914474]
ENSMUSG00000003452	22.7237	17.8543	34.1941	19.6913	29.1177	24.7831	19.5436	6.82946	19.437	12.1352	10.6279	32.7102	Bicd1	BICD cargo adaptor 1 [Source:MGI Symbol;Acc:MGI:1101760]
ENSMUSG00000003458	1189.54	1185.33	1179.18	1401.83	1359.38	1107.7	1275.48	1368.82	1486.93	1426.35	1181.63	1084.89	Ncstn	nicastrin [Source:MGI Symbol;Acc:MGI:1891700]
ENSMUSG00000003464	4981.43	5542.77	5069.02	5102.85	5633.86	4653.84	6884.5	5946.5	6709.01	6532.46	6101.37	5773.35	Pex19	peroxisomal biogenesis factor 19 [Source:MGI Symbol;Acc:MGI:1334458]
ENSMUSG00000003469	6.91591	10.911	2.07237	2.81304	4.99161	6.46517	2.05722	0.975637	2.15967	5.60085	5.79702	7.63238	Phyhip	phytanoyl-CoA hydroxylase interacting protein [Source:MGI Symbol;Acc:MGI:1860417]
ENSMUSG00000003476	45.4474	238.057	90.1481	11.2522	19.1345	128.226	20.5722	74.1484	18.3572	211.899	148.79	189.719	Crhr2	corticotropin releasing hormone receptor 2 [Source:MGI Symbol;Acc:MGI:894312]
ENSMUSG00000003477	143.258	120.021	65.2797	108.771	146.42	160.552	102.861	92.6855	43.1934	114.817	40.5792	73.0528	Inmt	indolethylamine N-methyltransferase [Source:MGI Symbol;Acc:MGI:102963]
ENSMUSG00000003484	3.95195	0.991905	0	4.6884	2.4958	5.38764	6.17167	0	4.31934	6.53433	1.93234	2.18068	Cyp4f18	cytochrome P450, family 4, subfamily f, polypeptide 18 [Source:MGI Symbol;Acc:MGI:1919304]
ENSMUSG00000003500	18356.8	9871.44	13143	11011.2	13676.2	15256.7	8939.66	7103.61	13041.2	7161.62	12639.4	12073.3	Impdh1	inosine monophosphate dehydrogenase 1 [Source:MGI Symbol;Acc:MGI:96567]
ENSMUSG00000003518	1083.82	1244.84	1503.5	1233.05	1694.65	1780.08	1621.09	1782.49	1913.47	1908.02	1517.85	1676.94	Dusp3	dual specificity phosphatase 3 (vaccinia virus phosphatase VH1-related) [Source:MGI Symbol;Acc:MGI:1919599]
ENSMUSG00000003526	1765.53	1021.66	910.807	1600.62	1553.22	1247.78	1856.64	1562.97	1246.13	1617.71	1516.89	1555.92	Prodh	proline dehydrogenase [Source:MGI Symbol;Acc:MGI:97770]
ENSMUSG00000003527	417.919	396.762	405.148	426.644	356.9	326.491	449.503	363.912	394.14	380.858	394.198	345.638	Ess2	ess-2 splicing factor [Source:MGI Symbol;Acc:MGI:107854]
ENSMUSG00000003528	4453.85	2781.3	2580.1	3697.27	3488.3	3230.43	3648.49	2978.62	4088.25	3545.34	2923.63	3540.33	Slc25a1	solute carrier family 25 (mitochondrial carrier, citrate transporter), member 1 [Source:MGI Symbol;Acc:MGI:1345283]
ENSMUSG00000003531	2614.22	2138.55	2038.18	2565.49	2203.79	2698.13	2630.16	2345.43	2436.11	2553.05	2551.66	2851.24	Dgcr6	DiGeorge syndrome critical region gene 6 [Source:MGI Symbol;Acc:MGI:1202877]
ENSMUSG00000003534	302.324	315.426	327.434	255.986	196.337	276.925	246.867	258.544	277.517	286.577	289.851	322.741	Ddr1	discoidin domain receptor family, member 1 [Source:MGI Symbol;Acc:MGI:99216]
ENSMUSG00000003541	302.324	117.045	96.3652	131.275	151.412	212.273	257.153	151.224	187.891	147.489	196.133	215.887	Ier3	immediate early response 3 [Source:MGI Symbol;Acc:MGI:104814]
ENSMUSG00000003545	165.982	115.061	68.3882	290.681	56.5716	23.7056	86.4034	53.66	89.6263	35.4721	119.805	176.635	Fosb	FBJ osteosarcoma oncogene B [Source:MGI Symbol;Acc:MGI:95575]
ENSMUSG00000003546	993.916	859.982	896.3	1044.57	932.599	871.72	809.517	836.12	900.582	913.872	922.693	921.338	Klc4	kinesin light chain 4 [Source:MGI Symbol;Acc:MGI:1922014]
ENSMUSG00000003549	223.285	375.932	454.885	729.514	794.498	717.633	471.104	716.117	728.888	525.546	492.747	415.42	Ercc1	excision repair cross-complementing rodent repair deficiency, complementation group 1 [Source:MGI Symbol;Acc:MGI:95412]
ENSMUSG00000003555	2.96396	2.97572	2.07237	0	0.831935	1.07753	4.11445	0	1.07983	0.933475	0	2.18068	Cyp17a1	cytochrome P450, family 17, subfamily a, polypeptide 1 [Source:MGI Symbol;Acc:MGI:88586]
ENSMUSG00000003559	383.339	487.025	476.645	361.944	389.345	443.941	319.898	241.958	316.391	398.594	382.604	396.884	As3mt	arsenic (+3 oxidation state) methyltransferase [Source:MGI Symbol;Acc:MGI:1929882]
ENSMUSG00000003573	234.153	226.154	318.109	309.434	271.211	283.39	234.523	259.519	255.921	220.3	209.659	240.965	Homer3	homer scaffolding protein 3 [Source:MGI Symbol;Acc:MGI:1347359]
ENSMUSG00000003575	264.781	344.191	369.918	373.196	342.757	326.491	294.183	352.205	414.656	413.529	327.532	342.367	Crtc1	CREB regulated transcription coactivator 1 [Source:MGI Symbol;Acc:MGI:2142523]
ENSMUSG00000003581	493.994	426.519	569.902	622.619	559.892	480.577	489.619	572.699	620.905	522.746	514.003	572.429	Rnf215	ring finger protein 215 [Source:MGI Symbol;Acc:MGI:1918923]
ENSMUSG00000003585	38.5315	32.7329	38.3388	25.3173	38.269	19.3955	12.3433	30.2447	35.6345	34.5386	30.9175	32.7102	Sec14l2	SEC14-like lipid binding 2 [Source:MGI Symbol;Acc:MGI:1915065]
ENSMUSG00000003604	401.123	382.875	365.773	378.822	400.161	392.22	499.905	585.382	516.161	521.813	582.601	619.313	Aven	apoptosis, caspase activation inhibitor [Source:MGI Symbol;Acc:MGI:1921518]
ENSMUSG00000003617	649.108	570.345	519.129	631.996	628.111	615.268	545.164	516.112	501.043	436.866	558.447	408.878	Cp	ceruloplasmin [Source:MGI Symbol;Acc:MGI:88476]
ENSMUSG00000003623	1602.52	1533.49	1414.39	1159.91	1234.59	1173.43	1337.2	776.607	966.452	1084.7	988.393	912.615	Crot	carnitine O-octanoyltransferase [Source:MGI Symbol;Acc:MGI:1921364]
ENSMUSG00000003644	653.06	635.811	532.599	601.052	438.43	435.321	427.902	457.574	400.619	394.86	320.769	333.644	Rps6ka1	ribosomal protein S6 kinase polypeptide 1 [Source:MGI Symbol;Acc:MGI:104558]
ENSMUSG00000003660	3094.38	3066.97	2968.67	3153.42	3009.11	2875.92	3340.93	3079.11	3208.19	3406.25	2873.39	2616.82	Snrnp200	small nuclear ribonucleoprotein 200 (U5) [Source:MGI Symbol;Acc:MGI:2444401]
ENSMUSG00000003662	1228.07	1186.32	1130.48	1152.41	1036.59	1077.53	1187.02	1254.67	1058.24	1202.32	1127.52	1107.79	Ciao1	cytosolic iron-sulfur protein assembly 1 [Source:MGI Symbol;Acc:MGI:1346998]
ENSMUSG00000003665	0.987988	3.96762	7.2533	10.3145	13.311	12.9303	9.25751	7.80509	5.39917	2.80043	10.6279	3.27102	Has1	hyaluronan synthase 1 [Source:MGI Symbol;Acc:MGI:106590]
ENSMUSG00000003680	702.459	711.196	621.711	644.186	714.632	594.795	849.633	690.751	666.258	721.576	657.962	715.263	Taf6l	TATA-box binding protein associated factor 6 like [Source:MGI Symbol;Acc:MGI:2444957]
ENSMUSG00000003721	733.087	895.69	726.366	707.01	737.926	798.448	910.321	939.538	905.981	952.145	995.156	992.21	Insig2	insulin induced gene 2 [Source:MGI Symbol;Acc:MGI:1920249]
ENSMUSG00000003731	2056.99	2491.67	2175.99	2261.68	2298.64	1936.32	2532.44	2686.9	2618.6	2934.85	2396.1	2339.87	Kpna6	karyopherin (importin) alpha 6 [Source:MGI Symbol;Acc:MGI:1100836]
ENSMUSG00000003746	461.39	357.086	478.718	416.33	501.657	499.973	415.559	466.354	476.207	428.465	496.612	478.659	Man1a	mannosidase 1, alpha [Source:MGI Symbol;Acc:MGI:104677]
ENSMUSG00000003752	83.979	115.061	136.776	168.782	150.58	132.536	182.064	161.956	182.492	160.558	142.027	172.274	Itpkc	inositol 1,4,5-trisphosphate 3-kinase C [Source:MGI Symbol;Acc:MGI:2442554]
ENSMUSG00000003762	564.141	565.386	488.043	644.186	556.564	537.686	766.316	768.802	809.876	668.368	716.899	741.431	Coq8b	coenzyme Q8B [Source:MGI Symbol;Acc:MGI:1924139]
ENSMUSG00000003778	981.072	950.245	1083.85	1157.1	1118.12	919.131	945.294	968.807	1016.12	1009.09	919.794	906.073	Brd8	bromodomain containing 8 [Source:MGI Symbol;Acc:MGI:1925906]
ENSMUSG00000003779	35.5676	26.7814	40.4112	30.9434	42.4287	36.6359	45.2589	58.5382	45.353	58.8089	37.6807	35.9812	Kif20a	kinesin family member 20A [Source:MGI Symbol;Acc:MGI:1201682]
ENSMUSG00000003808	739.015	754.84	777.139	904.861	783.682	883.573	783.802	883.927	872.506	793.454	838.636	754.515	Farsa	phenylalanyl-tRNA synthetase, alpha subunit [Source:MGI Symbol;Acc:MGI:1913840]
ENSMUSG00000003809	2820.71	2220.88	2047.5	2476.41	2264.53	2371.64	2445.01	2062.5	2268.73	2741.62	2259.87	2287.53	Gcdh	glutaryl-Coenzyme A dehydrogenase [Source:MGI Symbol;Acc:MGI:104541]
ENSMUSG00000003810	842.754	1255.75	1017.53	883.294	1029.94	1193.9	1164.39	1412.72	1199.7	1633.58	1436.7	1400	Mast2	microtubule associated serine/threonine kinase 2 [Source:MGI Symbol;Acc:MGI:894676]
ENSMUSG00000003812	367.531	330.304	301.53	388.199	345.253	330.801	348.699	310.252	319.631	281.909	367.145	323.831	Dnase2a	deoxyribonuclease II alpha [Source:MGI Symbol;Acc:MGI:1329019]
ENSMUSG00000003813	923.769	1144.66	993.701	974.249	1044.91	1048.43	980.267	1118.08	1113.31	1232.19	1113.99	1121.96	Rad23a	RAD23 homolog A, nucleotide excision repair protein [Source:MGI Symbol;Acc:MGI:105126]
ENSMUSG00000003814	5909.15	5759.99	5475.2	6289.95	6428.36	6220.57	6872.16	6968.97	6987.61	6523.12	6722.62	7076.31	Calr	calreticulin [Source:MGI Symbol;Acc:MGI:88252]
ENSMUSG00000003824	135.354	118.037	132.632	162.219	133.941	162.707	136.805	160.004	150.097	157.757	152.655	129.75	Syce2	synaptonemal complex central element protein 2 [Source:MGI Symbol;Acc:MGI:1919096]
ENSMUSG00000003847	1910.77	1940.17	2141.79	2041.33	2014.11	1970.8	2062.37	2289.82	2155.35	1980.83	2155.53	2098.91	Nfat5	nuclear factor of activated T cells 5 [Source:MGI Symbol;Acc:MGI:1859333]
ENSMUSG00000003848	315.168	454.293	442.451	521.35	554.068	522.601	552.365	606.846	565.833	624.495	574.872	529.905	Nob1	NIN1/RPN12 binding protein 1 homolog [Source:MGI Symbol;Acc:MGI:1914869]
ENSMUSG00000003849	44.4595	90.2634	65.2797	41.2579	60.7312	101.288	52.4592	54.6356	32.395	83.0793	84.0568	82.8659	Nqo1	NAD(P)H dehydrogenase, quinone 1 [Source:MGI Symbol;Acc:MGI:103187]
ENSMUSG00000003863	1.97598	11.9029	7.2533	2.81304	9.15128	6.46517	2.05722	7.80509	5.39917	7.4678	10.6279	5.4517	Ppfia3	protein tyrosine phosphatase, receptor type, f polypeptide (PTPRF), interacting protein (liprin), alpha 3 [Source:MGI Symbol;Acc:MGI:1924037]
ENSMUSG00000003865	5122.72	5314.63	4629.67	4707.15	4430.05	4264.85	4580.41	4899.65	4912.17	5652.19	4808.63	4347.19	Gys1	glycogen synthase 1, muscle [Source:MGI Symbol;Acc:MGI:101805]
ENSMUSG00000003868	1128.28	1274.6	1234.1	1092.4	1104.81	1018.26	1187.02	1087.83	1112.23	1172.44	990.325	926.789	Ruvbl2	RuvB-like protein 2 [Source:MGI Symbol;Acc:MGI:1342299]
ENSMUSG00000003872	5.92793	0	2.07237	3.75072	0	3.23258	1.02861	0	0	2.80043	0.966171	0	Lin7b	lin-7 homolog B (C. elegans) [Source:MGI Symbol;Acc:MGI:1330858]
ENSMUSG00000003873	393.219	456.276	421.727	429.457	435.934	550.617	451.561	567.82	521.56	477.939	511.104	517.912	Bax	BCL2-associated X protein [Source:MGI Symbol;Acc:MGI:99702]
ENSMUSG00000003882	10.8679	5.95143	19.6875	20.6289	19.1345	21.5506	10.2861	41.9524	12.958	9.33475	39.613	33.8005	Il7r	interleukin 7 receptor [Source:MGI Symbol;Acc:MGI:96562]
ENSMUSG00000003923	1425.67	1416.44	1280.72	1218.98	1209.63	1262.86	1283.71	1109.3	1079.83	1261.12	1274.38	1203.74	Tfam	transcription factor A, mitochondrial [Source:MGI Symbol;Acc:MGI:107810]
ENSMUSG00000003929	134.366	167.632	138.849	120.023	106.488	100.21	83.3176	85.856	62.6304	110.15	94.6847	83.9562	Zfp81	zinc finger protein 81 [Source:MGI Symbol;Acc:MGI:1890752]
ENSMUSG00000003934	42.4835	23.8057	29.0132	38.4449	44.0925	43.1011	36.0014	43.9036	28.0757	39.206	19.3234	31.6199	Efnb3	ephrin B3 [Source:MGI Symbol;Acc:MGI:109196]
ENSMUSG00000003948	2610.26	3082.84	3069.18	3480.67	3697.12	2681.97	5061.8	4654.76	5804.11	5326.41	4612.5	5415.72	Mmd	monocyte to macrophage differentiation-associated [Source:MGI Symbol;Acc:MGI:1914718]
ENSMUSG00000003949	1373.3	833.2	654.869	1019.26	753.733	822.154	759.115	459.525	821.754	878.4	562.311	824.297	Hlf	hepatic leukemia factor [Source:MGI Symbol;Acc:MGI:96108]
ENSMUSG00000003955	2194.32	2144.5	1858.92	2155.72	2184.66	2415.82	2375.06	2570.8	2315.17	2285.15	2740.06	2586.29	Fam162a	family with sequence similarity 162, member A [Source:MGI Symbol;Acc:MGI:1917436]
ENSMUSG00000003970	10179.2	9734.56	9603.36	9760.3	10200.4	11516.6	9780.04	9572.95	8876.24	8921.22	10326.4	10062.8	Rpl8	ribosomal protein L8 [Source:MGI Symbol;Acc:MGI:1350927]
ENSMUSG00000003974	0	0	0	0	0.831935	0	1.02861	0	0	0	0	0	Grm3	glutamate receptor, metabotropic 3 [Source:MGI Symbol;Acc:MGI:1351340]
ENSMUSG00000003992	483.126	393.786	418.619	391.95	396.001	373.902	423.788	263.422	331.509	294.978	299.513	378.348	Ssbp2	single-stranded DNA binding protein 2 [Source:MGI Symbol;Acc:MGI:1914220]
ENSMUSG00000004018	111.643	121.012	124.342	103.145	108.152	86.2022	98.7467	78.0509	79.9077	93.3475	85.9892	124.299	Fancl	Fanconi anemia, complementation group L [Source:MGI Symbol;Acc:MGI:1914280]
ENSMUSG00000004031	51.3754	40.6681	30.0494	21.5666	10.8152	17.2404	47.3161	15.6102	17.2774	24.2704	8.69554	17.4454	Brinp2	bone morphogenic protein/retinoic acid inducible neural-specific 2 [Source:MGI Symbol;Acc:MGI:2443333]
ENSMUSG00000004032	1031.46	1002.82	756.415	848.6	819.456	1031.19	880.492	826.364	863.868	962.413	1081.14	981.306	Gstm5	glutathione S-transferase, mu 5 [Source:MGI Symbol;Acc:MGI:1309466]
ENSMUSG00000004035	602.673	406.681	408.257	463.214	577.363	506.438	471.104	294.642	440.572	513.411	447.337	418.691	Gstm7	glutathione S-transferase, mu 7 [Source:MGI Symbol;Acc:MGI:1915562]
ENSMUSG00000004040	1624.25	1721.95	2051.65	2507.35	2136.41	1910.46	1951.28	2276.16	2146.71	1778.27	3077.25	2009.5	Stat3	signal transducer and activator of transcription 3 [Source:MGI Symbol;Acc:MGI:103038]
ENSMUSG00000004043	1846.55	2151.44	1629.92	1825.66	1862.7	1629.22	1988.31	1412.72	1495.57	1498.23	1332.35	1283.33	Stat5a	signal transducer and activator of transcription 5A [Source:MGI Symbol;Acc:MGI:103036]
ENSMUSG00000004044	16075.5	19275.7	19038.9	20042.9	19468.9	17754.4	15861.2	15696	17482.5	14093.6	15262.6	15044.5	Cavin1	caveolae associated 1 [Source:MGI Symbol;Acc:MGI:1277968]
ENSMUSG00000004054	1510.63	1721.95	1806.07	1908.18	1654.72	1543.02	1372.17	1775.66	1709.38	1592.51	1594.18	1531.93	Map3k11	mitogen-activated protein kinase kinase kinase 11 [Source:MGI Symbol;Acc:MGI:1346880]
ENSMUSG00000004056	11279.9	10427.9	9148.48	11473.4	10771.9	9565.21	12383.5	10505.7	11315.6	11356.7	10302.3	10773.7	Akt2	thymoma viral proto-oncogene 2 [Source:MGI Symbol;Acc:MGI:104874]
ENSMUSG00000004069	6286.57	5604.26	5077.31	5390.72	5847.67	4862.88	7887.4	6618.72	6988.69	6900.25	6487.84	6588.93	Dnaja3	DnaJ heat shock protein family (Hsp40) member A3 [Source:MGI Symbol;Acc:MGI:1933786]
ENSMUSG00000004070	1380.22	1246.82	1155.35	1249.93	1149.73	1118.47	1228.16	1131.74	1201.86	1161.24	1167.13	1140.5	Hmox2	heme oxygenase 2 [Source:MGI Symbol;Acc:MGI:109373]
ENSMUSG00000004071	5769.85	5060.7	4845.2	5193.81	4812.74	4594.58	6161.38	5169.9	5521.19	5304.94	5025.05	5104.97	Cdip1	cell death inducing Trp53 target 1 [Source:MGI Symbol;Acc:MGI:1913876]
ENSMUSG00000004085	1141.13	1974.88	1333.57	820.469	806.977	1581.81	604.824	959.051	553.955	1710.13	1272.45	1423.98	Map3k20	mitogen-activated protein kinase kinase kinase 20 [Source:MGI Symbol;Acc:MGI:2443258]
ENSMUSG00000004096	1559.04	1630.69	1425.79	1589.37	1568.2	1606.59	1723.95	1743.46	1646.75	1669.05	1734.28	1622.43	Cwc15	CWC15 spliceosome-associated protein [Source:MGI Symbol;Acc:MGI:1913320]
ENSMUSG00000004098	1218.19	1669.38	1898.29	1407.46	1813.62	1759.6	1698.24	2359.09	1775.25	1247.12	1387.42	1691.12	Col5a3	collagen, type V, alpha 3 [Source:MGI Symbol;Acc:MGI:1858212]
ENSMUSG00000004099	498.934	590.184	677.665	532.602	497.497	482.732	471.104	431.231	421.135	421.931	376.807	379.438	Dnmt1	DNA methyltransferase (cytosine-5) 1 [Source:MGI Symbol;Acc:MGI:94912]
ENSMUSG00000004100	319.12	463.22	462.139	580.423	660.556	641.129	543.107	642.944	546.396	491.941	600.958	510.279	Ppan	peter pan homolog [Source:MGI Symbol;Acc:MGI:2178445]
ENSMUSG00000004105	4705.79	4790.9	4100.18	4335.83	3310.27	3247.67	2162.14	2423.48	2622.92	2272.08	2201.9	1765.26	Angptl2	angiopoietin-like 2 [Source:MGI Symbol;Acc:MGI:1347002]
ENSMUSG00000004110	2.96396	7.93524	4.14474	0.937679	4.15967	2.15506	2.05722	4.87818	5.39917	0.933475	0	6.54204	Cacna1e	calcium channel, voltage-dependent, R type, alpha 1E subunit [Source:MGI Symbol;Acc:MGI:106217]
ENSMUSG00000004113	13.8318	3.96762	6.21711	8.43911	13.311	1.07753	6.17167	5.85382	10.7983	5.60085	4.83085	4.36136	Cacna1b	calcium channel, voltage-dependent, N type, alpha 1B subunit [Source:MGI Symbol;Acc:MGI:88296]
ENSMUSG00000004127	367.531	354.11	325.362	330.063	349.413	342.654	351.785	258.544	262.4	308.047	252.171	259.501	Trmt10a	tRNA methyltransferase 10A [Source:MGI Symbol;Acc:MGI:1920421]
ENSMUSG00000004151	11.8559	54.5548	69.4244	27.1927	42.4287	54.9539	37.03	34.1473	22.6765	44.8068	28.9851	49.0653	Etv1	ets variant 1 [Source:MGI Symbol;Acc:MGI:99254]
ENSMUSG00000004187	568.093	511.823	433.125	695.758	594.001	530.144	505.048	476.111	598.228	542.349	444.438	625.855	Kifc2	kinesin family member C2 [Source:MGI Symbol;Acc:MGI:109187]
ENSMUSG00000004207	45786.3	46060.1	44699	46956.2	46824.6	43147.4	52914.9	45413.9	46011.7	50250.8	47148.2	47877.9	Psap	prosaposin [Source:MGI Symbol;Acc:MGI:97783]
ENSMUSG00000004221	1376.27	1327.17	1118.04	1116.78	1128.1	1077.53	1265.19	1260.52	1234.25	1205.12	1219.31	1132.86	Ikbkg	inhibitor of kappaB kinase gamma [Source:MGI Symbol;Acc:MGI:1338074]
ENSMUSG00000004233	246.009	280.709	248.684	277.553	293.673	311.405	469.047	368.791	421.135	423.798	418.352	340.186	Wars2	tryptophanyl tRNA synthetase 2 (mitochondrial) [Source:MGI Symbol;Acc:MGI:1917810]
ENSMUSG00000004263	280.589	314.434	392.714	359.131	335.27	322.181	303.44	320.984	306.673	322.049	284.054	316.199	Atn1	atrophin 1 [Source:MGI Symbol;Acc:MGI:104725]
ENSMUSG00000004264	6689.67	6323.4	5872.06	6970.71	6697.07	6578.31	7112.85	5765.04	5848.38	6141.33	6648.22	5917.28	Phb2	prohibitin 2 [Source:MGI Symbol;Acc:MGI:102520]
ENSMUSG00000004266	76.0751	72.4091	92.2205	106.895	56.5716	74.3494	83.3176	87.8073	35.6345	33.6051	51.207	67.6011	Ptpn6	protein tyrosine phosphatase, non-receptor type 6 [Source:MGI Symbol;Acc:MGI:96055]
ENSMUSG00000004267	81.015	115.061	115.017	100.332	120.631	112.063	88.4606	108.296	113.383	82.1458	126.568	122.118	Eno2	enolase 2, gamma neuronal [Source:MGI Symbol;Acc:MGI:95394]
ENSMUSG00000004268	1273.52	1365.85	1224.77	1409.33	1376.85	1586.12	1366	1259.55	1139.23	1257.39	1361.33	1383.64	Emg1	EMG1 N1-specific pseudouridine methyltransferase [Source:MGI Symbol;Acc:MGI:1315195]
ENSMUSG00000004270	1252.77	1334.11	1154.31	1534.04	1585.67	1265.02	1500.74	1418.58	1710.46	1610.24	1485.97	1398.91	Lpcat3	lysophosphatidylcholine acyltransferase 3 [Source:MGI Symbol;Acc:MGI:1315211]
ENSMUSG00000004285	2031.3	1841.97	1747.01	1871.61	1987.49	2179.84	2243.4	2182.5	2172.63	2017.24	2379.68	2388.94	Atp6v1f	ATPase, H+ transporting, lysosomal V1 subunit F [Source:MGI Symbol;Acc:MGI:1913394]
ENSMUSG00000004296	0	0	0	0.937679	0	0	2.05722	0.975637	1.07983	0	2.89851	7.63238	Il12b	interleukin 12b [Source:MGI Symbol;Acc:MGI:96540]
ENSMUSG00000004317	159.066	161.681	148.174	132.213	158.9	173.482	299.326	351.229	335.829	250.171	308.208	317.289	Clcn5	chloride channel, voltage-sensitive 5 [Source:MGI Symbol;Acc:MGI:99486]
ENSMUSG00000004319	1074.93	1168.46	1032.04	899.234	867.708	944.992	1153.07	1093.69	1010.73	1279.79	1057.96	1247.35	Clcn3	chloride channel, voltage-sensitive 3 [Source:MGI Symbol;Acc:MGI:103555]
ENSMUSG00000004328	5.92793	8.92715	26.9408	15.0029	42.4287	31.2483	10.2861	30.2447	17.2774	14.0021	18.3572	14.1744	Hif3a	hypoxia inducible factor 3, alpha subunit [Source:MGI Symbol;Acc:MGI:1859778]
ENSMUSG00000004347	12.8438	14.8786	18.6513	18.7536	20.7984	14.0079	28.8011	44.8793	36.7144	59.7424	18.3572	31.6199	Pde1c	phosphodiesterase 1C [Source:MGI Symbol;Acc:MGI:108413]
ENSMUSG00000004356	546.357	673.504	598.915	536.353	618.127	637.896	902.093	931.733	867.107	838.261	831.873	831.93	Utp20	UTP20 small subunit processome component [Source:MGI Symbol;Acc:MGI:1917933]
ENSMUSG00000004359	11.8559	4.95953	10.3619	9.37679	6.65548	4.31011	7.20028	6.82946	5.39917	5.60085	8.69554	1.09034	Spic	Spi-C transcription factor (Spi-1/PU.1 related) [Source:MGI Symbol;Acc:MGI:1341168]
ENSMUSG00000004360	49.3994	99.1905	86.0034	41.2579	43.2606	145.466	61.7167	62.4407	62.6304	103.616	82.1245	121.028	9330159F19Rik	RIKEN cDNA 9330159F19 gene [Source:MGI Symbol;Acc:MGI:3036239]
ENSMUSG00000004364	2174.56	2670.21	2404.99	2140.72	2465.02	2500.94	2693.93	3098.62	2905.83	3372.65	3090.78	2986.44	Cul3	cullin 3 [Source:MGI Symbol;Acc:MGI:1347360]
ENSMUSG00000004371	9.87988	8.92715	4.14474	3.75072	16.6387	18.318	8.22889	15.6102	14.0378	9.33475	9.66171	16.3551	Il11	interleukin 11 [Source:MGI Symbol;Acc:MGI:107613]
ENSMUSG00000004383	390.255	433.463	377.171	386.324	305.32	422.391	303.44	339.522	269.959	378.991	305.31	320.56	Large1	LARGE xylosyl- and glucuronyltransferase 1 [Source:MGI Symbol;Acc:MGI:1342270]
ENSMUSG00000004393	772.606	841.136	803.043	917.988	807.809	828.619	698.427	808.803	715.93	698.239	740.087	664.017	Ddx56	DEAD (Asp-Glu-Ala-Asp) box polypeptide 56 [Source:MGI Symbol;Acc:MGI:1277172]
ENSMUSG00000004394	1941.4	2071.1	1854.77	1998.19	1987.49	2008.51	2190.94	2340.55	2455.54	2491.44	2476.3	2443.45	Tmed4	transmembrane p24 trafficking protein 4 [Source:MGI Symbol;Acc:MGI:1915070]
ENSMUSG00000004415	11.8559	13.8867	17.6151	16.8782	7.48741	3.23258	11.3147	26.3422	9.71851	7.4678	13.5264	18.5358	Col26a1	collagen, type XXVI, alpha 1 [Source:MGI Symbol;Acc:MGI:2155345]
ENSMUSG00000004446	47.4234	38.6843	48.7007	38.4449	46.5883	19.3955	33.9442	47.8062	32.395	24.2704	54.1056	37.0716	Bid	BH3 interacting domain death agonist [Source:MGI Symbol;Acc:MGI:108093]
ENSMUSG00000004451	876.345	824.273	893.192	971.436	851.069	776.897	888.721	949.294	941.616	841.061	849.264	886.447	Ralb	v-ral simian leukemia viral oncogene B [Source:MGI Symbol;Acc:MGI:1927244]
ENSMUSG00000004455	1110.5	1358.91	1278.65	1254.61	1180.52	1248.85	1148.96	1423.45	1296.88	1399.28	1239.6	1408.72	Ppp1cc	protein phosphatase 1 catalytic subunit gamma [Source:MGI Symbol;Acc:MGI:104872]
ENSMUSG00000004460	811.138	930.407	778.175	889.858	990.834	947.147	923.693	1070.27	1063.64	1059.49	1090.81	1140.5	Dnajb11	DnaJ heat shock protein family (Hsp40) member B11 [Source:MGI Symbol;Acc:MGI:1915088]
ENSMUSG00000004462	373.459	318.402	336.76	334.752	275.37	271.537	327.099	282.935	293.715	303.379	334.295	343.457	Tbccd1	TBCC domain containing 1 [Source:MGI Symbol;Acc:MGI:1917823]
ENSMUSG00000004473	146.222	140.851	149.211	166.907	129.782	142.234	137.834	114.149	120.941	133.487	121.737	106.853	Clec11a	C-type lectin domain family 11, member a [Source:MGI Symbol;Acc:MGI:1298219]
ENSMUSG00000004500	266.757	181.519	170.971	224.105	197.169	159.474	126.519	137.565	181.412	176.427	215.456	192.99	Zfp324	zinc finger protein 324 [Source:MGI Symbol;Acc:MGI:2444641]
ENSMUSG00000004508	335.916	471.155	461.102	419.143	471.707	422.391	500.934	629.286	504.283	502.21	446.371	405.607	Gab2	growth factor receptor bound protein 2-associated protein 2 [Source:MGI Symbol;Acc:MGI:1333854]
ENSMUSG00000004530	590.817	592.167	621.711	635.747	679.691	710.091	632.596	637.091	693.254	579.688	641.537	660.746	Coro1c	coronin, actin binding protein 1C [Source:MGI Symbol;Acc:MGI:1345964]
ENSMUSG00000004535	2832.56	2929.1	2675.43	2748.34	2927.58	2693.82	3800.72	3489.85	3524.58	3657.36	3388.36	3323.36	Tax1bp1	Tax1 (human T cell leukemia virus type I) binding protein 1 [Source:MGI Symbol;Acc:MGI:1289308]
ENSMUSG00000004540	2.96396	0	1.03619	0	1.66387	0	1.02861	2.92691	0	0.933475	0.966171	0	Psg17	pregnancy specific glycoprotein 17 [Source:MGI Symbol;Acc:MGI:1347250]
ENSMUSG00000004542	1.97598	0	0	0	0	0	0	0	0	0.933475	0.966171	0	Psg19	pregnancy specific glycoprotein 19 [Source:MGI Symbol;Acc:MGI:1347252]
ENSMUSG00000004552	9.87988	9.91905	24.8684	25.3173	10.8152	15.0854	13.372	33.1716	10.7983	11.2017	7.72937	22.8971	Ctse	cathepsin E [Source:MGI Symbol;Acc:MGI:107361]
ENSMUSG00000004558	16058.8	17338.5	15523.1	14082.1	14038.1	16835.3	13038.7	13302.8	12343.6	17443.8	15675.2	16394.4	Ndrg2	N-myc downstream regulated gene 2 [Source:MGI Symbol;Acc:MGI:1352498]
ENSMUSG00000004561	586.865	465.204	501.514	508.222	554.9	524.756	548.25	524.892	610.106	588.089	533.326	585.513	Mettl17	methyltransferase like 17 [Source:MGI Symbol;Acc:MGI:1098577]
ENSMUSG00000004562	2486.77	2351.81	2384.26	2710.83	2403.46	2152.9	1976.99	1417.6	1724.5	1785.74	1558.43	1382.55	Arhgef40	Rho guanine nucleotide exchange factor (GEF) 40 [Source:MGI Symbol;Acc:MGI:2685515]
ENSMUSG00000004565	1154.96	1046.46	1114.94	1278.06	1113.96	1016.11	1071.81	1141.49	1195.38	1038.02	1028.97	1058.72	Pnpla6	patatin-like phospholipase domain containing 6 [Source:MGI Symbol;Acc:MGI:1354723]
ENSMUSG00000004567	848.682	886.763	729.474	767.022	771.203	756.424	786.888	801.973	893.023	877.467	849.264	865.73	Mcoln1	mucolipin 1 [Source:MGI Symbol;Acc:MGI:1890498]
ENSMUSG00000004568	1081.85	991.905	1122.19	1158.97	909.305	852.324	1019.35	1042.96	978.33	973.614	888.877	879.905	Arhgef18	rho/rac guanine nucleotide exchange factor (GEF) 18 [Source:MGI Symbol;Acc:MGI:2142567]
ENSMUSG00000004591	1424.68	1437.27	1396.78	1567.8	1614.79	1446.04	1806.24	1937.61	1994.45	1873.48	1746.84	1833.95	Pkn2	protein kinase N2 [Source:MGI Symbol;Acc:MGI:109211]
ENSMUSG00000004609	128.438	102.166	119.161	80.6404	103.16	95.9	123.433	114.149	100.425	100.815	41.5453	146.106	Cd33	CD33 antigen [Source:MGI Symbol;Acc:MGI:99440]
ENSMUSG00000004610	8191.41	6600.14	7746.52	7072.91	8272.76	8996.28	7226	5158.19	6164.77	5556.98	7387.34	7316.18	Etfb	electron transferring flavoprotein, beta polypeptide [Source:MGI Symbol;Acc:MGI:106098]
ENSMUSG00000004612	7.9039	5.95143	10.3619	36.5695	10.8152	7.54269	14.4006	40.0011	11.8782	10.2682	12.5602	35.9812	Nkg7	natural killer cell group 7 sequence [Source:MGI Symbol;Acc:MGI:1931250]
ENSMUSG00000004626	2483.8	1623.75	1578.11	2230.74	2047.39	1970.8	1935.85	1737.61	2090.56	2048.04	1894.66	2021.49	Stxbp2	syntaxin binding protein 2 [Source:MGI Symbol;Acc:MGI:107370]
ENSMUSG00000004630	2.96396	5.95143	9.32567	6.56376	6.65548	10.7753	2.05722	11.7076	11.8782	7.4678	2.89851	5.4517	Pcp2	Purkinje cell protein 2 (L7) [Source:MGI Symbol;Acc:MGI:97508]
ENSMUSG00000004631	482.138	405.689	509.803	447.273	495.833	498.895	454.646	330.741	448.131	440.6	305.31	438.317	Sgce	sarcoglycan, epsilon [Source:MGI Symbol;Acc:MGI:1329042]
ENSMUSG00000004633	69.1591	61.4981	69.4244	65.6376	41.5967	57.109	49.3734	49.7575	50.7522	49.4742	39.613	57.788	Chn2	chimerin 2 [Source:MGI Symbol;Acc:MGI:1917243]
ENSMUSG00000004637	410.015	360.062	311.892	345.066	324.455	307.095	346.642	362.937	345.547	372.457	358.449	323.831	Wwox	WW domain-containing oxidoreductase [Source:MGI Symbol;Acc:MGI:1931237]
ENSMUSG00000004642	745.931	639.779	655.905	706.073	640.59	503.205	714.885	770.753	756.964	618.894	684.049	702.179	Slbp	stem-loop binding protein [Source:MGI Symbol;Acc:MGI:108402]
ENSMUSG00000004655	8984.76	9958.73	12506.8	11478.1	13600.5	13444.3	9286.31	9184.64	11701.1	9134.99	10800.8	9046.55	Aqp1	aquaporin 1 [Source:MGI Symbol;Acc:MGI:103201]
ENSMUSG00000004661	104.727	98.1986	104.655	165.969	118.967	112.063	110.061	147.321	132.82	126.019	104.346	111.215	Arid3b	AT rich interactive domain 3B (BRIGHT-like) [Source:MGI Symbol;Acc:MGI:1930768]
ENSMUSG00000004665	327.024	462.228	590.625	672.316	554.068	622.811	522.535	643.92	585.27	463.937	583.567	636.759	Cnn2	calponin 2 [Source:MGI Symbol;Acc:MGI:105093]
ENSMUSG00000004667	1880.14	1815.19	1859.95	1992.57	1838.58	2244.49	1663.27	1479.06	1789.29	1707.33	1769.06	1757.63	Polr2e	polymerase (RNA) II (DNA directed) polypeptide E [Source:MGI Symbol;Acc:MGI:1913670]
ENSMUSG00000004677	1125.32	1009.76	1023.75	1187.1	1128.1	943.914	1062.56	1132.71	1201.86	1026.82	928.49	1053.27	Myo9b	myosin IXb [Source:MGI Symbol;Acc:MGI:106624]
ENSMUSG00000004698	36.5555	100.182	75.6415	74.0767	47.4203	79.737	32.9156	49.7575	41.0337	57.8755	45.41	46.8846	Hdac9	histone deacetylase 9 [Source:MGI Symbol;Acc:MGI:1931221]
ENSMUSG00000004707	21.7357	10.911	14.5066	28.1304	29.9496	6.46517	26.7439	32.196	9.71851	9.33475	25.1204	71.9625	Ly9	lymphocyte antigen 9 [Source:MGI Symbol;Acc:MGI:96885]
ENSMUSG00000004709	0	1.98381	1.03619	1.87536	1.66387	1.07753	2.05722	17.5615	5.39917	1.86695	6.76319	2.18068	Cd244a	CD244 molecule A [Source:MGI Symbol;Acc:MGI:109294]
ENSMUSG00000004730	114.607	85.3038	104.655	130.337	108.152	106.675	163.549	164.883	92.8658	98.0149	75.3613	227.881	Adgre1	adhesion G protein-coupled receptor E1 [Source:MGI Symbol;Acc:MGI:106912]
ENSMUSG00000004748	1595.6	1432.31	1361.55	1414.96	1357.72	1421.26	1379.37	1503.46	1418.9	1573.84	1637.66	1604.98	Mtfp1	mitochondrial fission process 1 [Source:MGI Symbol;Acc:MGI:1916686]
ENSMUSG00000004768	217.357	260.871	260.082	247.547	244.589	278.002	288.011	286.837	310.992	301.512	271.494	295.482	Rab23	RAB23, member RAS oncogene family [Source:MGI Symbol;Acc:MGI:99833]
ENSMUSG00000004771	1532.37	1758.65	1707.63	1730.96	1874.35	1726.2	1910.13	2045.91	2080.84	1882.82	2139.1	2176.32	Rab11a	RAB11A, member RAS oncogene family [Source:MGI Symbol;Acc:MGI:1858202]
ENSMUSG00000004788	427.799	467.187	340.905	410.704	430.11	460.104	383.672	447.817	483.766	519.946	477.288	412.149	Eif2b2	eukaryotic translation initiation factor 2B, subunit 2 beta [Source:MGI Symbol;Acc:MGI:2145118]
ENSMUSG00000004789	28668.4	24856.2	23433.3	24698.5	26737.5	21686.3	29924.4	24607.5	27743.1	27304.1	27197.7	26060.2	Dlst	dihydrolipoamide S-succinyltransferase (E2 component of 2-oxo-glutarate complex) [Source:MGI Symbol;Acc:MGI:1926170]
ENSMUSG00000004791	45.4474	39.6762	41.4474	53.4477	83.1935	70.0393	24.6867	99.5149	82.0674	50.4077	43.4777	58.8784	Pgf	placental growth factor [Source:MGI Symbol;Acc:MGI:105095]
ENSMUSG00000004798	1169.78	1666.4	1368.8	1134.59	1330.26	1442.81	1570.69	1622.48	1605.71	1894.02	1619.3	1685.67	Ulk2	unc-51 like kinase 2 [Source:MGI Symbol;Acc:MGI:1352758]
ENSMUSG00000004814	14.8198	24.7976	67.352	25.3173	49.0841	74.3494	41.1445	27.3178	16.1975	42.9399	22.2219	13.0841	Ccl24	chemokine (C-C motif) ligand 24 [Source:MGI Symbol;Acc:MGI:1928953]
ENSMUSG00000004815	566.117	600.103	587.517	697.633	691.338	581.865	456.704	497.575	700.813	627.295	522.698	526.634	Dgkq	diacylglycerol kinase, theta [Source:MGI Symbol;Acc:MGI:102918]
ENSMUSG00000004837	282.565	248.968	276.661	322.562	201.328	225.203	159.435	174.639	166.295	137.221	134.298	176.635	Grap	GRB2-related adaptor protein [Source:MGI Symbol;Acc:MGI:1918770]
ENSMUSG00000004842	0	0	0	0.937679	0	0	0	0	1.07983	0	0	0	Pou1f1	POU domain, class 1, transcription factor 1 [Source:MGI Symbol;Acc:MGI:97588]
ENSMUSG00000004843	971.192	1027.61	1103.54	988.314	1029.94	1080.76	1082.1	1126.86	1167.3	1109.9	1143.95	1033.64	Chmp2b	charged multivesicular body protein 2B [Source:MGI Symbol;Acc:MGI:1916192]
ENSMUSG00000004846	1193.49	1107.96	1085.92	1378.39	1388.5	1377.08	1263.14	1458.58	1429.7	1293.8	1344.91	1524.3	Plod3	procollagen-lysine, 2-oxoglutarate 5-dioxygenase 3 [Source:MGI Symbol;Acc:MGI:1347008]
ENSMUSG00000004849	1283.4	1079.19	980.231	1238.67	1082.35	1131.4	1386.57	1263.45	1221.29	1359.14	1264.72	1337.85	Ap1s1	adaptor protein complex AP-1, sigma 1 [Source:MGI Symbol;Acc:MGI:1098244]
ENSMUSG00000004864	16.7958	15.8705	15.5428	15.0029	14.1429	22.6281	19.5436	18.5371	17.2774	22.4034	16.4249	13.0841	Mapk13	mitogen-activated protein kinase 13 [Source:MGI Symbol;Acc:MGI:1346864]
ENSMUSG00000004865	762.727	736.986	882.83	875.792	1102.31	860.945	853.748	1094.66	1064.72	1019.35	955.543	1006.38	Srpk1	serine/arginine-rich protein specific kinase 1 [Source:MGI Symbol;Acc:MGI:106908]
ENSMUSG00000004872	3.95195	36.7005	15.5428	0	3.32774	28.0157	2.05722	10.732	2.15967	39.206	28.0189	28.3488	Pax3	paired box 3 [Source:MGI Symbol;Acc:MGI:97487]
ENSMUSG00000004880	472.258	476.114	493.224	527.913	488.346	520.446	348.699	411.719	431.934	400.461	380.671	415.42	Lbr	lamin B receptor [Source:MGI Symbol;Acc:MGI:2138281]
ENSMUSG00000004885	3.95195	4.95953	1.03619	6.56376	17.4706	3.23258	1.02861	4.87818	17.2774	4.66738	8.69554	6.54204	Crabp2	cellular retinoic acid binding protein II [Source:MGI Symbol;Acc:MGI:88491]
ENSMUSG00000004891	781.498	965.124	1163.64	1310.88	1338.58	1478.37	1097.53	1620.53	1969.62	1621.45	1570.03	1406.54	Nes	nestin [Source:MGI Symbol;Acc:MGI:101784]
ENSMUSG00000004892	2.96396	0.991905	2.07237	2.81304	2.4958	1.07753	0	0	1.07983	4.66738	3.86468	0	Bcan	brevican [Source:MGI Symbol;Acc:MGI:1096385]
ENSMUSG00000004894	1.97598	0	3.10856	0	2.4958	0	3.08584	1.95127	0	5.60085	2.89851	0	Hapln2	hyaluronan and proteoglycan link protein 2 [Source:MGI Symbol;Acc:MGI:2137300]
ENSMUSG00000004895	708.387	749.88	717.04	782.025	779.523	842.627	854.776	1087.83	970.771	1018.42	1038.63	1157.94	Prcc	papillary renal cell carcinoma (translocation-associated) [Source:MGI Symbol;Acc:MGI:2137738]
ENSMUSG00000004896	751.859	573.321	759.524	865.478	836.926	725.176	592.48	567.82	694.334	705.707	594.195	641.12	Rrnad1	ribosomal RNA adenine dimethylase domain containing 1 [Source:MGI Symbol;Acc:MGI:2387197]
ENSMUSG00000004897	3475.74	3900.17	3373.82	3130.91	3540.71	3650.66	3911.81	4219.63	3823.69	4019.54	4046.32	4414.79	Hdgf	hepatoma-derived growth factor [Source:MGI Symbol;Acc:MGI:1194494]
ENSMUSG00000004902	75.0871	51.5791	58.0264	94.7056	32.4455	39.8685	39.0872	35.1229	44.2732	24.2704	32.8498	32.7102	Slc25a18	solute carrier family 25 (mitochondrial carrier), member 18 [Source:MGI Symbol;Acc:MGI:1919053]
ENSMUSG00000004929	551.297	535.629	571.974	489.469	584.018	679.92	568.822	548.308	539.917	615.16	545.886	539.718	Thop1	thimet oligopeptidase 1 [Source:MGI Symbol;Acc:MGI:1354165]
ENSMUSG00000004931	2093.55	2093.91	2040.25	2284.19	2331.91	2352.24	2087.05	2121.03	2097.04	2268.34	2398.04	2310.43	Apba3	amyloid beta (A4) precursor protein-binding, family A, member 3 [Source:MGI Symbol;Acc:MGI:1888527]
ENSMUSG00000004933	30.6276	37.6924	34.1941	66.5752	53.2438	48.4887	27.7725	63.4164	47.5127	21.4699	35.7483	52.3363	Matk	megakaryocyte-associated tyrosine kinase [Source:MGI Symbol;Acc:MGI:99259]
ENSMUSG00000004934	812.126	861.966	817.55	931.116	912.632	849.092	882.549	971.734	956.733	852.263	901.437	850.465	Pias4	protein inhibitor of activated STAT 4 [Source:MGI Symbol;Acc:MGI:2136940]
ENSMUSG00000004936	1419.74	1432.31	1311.81	1309	1173.03	1296.27	1327.94	1299.55	1356.27	1482.36	1320.76	1235.36	Map2k1	mitogen-activated protein kinase kinase 1 [Source:MGI Symbol;Acc:MGI:1346866]
ENSMUSG00000004937	6434.76	5667.75	5608.87	6304.02	5913.39	5972.74	5847.66	5133.8	5303.07	5527.11	5369.01	5261.98	Sgta	small glutamine-rich tetratricopeptide repeat (TPR)-containing, alpha [Source:MGI Symbol;Acc:MGI:1098703]
ENSMUSG00000004939	204.513	954.213	295.313	29.0681	111.479	523.678	44.2303	541.478	111.223	1129.5	858.926	938.783	Nmrk2	nicotinamide riboside kinase 2 [Source:MGI Symbol;Acc:MGI:1916814]
ENSMUSG00000004945	3024.23	2543.24	2535.54	2451.09	2491.64	2712.14	2824.57	2366.89	2613.2	2666	2653.1	2644.08	Tmem242	transmembrane protein 242 [Source:MGI Symbol;Acc:MGI:1917794]
ENSMUSG00000004947	531.537	544.556	574.047	667.628	490.841	539.841	491.676	419.524	457.85	421.931	482.119	460.124	Dtx2	deltex 2, E3 ubiquitin ligase [Source:MGI Symbol;Acc:MGI:1921448]
ENSMUSG00000004948	0	0	2.07237	0.937679	0	1.07753	0	0	0	0	0	0	Zp3	zona pellucida glycoprotein 3 [Source:MGI Symbol;Acc:MGI:99215]
ENSMUSG00000004951	2661.64	4146.16	4549.89	4540.24	4054.85	5833.73	4937.34	3780.59	3501.9	4069.95	4452.11	4787.68	Hspb1	heat shock protein 1 [Source:MGI Symbol;Acc:MGI:96240]
ENSMUSG00000004952	632.312	550.507	597.879	570.109	499.993	554.927	484.476	504.404	412.497	453.669	603.857	668.379	Rasa4	RAS p21 protein activator 4 [Source:MGI Symbol;Acc:MGI:1858600]
ENSMUSG00000004961	0	0	1.03619	0.937679	2.4958	1.07753	0	1.95127	4.31934	0	0.966171	3.27102	Syt5	synaptotagmin V [Source:MGI Symbol;Acc:MGI:1926368]
ENSMUSG00000004980	15256.5	15683	14969.8	16096.2	15112.9	14454	15927	14954.6	14432	13620.3	14393	14109	Hnrnpa2b1	heterogeneous nuclear ribonucleoprotein A2/B1 [Source:MGI Symbol;Acc:MGI:104819]
ENSMUSG00000004988	13.8318	4.95953	4.14474	7.50143	13.311	4.31011	7.20028	10.732	20.5169	3.7339	7.72937	14.1744	Fxyd4	FXYD domain-containing ion transport regulator 4 [Source:MGI Symbol;Acc:MGI:1889005]
ENSMUSG00000004994	235.141	259.879	228.997	297.244	326.95	247.831	253.038	279.032	293.715	284.71	281.156	262.772	Ccdc130	coiled-coil domain containing 130 [Source:MGI Symbol;Acc:MGI:1914986]
ENSMUSG00000004996	266.757	312.45	304.638	260.675	267.051	293.088	169.721	198.054	203.009	237.103	176.809	219.158	Mri1	methylthioribose-1-phosphate isomerase 1 [Source:MGI Symbol;Acc:MGI:1915123]
ENSMUSG00000005034	1732.93	1572.17	1562.57	1724.39	1455.89	1412.64	1668.41	1493.7	1572.24	1518.76	1389.35	1599.53	Prkacb	protein kinase, cAMP dependent, catalytic, beta [Source:MGI Symbol;Acc:MGI:97594]
ENSMUSG00000005043	359.628	330.304	283.915	265.363	326.95	234.901	224.237	215.616	240.803	284.71	182.606	231.152	Sgsh	N-sulfoglucosamine sulfohydrolase (sulfamidase) [Source:MGI Symbol;Acc:MGI:1350341]
ENSMUSG00000005045	21.7357	25.7895	41.4474	41.2579	78.2019	52.7989	49.3734	39.0255	42.1135	32.6716	40.5792	33.8005	Chd5	chromodomain helicase DNA binding protein 5 [Source:MGI Symbol;Acc:MGI:3036258]
ENSMUSG00000005054	1480.01	1271.62	1123.22	1314.63	1222.11	1331.82	1371.14	1409.79	1360.59	1140.71	1567.13	1545.01	Cstb	cystatin B [Source:MGI Symbol;Acc:MGI:109514]
ENSMUSG00000005057	3571.58	3566.89	3289.89	5074.72	4316.08	3528.9	4133.99	4484.03	5353.82	4819.53	4102.36	3790.02	Sh2b2	SH2B adaptor protein 2 [Source:MGI Symbol;Acc:MGI:1345171]
ENSMUSG00000005069	2803.91	3817.84	3784.15	4288.95	4061.5	3546.14	4837.56	4732.81	4812.82	4503.08	4730.37	4040.8	Pex5	peroxisomal biogenesis factor 5 [Source:MGI Symbol;Acc:MGI:1098808]
ENSMUSG00000005078	514.742	585.224	553.323	520.412	551.573	541.996	565.736	543.43	564.753	600.224	512.07	477.569	Jkamp	JNK1/MAPK8-associated membrane protein [Source:MGI Symbol;Acc:MGI:1915057]
ENSMUSG00000005087	81.015	109.11	126.415	112.522	111.479	134.691	165.606	167.809	143.618	90.5471	235.746	302.024	Cd44	CD44 antigen [Source:MGI Symbol;Acc:MGI:88338]
ENSMUSG00000005089	4.93994	0.991905	0	0	0	0	2.05722	2.92691	0	3.7339	1.93234	0	Slc1a2	solute carrier family 1 (glial high affinity glutamate transporter), member 2 [Source:MGI Symbol;Acc:MGI:101931]
ENSMUSG00000005102	492.018	437.43	452.813	455.712	414.303	402.995	382.644	446.842	464.329	449.935	326.566	375.077	Eif2ak4	eukaryotic translation initiation factor 2 alpha kinase 4 [Source:MGI Symbol;Acc:MGI:1353427]
ENSMUSG00000005103	3230.72	3103.67	3254.66	3927	3416.76	3031.09	3681.4	3524.97	3581.81	3215.82	3129.43	3199.06	Wdr1	WD repeat domain 1 [Source:MGI Symbol;Acc:MGI:1337100]
ENSMUSG00000005107	71.1351	104.15	117.089	113.459	105.656	110.985	95.6609	53.66	74.5086	85.8797	51.207	69.7818	Slc2a9	solute carrier family 2 (facilitated glucose transporter), member 9 [Source:MGI Symbol;Acc:MGI:2152844]
ENSMUSG00000005124	0	0.991905	0	0	0	4.31011	1.02861	1.95127	1.07983	2.80043	5.79702	3.27102	Wisp1	WNT1 inducible signaling pathway protein 1 [Source:MGI Symbol;Acc:MGI:1197008]
ENSMUSG00000005125	725.183	671.52	777.139	724.826	673.867	721.944	551.336	550.259	549.636	638.497	506.273	661.837	Ndrg1	N-myc downstream regulated gene 1 [Source:MGI Symbol;Acc:MGI:1341799]
ENSMUSG00000005131	2.96396	4.95953	12.4342	3.75072	8.31935	5.38764	2.05722	2.92691	3.2395	0	1.93234	2.18068	4930550C14Rik	RIKEN cDNA 4930550C14 gene [Source:MGI Symbol;Acc:MGI:1922561]
ENSMUSG00000005142	1017.63	937.35	1013.39	1151.47	1126.44	947.147	1065.64	1049.78	994.528	1008.15	871.486	983.487	Man2b1	mannosidase 2, alpha B1 [Source:MGI Symbol;Acc:MGI:107286]
ENSMUSG00000005148	10.8679	38.6843	12.4342	8.43911	23.2942	47.4112	9.25751	35.1229	21.5967	36.4055	47.3424	50.1557	Klf5	Kruppel-like factor 5 [Source:MGI Symbol;Acc:MGI:1338056]
ENSMUSG00000005150	545.369	390.811	371.99	402.264	416.799	469.802	475.219	376.596	466.488	432.199	483.085	472.117	Wdr83	WD repeat domain containing 83 [Source:MGI Symbol;Acc:MGI:1915086]
ENSMUSG00000005161	8382.09	7371.84	7480.22	7058.85	7090.58	7589.03	7283.6	7118.24	7116.11	6703.28	7693.62	7743.6	Prdx2	peroxiredoxin 2 [Source:MGI Symbol;Acc:MGI:109486]
ENSMUSG00000005198	1880.14	2225.84	2381.15	2182.92	2161.37	1878.13	2384.32	2581.53	2650.99	2412.1	2165.19	2000.77	Polr2a	polymerase (RNA) II (DNA directed) polypeptide A [Source:MGI Symbol;Acc:MGI:98086]
ENSMUSG00000005204	1410.85	1404.54	1500.4	1733.77	1716.28	1548.41	1752.75	1826.39	1862.71	1772.67	1692.73	1642.05	Senp3	SUMO/sentrin specific peptidase 3 [Source:MGI Symbol;Acc:MGI:2158736]
ENSMUSG00000005220	7.9039	4.95953	1.03619	7.50143	7.48741	2.15506	12.3433	7.80509	4.31934	9.33475	5.79702	4.36136	Corin	corin [Source:MGI Symbol;Acc:MGI:1349451]
ENSMUSG00000005225	460.402	484.05	446.596	551.355	579.027	496.74	656.254	684.897	746.166	566.619	599.992	732.709	Plekha8	pleckstrin homology domain containing, family A (phosphoinositide binding specific) member 8 [Source:MGI Symbol;Acc:MGI:2681164]
ENSMUSG00000005233	11.8559	16.8624	16.579	15.0029	23.2942	17.2404	18.515	17.5615	16.1975	8.40128	22.2219	10.9034	Spc25	SPC25, NDC80 kinetochore complex component, homolog (S. cerevisiae) [Source:MGI Symbol;Acc:MGI:1913692]
ENSMUSG00000005237	36.5555	22.8138	44.556	32.8188	54.0758	29.0932	25.7153	30.2447	28.0757	22.4034	22.2219	22.8971	Dnah2	dynein, axonemal, heavy chain 2 [Source:MGI Symbol;Acc:MGI:107731]
ENSMUSG00000005251	289.48	208.3	280.806	299.12	485.018	372.825	190.293	169.761	218.127	196.03	200.963	251.869	Ripk4	receptor-interacting serine-threonine kinase 4 [Source:MGI Symbol;Acc:MGI:1919638]
ENSMUSG00000005262	1652.9	1672.35	1535.63	1689.7	1728.76	1469.75	1826.81	1994.2	2110	1903.36	1908.19	2058.56	Ufd1	ubiquitin recognition factor in ER-associated degradation 1 [Source:MGI Symbol;Acc:MGI:109353]
ENSMUSG00000005267	49.3994	72.4091	67.352	36.5695	51.5799	50.6438	57.6023	39.0255	43.1934	43.8733	35.7483	43.6136	Zfp287	zinc finger protein 287 [Source:MGI Symbol;Acc:MGI:2176561]
ENSMUSG00000005268	86.9429	68.4415	62.1711	45.0086	63.227	68.9618	186.179	242.933	132.82	146.556	91.7862	118.847	Prlr	prolactin receptor [Source:MGI Symbol;Acc:MGI:97763]
ENSMUSG00000005299	5934.84	4945.64	4491.86	5124.42	5745.34	4625.83	7013.08	6429.44	7235.97	7637.69	6633.73	6649.99	Letm1	leucine zipper-EF-hand containing transmembrane protein 1 [Source:MGI Symbol;Acc:MGI:1932557]
ENSMUSG00000005312	2418.59	2655.33	2529.33	2816.79	2924.25	2637.79	3400.59	3657.66	3450.07	3604.15	3104.31	3276.47	Ubqln1	ubiquilin 1 [Source:MGI Symbol;Acc:MGI:1860276]
ENSMUSG00000005320	11.8559	22.8138	12.4342	4.6884	16.6387	37.7135	1.02861	21.464	5.39917	38.2725	17.3911	38.1619	Fgfr4	fibroblast growth factor receptor 4 [Source:MGI Symbol;Acc:MGI:95525]
ENSMUSG00000005338	245.021	177.551	261.119	224.105	271.211	317.871	257.153	210.737	217.047	254.839	185.505	163.551	Cadm3	cell adhesion molecule 3 [Source:MGI Symbol;Acc:MGI:2137858]
ENSMUSG00000005339	0	1.98381	1.03619	0	1.66387	0	2.05722	0	0	0	0	0	Fcer1a	Fc receptor, IgE, high affinity I, alpha polypeptide [Source:MGI Symbol;Acc:MGI:95494]
ENSMUSG00000005354	7937.49	7189.33	6510.35	7050.41	7632.17	7507.13	8277.24	7713.38	7251.09	7764.65	7873.32	7974.75	Txn2	thioredoxin 2 [Source:MGI Symbol;Acc:MGI:1929468]
ENSMUSG00000005357	0	0	0	0	1.66387	0	0	0	1.07983	0	0	0	Slc1a6	solute carrier family 1 (high affinity aspartate/glutamate transporter), member 6 [Source:MGI Symbol;Acc:MGI:1096331]
ENSMUSG00000005360	2484.79	2310.15	1824.72	2591.75	2491.64	1922.31	2824.57	2701.54	2766.54	3031.93	2457.94	2221.02	Slc1a3	solute carrier family 1 (glial high affinity glutamate transporter), member 3 [Source:MGI Symbol;Acc:MGI:99917]
ENSMUSG00000005362	971.192	902.634	857.961	772.648	785.346	776.897	900.035	820.51	765.603	864.398	815.448	741.431	Crbn	cereblon [Source:MGI Symbol;Acc:MGI:1913277]
ENSMUSG00000005370	475.222	468.179	491.152	498.845	449.245	417.003	490.648	420.499	574.472	505.943	477.288	387.071	Msh6	mutS homolog 6 [Source:MGI Symbol;Acc:MGI:1343961]
ENSMUSG00000005371	1433.57	1445.21	1484.85	1523.73	1438.41	1326.44	1445.2	1388.33	1371.39	1411.41	1419.3	1404.36	Fbxo11	F-box protein 11 [Source:MGI Symbol;Acc:MGI:2147134]
ENSMUSG00000005373	7607.51	5882	5619.23	8258.14	6887.59	6231.34	6117.15	5899.67	5916.41	5734.34	5383.5	5349.21	Mlxipl	MLX interacting protein-like [Source:MGI Symbol;Acc:MGI:1927999]
ENSMUSG00000005374	597.733	596.135	535.708	807.342	686.346	666.99	673.741	800.998	947.015	873.733	780.666	882.085	Tbl2	transducin (beta)-like 2 [Source:MGI Symbol;Acc:MGI:1351652]
ENSMUSG00000005378	489.054	586.216	575.083	661.064	636.43	676.687	648.025	751.24	707.292	663.701	699.508	751.244	Bud23	BUD23, rRNA methyltransferase and ribosome maturation factor [Source:MGI Symbol;Acc:MGI:1913388]
ENSMUSG00000005397	2479.85	2567.05	3348.95	2696.77	3591.46	3504.12	3227.78	3385.46	3579.65	2832.16	2841.51	3381.15	Nid1	nidogen 1 [Source:MGI Symbol;Acc:MGI:97342]
ENSMUSG00000005410	82.003	73.401	98.4376	122.836	95.6725	79.737	82.2889	56.5869	56.1514	49.4742	101.448	103.582	Mcm5	minichromosome maintenance complex component 5 [Source:MGI Symbol;Acc:MGI:103197]
ENSMUSG00000005413	239.093	278.725	275.625	294.431	247.085	201.498	288.011	1090.76	511.842	351.92	1330.42	786.135	Hmox1	heme oxygenase 1 [Source:MGI Symbol;Acc:MGI:96163]
ENSMUSG00000005417	5927.93	6027.81	6283.43	6449.36	6875.94	6221.64	6792.95	7377.76	7365.55	7011.33	6303.3	6411.2	Mprip	myosin phosphatase Rho interacting protein [Source:MGI Symbol;Acc:MGI:1349438]
ENSMUSG00000005442	1919.66	1788.4	2119	2646.13	2437.57	2105.49	1823.73	2308.36	2492.26	2311.28	2085.96	2138.16	Cic	capicua transcriptional repressor [Source:MGI Symbol;Acc:MGI:1918972]
ENSMUSG00000005447	87.9309	75.3848	89.1119	65.6376	48.2522	68.9618	69.9456	51.7087	56.1514	57.8755	84.0568	73.0528	Pafah1b3	platelet-activating factor acetylhydrolase, isoform 1b, subunit 3 [Source:MGI Symbol;Acc:MGI:108414]
ENSMUSG00000005465	70.1471	54.5548	68.3882	77.8274	75.7061	64.6517	57.6023	69.2702	68.0296	45.7403	52.1732	53.4267	Il27ra	interleukin 27 receptor, alpha [Source:MGI Symbol;Acc:MGI:1355318]
ENSMUSG00000005469	11099.1	10789	9926.65	10739.2	9984.88	8307.74	10031	8558.28	10073.8	9671.74	8798.92	9018.2	Prkaca	protein kinase, cAMP dependent, catalytic, alpha [Source:MGI Symbol;Acc:MGI:97592]
ENSMUSG00000005470	129.426	73.401	106.727	87.2042	62.3951	57.109	79.2031	65.3676	68.0296	74.678	56.0379	95.9499	Asf1b	anti-silencing function 1B histone chaperone [Source:MGI Symbol;Acc:MGI:1914179]
ENSMUSG00000005474	0	10.911	7.2533	0	0	9.69775	0	4.87818	0	18.6695	0	8.72272	Myl10	myosin, light chain 10, regulatory [Source:MGI Symbol;Acc:MGI:1891705]
ENSMUSG00000005481	540.429	583.24	585.445	680.755	718.792	615.268	633.625	781.485	746.166	715.042	725.594	750.154	Ddx39	DEAD (Asp-Glu-Ala-Asp) box polypeptide 39 [Source:MGI Symbol;Acc:MGI:1915528]
ENSMUSG00000005483	910.925	969.091	1220.63	1521.85	1093.16	1482.68	852.719	1178.57	988.049	774.784	879.215	1007.47	Dnajb1	DnaJ heat shock protein family (Hsp40) member B1 [Source:MGI Symbol;Acc:MGI:1931874]
ENSMUSG00000005493	0.987988	0.991905	1.03619	0	4.99161	1.07753	0	0	2.15967	0.933475	9.66171	2.18068	Msh4	mutS homolog 4 [Source:MGI Symbol;Acc:MGI:1860077]
ENSMUSG00000005501	1199.42	1125.81	1141.88	1079.27	1193.83	985.938	1366	1248.81	1194.3	1318.07	1133.32	1104.51	Usp40	ubiquitin specific peptidase 40 [Source:MGI Symbol;Acc:MGI:2443184]
ENSMUSG00000005505	157.09	173.583	144.03	190.349	163.059	184.257	199.551	192.2	183.572	219.367	154.587	157.009	Kbtbd4	kelch repeat and BTB (POZ) domain containing 4 [Source:MGI Symbol;Acc:MGI:1914386]
ENSMUSG00000005506	2315.84	2696	2467.16	2563.62	2668.01	2441.68	2585.93	2800.08	2781.65	2787.36	2590.3	2663.7	Celf1	CUGBP, Elav-like family member 1 [Source:MGI Symbol;Acc:MGI:1342295]
ENSMUSG00000005510	11476.5	9474.68	9057.29	9235.2	9569.74	9855.07	10039.3	8961.22	8977.74	10134.7	9976.68	9670.23	Ndufs3	NADH:ubiquinone oxidoreductase core subunit S3 [Source:MGI Symbol;Acc:MGI:1915599]
ENSMUSG00000005514	6605.69	7060.38	6551.8	7926.2	8601.37	6535.21	7717.67	6566.03	7379.59	7343.65	6916.82	5470.24	Por	P450 (cytochrome) oxidoreductase [Source:MGI Symbol;Acc:MGI:97744]
ENSMUSG00000005533	655.036	514.799	705.642	752.019	628.111	647.594	456.704	555.137	555.035	576.888	530.428	526.634	Igf1r	insulin-like growth factor I receptor [Source:MGI Symbol;Acc:MGI:96433]
ENSMUSG00000005534	3292.96	3568.87	2831.89	3230.31	3608.1	3012.77	4681.21	4270.36	3859.33	4069.02	4008.64	3803.11	Insr	insulin receptor [Source:MGI Symbol;Acc:MGI:96575]
ENSMUSG00000005540	2.96396	7.93524	17.6151	9.37679	11.6471	8.62022	13.372	12.6833	2.15967	12.1352	9.66171	3.27102	Fcer2a	Fc receptor, IgE, low affinity II, alpha polypeptide [Source:MGI Symbol;Acc:MGI:95497]
ENSMUSG00000005553	0.987988	0	2.07237	1.87536	0	2.15506	0	0	0	0	0.966171	0	Atp4a	ATPase, H+/K+ exchanging, gastric, alpha polypeptide [Source:MGI Symbol;Acc:MGI:88113]
ENSMUSG00000005566	1364.41	1564.23	1545.99	1688.76	1522.44	1574.27	1359.82	1518.09	1622.99	1452.49	1588.38	1534.11	Trim28	tripartite motif-containing 28 [Source:MGI Symbol;Acc:MGI:109274]
ENSMUSG00000005575	2573.71	2437.11	2315.87	2422.03	2496.64	2454.61	2863.66	2995.2	3088.33	2785.49	3031.84	3260.12	Ube2m	ubiquitin-conjugating enzyme E2M [Source:MGI Symbol;Acc:MGI:108278]
ENSMUSG00000005580	1727	1435.29	1398.85	1522.79	910.968	1046.28	828.032	591.236	604.707	796.254	586.466	490.653	Adcy9	adenylate cyclase 9 [Source:MGI Symbol;Acc:MGI:108450]
ENSMUSG00000005583	774.582	2299.24	1383.31	539.166	595.665	2164.75	407.33	1120.03	507.522	2007.9	1415.44	1855.76	Mef2c	myocyte enhancer factor 2C [Source:MGI Symbol;Acc:MGI:99458]
ENSMUSG00000005609	1234	1174.42	1094.21	1128.03	1021.62	1030.12	1169.53	1147.35	1126.27	1086.56	978.731	1052.18	Ctr9	CTR9 homolog, Paf1/RNA polymerase II complex component [Source:MGI Symbol;Acc:MGI:109345]
ENSMUSG00000005610	11166.2	14443.1	11627	12361.4	14625.4	13241.7	19024.2	21750.8	20449.9	19891.4	19079	19085.3	Eif4g2	eukaryotic translation initiation factor 4, gamma 2 [Source:MGI Symbol;Acc:MGI:109207]
ENSMUSG00000005611	306.276	303.523	298.421	357.256	292.841	306.018	158.406	210.737	207.328	185.762	171.978	173.364	Mrvi1	MRV integration site 1 [Source:MGI Symbol;Acc:MGI:1338023]
ENSMUSG00000005615	1642.04	1615.81	1513.87	1582.8	1308.63	1321.05	1333.08	1423.45	1384.35	1607.44	1432.83	1408.72	Pcyt1a	phosphate cytidylyltransferase 1, choline, alpha isoform [Source:MGI Symbol;Acc:MGI:88557]
ENSMUSG00000005621	1017.63	1215.08	1337.71	1782.53	1931.75	1696.03	1511.03	1851.76	1994.45	1728.8	1596.11	1588.63	Zfp592	zinc finger protein 592 [Source:MGI Symbol;Acc:MGI:2443541]
ENSMUSG00000005625	2680.41	2778.33	2783.19	2903.06	3252.03	3132.37	3021.03	3216.67	3166.07	3154.21	3468.55	3245.94	Psmd4	proteasome (prosome, macropain) 26S subunit, non-ATPase, 4 [Source:MGI Symbol;Acc:MGI:1201670]
ENSMUSG00000005628	319.12	982.978	598.915	195.975	284.522	1193.9	169.721	530.746	195.45	1128.57	824.144	983.487	Tmod4	tropomodulin 4 [Source:MGI Symbol;Acc:MGI:1355285]
ENSMUSG00000005640	0	0	6.21711	4.6884	0.831935	0	0	1.95127	1.07983	0	0.966171	0	Insrr	insulin receptor-related receptor [Source:MGI Symbol;Acc:MGI:1346037]
ENSMUSG00000005656	848.682	863.949	875.576	887.982	878.523	842.627	1033.75	1004.91	1017.2	930.675	1009.65	1089.25	Snx6	sorting nexin 6 [Source:MGI Symbol;Acc:MGI:1919433]
ENSMUSG00000005667	59.2793	69.4334	63.2073	70.3259	63.227	81.8921	58.6309	80.0022	79.9077	93.3475	114.008	91.5886	Mthfd2	methylenetetrahydrofolate dehydrogenase (NAD+ dependent), methenyltetrahydrofolate cyclohydrolase [Source:MGI Symbol;Acc:MGI:1338850]
ENSMUSG00000005672	594.769	351.134	375.099	338.502	235.438	229.513	165.606	76.0996	86.3868	84.0128	55.0717	80.6852	Kit	KIT proto-oncogene receptor tyrosine kinase [Source:MGI Symbol;Acc:MGI:96677]
ENSMUSG00000005674	839.79	843.119	746.053	680.755	733.766	713.323	837.29	736.606	817.435	773.851	783.564	743.612	Tomm40l	translocase of outer mitochondrial membrane 40-like [Source:MGI Symbol;Acc:MGI:3589112]
ENSMUSG00000005677	1.97598	0	1.03619	2.81304	1.66387	2.15506	0	0	1.07983	0	2.89851	1.09034	Nr1i3	nuclear receptor subfamily 1, group I, member 3 [Source:MGI Symbol;Acc:MGI:1346307]
ENSMUSG00000005681	0	0	6.21711	0	1.66387	0	4.11445	0.975637	0	2.80043	0.966171	1.09034	Apoa2	apolipoprotein A-II [Source:MGI Symbol;Acc:MGI:88050]
ENSMUSG00000005682	1069	866.925	998.882	1143.03	994.162	780.13	837.29	856.609	931.897	956.812	760.376	785.045	Pan2	PAN2 poly(A) specific ribonuclease subunit [Source:MGI Symbol;Acc:MGI:1918984]
ENSMUSG00000005683	47451.1	41929.8	41567.6	40750.6	40976.1	35553	48913.6	41579.7	47052.7	45538.6	43851.6	43260.3	Cs	citrate synthase [Source:MGI Symbol;Acc:MGI:88529]
ENSMUSG00000005686	1718.11	1103	1163.64	1024.88	1120.62	950.379	815.689	812.705	771.002	718.776	810.617	721.805	Ampd3	adenosine monophosphate deaminase 3 [Source:MGI Symbol;Acc:MGI:1096344]
ENSMUSG00000005687	1089.75	1148.63	1128.41	1191.79	1143.08	1219.76	1182.9	1070.27	1012.88	1106.17	1150.71	1131.77	Bcas2	breast carcinoma amplified sequence 2 [Source:MGI Symbol;Acc:MGI:1915433]
ENSMUSG00000005696	0	0	0	0	0	4.31011	1.02861	3.90255	0	0	1.93234	2.18068	Sh2d1a	SH2 domain containing 1A [Source:MGI Symbol;Acc:MGI:1328352]
ENSMUSG00000005698	1028.5	1134.74	1226.84	1226.48	1108.97	1110.93	1052.27	986.369	1162.98	1180.85	1013.51	980.216	Ctcf	CCCTC-binding factor [Source:MGI Symbol;Acc:MGI:109447]
ENSMUSG00000005699	200.562	165.648	181.332	151.904	149.748	137.924	126.519	144.394	156.576	154.957	165.215	139.564	Pard6a	par-6 family cell polarity regulator alpha [Source:MGI Symbol;Acc:MGI:1927223]
ENSMUSG00000005705	26.6757	20.83	12.4342	17.8159	12.479	18.318	13.372	12.6833	9.71851	40.1394	11.594	21.8068	Agrp	agouti related neuropeptide [Source:MGI Symbol;Acc:MGI:892013]
ENSMUSG00000005716	7912.79	32101	15878.5	376.947	3669.66	27816.4	2483.07	13932.1	3227.63	30365.9	22558.2	30897	Pvalb	parvalbumin [Source:MGI Symbol;Acc:MGI:97821]
ENSMUSG00000005718	246.009	123.988	128.487	79.7027	73.2102	145.466	55.545	58.5382	43.1934	86.8132	100.482	127.57	Tfap4	transcription factor AP4 [Source:MGI Symbol;Acc:MGI:103239]
ENSMUSG00000005732	446.57	555.467	537.78	503.534	609.808	574.322	612.024	659.53	588.51	514.345	609.654	566.977	Ranbp1	RAN binding protein 1 [Source:MGI Symbol;Acc:MGI:96269]
ENSMUSG00000005763	150.174	70.4253	108.799	120.023	27.4538	35.5584	29.8297	12.6833	12.958	28.0043	32.8498	15.2648	Cd247	CD247 antigen [Source:MGI Symbol;Acc:MGI:88334]
ENSMUSG00000005774	280.589	283.685	268.372	241.921	188.849	203.653	229.38	209.762	199.769	223.101	203.862	208.255	Rfx5	regulatory factor X, 5 (influences HLA class II expression) [Source:MGI Symbol;Acc:MGI:1858421]
ENSMUSG00000005779	3318.65	3335.78	3038.09	3157.17	3356.86	3608.64	3113.61	3192.28	3099.12	3055.26	3494.64	3561.05	Psmb4	proteasome (prosome, macropain) subunit, beta type 4 [Source:MGI Symbol;Acc:MGI:1098257]
ENSMUSG00000005800	0.987988	2.97572	2.07237	0.937679	0.831935	0	3.08584	1.95127	0	0	0.966171	0	Mmp8	matrix metallopeptidase 8 [Source:MGI Symbol;Acc:MGI:1202395]
ENSMUSG00000005802	432.739	421.56	502.55	395.701	402.656	485.965	481.39	676.116	549.636	581.555	592.263	571.338	Slc30a4	solute carrier family 30 (zinc transporter), member 4 [Source:MGI Symbol;Acc:MGI:1345282]
ENSMUSG00000005803	2174.56	2029.44	1905.54	1995.38	2024.1	1929.85	2467.64	2131.77	2438.27	2183.4	2152.63	2161.05	Sqor	sulfide quinone oxidoreductase [Source:MGI Symbol;Acc:MGI:1929899]
ENSMUSG00000005804	649.108	709.212	649.688	719.2	662.22	767.2	855.805	948.319	904.901	916.673	806.752	804.671	Bloc1s6	biogenesis of lysosomal organelles complex-1, subunit 6, pallidin [Source:MGI Symbol;Acc:MGI:1927580]
ENSMUSG00000005813	664.916	771.702	790.609	808.28	764.548	867.41	743.686	1058.57	900.582	911.072	921.727	951.867	Metap1	methionyl aminopeptidase 1 [Source:MGI Symbol;Acc:MGI:1922874]
ENSMUSG00000005823	1359.47	1256.74	1263.11	1550.92	1398.48	1454.66	1456.51	1483.94	1579.8	1535.57	1518.82	1516.66	Gpr108	G protein-coupled receptor 108 [Source:MGI Symbol;Acc:MGI:1925558]
ENSMUSG00000005824	3.95195	3.96762	4.14474	13.1275	0.831935	3.23258	3.08584	10.732	3.2395	7.4678	6.76319	3.27102	Tnfsf14	tumor necrosis factor (ligand) superfamily, member 14 [Source:MGI Symbol;Acc:MGI:1355317]
ENSMUSG00000005836	28.6516	23.8057	35.2303	30.0057	28.2858	42.0236	36.0014	22.4396	39.9539	17.736	19.3234	17.4454	Gata6	GATA binding protein 6 [Source:MGI Symbol;Acc:MGI:107516]
ENSMUSG00000005846	1108.52	1321.22	1154.31	1176.79	1115.62	1281.18	1140.73	1248.81	1145.7	1122.97	1199.98	1240.81	Rsl1d1	ribosomal L1 domain containing 1 [Source:MGI Symbol;Acc:MGI:1913659]
ENSMUSG00000005864	0.987988	0	0	0	0.831935	0	0	2.92691	1.07983	0	0	0	Cnga2	cyclic nucleotide gated channel alpha 2 [Source:MGI Symbol;Acc:MGI:108040]
ENSMUSG00000005871	1407.88	1605.89	1638.21	1338.07	1416.78	1416.95	1741.44	1736.63	1574.4	1603.71	1444.43	1481.77	Apc	adenomatosis polyposis coli [Source:MGI Symbol;Acc:MGI:88039]
ENSMUSG00000005873	5874.58	4962.5	5043.11	5027.84	4846.02	5039.6	5723.2	5078.19	5272.83	5595.25	5439.54	5808.24	Reep5	receptor accessory protein 5 [Source:MGI Symbol;Acc:MGI:1270152]
ENSMUSG00000005881	1798.14	1769.56	1600.91	1891.3	1786.16	1902.91	1801.1	1892.73	1834.64	1894.02	1946.83	2014.95	Ergic3	ERGIC and golgi 3 [Source:MGI Symbol;Acc:MGI:1913616]
ENSMUSG00000005882	3821.54	3502.42	3529.25	3040.89	3346.87	2919.02	3879.92	3123.01	3183.35	3378.25	3269.52	2988.62	Uqcc1	ubiquinol-cytochrome c reductase complex assembly factor 1 [Source:MGI Symbol;Acc:MGI:1929472]
ENSMUSG00000005883	1.97598	3.96762	1.03619	0	0.831935	6.46517	0	0.975637	0	5.60085	0.966171	4.36136	Spo11	SPO11 meiotic protein covalently bound to DSB [Source:MGI Symbol;Acc:MGI:1349669]
ENSMUSG00000005886	975.144	1032.57	1004.06	987.376	980.851	884.65	1062.56	898.561	979.41	1121.1	828.008	847.194	Ncoa2	nuclear receptor coactivator 2 [Source:MGI Symbol;Acc:MGI:1276533]
ENSMUSG00000005892	1.97598	0	0	0.937679	1.66387	7.54269	1.02861	0.975637	1.07983	0.933475	0.966171	7.63238	Trh	thyrotropin releasing hormone [Source:MGI Symbol;Acc:MGI:98823]
ENSMUSG00000005893	456.45	471.155	495.296	416.33	411.808	412.693	495.791	473.184	407.098	420.064	455.066	335.825	Nr2c2	nuclear receptor subfamily 2, group C, member 2 [Source:MGI Symbol;Acc:MGI:1352466]
ENSMUSG00000005897	372.471	452.309	411.365	449.148	424.287	338.344	538.993	419.524	403.858	422.864	394.198	400.155	Nr2c1	nuclear receptor subfamily 2, group C, member 1 [Source:MGI Symbol;Acc:MGI:1352465]
ENSMUSG00000005899	641.204	731.034	684.918	819.532	782.019	724.099	675.798	717.093	738.607	757.982	707.237	643.301	Smpd4	sphingomyelin phosphodiesterase 4 [Source:MGI Symbol;Acc:MGI:1924876]
ENSMUSG00000005907	524.622	605.062	470.428	462.276	520.791	429.934	643.911	626.359	600.388	565.686	655.064	507.008	Pex1	peroxisomal biogenesis factor 1 [Source:MGI Symbol;Acc:MGI:1918632]
ENSMUSG00000005936	1951.28	1784.44	1933.52	2018.82	1991.65	1892.14	1942.02	1950.3	2020.37	1869.75	1796.11	1759.81	Kctd20	potassium channel tetramerisation domain containing 20 [Source:MGI Symbol;Acc:MGI:1914239]
ENSMUSG00000005947	101.763	91.2553	76.6777	78.7651	64.8909	50.6438	57.6023	61.4651	74.5086	48.5407	53.1394	76.3238	Itgae	integrin alpha E, epithelial-associated [Source:MGI Symbol;Acc:MGI:1298377]
ENSMUSG00000005949	393.219	505.872	405.148	532.602	534.934	438.554	607.91	709.288	684.615	586.222	538.157	519.002	Ctns	cystinosis, nephropathic [Source:MGI Symbol;Acc:MGI:1932872]
ENSMUSG00000005950	3426.34	2752.54	2944.84	3220.93	2315.27	2333.92	1661.21	968.807	1728.81	1799.74	1512.06	1623.52	P2rx5	purinergic receptor P2X, ligand-gated ion channel, 5 [Source:MGI Symbol;Acc:MGI:2137026]
ENSMUSG00000005951	728.147	481.074	498.405	601.052	503.32	427.778	442.303	489.77	490.245	457.403	511.104	440.497	Shpk	sedoheptulokinase [Source:MGI Symbol;Acc:MGI:1921887]
ENSMUSG00000005952	40.5075	54.5548	42.4836	63.7622	95.6725	68.9618	55.545	40.0011	60.4707	39.206	42.5115	39.2523	Trpv1	transient receptor potential cation channel, subfamily V, member 1 [Source:MGI Symbol;Acc:MGI:1341787]
ENSMUSG00000005958	61.2552	39.6762	61.1349	41.2579	44.0925	48.4887	44.2303	35.1229	39.9539	49.4742	30.9175	53.4267	Ephb3	Eph receptor B3 [Source:MGI Symbol;Acc:MGI:104770]
ENSMUSG00000005968	8.89189	13.8867	19.6875	17.8159	25.79	16.1629	23.6581	30.2447	34.5547	22.4034	32.8498	16.3551	Tuft1	tuftelin 1 [Source:MGI Symbol;Acc:MGI:109572]
ENSMUSG00000005973	357.652	406.681	409.293	402.264	458.396	474.112	346.642	373.669	312.072	255.772	392.265	439.407	Rcn1	reticulocalbin 1 [Source:MGI Symbol;Acc:MGI:104559]
ENSMUSG00000005980	62.2432	56.5386	49.7369	51.5724	87.3531	86.2022	91.5464	105.369	71.2691	83.0793	61.8349	51.246	Dnase1	deoxyribonuclease I [Source:MGI Symbol;Acc:MGI:103157]
ENSMUSG00000005981	7402.99	6856.05	6646.09	6693.15	6470.79	5987.82	7638.47	6755.31	7463.82	7646.09	6946.77	6716.5	Trap1	TNF receptor-associated protein 1 [Source:MGI Symbol;Acc:MGI:1915265]
ENSMUSG00000005982	859.549	729.05	692.172	823.282	814.464	766.122	824.947	843.926	939.456	827.992	798.057	859.188	Naa60	N(alpha)-acetyltransferase 60, NatF catalytic subunit [Source:MGI Symbol;Acc:MGI:1922013]
ENSMUSG00000005983	89.9069	75.3848	90.1481	70.3259	59.8993	80.8146	77.1459	62.4407	53.9917	57.8755	66.6658	49.0653	1700037C18Rik	RIKEN cDNA 1700037C18 gene [Source:MGI Symbol;Acc:MGI:1920511]
ENSMUSG00000005986	84.967	69.4334	81.8586	108.771	71.5464	63.5741	59.6595	46.8306	62.6304	42.9399	37.6807	58.8784	Ankrd13d	ankyrin repeat domain 13 family, member D [Source:MGI Symbol;Acc:MGI:1915673]
ENSMUSG00000005994	0	3.96762	1.03619	0.937679	0	0	1.02861	0.975637	1.07983	0.933475	1.93234	0	Tyrp1	tyrosinase-related protein 1 [Source:MGI Symbol;Acc:MGI:98881]
ENSMUSG00000006005	1918.67	2235.75	1939.74	1814.41	1844.4	1856.58	2286.6	2494.7	2168.31	2308.48	2249.25	2276.63	Tpr	translocated promoter region, nuclear basket protein [Source:MGI Symbol;Acc:MGI:1922066]
ENSMUSG00000006010	891.165	962.148	890.083	930.178	958.389	953.612	1118.1	1039.05	1114.39	1166.84	992.257	1088.16	Odr4	odr4 GPCR localization factor homolog [Source:MGI Symbol;Acc:MGI:2385108]
ENSMUSG00000006014	116.583	78.3605	109.836	135.963	160.563	201.498	93.6037	83.9047	102.584	111.084	131.399	80.6852	Prg4	proteoglycan 4 (megakaryocyte stimulating factor, articular superficial zone protein) [Source:MGI Symbol;Acc:MGI:1891344]
ENSMUSG00000006019	922.781	776.662	681.81	876.73	899.321	714.401	635.682	471.232	561.514	584.355	517.867	528.815	Dhx34	DEAH (Asp-Glu-Ala-His) box polypeptide 34 [Source:MGI Symbol;Acc:MGI:1918973]
ENSMUSG00000006021	651.084	585.224	580.264	592.613	552.405	536.609	555.45	609.773	634.943	571.287	534.292	488.472	Kptn	kaptin [Source:MGI Symbol;Acc:MGI:1890380]
ENSMUSG00000006024	2961	2895.37	2857.8	3430.97	3088.97	3185.17	2900.69	3341.56	3621.76	3321.3	3434.74	3299.37	Napa	N-ethylmaleimide sensitive fusion protein attachment protein alpha [Source:MGI Symbol;Acc:MGI:104563]
ENSMUSG00000006050	1640.06	1537.45	1501.43	1813.47	1876.01	1772.53	1619.03	1833.22	1726.66	1943.5	1715.92	1578.81	Sra1	steroid receptor RNA activator 1 [Source:MGI Symbol;Acc:MGI:1344414]
ENSMUSG00000006057	219.333	663.585	397.895	51.5724	173.042	554.927	54.5164	356.107	163.055	813.057	589.364	647.662	Atp5g1	ATP synthase, H+ transporting, mitochondrial F0 complex, subunit C1 (subunit 9) [Source:MGI Symbol;Acc:MGI:107653]
ENSMUSG00000006058	1070.98	958.18	897.336	1097.08	1024.11	1225.15	1081.07	1190.28	1118.71	1006.29	1155.54	1089.25	Snf8	SNF8, ESCRT-II complex subunit, homolog (S. cerevisiae) [Source:MGI Symbol;Acc:MGI:1343161]
ENSMUSG00000006095	532.525	497.936	472.5	474.466	494.169	595.873	573.965	648.798	597.148	528.347	576.804	616.042	Tbcb	tubulin folding cofactor B [Source:MGI Symbol;Acc:MGI:1913661]
ENSMUSG00000006127	1359.47	1206.16	1175.03	1183.35	1017.46	1112.01	900.035	899.537	1032.32	969.881	916.896	980.216	Inpp5k	inositol polyphosphate 5-phosphatase K [Source:MGI Symbol;Acc:MGI:1194899]
ENSMUSG00000006134	703.447	944.294	981.267	1009.88	962.548	911.588	879.463	1241.99	1212.65	1161.24	954.577	1093.61	Crkl	v-crk avian sarcoma virus CT10 oncogene homolog-like [Source:MGI Symbol;Acc:MGI:104686]
ENSMUSG00000006143	3.95195	1.98381	4.14474	0	2.4958	2.15506	2.05722	10.732	0	0	4.83085	2.18068	Upk3bl	uroplakin 3B-like [Source:MGI Symbol;Acc:MGI:1916915]
ENSMUSG00000006154	12.8438	8.92715	11.398	9.37679	4.15967	2.15506	5.14306	0.975637	3.2395	0	6.76319	9.81306	Eps8l1	EPS8-like 1 [Source:MGI Symbol;Acc:MGI:1914675]
ENSMUSG00000006169	998.856	1241.87	1076.6	1139.28	1278.68	1104.47	1056.38	1254.67	1260.17	1259.26	1185.49	1192.83	Clint1	clathrin interactor 1 [Source:MGI Symbol;Acc:MGI:2144243]
ENSMUSG00000006179	2.96396	2.97572	2.07237	0	4.15967	0	0	0	1.07983	0	0.966171	0	Prss16	protease, serine 16 (thymus) [Source:MGI Symbol;Acc:MGI:1859181]
ENSMUSG00000006191	234.153	283.685	227.961	222.23	257.068	260.762	244.81	243.909	208.408	279.109	251.204	255.14	Cdkal1	CDK5 regulatory subunit associated protein 1-like 1 [Source:MGI Symbol;Acc:MGI:1921765]
ENSMUSG00000006205	1251.78	1291.46	1186.43	995.815	1072.36	1239.16	1141.76	1018.56	710.531	670.235	742.985	805.761	Htra1	HtrA serine peptidase 1 [Source:MGI Symbol;Acc:MGI:1929076]
ENSMUSG00000006215	420.883	464.212	438.306	452.899	494.169	436.399	392.93	508.307	447.051	509.677	540.089	620.404	Zbtb17	zinc finger and BTB domain containing 17 [Source:MGI Symbol;Acc:MGI:107410]
ENSMUSG00000006216	0	0	2.07237	0	0	1.07753	0	0	0	0	0	1.09034	Clcnkb	chloride channel, voltage-sensitive Kb [Source:MGI Symbol;Acc:MGI:1930643]
ENSMUSG00000006218	166.97	137.875	102.582	123.774	148.916	209.04	171.778	116.101	230.005	175.493	200.963	237.694	Fam131c	family with sequence similarity 131, member C [Source:MGI Symbol;Acc:MGI:2685539]
ENSMUSG00000006219	247.985	474.131	598.915	439.772	757.061	685.308	495.791	582.455	609.027	449.935	480.187	526.634	Fblim1	filamin binding LIM protein 1 [Source:MGI Symbol;Acc:MGI:1921452]
ENSMUSG00000006221	120.535	1961.99	419.655	33.7565	158.9	1455.74	42.1731	1160.03	176.013	1432.88	725.594	1215.73	Hspb7	heat shock protein family, member 7 (cardiovascular) [Source:MGI Symbol;Acc:MGI:1352494]
ENSMUSG00000006235	188.706	160.689	182.369	169.72	132.278	140.079	114.176	103.417	91.7859	91.4806	86.9554	104.673	Epor	erythropoietin receptor [Source:MGI Symbol;Acc:MGI:95408]
ENSMUSG00000006241	263.793	201.357	186.513	297.244	232.942	203.653	186.179	125.857	199.769	174.56	147.824	152.648	Ccdc159	coiled-coil domain containing 159 [Source:MGI Symbol;Acc:MGI:1914369]
ENSMUSG00000006262	983.048	1299.4	1175.03	1005.19	1092.33	1137.87	1923.5	2682.02	2148.87	1840.81	2026.06	1947.35	Mob1b	MOB kinase activator 1B [Source:MGI Symbol;Acc:MGI:1915723]
ENSMUSG00000006269	0.987988	0	4.14474	2.81304	0.831935	6.46517	0	1.95127	2.15967	3.7339	1.93234	0	Atp6v1b1	ATPase, H+ transporting, lysosomal V1 subunit B1 [Source:MGI Symbol;Acc:MGI:103285]
ENSMUSG00000006273	1908.79	1859.82	1738.72	1946.62	2015.78	1789.77	2570.5	3001.06	2639.12	2592.26	2647.31	2689.87	Atp6v1b2	ATPase, H+ transporting, lysosomal V1 subunit B2 [Source:MGI Symbol;Acc:MGI:109618]
ENSMUSG00000006276	1201.39	1054.4	1311.81	1390.58	1286.17	1017.19	942.208	1089.79	1208.33	1059.49	1214.48	1109.97	Eps15l1	epidermal growth factor receptor pathway substrate 15-like 1 [Source:MGI Symbol;Acc:MGI:104582]
ENSMUSG00000006281	1969.06	1661.44	1863.06	2028.2	1808.63	1589.35	1945.1	1945.42	1986.9	2015.37	1765.19	1706.38	Tep1	telomerase associated protein 1 [Source:MGI Symbol;Acc:MGI:109573]
ENSMUSG00000006288	448.546	457.268	394.787	453.837	485.85	437.476	504.02	458.549	423.295	418.197	459.897	378.348	Ttc5	tetratricopeptide repeat domain 5 [Source:MGI Symbol;Acc:MGI:2683584]
ENSMUSG00000006289	1168.79	948.261	1009.24	928.303	962.548	1112.01	958.666	927.83	932.977	977.348	1066.65	908.253	Osgep	O-sialoglycoprotein endopeptidase [Source:MGI Symbol;Acc:MGI:1913496]
ENSMUSG00000006299	2508.5	2477.78	2382.19	2866.49	2682.16	2661.49	2960.34	3372.78	3038.65	2880.7	3201.89	3182.7	Aamp	angio-associated migratory protein [Source:MGI Symbol;Acc:MGI:107809]
ENSMUSG00000006301	2405.75	2813.04	2587.35	2862.73	2951.7	3020.31	2980.92	3218.62	2901.52	2894.71	2835.71	2809.81	Tmbim1	transmembrane BAX inhibitor motif containing 1 [Source:MGI Symbol;Acc:MGI:1916910]
ENSMUSG00000006304	2283.24	2272.45	2339.71	2391.08	2351.05	2514.95	2439.87	2857.64	2940.39	2394.36	2780.64	2717.13	Arpc2	actin related protein 2/3 complex, subunit 2 [Source:MGI Symbol;Acc:MGI:1923959]
ENSMUSG00000006307	1606.47	1566.22	1787.42	2187.61	2169.69	1753.14	1521.32	1936.64	2021.45	1908.02	1770.02	1611.52	Kmt2b	lysine (K)-specific methyltransferase 2B [Source:MGI Symbol;Acc:MGI:109565]
ENSMUSG00000006310	51.3754	73.401	63.2073	68.4506	75.7061	67.8842	60.6881	49.7575	65.8699	64.4098	48.3085	61.0591	Zbtb32	zinc finger and BTB domain containing 32 [Source:MGI Symbol;Acc:MGI:1891838]
ENSMUSG00000006311	0	0	0	0	1.66387	0	0	0	0	0	0	0	Etv2	ets variant 2 [Source:MGI Symbol;Acc:MGI:99253]
ENSMUSG00000006313	24.6997	42.6519	25.9046	31.8811	29.9496	50.6438	36.0014	31.2204	26.9959	29.8712	26.0866	42.5233	Upk1a	uroplakin 1A [Source:MGI Symbol;Acc:MGI:98911]
ENSMUSG00000006315	2232.85	2245.67	1932.49	2306.69	2508.28	2666.88	2747.42	2943.5	2910.15	2885.37	3172.9	3416.04	Tmem147	transmembrane protein 147 [Source:MGI Symbol;Acc:MGI:1915011]
ENSMUSG00000006333	10806.6	9470.71	9305.98	10356.7	10166.2	11814	9811.93	9132.93	8510.18	8559.03	10530.3	10220.8	Rps9	ribosomal protein S9 [Source:MGI Symbol;Acc:MGI:1924096]
ENSMUSG00000006335	433.727	398.746	415.51	418.205	455.068	387.91	498.877	507.331	475.127	455.536	489.849	498.286	Tfpt	TCF3 (E2A) fusion partner [Source:MGI Symbol;Acc:MGI:1916964]
ENSMUSG00000006342	31.6156	50.5872	43.5198	50.6347	70.7144	53.8764	64.8025	59.5138	63.7102	54.1416	79.226	69.7818	Susd2	sushi domain containing 2 [Source:MGI Symbol;Acc:MGI:1918983]
ENSMUSG00000006344	173.886	188.462	238.323	230.669	203.824	257.529	176.921	237.08	204.089	180.161	189.369	187.539	Ggt5	gamma-glutamyltransferase 5 [Source:MGI Symbol;Acc:MGI:1346063]
ENSMUSG00000006345	0	0	0	0	0	8.62022	1.02861	0.975637	0	0.933475	0	0	Ggt1	gamma-glutamyltransferase 1 [Source:MGI Symbol;Acc:MGI:95706]
ENSMUSG00000006356	4392.59	4652.04	5288.69	3778.85	4528.22	4656	2776.22	2042.98	2368.08	1752.13	3348.75	2586.29	Crip2	cysteine rich protein 2 [Source:MGI Symbol;Acc:MGI:1915587]
ENSMUSG00000006360	1112.47	1249.8	1239.28	1278.99	1407.63	1566.73	1590.23	1251.74	1327.12	1095.9	1608.67	1696.57	Crip1	cysteine-rich protein 1 (intestinal) [Source:MGI Symbol;Acc:MGI:88501]
ENSMUSG00000006362	600.697	1025.63	1219.59	596.364	1295.32	944.992	1011.13	1001.98	1296.88	1104.3	940.084	1053.27	Cbfa2t3	core-binding factor, runt domain, alpha subunit 2, translocated to, 3 (human) [Source:MGI Symbol;Acc:MGI:1338013]
ENSMUSG00000006369	96.8228	52.571	147.138	83.4535	130.614	123.916	102.861	61.4651	84.2271	110.15	60.8687	51.246	Fbln1	fibulin 1 [Source:MGI Symbol;Acc:MGI:95487]
ENSMUSG00000006373	1899.9	1841.97	1623.7	2181.98	2048.22	1990.19	2105.57	2110.3	2416.67	2319.69	2041.52	2320.24	Pgrmc1	progesterone receptor membrane component 1 [Source:MGI Symbol;Acc:MGI:1858305]
ENSMUSG00000006378	120.535	126.964	116.053	113.459	125.622	155.164	138.863	142.443	126.341	139.088	145.892	142.835	Gcat	glycine C-acetyltransferase (2-amino-3-ketobutyrate-coenzyme A ligase) [Source:MGI Symbol;Acc:MGI:1349389]
ENSMUSG00000006386	1873.22	2119.7	2049.57	2435.15	2454.21	1958.95	1862.82	2090.79	2135.91	1762.4	1774.86	1775.07	Tek	TEK receptor tyrosine kinase [Source:MGI Symbol;Acc:MGI:98664]
ENSMUSG00000006389	0	2.97572	0	1.87536	0.831935	0	0	0	0	0	0	0	Mpl	myeloproliferative leukemia virus oncogene [Source:MGI Symbol;Acc:MGI:97076]
ENSMUSG00000006390	263.793	301.539	402.04	353.505	428.446	471.957	342.528	500.502	439.493	322.049	441.54	418.691	Elovl1	elongation of very long chain fatty acids (FEN1/Elo2, SUR4/Elo3, yeast)-like 1 [Source:MGI Symbol;Acc:MGI:1858959]
ENSMUSG00000006392	493.994	542.572	536.744	534.477	559.06	619.578	561.622	625.383	656.539	618.894	633.808	606.229	Med8	mediator complex subunit 8 [Source:MGI Symbol;Acc:MGI:1915269]
ENSMUSG00000006395	244.033	245.001	263.191	270.989	320.295	288.777	240.695	218.543	239.723	201.631	262.798	233.333	Hyi	hydroxypyruvate isomerase (putative) [Source:MGI Symbol;Acc:MGI:1915430]
ENSMUSG00000006398	23.7117	26.7814	33.1579	28.1304	34.9413	40.946	15.4292	41.9524	39.9539	23.3369	46.3762	46.8846	Cdc20	cell division cycle 20 [Source:MGI Symbol;Acc:MGI:1859866]
ENSMUSG00000006403	56.3153	102.166	121.234	99.394	116.471	74.3494	102.861	200.005	86.3868	46.6738	86.9554	73.0528	Adamts4	a disintegrin-like and metallopeptidase (reprolysin type) with thrombospondin type 1 motif, 4 [Source:MGI Symbol;Acc:MGI:1339949]
ENSMUSG00000006411	15.8078	15.8705	7.2533	17.8159	9.15128	6.46517	9.25751	8.78073	15.1177	6.53433	11.594	11.9937	Nectin4	nectin cell adhesion molecule 4 [Source:MGI Symbol;Acc:MGI:1918990]
ENSMUSG00000006412	878.321	1016.7	884.902	895.484	890.17	886.805	863.005	873.195	830.393	891.469	888.877	877.724	Pfdn2	prefoldin 2 [Source:MGI Symbol;Acc:MGI:1276111]
ENSMUSG00000006418	1351.57	1256.74	1269.33	1460.9	1182.18	1277.95	1135.59	1178.57	1143.54	1075.36	1137.18	1225.54	Rnf114	ring finger protein 114 [Source:MGI Symbol;Acc:MGI:1933159]
ENSMUSG00000006423	1323.9	1368.83	1252.75	1492.79	1639.74	1165.88	2128.2	1730.78	1678.06	1732.53	1533.31	1564.64	C330007P06Rik	RIKEN cDNA C330007P06 gene [Source:MGI Symbol;Acc:MGI:1924894]
ENSMUSG00000006435	203.525	623.908	355.411	88.1419	102.328	469.802	59.6595	242.933	87.4666	612.36	458.931	583.332	Neurl1a	neuralized E3 ubiquitin protein ligase 1A [Source:MGI Symbol;Acc:MGI:1334263]
ENSMUSG00000006442	483.126	464.212	514.984	541.979	547.413	602.338	676.827	547.332	651.14	576.888	597.093	573.519	Srm	spermidine synthase [Source:MGI Symbol;Acc:MGI:102690]
ENSMUSG00000006445	194.634	292.612	418.619	455.712	378.53	424.546	301.383	408.792	422.215	245.504	243.475	254.049	Epha2	Eph receptor A2 [Source:MGI Symbol;Acc:MGI:95278]
ENSMUSG00000006456	539.441	406.681	581.3	545.729	499.161	466.569	356.928	345.375	333.669	329.517	370.043	316.199	Rbm14	RNA binding motif protein 14 [Source:MGI Symbol;Acc:MGI:1929092]
ENSMUSG00000006457	2890.85	14035.5	8941.24	128.462	1883.5	14917.3	1168.5	7027.51	1344.39	12611.2	9908.08	13570.4	Actn3	actinin alpha 3 [Source:MGI Symbol;Acc:MGI:99678]
ENSMUSG00000006462	126.462	100.182	91.1843	107.833	98.1683	81.8921	56.5736	58.5382	70.1892	67.2102	73.429	62.1494	A530013C23Rik	RIKEN cDNA A530013C23 gene [Source:MGI Symbol;Acc:MGI:3041178]
ENSMUSG00000006463	297.384	265.831	260.082	276.615	277.034	207.963	226.295	206.835	218.127	203.498	179.708	162.461	Zdhhc24	zinc finger, DHHC domain containing 24 [Source:MGI Symbol;Acc:MGI:1917855]
ENSMUSG00000006464	127.45	204.332	179.26	173.471	194.673	169.172	286.983	216.591	255.921	285.643	215.456	197.352	Bbs1	Bardet-Biedl syndrome 1 (human) [Source:MGI Symbol;Acc:MGI:1277215]
ENSMUSG00000006471	124.486	132.915	156.464	162.219	176.37	142.234	152.235	176.59	183.572	128.82	142.027	153.738	Ndor1	NADPH dependent diflavin oxidoreductase 1 [Source:MGI Symbol;Acc:MGI:1926047]
ENSMUSG00000006476	899.069	634.819	758.487	725.764	716.296	675.61	445.389	595.138	710.531	574.087	638.639	605.139	Nsmf	NMDA receptor synaptonuclear signaling and neuronal migration factor [Source:MGI Symbol;Acc:MGI:1861755]
ENSMUSG00000006494	2469.97	2204.01	1883.78	1847.23	1831.09	1698.18	2027.39	1839.07	2120.79	2224.47	1870.51	1897.19	Pdk1	pyruvate dehydrogenase kinase, isoenzyme 1 [Source:MGI Symbol;Acc:MGI:1926119]
ENSMUSG00000006498	1654.88	1756.66	1696.23	1889.42	1858.54	1866.28	1798.01	1757.12	1775.25	1469.29	1576.79	1494.86	Ptbp1	polypyrimidine tract binding protein 1 [Source:MGI Symbol;Acc:MGI:97791]
ENSMUSG00000006517	115.595	136.883	115.017	103.145	116.471	140.079	98.7467	120.003	112.303	153.09	115.94	125.389	Mvd	mevalonate (diphospho) decarboxylase [Source:MGI Symbol;Acc:MGI:2179327]
ENSMUSG00000006519	281.577	236.073	277.698	271.927	244.589	263.994	246.867	225.372	137.139	154.957	239.61	288.94	Cyba	cytochrome b-245, alpha polypeptide [Source:MGI Symbol;Acc:MGI:1316658]
ENSMUSG00000006522	14.8198	25.7895	18.6513	14.0652	40.7648	19.3955	11.3147	13.6589	23.7564	13.0687	13.5264	17.4454	Itih3	inter-alpha trypsin inhibitor, heavy chain 3 [Source:MGI Symbol;Acc:MGI:96620]
ENSMUSG00000006526	1057.15	1321.22	1263.11	1269.62	1438.41	1222.99	1422.57	1672.24	1850.84	1479.56	1596.11	1367.29	Tmem110	transmembrane protein 110 [Source:MGI Symbol;Acc:MGI:1921500]
ENSMUSG00000006527	713.327	740.953	674.556	738.891	734.598	758.579	966.895	1120.03	1108.99	972.681	1001.92	959.499	Sfmbt1	Scm-like with four mbt domains 1 [Source:MGI Symbol;Acc:MGI:1859609]
ENSMUSG00000006529	0	1.98381	0	0	1.66387	0	1.02861	0	0	0.933475	0	2.18068	Itih1	inter-alpha trypsin inhibitor, heavy chain 1 [Source:MGI Symbol;Acc:MGI:96618]
ENSMUSG00000006538	0	9.91905	3.10856	3.75072	9.15128	7.54269	3.08584	4.87818	18.3572	0.933475	6.76319	6.54204	Ihh	Indian hedgehog [Source:MGI Symbol;Acc:MGI:96533]
ENSMUSG00000006542	100.775	228.138	118.125	21.5666	46.5883	206.885	25.7153	80.0022	22.6765	251.105	143.959	204.984	Prkag3	protein kinase, AMP-activated, gamma 3 non-catalytic subunit [Source:MGI Symbol;Acc:MGI:1891343]
ENSMUSG00000006567	0	0.991905	5.18093	1.87536	8.31935	4.31011	4.11445	1.95127	10.7983	6.53433	0	9.81306	Atp7b	ATPase, Cu++ transporting, beta polypeptide [Source:MGI Symbol;Acc:MGI:103297]
ENSMUSG00000006574	4.93994	2.97572	4.14474	0.937679	0	0	0	2.92691	2.15967	0	1.93234	1.09034	Slc4a1	solute carrier family 4 (anion exchanger), member 1 [Source:MGI Symbol;Acc:MGI:109393]
ENSMUSG00000006575	142.27	128.948	121.234	126.587	141.429	155.164	160.463	204.884	161.975	185.762	163.283	221.339	Rundc3a	RUN domain containing 3A [Source:MGI Symbol;Acc:MGI:1858752]
ENSMUSG00000006576	184.754	147.794	189.622	170.658	189.681	181.025	223.209	192.2	244.043	214.699	276.325	191.9	Slc4a3	solute carrier family 4 (anion exchanger), member 3 [Source:MGI Symbol;Acc:MGI:109350]
ENSMUSG00000006585	35.5676	47.6114	42.4836	38.4449	49.9161	39.8685	55.545	40.0011	63.7102	44.8068	44.4438	35.9812	Cdt1	chromatin licensing and DNA replication factor 1 [Source:MGI Symbol;Acc:MGI:1914427]
ENSMUSG00000006586	32.6036	29.7572	32.1217	32.8188	42.4287	30.1708	25.7153	28.2935	32.395	39.206	13.5264	19.6261	Runx1t1	runt-related transcription factor 1; translocated to, 1 (cyclin D-related) [Source:MGI Symbol;Acc:MGI:104793]
ENSMUSG00000006587	8.89189	61.4981	34.1941	0	14.1429	51.7213	1.02861	45.8549	16.1975	122.285	142.027	147.196	Snai3	snail family zinc finger 3 [Source:MGI Symbol;Acc:MGI:1353563]
ENSMUSG00000006589	303.312	309.474	275.625	329.125	335.27	397.608	301.383	356.107	273.198	290.311	350.72	441.588	Aprt	adenine phosphoribosyl transferase [Source:MGI Symbol;Acc:MGI:88061]
ENSMUSG00000006599	818.054	775.67	673.52	876.73	811.968	868.487	1079.01	1274.18	1224.53	1105.23	1100.47	1204.83	Gtf2h1	general transcription factor II H, polypeptide 1 [Source:MGI Symbol;Acc:MGI:1277216]
ENSMUSG00000006611	240.081	241.033	264.227	254.111	255.404	227.358	243.781	180.493	230.005	214.699	239.61	242.056	Hfe	hemochromatosis [Source:MGI Symbol;Acc:MGI:109191]
ENSMUSG00000006638	34.5796	49.5953	48.7007	35.6318	41.5967	16.1629	57.6023	59.5138	48.5926	67.2102	57.9702	55.6074	Abhd1	abhydrolase domain containing 1 [Source:MGI Symbol;Acc:MGI:1931013]
ENSMUSG00000006641	3003.48	2669.22	2437.11	3325.01	2714.6	2290.82	1930.7	1254.67	1526.89	1532.77	1340.08	1129.59	Slc5a6	solute carrier family 5 (sodium-dependent vitamin transporter), member 6 [Source:MGI Symbol;Acc:MGI:2660847]
ENSMUSG00000006642	25.6877	37.6924	37.3027	52.51	64.8909	48.4887	51.4306	49.7575	32.395	32.6716	30.9175	35.9812	Tcf23	transcription factor 23 [Source:MGI Symbol;Acc:MGI:1934960]
ENSMUSG00000006651	42.4835	66.4576	50.7731	56.2608	64.059	72.1944	57.6023	64.392	71.2691	51.3411	57.9702	86.1369	Aplp1	amyloid beta (A4) precursor-like protein 1 [Source:MGI Symbol;Acc:MGI:88046]
ENSMUSG00000006673	1692.42	1682.27	1610.23	1662.51	1878.51	1592.59	2059.28	2137.62	2320.56	2332.75	2033.79	1780.53	Qrich1	glutamine-rich 1 [Source:MGI Symbol;Acc:MGI:1916482]
ENSMUSG00000006675	89.9069	121.012	107.763	99.394	108.983	126.071	72.0028	63.4164	91.7859	70.9441	94.6847	79.5948	P4htm	prolyl 4-hydroxylase, transmembrane (endoplasmic reticulum) [Source:MGI Symbol;Acc:MGI:1921693]
ENSMUSG00000006676	3498.46	4205.68	3774.82	4423.97	4575.64	4200.2	5011.4	5966.02	5622.7	5803.41	5240.51	5007.93	Usp19	ubiquitin specific peptidase 19 [Source:MGI Symbol;Acc:MGI:1918722]
ENSMUSG00000006678	98.7988	152.753	121.234	91.8926	127.286	113.14	130.634	89.7586	65.8699	76.545	83.0907	59.9687	Pola1	polymerase (DNA directed), alpha 1 [Source:MGI Symbol;Acc:MGI:99660]
ENSMUSG00000006699	5610.78	6482.1	6020.24	5386.03	5914.22	5620.38	6041.04	6874.33	6440.13	5896.76	6072.38	6090.64	Cdc42	cell division cycle 42 [Source:MGI Symbol;Acc:MGI:106211]
ENSMUSG00000006705	260.829	272.774	310.856	374.134	288.681	378.212	315.784	409.767	381.182	356.587	393.231	332.554	Pknox1	Pbx/knotted 1 homeobox [Source:MGI Symbol;Acc:MGI:1201409]
ENSMUSG00000006711	0	4.95953	2.07237	11.2522	0	1.07753	2.05722	2.92691	1.07983	1.86695	6.76319	2.18068	D130043K22Rik	RIKEN cDNA D130043K22 gene [Source:MGI Symbol;Acc:MGI:3036268]
ENSMUSG00000006715	1188.55	702.269	780.247	711.699	544.085	538.764	399.101	281.959	307.753	293.111	355.551	333.644	Gmnn	geminin [Source:MGI Symbol;Acc:MGI:1927344]
ENSMUSG00000006717	4437.05	3505.39	3658.77	3352.2	3650.53	4118.31	3304.93	2502.51	2889.64	2953.52	3527.49	3366.97	Acot13	acyl-CoA thioesterase 13 [Source:MGI Symbol;Acc:MGI:1914084]
ENSMUSG00000006720	3.95195	2.97572	3.10856	1.87536	3.32774	8.62022	0	4.87818	6.47901	5.60085	1.93234	4.36136	Zfp184	zinc finger protein 184 (Kruppel-like) [Source:MGI Symbol;Acc:MGI:1922244]
ENSMUSG00000006724	0	1.98381	2.07237	14.0652	9.15128	2.15506	1.02861	6.82946	4.31934	6.53433	5.79702	2.18068	Cyp27b1	cytochrome P450, family 27, subfamily b, polypeptide 1 [Source:MGI Symbol;Acc:MGI:1098274]
ENSMUSG00000006728	1371.33	1461.08	1411.28	1465.59	1598.15	1439.58	1616.98	1631.26	1644.59	1529.03	1559.4	1592.99	Cdk4	cyclin-dependent kinase 4 [Source:MGI Symbol;Acc:MGI:88357]
ENSMUSG00000006731	37.5435	33.7248	36.2665	41.2579	40.7648	34.4809	28.8011	65.3676	46.4329	27.0708	33.816	70.8721	B4galnt1	beta-1,4-N-acetyl-galactosaminyl transferase 1 [Source:MGI Symbol;Acc:MGI:1342057]
ENSMUSG00000006732	168.946	211.276	207.237	203.476	277.034	327.568	296.24	316.106	285.076	302.446	331.397	309.657	Mettl1	methyltransferase like 1 [Source:MGI Symbol;Acc:MGI:1339986]
ENSMUSG00000006736	740.991	772.694	741.909	785.775	796.161	745.649	868.148	917.098	926.498	902.67	796.125	860.278	Tspan31	tetraspanin 31 [Source:MGI Symbol;Acc:MGI:1914375]
ENSMUSG00000006740	2060.94	2609.7	2426.75	1899.74	2176.34	2456.76	2773.14	3079.11	2666.11	2805.09	2631.85	2883.95	Kif5b	kinesin family member 5B [Source:MGI Symbol;Acc:MGI:1098268]
ENSMUSG00000006763	198.586	151.761	166.826	194.1	179.698	216.583	172.807	157.077	152.257	160.558	158.452	139.564	Saal1	serum amyloid A-like 1 [Source:MGI Symbol;Acc:MGI:1926185]
ENSMUSG00000006764	0	0	1.03619	0.937679	0.831935	4.31011	0	0	1.07983	0	1.93234	0	Tph2	tryptophan hydroxylase 2 [Source:MGI Symbol;Acc:MGI:2651811]
ENSMUSG00000006777	0	0.991905	1.03619	0	1.66387	2.15506	3.08584	8.78073	5.39917	1.86695	7.72937	2.18068	Krt23	keratin 23 [Source:MGI Symbol;Acc:MGI:2148866]
ENSMUSG00000006782	474.234	379.9	443.487	510.098	479.194	432.089	362.071	377.571	357.425	348.186	324.633	308.566	Cnp	2',3'-cyclic nucleotide 3' phosphodiesterase [Source:MGI Symbol;Acc:MGI:88437]
ENSMUSG00000006784	113.619	96.2148	76.6777	58.1361	81.5296	44.1786	60.6881	26.3422	60.4707	69.0772	32.8498	25.0778	Ttc25	tetratricopeptide repeat domain 25 [Source:MGI Symbol;Acc:MGI:1921657]
ENSMUSG00000006800	729.135	1043.48	1039.29	992.065	1217.12	887.883	1579.95	926.855	1108.99	1299.4	822.211	806.852	Sulf2	sulfatase 2 [Source:MGI Symbol;Acc:MGI:1919293]
ENSMUSG00000006818	16315.6	15509.4	14605	14052.1	14947.4	14014.3	17744.6	15376	14930.9	16167.8	16479	15275.7	Sod2	superoxide dismutase 2, mitochondrial [Source:MGI Symbol;Acc:MGI:98352]
ENSMUSG00000006850	246.009	195.405	220.707	173.471	185.521	182.102	159.435	132.687	154.416	192.296	123.67	130.841	Tmco6	transmembrane and coiled-coil domains 6 [Source:MGI Symbol;Acc:MGI:1919233]
ENSMUSG00000006906	451.51	347.167	413.438	371.321	319.463	372.825	282.868	291.715	303.433	313.648	308.208	261.682	Stambp	STAM binding protein [Source:MGI Symbol;Acc:MGI:1917777]
ENSMUSG00000006920	1563.98	1363.87	1670.33	1595.93	1630.59	1454.66	1398.91	1276.13	1400.55	1384.34	1151.68	1290.96	Ezh1	enhancer of zeste 1 polycomb repressive complex 2 subunit [Source:MGI Symbol;Acc:MGI:1097695]
ENSMUSG00000006930	74.0991	75.3848	66.3158	92.8303	69.8825	85.1247	52.4592	55.6113	33.4749	43.8733	27.0528	35.9812	Hap1	huntingtin-associated protein 1 [Source:MGI Symbol;Acc:MGI:1261831]
ENSMUSG00000006931	391.243	426.519	495.296	454.774	516.631	492.43	324.013	319.033	376.862	359.388	399.028	373.987	P3h4	prolyl 3-hydroxylase family member 4 (non-enzymatic) [Source:MGI Symbol;Acc:MGI:1913430]
ENSMUSG00000006932	5803.44	6248.01	6373.57	6109.92	5934.19	5677.49	6231.33	5899.67	6061.11	6228.15	5872.39	5760.27	Ctnnb1	catenin (cadherin associated protein), beta 1 [Source:MGI Symbol;Acc:MGI:88276]
ENSMUSG00000006941	739.015	831.217	735.691	878.605	728.775	853.402	758.087	840.999	729.968	792.52	654.098	824.297	Eif1b	eukaryotic translation initiation factor 1B [Source:MGI Symbol;Acc:MGI:1916219]
ENSMUSG00000006958	35.5676	32.7329	30.0494	37.5072	39.1009	46.3337	55.545	35.1229	32.395	22.4034	36.7145	26.1682	Chrd	chordin [Source:MGI Symbol;Acc:MGI:1313268]
ENSMUSG00000006998	3566.64	4145.17	3595.56	3879.18	3646.37	3836	3829.52	4576.71	4140.09	4436.81	4227.96	4671.02	Psmd2	proteasome (prosome, macropain) 26S subunit, non-ATPase, 2 [Source:MGI Symbol;Acc:MGI:1096584]
ENSMUSG00000007021	12.8438	10.911	10.3619	20.6289	9.98322	10.7753	20.5722	18.5371	9.71851	5.60085	7.72937	11.9937	Syngr3	synaptogyrin 3 [Source:MGI Symbol;Acc:MGI:1341881]
ENSMUSG00000007029	1025.53	1136.72	1083.85	1143.97	1161.38	1040.89	1073.87	1065.4	985.889	1146.31	1091.77	1104.51	Vars	valyl-tRNA synthetase [Source:MGI Symbol;Acc:MGI:90675]
ENSMUSG00000007030	6.91591	23.8057	18.6513	7.50143	10.8152	34.4809	5.14306	10.732	10.7983	27.0708	19.3234	37.0716	Vwa7	von Willebrand factor A domain containing 7 [Source:MGI Symbol;Acc:MGI:1306798]
ENSMUSG00000007033	29.6396	47.6114	32.1217	19.6913	13.311	51.7213	31.887	40.9767	32.395	90.5471	39.613	33.8005	Hspa1l	heat shock protein 1-like [Source:MGI Symbol;Acc:MGI:96231]
ENSMUSG00000007034	0	0	0	0	0.831935	9.69775	0	0.975637	1.07983	0.933475	0	3.27102	Slc44a4	solute carrier family 44, member 4 [Source:MGI Symbol;Acc:MGI:1917379]
ENSMUSG00000007035	31.6156	32.7329	61.1349	49.697	44.0925	30.1708	29.8297	46.8306	25.916	30.8047	35.7483	27.2585	Msh5	mutS homolog 5 [Source:MGI Symbol;Acc:MGI:1329021]
ENSMUSG00000007036	1818.89	1877.68	1736.65	1928.81	1962.53	1844.73	1872.07	1954.2	1948.02	1863.22	1944.9	2008.41	Abhd16a	abhydrolase domain containing 16A [Source:MGI Symbol;Acc:MGI:99476]
ENSMUSG00000007038	775.57	650.69	707.714	754.832	836.094	774.742	761.173	917.098	859.548	722.51	866.655	854.827	Neu1	neuraminidase 1 [Source:MGI Symbol;Acc:MGI:97305]
ENSMUSG00000007039	318.132	298.563	412.402	346.941	373.539	383.6	330.184	382.45	354.186	266.04	394.198	380.529	Ddah2	dimethylarginine dimethylaminohydrolase 2 [Source:MGI Symbol;Acc:MGI:1859016]
ENSMUSG00000007041	466.33	528.685	666.267	613.242	701.321	703.626	729.286	1015.64	868.187	575.021	865.689	829.749	Clic1	chloride intracellular channel 1 [Source:MGI Symbol;Acc:MGI:2148924]
ENSMUSG00000007050	198.586	248.968	251.793	261.613	270.379	302.785	245.838	280.983	239.723	252.972	251.204	275.856	Lsm2	LSM2 homolog, U6 small nuclear RNA and mRNA degradation associated [Source:MGI Symbol;Acc:MGI:90676]
ENSMUSG00000007080	56.3153	41.66	59.0625	29.0681	35.7732	32.3258	37.03	34.1473	29.1555	43.8733	38.6468	37.0716	Pole	polymerase (DNA directed), epsilon [Source:MGI Symbol;Acc:MGI:1196391]
ENSMUSG00000007097	46440.4	38056.4	36519.3	41049.7	40799.7	43204.5	42359.3	32174.5	38527.4	46853	39086.4	39154.1	Atp1a2	ATPase, Na+/K+ transporting, alpha 2 polypeptide [Source:MGI Symbol;Acc:MGI:88106]
ENSMUSG00000007107	84.967	60.5062	69.4244	117.21	128.118	70.0393	57.6023	21.464	53.9917	47.6072	41.5453	49.0653	Atp1a4	ATPase, Na+/K+ transporting, alpha 4 polypeptide [Source:MGI Symbol;Acc:MGI:1351335]
ENSMUSG00000007122	1760.59	7385.73	3463.97	109.708	937.59	6408.06	490.648	2751.29	713.771	7514.47	5412.49	7140.64	Casq1	calsequestrin 1 [Source:MGI Symbol;Acc:MGI:1309468]
ENSMUSG00000007207	39.5195	45.6276	68.3882	80.6404	108.983	72.1944	54.5164	72.1971	84.2271	59.7424	57.9702	86.1369	Stx1a	syntaxin 1A (brain) [Source:MGI Symbol;Acc:MGI:109355]
ENSMUSG00000007216	218.345	147.794	174.079	159.405	140.597	177.792	99.7753	128.784	106.904	127.886	110.143	133.022	Zfp775	zinc finger protein 775 [Source:MGI Symbol;Acc:MGI:2683557]
ENSMUSG00000007279	3.95195	4.95953	1.03619	0.937679	5.82354	11.8528	3.08584	2.92691	1.07983	3.7339	6.76319	3.27102	Scube2	signal peptide, CUB domain, EGF-like 2 [Source:MGI Symbol;Acc:MGI:1928765]
ENSMUSG00000007338	1404.92	1341.06	1238.24	1352.13	1354.39	1233.77	1313.54	1169.79	1237.49	1242.46	1207.71	1196.1	Mrpl49	mitochondrial ribosomal protein L49 [Source:MGI Symbol;Acc:MGI:108180]
ENSMUSG00000007379	104.727	116.053	146.102	100.332	54.0758	62.4966	54.5164	73.1727	53.9917	77.4784	74.3951	58.8784	Dennd2c	DENN/MADD domain containing 2C [Source:MGI Symbol;Acc:MGI:3036254]
ENSMUSG00000007411	1493.84	1555.31	1510.76	1468.41	1701.31	1551.64	1834.01	2058.59	1873.51	1826.81	1848.28	1791.43	Mark3	MAP/microtubule affinity regulating kinase 3 [Source:MGI Symbol;Acc:MGI:1341865]
ENSMUSG00000007415	2588.53	2657.31	2446.43	2542.05	2504.96	2508.48	3145.49	2881.05	3128.28	3147.68	2983.53	2970.09	Gatad1	GATA zinc finger domain containing 1 [Source:MGI Symbol;Acc:MGI:1914460]
ENSMUSG00000007440	1.97598	0	0	0.937679	0	1.07753	0	0	0	0	0	0	Pcdha11	protocadherin alpha 11 [Source:MGI Symbol;Acc:MGI:1298372]
ENSMUSG00000007458	2080.7	2168.3	2037.14	2376.08	2276.17	2128.12	2918.17	2816.66	2647.75	2480.24	2491.75	2500.15	M6pr	mannose-6-phosphate receptor, cation dependent [Source:MGI Symbol;Acc:MGI:96904]
ENSMUSG00000007476	278.613	291.62	448.668	554.168	560.724	548.462	281.84	410.743	430.854	354.721	451.202	385.98	Lrrc8a	leucine rich repeat containing 8A [Source:MGI Symbol;Acc:MGI:2652847]
ENSMUSG00000007480	52.3634	142.834	111.908	331.938	304.488	231.668	193.379	99.5149	180.332	268.841	124.636	136.293	Mc5r	melanocortin 5 receptor [Source:MGI Symbol;Acc:MGI:99420]
ENSMUSG00000007564	3645.67	3637.32	3587.27	3564.12	3521.58	3497.65	3493.17	3678.15	3481.39	3477.19	3325.56	3259.03	Ppp2r1a	protein phosphatase 2, regulatory subunit A, alpha [Source:MGI Symbol;Acc:MGI:1926334]
ENSMUSG00000007570	440.643	404.697	401.004	401.327	368.547	382.522	353.842	320.984	315.312	355.654	376.807	365.264	Fance	Fanconi anemia, complementation group E [Source:MGI Symbol;Acc:MGI:1920025]
ENSMUSG00000007589	353.7	374.94	356.448	397.576	383.522	306.018	298.297	240.007	269.959	285.643	299.513	303.115	Tinf2	Terf1 (TRF1)-interacting nuclear factor 2 [Source:MGI Symbol;Acc:MGI:107246]
ENSMUSG00000007591	7.9039	6.94334	16.579	10.3145	8.31935	6.46517	7.20028	16.5858	7.55884	1.86695	8.69554	6.54204	Tssk4	testis-specific serine kinase 4 [Source:MGI Symbol;Acc:MGI:1918349]
ENSMUSG00000007594	96.8228	122.996	91.1843	106.895	148.916	78.6595	153.263	114.149	144.698	142.822	112.076	74.1431	Hapln4	hyaluronan and proteoglycan link protein 4 [Source:MGI Symbol;Acc:MGI:2679531]
ENSMUSG00000007603	870.417	831.217	852.78	977.062	975.027	871.72	943.237	1098.57	1152.18	1080.96	1002.89	992.21	Dus3l	dihydrouridine synthase 3-like (S. cerevisiae) [Source:MGI Symbol;Acc:MGI:2147092]
ENSMUSG00000007610	519.682	544.556	478.718	523.225	445.917	467.647	468.018	478.062	510.762	514.345	463.762	577.88	Gtpbp3	GTP binding protein 3 [Source:MGI Symbol;Acc:MGI:1917609]
ENSMUSG00000007613	450.522	589.192	586.481	554.168	544.085	566.78	504.02	584.406	614.426	608.626	555.548	606.229	Tgfbr1	transforming growth factor, beta receptor I [Source:MGI Symbol;Acc:MGI:98728]
ENSMUSG00000007617	440.643	676.479	471.464	467.902	443.421	529.066	542.078	676.116	609.027	743.98	673.421	805.761	Homer1	homer scaffolding protein 1 [Source:MGI Symbol;Acc:MGI:1347345]
ENSMUSG00000007646	35.5676	27.7733	17.6151	28.1304	16.6387	37.7135	16.4578	15.6102	28.0757	34.5386	30.9175	39.2523	Rad51c	RAD51 paralog C [Source:MGI Symbol;Acc:MGI:2150020]
ENSMUSG00000007653	17.7838	43.6438	32.1217	21.5666	13.311	37.7135	12.3433	9.75637	6.47901	0.933475	3.86468	5.4517	Gabrb2	gamma-aminobutyric acid (GABA) A receptor, subunit beta 2 [Source:MGI Symbol;Acc:MGI:95620]
ENSMUSG00000007655	17338.2	17150	19550.7	18661.7	17415.7	16021.8	15218.3	15766.3	17902.6	14846	16167.9	13954.2	Cav1	caveolin 1, caveolae protein [Source:MGI Symbol;Acc:MGI:102709]
ENSMUSG00000007656	1464.2	1465.04	1324.24	1340.88	1392.66	1613.06	1507.94	1517.11	1306.6	1518.76	1516.89	1486.13	Arpp19	cAMP-regulated phosphoprotein 19 [Source:MGI Symbol;Acc:MGI:1891691]
ENSMUSG00000007659	831.886	992.897	1023.75	1256.49	1920.94	1738.05	1151.02	1792.24	1787.13	1410.48	1600.94	1611.52	Bcl2l1	BCL2-like 1 [Source:MGI Symbol;Acc:MGI:88139]
ENSMUSG00000007670	1516.56	1468.02	1497.29	1782.53	1529.1	1319.97	1250.79	1480.04	1592.76	1415.15	1329.45	1347.66	Khsrp	KH-type splicing regulatory protein [Source:MGI Symbol;Acc:MGI:1336214]
ENSMUSG00000007682	863.501	3080.86	1067.27	2225.11	3930.89	2638.87	5594.62	12694	8070.68	5406.69	6795.08	7514.63	Dio2	deiodinase, iodothyronine, type II [Source:MGI Symbol;Acc:MGI:1338833]
ENSMUSG00000007721	946.492	1202.19	967.797	1068.95	1086.51	1328.59	1085.19	1091.74	993.448	1189.25	1187.42	1323.67	Ccdc124	coiled-coil domain containing 124 [Source:MGI Symbol;Acc:MGI:1916403]
ENSMUSG00000007739	3311.74	3329.83	3465	3592.25	3841.04	4340.28	3781.18	3892.79	3534.3	3568.68	4067.58	3833.64	Cct4	chaperonin containing Tcp1, subunit 4 (delta) [Source:MGI Symbol;Acc:MGI:104689]
ENSMUSG00000007777	490.042	553.483	483.898	470.715	464.22	491.353	626.425	494.648	566.913	577.821	496.612	666.198	0610009B22Rik	RIKEN cDNA 0610009B22 gene [Source:MGI Symbol;Acc:MGI:1913300]
ENSMUSG00000007783	76.0751	38.6843	52.8454	71.2636	74.0422	73.2719	58.6309	46.8306	36.7144	31.7382	30.9175	35.9812	Cpt1c	carnitine palmitoyltransferase 1c [Source:MGI Symbol;Acc:MGI:2446526]
ENSMUSG00000007805	15.8078	9.91905	11.398	9.37679	21.6303	16.1629	13.372	15.6102	11.8782	14.0021	0.966171	7.63238	Twist2	twist basic helix-loop-helix transcription factor 2 [Source:MGI Symbol;Acc:MGI:104685]
ENSMUSG00000007812	990.952	1371.8	1280.72	1516.23	1365.2	1172.35	1733.21	1621.51	1629.47	1376.88	1521.72	1260.43	Zfp655	zinc finger protein 655 [Source:MGI Symbol;Acc:MGI:1919861]
ENSMUSG00000007815	4529.92	4442.74	4640.04	4429.6	4999.93	4444.8	5378.61	5378.68	5304.15	4797.13	4746.8	5257.62	Rhoa	ras homolog family member A [Source:MGI Symbol;Acc:MGI:1096342]
ENSMUSG00000007817	1272.53	1686.24	1697.27	1559.36	1903.47	1386.78	1510	1475.16	1553.88	1243.39	1400.95	1360.74	Zmiz1	zinc finger, MIZ-type containing 1 [Source:MGI Symbol;Acc:MGI:3040693]
ENSMUSG00000007827	206.489	194.413	182.369	165.969	156.404	173.482	182.064	135.613	116.622	136.287	146.858	170.093	Ankrd26	ankyrin repeat domain 26 [Source:MGI Symbol;Acc:MGI:1917887]
ENSMUSG00000007833	918.829	797.492	774.03	803.591	829.439	754.269	889.749	823.437	818.515	816.791	815.448	810.123	Aldh16a1	aldehyde dehydrogenase 16 family, member A1 [Source:MGI Symbol;Acc:MGI:1916998]
ENSMUSG00000007836	2702.15	2776.34	2836.04	2873.99	2504.96	2456.76	2994.29	2966.91	2676.91	2675.34	2657.94	2699.68	Hnrnpa0	heterogeneous nuclear ribonucleoprotein A0 [Source:MGI Symbol;Acc:MGI:1924384]
ENSMUSG00000007837	550.309	468.179	469.392	641.373	603.985	556.004	581.166	572.699	658.699	575.021	566.176	739.251	Prrg2	proline-rich Gla (G-carboxyglutamic acid) polypeptide 2 [Source:MGI Symbol;Acc:MGI:1929596]
ENSMUSG00000007850	5497.16	6191.47	6444.04	6850.68	6950.81	6188.24	6544.03	6819.7	6578.35	5854.76	5954.51	6338.15	Hnrnph1	heterogeneous nuclear ribonucleoprotein H1 [Source:MGI Symbol;Acc:MGI:1891925]
ENSMUSG00000007867	340.856	289.636	371.99	285.055	276.202	268.304	233.495	190.249	203.009	178.294	213.524	178.816	Ift43	intraflagellar transport 43 [Source:MGI Symbol;Acc:MGI:1923661]
ENSMUSG00000007872	1843.59	2890.41	4036.98	3520.05	2006.63	2102.26	2045.91	1984.44	2131.59	1696.12	1785.48	1974.61	Id3	inhibitor of DNA binding 3 [Source:MGI Symbol;Acc:MGI:96398]
ENSMUSG00000007877	1888.04	7688.26	4398.61	104.082	1211.3	9835.67	336.356	3928.89	803.397	9703.47	7902.31	9128.33	Tcap	titin-cap [Source:MGI Symbol;Acc:MGI:1330233]
ENSMUSG00000007880	1675.63	1736.83	2056.83	2307.63	2114.78	1702.49	1874.13	1998.1	2040.89	2040.58	1682.1	1755.45	Arid1a	AT rich interactive domain 1A (SWI-like) [Source:MGI Symbol;Acc:MGI:1935147]
ENSMUSG00000007888	9.87988	24.7976	4.14474	6.56376	15.8068	21.5506	15.4292	29.2691	8.63868	20.5365	27.0528	19.6261	Crlf1	cytokine receptor-like factor 1 [Source:MGI Symbol;Acc:MGI:1340030]
ENSMUSG00000007891	12496.1	12002.1	11312	11986.4	11989.8	12763.3	13448.1	12817.9	13696.6	14782.5	13798.8	13701.2	Ctsd	cathepsin D [Source:MGI Symbol;Acc:MGI:88562]
ENSMUSG00000007892	15477.8	14031.5	13293.2	14173	14638.7	16798.7	14805.8	13691.1	12499.1	12772.7	15772.7	15239.7	Rplp1	ribosomal protein, large, P1 [Source:MGI Symbol;Acc:MGI:1927099]
ENSMUSG00000007908	10.8679	15.8705	26.9408	18.7536	21.6303	18.318	17.4864	2.92691	17.2774	11.2017	5.79702	10.9034	Hmgcll1	3-hydroxymethyl-3-methylglutaryl-Coenzyme A lyase-like 1 [Source:MGI Symbol;Acc:MGI:2446108]
ENSMUSG00000007944	4.93994	4.95953	0	4.6884	1.66387	11.8528	1.02861	5.85382	8.63868	0.933475	3.86468	1.09034	Ttc9b	tetratricopeptide repeat domain 9B [Source:MGI Symbol;Acc:MGI:1920282]
ENSMUSG00000007946	11.8559	9.91905	12.4342	2.81304	5.82354	3.23258	17.4864	17.5615	12.958	4.66738	4.83085	7.63238	Phox2a	paired-like homeobox 2a [Source:MGI Symbol;Acc:MGI:106633]
ENSMUSG00000007950	343.82	424.535	368.882	343.191	268.715	401.918	278.754	315.131	377.942	366.856	412.555	423.052	Abhd8	abhydrolase domain containing 8 [Source:MGI Symbol;Acc:MGI:1918946]
ENSMUSG00000007987	232.177	199.373	225.888	255.049	228.782	240.289	282.868	273.178	250.522	275.375	234.779	236.604	Ift22	intraflagellar transport 22 [Source:MGI Symbol;Acc:MGI:1914536]
ENSMUSG00000007989	30.6276	78.3605	51.8093	45.0086	76.538	73.2719	164.578	155.126	104.744	141.888	142.993	102.492	Fzd3	frizzled class receptor 3 [Source:MGI Symbol;Acc:MGI:108476]
ENSMUSG00000008028	13.8318	1.98381	12.4342	7.50143	9.98322	1.07753	7.20028	1.95127	2.15967	6.53433	5.79702	8.72272	1700008O03Rik	RIKEN cDNA 1700008O03 gene [Source:MGI Symbol;Acc:MGI:1916599]
ENSMUSG00000008035	873.381	590.184	627.928	666.69	474.203	487.042	579.108	430.256	499.963	599.291	525.597	572.429	Mid1ip1	Mid1 interacting protein 1 (gastrulation specific G12-like (zebrafish)) [Source:MGI Symbol;Acc:MGI:1915291]
ENSMUSG00000008036	1753.68	1532.49	1553.24	1672.82	1666.37	1825.33	1787.73	1559.07	1669.42	1546.77	1675.34	1861.21	Ap2s1	adaptor-related protein complex 2, sigma 1 subunit [Source:MGI Symbol;Acc:MGI:2141861]
ENSMUSG00000008090	3312.72	2975.72	3127.21	3455.35	3299.45	3276.76	3143.44	2634.22	3200.63	2481.18	2540.06	2644.08	Fgfrl1	fibroblast growth factor receptor-like 1 [Source:MGI Symbol;Acc:MGI:2150920]
ENSMUSG00000008129	18.7718	34.7167	25.9046	25.3173	38.269	21.5506	19.5436	8.78073	20.5169	27.0708	19.3234	9.81306	4930432K21Rik	RIKEN cDNA 4930432K21 gene [Source:MGI Symbol;Acc:MGI:1921916]
ENSMUSG00000008136	7.9039	22.8138	13.4704	16.8782	18.3026	33.4034	12.3433	22.4396	17.2774	31.7382	23.1881	35.9812	Fhl2	four and a half LIM domains 2 [Source:MGI Symbol;Acc:MGI:1338762]
ENSMUSG00000008140	3199.1	2896.36	2914.79	2888.05	2881.82	2893.16	3187.67	3220.58	3341.01	3019.79	3267.59	3526.16	Emc10	ER membrane protein complex subunit 10 [Source:MGI Symbol;Acc:MGI:1916933]
ENSMUSG00000008153	7676.67	7190.32	5150.88	9073.92	9553.11	8492	12635.5	11903.7	11671.9	11280.1	10790.2	11580.5	Clstn3	calsyntenin 3 [Source:MGI Symbol;Acc:MGI:2178323]
ENSMUSG00000008167	196.61	213.26	205.165	184.723	197.169	219.816	221.152	226.348	242.963	215.633	215.456	219.158	Fbxw9	F-box and WD-40 domain protein 9 [Source:MGI Symbol;Acc:MGI:1915878]
ENSMUSG00000008193	12.8438	4.95953	11.398	10.3145	8.31935	10.7753	6.17167	11.7076	5.39917	6.53433	11.594	15.2648	Spib	Spi-B transcription factor (Spi-1/PU.1 related) [Source:MGI Symbol;Acc:MGI:892986]
ENSMUSG00000008200	1499.77	1297.41	1514.9	1609.06	1654.72	1466.52	1160.27	1512.24	1559.28	1379.68	1531.38	1656.23	Fnbp4	formin binding protein 4 [Source:MGI Symbol;Acc:MGI:1860513]
ENSMUSG00000008206	428.787	497.936	606.168	539.166	592.337	461.182	405.273	349.278	429.774	423.798	338.16	332.554	Cers4	ceramide synthase 4 [Source:MGI Symbol;Acc:MGI:1914510]
ENSMUSG00000008226	719.255	830.225	640.362	677.004	671.371	827.541	784.831	654.652	593.909	847.595	679.218	689.095	Scrn3	secernin 3 [Source:MGI Symbol;Acc:MGI:1921866]
ENSMUSG00000008301	443.607	469.171	426.908	530.726	507.48	521.523	626.425	603.919	589.59	598.358	617.383	635.668	Phax	phosphorylated adaptor for RNA export [Source:MGI Symbol;Acc:MGI:1891839]
ENSMUSG00000008305	567.105	582.248	545.033	565.421	611.472	608.803	585.28	481.964	574.472	510.611	578.736	657.475	Tle1	transducin-like enhancer of split 1 [Source:MGI Symbol;Acc:MGI:104636]
ENSMUSG00000008307	92.8709	77.3686	59.0625	39.3825	39.9329	71.1168	41.1445	55.6113	46.4329	65.3433	60.8687	58.8784	1700109H08Rik	RIKEN cDNA 1700109H08 gene [Source:MGI Symbol;Acc:MGI:1924286]
ENSMUSG00000008318	7.9039	51.5791	30.0494	23.442	17.4706	29.0932	24.6867	26.3422	15.1177	38.2725	19.3234	46.8846	Relt	RELT tumor necrosis factor receptor [Source:MGI Symbol;Acc:MGI:2443373]
ENSMUSG00000008333	384.327	413.624	463.175	417.267	405.152	437.476	403.216	377.571	412.497	375.257	431.878	417.6	Snrpb2	U2 small nuclear ribonucleoprotein B [Source:MGI Symbol;Acc:MGI:104805]
ENSMUSG00000008348	2762.41	2513.49	1553.24	2319.82	1962.53	1921.23	1516.17	2169.82	1887.55	1187.38	1468.58	1415.26	Ubc	ubiquitin C [Source:MGI Symbol;Acc:MGI:98889]
ENSMUSG00000008373	408.039	551.499	501.514	532.602	574.035	529.066	608.938	681.97	742.926	625.428	618.349	661.837	Prpf31	pre-mRNA processing factor 31 [Source:MGI Symbol;Acc:MGI:1916238]
ENSMUSG00000008384	503.874	494.961	495.296	569.171	387.682	427.778	343.556	380.498	514.001	326.716	382.604	352.18	Sertad1	SERTA domain containing 1 [Source:MGI Symbol;Acc:MGI:1913438]
ENSMUSG00000008393	5009.1	4932.74	4273.23	5119.73	4875.97	4361.83	4587.61	3094.72	3867.97	4483.48	3685.94	3591.58	Carhsp1	calcium regulated heat stable protein 1 [Source:MGI Symbol;Acc:MGI:1196368]
ENSMUSG00000008398	915.865	1019.68	1000.95	987.376	792.834	673.455	946.323	748.313	651.14	577.821	633.808	598.597	Elk3	ELK3, member of ETS oncogene family [Source:MGI Symbol;Acc:MGI:101762]
ENSMUSG00000008429	818.054	966.116	890.083	971.436	867.708	867.41	922.665	1002.95	1012.88	1030.56	950.712	899.531	Herpud2	HERPUD family member 2 [Source:MGI Symbol;Acc:MGI:1915393]
ENSMUSG00000008435	1196.45	1117.88	1006.14	1191.79	1158.05	964.387	1792.87	2143.47	1994.45	1847.35	1916.88	1820.87	Rdh13	retinol dehydrogenase 13 (all-trans and 9-cis) [Source:MGI Symbol;Acc:MGI:1918732]
ENSMUSG00000008438	0	1.98381	7.2533	0.937679	0.831935	4.31011	5.14306	0	1.07983	2.80043	1.93234	2.18068	Adam21	a disintegrin and metallopeptidase domain 21 [Source:MGI Symbol;Acc:MGI:1861229]
ENSMUSG00000008450	370.495	509.839	439.342	405.077	333.606	392.22	425.845	408.792	449.211	474.205	447.337	443.768	Nutf2	nuclear transport factor 2 [Source:MGI Symbol;Acc:MGI:1915301]
ENSMUSG00000008461	0	0	0	0	1.66387	0	0	0	0	0	0	0	Fut1	fucosyltransferase 1 [Source:MGI Symbol;Acc:MGI:109375]
ENSMUSG00000008475	2009.57	1832.05	1756.33	2041.33	1944.23	1869.51	2048.99	2118.11	2020.37	1805.34	1948.77	2103.27	Arpc5	actin related protein 2/3 complex, subunit 5 [Source:MGI Symbol;Acc:MGI:1915021]
ENSMUSG00000008482	2.96396	7.93524	4.14474	7.50143	9.15128	16.1629	8.22889	4.87818	4.31934	2.80043	1.93234	11.9937	Rnf151	ring finger protein 151 [Source:MGI Symbol;Acc:MGI:1914754]
ENSMUSG00000008489	0	0	0	0	5.82354	1.07753	0	0	2.15967	0	0	0	Elavl2	ELAV like RNA binding protein 1 [Source:MGI Symbol;Acc:MGI:1100887]
ENSMUSG00000008496	40.5075	26.7814	34.1941	38.4449	25.79	37.7135	34.9728	40.0011	25.916	16.8026	20.2896	25.0778	Pou2f2	POU domain, class 2, transcription factor 2 [Source:MGI Symbol;Acc:MGI:101897]
ENSMUSG00000008540	9226.82	8422.27	7464.68	9294.28	9390.88	9004.9	10539.2	8819.75	9096.53	9449.57	9180.55	10098.7	Mgst1	microsomal glutathione S-transferase 1 [Source:MGI Symbol;Acc:MGI:1913850]
ENSMUSG00000008575	4335.29	3550.03	3490.91	3268.75	2728.75	3163.62	2594.16	2053.71	2227.7	2400.9	2198.04	2347.5	Nfib	nuclear factor I/B [Source:MGI Symbol;Acc:MGI:103188]
ENSMUSG00000008601	4.93994	2.97572	2.07237	1.87536	0.831935	1.07753	3.08584	0.975637	1.07983	3.7339	4.83085	3.27102	Rab25	RAB25, member RAS oncogene family [Source:MGI Symbol;Acc:MGI:1858203]
ENSMUSG00000008604	2649.78	2707.9	2523.11	2768.97	2831.91	2653.95	2991.2	2973.74	3409.04	3183.15	3109.14	3255.76	Ubqln4	ubiquilin 4 [Source:MGI Symbol;Acc:MGI:2150152]
ENSMUSG00000008658	128.438	585.224	308.783	15.0029	62.3951	473.035	40.1159	315.131	57.2312	591.823	467.627	500.466	Rbfox1	RNA binding protein, fox-1 homolog (C. elegans) 1 [Source:MGI Symbol;Acc:MGI:1926224]
ENSMUSG00000008668	468.306	313.442	431.053	469.777	439.261	478.422	386.758	450.744	390.9	238.036	416.42	247.507	Rps18	ribosomal protein S18 [Source:MGI Symbol;Acc:MGI:98146]
ENSMUSG00000008682	8427.54	7775.54	7498.87	8121.24	8241.14	9015.67	8906.75	8530.97	7527.53	7776.78	8596.99	8865.56	Rpl10	ribosomal protein L10 [Source:MGI Symbol;Acc:MGI:105943]
ENSMUSG00000008683	4179.19	4044.99	4165.46	4118.29	4259.51	5071.92	4492.98	3989.38	3674.68	3779.64	4547.77	4213.07	Rps15a	ribosomal protein S15A [Source:MGI Symbol;Acc:MGI:2389091]
ENSMUSG00000008690	2457.13	2155.41	2283.75	2214.8	2279.5	2340.39	2065.45	1869.32	2048.45	2111.52	2118.81	2054.2	Ncaph2	non-SMC condensin II complex, subunit H2 [Source:MGI Symbol;Acc:MGI:1289164]
ENSMUSG00000008730	3175.39	3368.51	3429.77	4569.31	5435.86	4033.19	4314	3783.52	4277.22	4647.77	3910.09	3985.19	Hipk1	homeodomain interacting protein kinase 1 [Source:MGI Symbol;Acc:MGI:1314873]
ENSMUSG00000008734	3526.13	3051.1	2627.77	3157.17	2501.63	2283.28	2091.17	2523.97	3051.61	2439.17	2250.21	1926.63	Gprc5b	G protein-coupled receptor, family C, group 5, member B [Source:MGI Symbol;Acc:MGI:1927596]
ENSMUSG00000008763	602.673	551.499	595.806	643.248	682.186	624.966	724.143	799.046	796.918	770.117	758.444	753.425	Man1a2	mannosidase, alpha, class 1A, member 2 [Source:MGI Symbol;Acc:MGI:104676]
ENSMUSG00000008813	0.987988	5.95143	2.07237	0	0.831935	4.31011	1.02861	6.82946	0	4.66738	0.966171	2.18068	Tppp2	tubulin polymerization-promoting protein family member 2 [Source:MGI Symbol;Acc:MGI:2684923]
ENSMUSG00000008822	630.336	518.766	512.912	467.902	500.825	547.384	476.247	380.498	352.026	434.999	458.931	392.523	Acyp1	acylphosphatase 1, erythrocyte (common) type [Source:MGI Symbol;Acc:MGI:1913454]
ENSMUSG00000008845	230.201	220.203	291.168	261.613	425.119	395.453	373.386	368.791	293.715	341.652	205.794	121.028	Cd163	CD163 antigen [Source:MGI Symbol;Acc:MGI:2135946]
ENSMUSG00000008855	2941.24	2381.56	2552.12	2721.15	2285.32	2389.96	1806.24	1547.36	1660.79	1959.36	1524.62	1604.98	Hdac5	histone deacetylase 5 [Source:MGI Symbol;Acc:MGI:1333784]
ENSMUSG00000008859	2128.13	2050.27	2074.44	1942.87	2009.12	2012.82	1928.65	1792.24	1986.9	2034.98	1827.99	1981.15	Rala	v-ral simian leukemia viral oncogene A (ras related) [Source:MGI Symbol;Acc:MGI:1927243]
ENSMUSG00000008874	0	0	0	0	0	0	0	1.95127	0	1.86695	0	3.27102	Clec3a	C-type lectin domain family 3, member a [Source:MGI Symbol;Acc:MGI:2685642]
ENSMUSG00000008892	3862.04	4327.68	3806.94	3145.91	3597.29	4205.59	3269.96	3434.24	2997.62	3910.33	4112.99	3940.49	Vdac3	voltage-dependent anion channel 3 [Source:MGI Symbol;Acc:MGI:106922]
ENSMUSG00000008932	1.97598	2.97572	4.14474	3.75072	2.4958	5.38764	3.08584	0.975637	6.47901	4.66738	0	2.18068	Slc1a7	solute carrier family 1 (glutamate transporter), member 7 [Source:MGI Symbol;Acc:MGI:2444087]
ENSMUSG00000008958	751.859	754.84	778.175	710.761	767.876	804.913	752.944	767.826	769.922	713.175	744.918	783.955	Vps72	vacuolar protein sorting 72 [Source:MGI Symbol;Acc:MGI:1202305]
ENSMUSG00000008976	2450.21	2420.25	2174.95	2229.8	2099.8	1676.63	2082.94	1991.27	1940.46	2095.65	2082.1	1773.98	Gabpa	GA repeat binding protein, alpha [Source:MGI Symbol;Acc:MGI:95610]
ENSMUSG00000008999	3.95195	4.95953	11.398	8.43911	7.48741	11.8528	4.11445	11.7076	4.31934	14.0021	1.93234	1.09034	Bmp7	bone morphogenetic protein 7 [Source:MGI Symbol;Acc:MGI:103302]
ENSMUSG00000009013	862.513	1179.38	1452.73	1509.66	1491.66	1830.72	1579.95	1576.63	1355.19	1260.19	1564.23	1790.34	Dynll1	dynein light chain LC8-type 1 [Source:MGI Symbol;Acc:MGI:1861457]
ENSMUSG00000009030	480.162	649.698	540.889	494.157	498.329	439.631	695.342	626.359	563.674	592.757	522.698	550.622	Pdcl	phosducin-like [Source:MGI Symbol;Acc:MGI:1914716]
ENSMUSG00000009035	2152.83	1971.91	2029.89	2323.57	1991.65	1880.29	1911.16	1862.49	2035.49	1944.43	1616.4	1847.04	Tmem184b	transmembrane protein 184b [Source:MGI Symbol;Acc:MGI:2445179]
ENSMUSG00000009070	0	0	0	0	0.831935	0	8.22889	1.95127	0	2.80043	0	2.18068	Rsph14	radial spoke head homolog 14 (Chlamydomonas) [Source:MGI Symbol;Acc:MGI:1918486]
ENSMUSG00000009073	3637.77	3541.1	3296.1	3284.69	3632.23	3184.09	4018.79	4076.21	4007.27	4227.71	3743.91	3906.69	Nf2	neurofibromin 2 [Source:MGI Symbol;Acc:MGI:97307]
ENSMUSG00000009075	0	0	1.03619	5.62608	4.99161	4.31011	0	1.95127	1.07983	5.60085	4.83085	3.27102	Cabp7	calcium binding protein 7 [Source:MGI Symbol;Acc:MGI:2183437]
ENSMUSG00000009076	182.778	200.365	177.188	153.779	191.345	163.784	177.95	180.493	207.328	187.628	193.234	189.719	Zmat5	zinc finger, matrin type 5 [Source:MGI Symbol;Acc:MGI:1914428]
ENSMUSG00000009079	3778.07	3663.11	3982.06	4479.29	4919.23	4318.73	4502.23	4221.58	4662.73	4397.6	4809.6	4342.83	Ewsr1	Ewing sarcoma breakpoint region 1 [Source:MGI Symbol;Acc:MGI:99960]
ENSMUSG00000009090	2128.13	2107.8	1883.78	2161.35	2155.54	1856.58	2474.84	2779.59	2747.1	2606.26	2355.52	2392.21	Ap1b1	adaptor protein complex AP-1, beta 1 subunit [Source:MGI Symbol;Acc:MGI:1096368]
ENSMUSG00000009092	26.6757	11.9029	14.5066	16.8782	23.2942	11.8528	15.4292	7.80509	18.3572	18.6695	11.594	16.3551	Derl3	Der1-like domain family, member 3 [Source:MGI Symbol;Acc:MGI:1917627]
ENSMUSG00000009093	18.7718	14.8786	36.2665	15.0029	23.2942	19.3955	16.4578	10.732	15.1177	6.53433	14.4926	16.3551	Gstt4	glutathione S-transferase, theta 4 [Source:MGI Symbol;Acc:MGI:1923136]
ENSMUSG00000009097	23.7117	18.8462	21.7599	18.7536	22.4622	46.3337	18.515	26.3422	14.0378	14.0021	10.6279	9.81306	Tbx1	T-box 1 [Source:MGI Symbol;Acc:MGI:98493]
ENSMUSG00000009108	18.7718	3.96762	12.4342	14.0652	12.479	10.7753	7.20028	13.6589	12.958	9.33475	0.966171	9.81306	Gnat2	guanine nucleotide binding protein, alpha transducing 2 [Source:MGI Symbol;Acc:MGI:95779]
ENSMUSG00000009112	3131.92	3744.44	3541.68	3433.78	3483.31	2741.23	4377.77	4020.6	4286.94	4338.79	3803.81	3508.72	Bcl2l13	BCL2-like 13 (apoptosis facilitator) [Source:MGI Symbol;Acc:MGI:2136959]
ENSMUSG00000009114	3.95195	13.8867	4.14474	0	1.66387	12.9303	4.11445	5.85382	1.07983	5.60085	7.72937	14.1744	2610028H24Rik	RIKEN cDNA 2610028H24 gene [Source:MGI Symbol;Acc:MGI:1924214]
ENSMUSG00000009115	1.97598	0	0	0	2.4958	0	0	3.90255	0	0	0	0	Spatc1l	spermatogenesis and centriole associated 1 like [Source:MGI Symbol;Acc:MGI:1923823]
ENSMUSG00000009145	154.126	117.045	126.415	188.474	188.017	181.025	100.804	107.32	137.139	110.15	86.9554	101.402	Dqx1	DEAQ RNA-dependent ATPase [Source:MGI Symbol;Acc:MGI:2136388]
ENSMUSG00000009185	30.6276	32.7329	20.7237	15.9405	9.15128	9.69775	53.4878	19.5127	3.2395	4.66738	32.8498	11.9937	Ccl8	chemokine (C-C motif) ligand 8 [Source:MGI Symbol;Acc:MGI:101878]
ENSMUSG00000009207	199.574	346.175	282.879	172.533	183.026	396.53	173.835	181.468	174.933	327.65	310.141	338.005	Lnpk	lunapark, ER junction formation factor [Source:MGI Symbol;Acc:MGI:1918115]
ENSMUSG00000009210	23.7117	54.5548	41.4474	12.1898	21.6303	40.946	15.4292	17.5615	16.1975	46.6738	37.6807	35.9812	Prr29	proline rich 29 [Source:MGI Symbol;Acc:MGI:1922823]
ENSMUSG00000009214	0	0	1.03619	0	0	0	0	0.975637	0	0	0	0	Mymk	myomaker, myoblast fusion factor [Source:MGI Symbol;Acc:MGI:1913389]
ENSMUSG00000009216	39.5195	14.8786	8.28948	16.8782	9.15128	5.38764	11.3147	5.85382	9.71851	19.603	5.79702	13.0841	Fam163b	family with sequence similarity 163, member B [Source:MGI Symbol;Acc:MGI:1926106]
ENSMUSG00000009246	8.89189	4.95953	12.4342	14.0652	12.479	17.2404	0	10.732	18.3572	2.80043	13.5264	14.1744	Trpm5	transient receptor potential cation channel, subfamily M, member 5 [Source:MGI Symbol;Acc:MGI:1861718]
ENSMUSG00000009248	0	0	2.07237	0.937679	1.66387	1.07753	0	0.975637	0	0	2.89851	1.09034	Ascl2	achaete-scute family bHLH transcription factor 2 [Source:MGI Symbol;Acc:MGI:96920]
ENSMUSG00000009281	554.261	528.685	691.135	628.245	668.875	754.269	543.107	586.358	534.518	453.669	570.041	601.868	Rarres2	retinoic acid receptor responder (tazarotene induced) 2 [Source:MGI Symbol;Acc:MGI:1918910]
ENSMUSG00000009291	3730.64	3445.88	3342.73	3769.47	3856.02	3473.95	3972.5	3804.98	4010.51	3557.47	3657.92	3448.75	Pttg1ip	pituitary tumor-transforming 1 interacting protein [Source:MGI Symbol;Acc:MGI:2652132]
ENSMUSG00000009292	12.8438	10.911	10.3619	8.43911	14.9748	5.38764	24.6867	19.5127	18.3572	13.0687	13.5264	27.2585	Trpm2	transient receptor potential cation channel, subfamily M, member 2 [Source:MGI Symbol;Acc:MGI:1351901]
ENSMUSG00000009293	1050.23	1217.07	1053.8	1148.66	1140.58	1409.41	993.639	1330.77	1209.41	1279.79	1254.09	1420.71	Ube2g2	ubiquitin-conjugating enzyme E2G 2 [Source:MGI Symbol;Acc:MGI:1343188]
ENSMUSG00000009350	0	0.991905	0	0	0.831935	0	1.02861	0	3.2395	0	1.93234	0	Mpo	myeloperoxidase [Source:MGI Symbol;Acc:MGI:97137]
ENSMUSG00000009376	1749.73	1632.68	1462.06	1457.15	1596.48	1341.52	1791.84	1165.89	1250.45	1453.42	1526.55	1302.96	Met	met proto-oncogene [Source:MGI Symbol;Acc:MGI:96969]
ENSMUSG00000009378	3.95195	18.8462	12.4342	6.56376	9.98322	12.9303	15.4292	10.732	28.0757	13.0687	9.66171	5.4517	Slc16a12	solute carrier family 16 (monocarboxylic acid transporters), member 12 [Source:MGI Symbol;Acc:MGI:2147716]
ENSMUSG00000009394	229.213	212.268	201.02	209.102	316.135	200.42	218.066	373.669	315.312	237.103	197.099	231.152	Syn2	synapsin II [Source:MGI Symbol;Acc:MGI:103020]
ENSMUSG00000009406	326.036	257.895	255.938	294.431	349.413	243.521	416.588	436.11	382.261	403.261	419.318	355.451	Elk1	ELK1, member of ETS oncogene family [Source:MGI Symbol;Acc:MGI:101833]
ENSMUSG00000009418	1052.21	1048.44	1289.01	927.365	1316.12	1249.93	1152.05	1057.59	1320.64	1276.06	1128.49	1148.13	Nav1	neuron navigator 1 [Source:MGI Symbol;Acc:MGI:2183683]
ENSMUSG00000009470	1985.86	1773.53	1753.23	1604.37	1514.95	1643.23	1945.1	1992.25	1750.41	1750.27	1758.43	1879.75	Tnpo1	transportin 1 [Source:MGI Symbol;Acc:MGI:2681523]
ENSMUSG00000009471	11.8559	106.134	24.8684	0.937679	8.31935	94.8224	4.11445	35.1229	7.55884	70.9441	64.7334	85.0465	Myod1	myogenic differentiation 1 [Source:MGI Symbol;Acc:MGI:97275]
ENSMUSG00000009487	0	2.97572	0	0	0	1.07753	0	0.975637	0	4.66738	0.966171	8.72272	Otog	otogelin [Source:MGI Symbol;Acc:MGI:1202064]
ENSMUSG00000009535	692.579	956.197	802.007	873.917	926.775	901.891	1376.28	1542.48	1682.38	1201.38	1590.32	1462.15	Rnmt	RNA (guanine-7-) methyltransferase [Source:MGI Symbol;Acc:MGI:1915147]
ENSMUSG00000009545	94.8468	46.6195	65.2797	49.697	66.5548	67.8842	23.6581	30.2447	41.0337	42.0064	45.41	23.9875	Kcnq1	potassium voltage-gated channel, subfamily Q, member 1 [Source:MGI Symbol;Acc:MGI:108083]
ENSMUSG00000009549	1664.76	1822.13	1617.48	1570.61	1653.89	1839.34	1791.84	1842.98	1571.16	1711.06	1840.56	1982.24	Srp14	signal recognition particle 14 [Source:MGI Symbol;Acc:MGI:107169]
ENSMUSG00000009551	39.5195	39.6762	45.5921	62.8245	83.1935	39.8685	50.402	23.4153	46.4329	28.9377	24.1543	32.7102	6330409D20Rik	RIKEN cDNA 6330409D20 gene [Source:MGI Symbol;Acc:MGI:1917980]
ENSMUSG00000009555	950.444	1078.2	1012.35	1221.8	1172.2	1075.37	1029.64	1131.74	1333.6	1192.05	1171.96	1227.72	Cdk9	cyclin-dependent kinase 9 (CDC2-related kinase) [Source:MGI Symbol;Acc:MGI:1328368]
ENSMUSG00000009563	594.769	577.289	537.78	603.865	620.623	622.811	559.565	577.577	615.506	596.491	646.368	624.765	Tor2a	torsin family 2, member A [Source:MGI Symbol;Acc:MGI:1353596]
ENSMUSG00000009566	159.066	231.114	232.105	207.227	285.354	275.847	267.439	270.251	332.589	259.506	304.344	279.127	Fpgs	folylpolyglutamyl synthetase [Source:MGI Symbol;Acc:MGI:95576]
ENSMUSG00000009569	757.787	631.844	769.886	710.761	656.396	539.841	672.712	609.773	706.212	668.368	572.939	552.803	Mkl2	MKL/myocardin-like 2 [Source:MGI Symbol;Acc:MGI:3050795]
ENSMUSG00000009575	1613.38	1456.12	1604.01	1541.54	1558.21	1478.37	1583.03	1394.18	1411.34	1448.75	1332.35	1470.87	Cbx5	chromobox 5 [Source:MGI Symbol;Acc:MGI:109372]
ENSMUSG00000009585	195.622	164.656	228.997	219.417	182.194	169.172	105.947	96.588	111.223	77.4784	126.568	125.389	Apobec3	apolipoprotein B mRNA editing enzyme, catalytic polypeptide 3 [Source:MGI Symbol;Acc:MGI:1933111]
ENSMUSG00000009596	0	0	0	0	0.831935	0	0	0	1.07983	0	0	0	Taf7l	TATA-box binding protein associated factor 7 like [Source:MGI Symbol;Acc:MGI:1921719]
ENSMUSG00000009614	469.294	432.471	432.089	597.302	545.749	411.616	710.771	587.333	734.287	701.973	521.732	501.557	Sardh	sarcosine dehydrogenase [Source:MGI Symbol;Acc:MGI:2183102]
ENSMUSG00000009621	1524.47	1160.53	1421.65	1417.77	1215.46	1127.09	876.377	642.944	855.229	706.641	667.624	624.765	Vav2	vav 2 oncogene [Source:MGI Symbol;Acc:MGI:102718]
ENSMUSG00000009628	2.96396	0	1.03619	2.81304	0.831935	2.15506	1.02861	1.95127	0	0	0.966171	1.09034	Tex15	testis expressed gene 15 [Source:MGI Symbol;Acc:MGI:1934816]
ENSMUSG00000009630	996.88	1014.72	963.652	1069.89	1062.38	1151.88	1337.2	1325.89	1422.14	1216.32	1408.68	1395.64	Ppp2cb	protein phosphatase 2 (formerly 2A), catalytic subunit, beta isoform [Source:MGI Symbol;Acc:MGI:1321161]
ENSMUSG00000009633	3072.64	5076.57	5248.28	8360.35	6815.21	6043.85	1537.77	801.973	790.439	1623.31	1260.85	1843.77	G0s2	G0/G1 switch gene 2 [Source:MGI Symbol;Acc:MGI:1316737]
ENSMUSG00000009640	449.534	405.689	383.388	402.264	421.791	399.763	389.844	435.134	406.018	360.321	530.428	391.432	Dmap1	DNA methyltransferase 1-associated protein 1 [Source:MGI Symbol;Acc:MGI:1913483]
ENSMUSG00000009646	0	0	0	0.937679	3.32774	3.23258	0	0.975637	0	2.80043	3.86468	0	Pla2g12b	phospholipase A2, group XIIB [Source:MGI Symbol;Acc:MGI:1917086]
ENSMUSG00000009647	714.315	764.759	683.882	605.741	604.816	668.067	680.941	613.675	693.254	663.701	666.658	593.145	Mcu	mitochondrial calcium uniporter [Source:MGI Symbol;Acc:MGI:3026965]
ENSMUSG00000009654	76.0751	39.6762	39.375	39.3825	34.1093	51.7213	33.9442	11.7076	10.7983	27.0708	19.3234	22.8971	Oit3	oncoprotein induced transcript 3 [Source:MGI Symbol;Acc:MGI:1201782]
ENSMUSG00000009670	4.93994	6.94334	6.21711	0.937679	4.15967	2.15506	2.05722	2.92691	1.07983	16.8026	0.966171	10.9034	Tex11	testis expressed gene 11 [Source:MGI Symbol;Acc:MGI:1933237]
ENSMUSG00000009681	985.024	870.893	877.649	1020.2	778.691	808.146	867.12	785.387	843.351	755.181	671.489	729.438	Bcr	breakpoint cluster region [Source:MGI Symbol;Acc:MGI:88141]
ENSMUSG00000009687	230.201	282.693	334.688	365.695	421.791	370.67	432.017	611.724	438.413	349.12	472.457	597.506	Fxyd5	FXYD domain-containing ion transport regulator 5 [Source:MGI Symbol;Acc:MGI:1201785]
ENSMUSG00000009731	31.6156	25.7895	40.4112	41.2579	33.2774	35.5584	14.4006	33.1716	25.916	18.6695	16.4249	26.1682	Kcnd1	potassium voltage-gated channel, Shal-related family, member 1 [Source:MGI Symbol;Acc:MGI:96671]
ENSMUSG00000009733	719.255	735.002	704.606	605.741	587.346	631.431	558.536	538.551	590.669	608.626	551.683	487.382	Tfcp2	transcription factor CP2 [Source:MGI Symbol;Acc:MGI:98509]
ENSMUSG00000009739	1086.79	1170.45	1077.63	1206.79	974.195	919.131	842.433	793.192	978.33	952.145	758.444	733.799	Pou6f1	POU domain, class 6, transcription factor 1 [Source:MGI Symbol;Acc:MGI:102935]
ENSMUSG00000009741	1178.67	1202.19	1146.02	1289.31	1173.86	1160.5	1107.81	1200.03	1272.04	1218.18	1156.51	1321.49	Ubp1	upstream binding protein 1 [Source:MGI Symbol;Acc:MGI:104889]
ENSMUSG00000009772	21.7357	32.7329	47.6645	82.5158	59.0674	64.6517	45.2589	58.5382	43.1934	44.8068	39.613	70.8721	Nuak2	NUAK family, SNF1-like kinase, 2 [Source:MGI Symbol;Acc:MGI:1921387]
ENSMUSG00000009828	929.697	858.99	920.132	714.512	826.111	721.944	941.18	626.359	729.968	787.853	595.161	804.671	Ick	intestinal cell kinase [Source:MGI Symbol;Acc:MGI:1934157]
ENSMUSG00000009863	28125	24719.3	23755.6	23449.5	24404.8	25617.1	24423.4	21597.7	24139.7	24388	25270.2	23288.6	Sdhb	succinate dehydrogenase complex, subunit B, iron sulfur (Ip) [Source:MGI Symbol;Acc:MGI:1914930]
ENSMUSG00000009876	145.234	158.705	154.392	165.032	158.068	124.993	119.319	125.857	95.0254	98.0149	114.974	115.576	Cox4i2	cytochrome c oxidase subunit 4I2 [Source:MGI Symbol;Acc:MGI:2135755]
ENSMUSG00000009894	471.27	455.284	485.971	428.519	445.917	473.035	530.764	533.673	547.476	669.302	514.969	576.79	Snap47	synaptosomal-associated protein, 47 [Source:MGI Symbol;Acc:MGI:1915076]
ENSMUSG00000009905	751.859	819.314	806.152	957.371	821.951	858.79	1143.82	914.171	1091.71	1044.56	934.287	1045.64	Kdsr	3-ketodihydrosphingosine reductase [Source:MGI Symbol;Acc:MGI:1918000]
ENSMUSG00000009907	1348.6	1185.33	1341.86	1368.07	1357.72	1193.9	1382.45	1436.14	1450.22	1291	1348.77	1299.69	Vps4b	vacuolar protein sorting 4B [Source:MGI Symbol;Acc:MGI:1100499]
ENSMUSG00000009927	7015.7	6241.07	6205.71	6644.4	6612.22	7504.98	6341.39	6011.87	5465.04	6037.72	6643.39	6808.08	Rps25	ribosomal protein S25 [Source:MGI Symbol;Acc:MGI:1922867]
ENSMUSG00000009941	2.96396	0.991905	3.10856	2.81304	9.15128	4.31011	2.05722	2.92691	3.2395	9.33475	1.93234	0	Nxf2	nuclear RNA export factor 2 [Source:MGI Symbol;Acc:MGI:1933192]
ENSMUSG00000009995	2443.29	2402.39	2554.2	2405.15	2338.57	2228.33	2214.6	1876.15	2210.42	2008.84	2119.78	2055.29	Taz	tafazzin [Source:MGI Symbol;Acc:MGI:109626]
ENSMUSG00000010021	43.4715	46.6195	45.5921	55.3231	48.2522	40.946	18.515	24.3909	42.1135	28.0043	19.3234	27.2585	Kif19a	kinesin family member 19A [Source:MGI Symbol;Acc:MGI:2447024]
ENSMUSG00000010025	1045.29	1026.62	941.892	1049.26	1000.82	872.797	1132.5	993.198	1103.59	1066.03	995.156	859.188	Aldh3a2	aldehyde dehydrogenase family 3, subfamily A2 [Source:MGI Symbol;Acc:MGI:1353452]
ENSMUSG00000010044	7.9039	9.91905	9.32567	23.442	22.4622	14.0079	13.372	24.3909	19.437	28.0043	17.3911	20.7165	Zmynd10	zinc finger, MYND domain containing 10 [Source:MGI Symbol;Acc:MGI:2387863]
ENSMUSG00000010045	643.18	677.471	617.566	666.69	710.472	670.222	519.449	685.872	626.304	634.763	681.15	745.793	Tmem115	transmembrane protein 115 [Source:MGI Symbol;Acc:MGI:1930765]
ENSMUSG00000010047	889.189	1075.23	1076.6	1023.95	1168.87	1128.17	1128.39	1130.76	1172.7	960.546	1111.1	1010.75	Hyal2	hyaluronoglucosaminidase 2 [Source:MGI Symbol;Acc:MGI:1196334]
ENSMUSG00000010048	763.715	922.472	811.333	730.452	956.725	981.628	857.862	870.268	931.897	971.748	928.49	932.241	Ifrd2	interferon-related developmental regulator 2 [Source:MGI Symbol;Acc:MGI:1316708]
ENSMUSG00000010051	858.561	930.407	880.757	842.974	935.926	752.114	1319.71	913.196	1083.07	1201.38	832.839	924.609	Hyal1	hyaluronoglucosaminidase 1 [Source:MGI Symbol;Acc:MGI:96298]
ENSMUSG00000010054	871.405	979.01	854.853	923.614	1003.31	1035.5	1227.13	1088.81	1184.58	1156.58	1171	1154.67	Tusc2	tumor suppressor candidate 2 [Source:MGI Symbol;Acc:MGI:1931086]
ENSMUSG00000010057	738.027	583.24	536.744	716.387	605.648	668.067	641.854	651.725	727.808	667.435	703.372	688.005	Nprl2	nitrogen permease regulator-like 2 [Source:MGI Symbol;Acc:MGI:1914482]
ENSMUSG00000010064	62.2432	233.098	149.211	14.0652	59.0674	412.693	19.5436	164.883	30.2354	436.866	348.788	493.924	Slc38a3	solute carrier family 38, member 3 [Source:MGI Symbol;Acc:MGI:1923507]
ENSMUSG00000010066	13.8318	11.9029	9.32567	2.81304	10.8152	9.69775	9.25751	12.6833	7.55884	13.0687	11.594	13.0841	Cacna2d2	calcium channel, voltage-dependent, alpha 2/delta subunit 2 [Source:MGI Symbol;Acc:MGI:1929813]
ENSMUSG00000010067	316.156	310.466	402.04	427.582	342.757	330.801	271.554	406.84	380.102	257.639	375.84	311.837	Rassf1	Ras association (RalGDS/AF-6) domain family member 1 [Source:MGI Symbol;Acc:MGI:1928386]
ENSMUSG00000010080	0	1.98381	3.10856	0.937679	3.32774	2.15506	1.02861	5.85382	3.2395	7.4678	17.3911	2.18068	Epn3	epsin 3 [Source:MGI Symbol;Acc:MGI:1919139]
ENSMUSG00000010086	0.987988	0	0	0	0	2.15506	0	0	0	0	0	0	Rnf112	ring finger protein 112 [Source:MGI Symbol;Acc:MGI:106611]
ENSMUSG00000010095	1235.97	1394.62	1325.28	1693.45	2010.79	1672.32	2821.48	3897.67	3477.07	2683.74	3877.24	2906.85	Slc3a2	solute carrier family 3 (activators of dibasic and neutral amino acid transport), member 2 [Source:MGI Symbol;Acc:MGI:96955]
ENSMUSG00000010097	2878.01	3128.47	3076.43	3469.41	3600.61	3617.26	3320.36	3883.03	3675.76	3240.09	3450.2	3570.86	Nxf1	nuclear RNA export factor 1 [Source:MGI Symbol;Acc:MGI:1858330]
ENSMUSG00000010110	1190.53	1269.64	1271.4	1540.61	1363.54	1297.34	1206.56	1346.38	1347.63	1185.51	1142.01	1081.62	Stx5a	syntaxin 5A [Source:MGI Symbol;Acc:MGI:1928483]
ENSMUSG00000010122	118.559	148.786	149.211	87.2042	117.303	118.528	106.976	85.856	85.3069	138.154	104.346	111.215	Slc47a1	solute carrier family 47, member 1 [Source:MGI Symbol;Acc:MGI:1914723]
ENSMUSG00000010136	0	2.97572	0	0	0	1.07753	0	0	0	0	0	3.27102	Pifo	primary cilia formation [Source:MGI Symbol;Acc:MGI:1923670]
ENSMUSG00000010142	18.7718	17.8543	19.6875	17.8159	13.311	24.7831	13.372	21.464	11.8782	12.1352	8.69554	23.9875	Tnfrsf13b	tumor necrosis factor receptor superfamily, member 13b [Source:MGI Symbol;Acc:MGI:1889411]
ENSMUSG00000010154	2.96396	4.95953	1.03619	4.6884	7.48741	8.62022	9.25751	3.90255	2.15967	2.80043	7.72937	2.18068	Spire2	spire type actin nucleation factor 2 [Source:MGI Symbol;Acc:MGI:2446256]
ENSMUSG00000010175	16.7958	11.9029	22.7961	11.2522	12.479	23.7056	15.4292	14.6345	12.958	16.8026	7.72937	7.63238	Prox1	prospero homeobox 1 [Source:MGI Symbol;Acc:MGI:97772]
ENSMUSG00000010277	10300.8	10591.6	9322.56	10577	9737.79	9439.14	11963.8	11488.1	11803.7	13727.7	10874.3	10395.3	2610507B11Rik	RIKEN cDNA 2610507B11 gene [Source:MGI Symbol;Acc:MGI:1919753]
ENSMUSG00000010290	493.006	511.823	476.645	499.783	440.093	447.174	468.018	549.283	517.241	592.757	475.356	584.422	AI597479	expressed sequence AI597479 [Source:MGI Symbol;Acc:MGI:2138299]
ENSMUSG00000010307	292.444	428.503	410.329	321.624	407.648	390.065	303.44	291.715	269.959	240.837	315.938	326.012	Tmem86a	transmembrane protein 86A [Source:MGI Symbol;Acc:MGI:1915143]
ENSMUSG00000010311	25.6877	8.92715	18.6513	21.5666	12.479	16.1629	7.20028	8.78073	12.958	8.40128	9.66171	6.54204	Optc	opticin [Source:MGI Symbol;Acc:MGI:2151113]
ENSMUSG00000010342	10.8679	8.92715	7.2533	10.3145	6.65548	9.69775	3.08584	12.6833	17.2774	2.80043	8.69554	15.2648	Tex14	testis expressed gene 14 [Source:MGI Symbol;Acc:MGI:1933227]
ENSMUSG00000010358	437.679	417.592	434.162	480.092	463.388	485.965	409.387	373.669	357.425	355.654	408.69	393.613	Ifi35	interferon-induced protein 35 [Source:MGI Symbol;Acc:MGI:1917360]
ENSMUSG00000010362	1069	880.812	821.695	908.611	890.17	1078.61	813.632	864.414	908.141	818.658	909.167	943.144	Rdm1	RAD52 motif 1 [Source:MGI Symbol;Acc:MGI:1913849]
ENSMUSG00000010376	1498.78	1594.98	1377.09	1551.86	1522.44	1660.47	1613.89	1683.95	1485.85	1507.56	1661.81	1813.24	Nedd8	neural precursor cell expressed, developmentally down-regulated gene 8 [Source:MGI Symbol;Acc:MGI:97301]
ENSMUSG00000010392	1719.1	1743.77	1805.03	1765.65	1732.92	1485.91	2071.62	2018.59	2047.37	1873.48	1765.19	1723.83	Gosr1	golgi SNAP receptor complex member 1 [Source:MGI Symbol;Acc:MGI:1858260]
ENSMUSG00000010406	1071.97	1063.32	1021.68	1079.27	1117.29	1262.86	1173.65	1080.03	1029.08	1025.89	1215.44	1144.86	Mrpl52	mitochondrial ribosomal protein L52 [Source:MGI Symbol;Acc:MGI:1916086]
ENSMUSG00000010453	4146.58	3817.84	3914.71	4099.53	4172.15	3628.04	3796.61	3899.62	4401.41	4067.15	3937.15	3711.52	Kansl3	KAT8 regulatory NSL complex subunit 3 [Source:MGI Symbol;Acc:MGI:1918055]
ENSMUSG00000010461	49.3994	137.875	72.533	11.2522	31.6135	147.621	19.5436	64.392	20.5169	126.019	109.177	136.293	Eya4	EYA transcriptional coactivator and phosphatase 4 [Source:MGI Symbol;Acc:MGI:1337104]
ENSMUSG00000010476	1327.86	1462.07	1362.58	1290.25	1278.68	1029.04	1390.68	1059.54	1202.94	1205.12	916.896	940.964	Ebf3	early B cell factor 3 [Source:MGI Symbol;Acc:MGI:894289]
ENSMUSG00000010492	154.126	394.778	203.092	78.7651	98.1683	324.336	84.3462	233.177	78.8279	348.186	293.716	358.722	Uckl1os	uridine-cytidine kinase 1-like 1, opposite strand [Source:MGI Symbol;Acc:MGI:3801877]
ENSMUSG00000010505	0.987988	2.97572	0	4.6884	4.15967	0	0	0.975637	1.07983	1.86695	0	0	Myt1	myelin transcription factor 1 [Source:MGI Symbol;Acc:MGI:1100535]
ENSMUSG00000010517	1618.32	1375.77	1278.65	1391.52	1385.17	1460.05	1514.12	1659.56	1616.51	1712.93	1561.33	1554.83	Faf1	Fas-associated factor 1 [Source:MGI Symbol;Acc:MGI:109419]
ENSMUSG00000010529	4.93994	5.95143	8.28948	15.9405	6.65548	25.8607	6.17167	9.75637	7.55884	7.4678	4.83085	8.72272	Gm266	predicted gene 266 [Source:MGI Symbol;Acc:MGI:2685112]
ENSMUSG00000010538	38.5315	36.7005	39.375	60.0115	34.9413	64.6517	26.7439	38.0498	33.4749	32.6716	34.7821	38.1619	Tsacc	TSSK6 activating co-chaperone [Source:MGI Symbol;Acc:MGI:1924177]
ENSMUSG00000010554	472.258	537.613	496.333	544.792	562.388	559.237	746.772	788.314	740.766	742.113	690.812	752.335	Mettl16	methyltransferase like 16 [Source:MGI Symbol;Acc:MGI:1914743]
ENSMUSG00000010592	0	0.991905	2.07237	0	0	1.07753	0	0.975637	0	0	0.966171	3.27102	Dazl	deleted in azoospermia-like [Source:MGI Symbol;Acc:MGI:1342328]
ENSMUSG00000010607	658	661.601	565.757	574.797	606.48	698.238	627.453	497.575	636.022	605.825	661.827	670.559	Pigyl	phosphatidylinositol glycan anchor biosynthesis, class Y-like [Source:MGI Symbol;Acc:MGI:1913518]
ENSMUSG00000010608	2676.46	2613.67	2565.59	2570.18	3023.25	2934.11	2948	3160.09	3166.07	2915.24	3272.42	3271.02	Rbm25	RNA binding motif protein 25 [Source:MGI Symbol;Acc:MGI:1914289]
ENSMUSG00000010609	434.715	428.503	407.221	445.398	425.951	478.422	393.958	424.402	408.177	414.463	414.487	479.75	Psen2	presenilin 2 [Source:MGI Symbol;Acc:MGI:109284]
ENSMUSG00000010651	1190.53	1359.9	918.06	1585.62	2148.06	1575.35	1811.39	750.264	1034.48	1539.3	1492.73	1063.08	Acaa1b	acetyl-Coenzyme A acyltransferase 1B [Source:MGI Symbol;Acc:MGI:3605455]
ENSMUSG00000010660	987	892.715	656.941	857.039	728.775	662.679	781.745	820.51	665.178	844.795	790.328	664.017	Plcd1	phospholipase C, delta 1 [Source:MGI Symbol;Acc:MGI:97614]
ENSMUSG00000010663	991.94	701.277	787.501	1061.45	857.725	981.628	667.569	601.968	773.161	673.036	586.466	706.541	Fads1	fatty acid desaturase 1 [Source:MGI Symbol;Acc:MGI:1923517]
ENSMUSG00000010721	301.336	409.657	325.362	319.749	388.513	366.359	232.466	316.106	293.715	294.978	313.039	334.734	Lmbr1	limb region 1 [Source:MGI Symbol;Acc:MGI:1861746]
ENSMUSG00000010751	132.39	117.045	160.609	108.771	127.286	108.83	113.147	131.711	112.303	98.0149	99.5156	95.9499	Tnfrsf22	tumor necrosis factor receptor superfamily, member 22 [Source:MGI Symbol;Acc:MGI:1930270]
ENSMUSG00000010755	458.426	588.2	456.958	461.338	543.253	623.888	468.018	619.529	577.711	613.293	654.098	714.173	Cars	cysteinyl-tRNA synthetase [Source:MGI Symbol;Acc:MGI:1351477]
ENSMUSG00000010760	0	0.991905	0	0	0	0	0	0.975637	0	0.933475	0	0	Phlda2	pleckstrin homology like domain, family A, member 2 [Source:MGI Symbol;Acc:MGI:1202307]
ENSMUSG00000010797	0.987988	3.96762	5.18093	4.6884	8.31935	6.46517	5.14306	0.975637	5.39917	1.86695	5.79702	0	Wnt2	wingless-type MMTV integration site family, member 2 [Source:MGI Symbol;Acc:MGI:98954]
ENSMUSG00000010803	28.6516	76.3767	83.931	78.7651	75.7061	72.1944	26.7439	19.5127	36.7144	22.4034	42.5115	49.0653	Gabra1	gamma-aminobutyric acid (GABA) A receptor, subunit alpha 1 [Source:MGI Symbol;Acc:MGI:95613]
ENSMUSG00000010825	1.97598	0	0	0.937679	0	0	1.02861	0	0	1.86695	0.966171	0	Grid2ip	glutamate receptor, ionotropic, delta 2 (Grid2) interacting protein 1 [Source:MGI Symbol;Acc:MGI:2176213]
ENSMUSG00000010830	57.3033	57.5305	74.6053	56.2608	43.2606	59.264	59.6595	60.4895	70.1892	47.6072	59.9026	76.3238	Kdelr3	KDEL (Lys-Asp-Glu-Leu) endoplasmic reticulum protein retention receptor 3 [Source:MGI Symbol;Acc:MGI:2145953]
ENSMUSG00000010841	8.89189	3.96762	7.2533	5.62608	0.831935	6.46517	6.17167	5.85382	8.63868	6.53433	7.72937	4.36136	Cfap97d1	CFAP97 domain containing 1 [Source:MGI Symbol;Acc:MGI:1922687]
ENSMUSG00000010911	732.099	650.69	599.951	662.939	679.691	646.517	698.427	585.382	628.464	616.094	783.564	576.79	Apip	APAF1 interacting protein [Source:MGI Symbol;Acc:MGI:1926788]
ENSMUSG00000010914	3201.08	2732.7	2186.35	2396.71	2643.89	2370.56	3889.18	3675.22	3666.04	3666.69	3504.3	3798.75	Pdhx	pyruvate dehydrogenase complex, component X [Source:MGI Symbol;Acc:MGI:1351627]
ENSMUSG00000010936	557.225	677.471	608.241	601.052	650.573	570.012	685.055	767.826	728.888	816.791	657.962	717.444	Vac14	Vac14 homolog (S. cerevisiae) [Source:MGI Symbol;Acc:MGI:2157980]
ENSMUSG00000011008	17.7838	10.911	8.28948	23.442	13.311	14.0079	11.3147	24.3909	14.0378	6.53433	43.4777	19.6261	Mcoln2	mucolipin 2 [Source:MGI Symbol;Acc:MGI:1915529]
ENSMUSG00000011034	0.987988	0	0	0	0	31.2483	0	0	0	0	0.966171	1.09034	Slc5a1	solute carrier family 5 (sodium/glucose cotransporter), member 1 [Source:MGI Symbol;Acc:MGI:107678]
ENSMUSG00000011096	1865.32	2023.49	1732.5	1823.79	1736.25	2002.05	1939.96	2263.48	1888.63	2117.12	2076.3	2161.05	Akt1s1	AKT1 substrate 1 (proline-rich) [Source:MGI Symbol;Acc:MGI:1914855]
ENSMUSG00000011114	461.39	480.082	471.464	539.166	519.959	616.346	470.076	470.257	431.934	446.201	475.356	483.021	Tbrg1	transforming growth factor beta regulated gene 1 [Source:MGI Symbol;Acc:MGI:1100877]
ENSMUSG00000011118	0	2.97572	0	0	0	1.07753	0	0	0	0	0.966171	0	Panx3	pannexin 3 [Source:MGI Symbol;Acc:MGI:1918881]
ENSMUSG00000011148	3716.81	4990.27	3560.33	2200.73	2442.56	5265.88	2164.2	3137.65	2325.96	4736.45	4270.47	4355.91	Adssl1	adenylosuccinate synthetase like 1 [Source:MGI Symbol;Acc:MGI:87947]
ENSMUSG00000011154	2.96396	0.991905	1.03619	0.937679	0	0	0	1.95127	0	0	1.93234	3.27102	Cfap161	cilia and flagella associated protein 161 [Source:MGI Symbol;Acc:MGI:1922806]
ENSMUSG00000011158	813.114	806.419	870.395	832.659	806.977	773.665	809.517	885.878	835.792	846.662	860.858	785.045	Brf1	BRF1, RNA polymerase III transcription initiation factor 90 kDa subunit [Source:MGI Symbol;Acc:MGI:1919558]
ENSMUSG00000011171	4.93994	3.96762	9.32567	4.6884	5.82354	18.318	2.05722	4.87818	4.31934	2.80043	8.69554	8.72272	Vipr2	vasoactive intestinal peptide receptor 2 [Source:MGI Symbol;Acc:MGI:107166]
ENSMUSG00000011179	976.132	937.35	868.323	903.923	930.103	1021.5	1184.96	1122.96	1185.66	1255.52	1258.92	1163.39	Odc1	ornithine decarboxylase, structural 1 [Source:MGI Symbol;Acc:MGI:97402]
ENSMUSG00000011254	203.525	257.895	190.658	252.236	263.723	233.823	337.385	357.083	333.669	318.315	387.434	304.205	Thg1l	tRNA-histidine guanylyltransferase 1-like (S. cerevisiae) [Source:MGI Symbol;Acc:MGI:1913878]
ENSMUSG00000011256	225.261	203.341	246.612	211.916	151.412	185.335	223.209	238.055	236.484	215.633	188.403	293.302	Adam19	a disintegrin and metallopeptidase domain 19 (meltrin beta) [Source:MGI Symbol;Acc:MGI:105377]
ENSMUSG00000011257	3632.83	4359.42	3598.67	3925.13	3747.87	5118.26	4590.69	4606.96	4592.54	5086.51	4805.73	4986.13	Pabpc4	poly(A) binding protein, cytoplasmic 4 [Source:MGI Symbol;Acc:MGI:2385206]
ENSMUSG00000011263	73.1111	100.182	71.4968	62.8245	123.126	99.1325	110.061	53.66	109.063	77.4784	105.313	101.402	Exoc3l2	exocyst complex component 3-like 2 [Source:MGI Symbol;Acc:MGI:1921713]
ENSMUSG00000011267	29.6396	27.7733	34.1941	39.3825	46.5883	36.6359	29.8297	40.0011	20.5169	43.8733	34.7821	34.8909	Zfp296	zinc finger protein 296 [Source:MGI Symbol;Acc:MGI:1926956]
ENSMUSG00000011305	5277.83	6483.09	5799.53	6876	7964.11	6947.9	7785.56	5934.8	6645.3	6410.17	5688.81	5152.95	Plin5	perilipin 5 [Source:MGI Symbol;Acc:MGI:1914218]
ENSMUSG00000011306	587.853	620.933	636.218	594.489	647.245	658.369	560.593	630.261	677.056	640.364	635.74	547.351	Sugp1	SURP and G patch domain containing 1 [Source:MGI Symbol;Acc:MGI:1917866]
ENSMUSG00000011349	1.97598	0	0	0.937679	0	0	0	0	1.07983	0	2.89851	0	Dmrtc2	doublesex and mab-3 related transcription factor like family C2 [Source:MGI Symbol;Acc:MGI:1918491]
ENSMUSG00000011382	5709.58	4197.74	4378.92	4532.74	4402.6	3866.17	4938.37	3772.79	4145.48	4390.13	3706.23	3855.44	Dhdh	dihydrodiol dehydrogenase (dimeric) [Source:MGI Symbol;Acc:MGI:1919005]
ENSMUSG00000011427	316.156	310.466	341.941	400.389	348.581	302.785	285.954	265.373	306.673	280.976	235.746	293.302	Zfp790	zinc finger protein 790 [Source:MGI Symbol;Acc:MGI:1923431]
ENSMUSG00000011463	1.97598	1.98381	5.18093	3.75072	0	3.23258	3.08584	1.95127	1.07983	0.933475	0.966171	2.18068	Cpb1	carboxypeptidase B1 (tissue) [Source:MGI Symbol;Acc:MGI:1923953]
ENSMUSG00000011486	0	0.991905	2.07237	0	1.66387	0	0	0	0	2.80043	0	0	Slc25a41	solute carrier family 25, member 41 [Source:MGI Symbol;Acc:MGI:2144215]
ENSMUSG00000011589	4.93994	8.92715	14.5066	7.50143	14.1429	1.07753	7.20028	6.82946	9.71851	11.2017	3.86468	8.72272	Fsd1	fibronectin type 3 and SPRY domain-containing protein [Source:MGI Symbol;Acc:MGI:1934858]
ENSMUSG00000011632	0.987988	0	0	0	1.66387	0	0	0.975637	0	3.7339	0	0	Pinlyp	phospholipase A2 inhibitor and LY6/PLAUR domain containing [Source:MGI Symbol;Acc:MGI:3615324]
ENSMUSG00000011658	456.45	411.641	407.221	412.579	420.127	410.538	370.3	389.279	431.934	426.598	376.807	361.993	Fuz	fuzzy planar cell polarity protein [Source:MGI Symbol;Acc:MGI:1917550]
ENSMUSG00000011751	6.91591	0	11.398	1.87536	0.831935	7.54269	2.05722	1.95127	2.15967	3.7339	1.93234	1.09034	Sptbn4	spectrin beta, non-erythrocytic 4 [Source:MGI Symbol;Acc:MGI:1890574]
ENSMUSG00000011752	11522.9	10024.2	9555.7	10705.5	10325.1	8315.28	13033.5	11511.5	12042.3	12109	10797	10020.2	Pgam1	phosphoglycerate mutase 1 [Source:MGI Symbol;Acc:MGI:97552]
ENSMUSG00000011831	753.835	697.309	661.086	605.741	682.186	687.463	860.948	820.51	785.04	801.855	838.636	761.058	Evi5	ecotropic viral integration site 5 [Source:MGI Symbol;Acc:MGI:104736]
ENSMUSG00000011832	731.111	756.824	694.244	850.475	747.909	671.3	674.769	618.554	724.569	646.898	659.895	656.385	Evi5l	ecotropic viral integration site 5 like [Source:MGI Symbol;Acc:MGI:2442167]
ENSMUSG00000011837	295.408	294.596	306.711	263.488	225.454	255.374	239.667	224.396	211.648	273.508	227.05	208.255	Snapc2	small nuclear RNA activating complex, polypeptide 2 [Source:MGI Symbol;Acc:MGI:1914861]
ENSMUSG00000011877	1372.32	1551.34	1652.72	1800.34	1887.66	1744.52	1594.35	1954.2	2048.45	1776.4	1651.19	1795.79	Git1	G protein-coupled receptor kinase-interactor 1 [Source:MGI Symbol;Acc:MGI:1927140]
ENSMUSG00000011884	538.453	510.831	568.866	481.029	541.589	529.066	541.05	540.503	482.686	505.01	514.969	597.506	Gltp	glycolipid transfer protein [Source:MGI Symbol;Acc:MGI:1929253]
ENSMUSG00000011958	1926.58	2133.59	1973.93	1848.17	2049.89	2036.53	2386.38	2285.92	2288.17	2258.08	2370.02	2523.05	Bnip2	BCL2/adenovirus E1B interacting protein 2 [Source:MGI Symbol;Acc:MGI:109327]
ENSMUSG00000011960	816.078	1081.18	1221.66	1478.72	1218.78	1075.37	1155.13	1387.36	1389.75	1191.11	1017.38	1038	Ccnt1	cyclin T1 [Source:MGI Symbol;Acc:MGI:1328363]
ENSMUSG00000012017	240.081	230.122	302.566	284.117	293.673	261.839	229.38	309.277	355.266	263.24	264.731	279.127	Scarf2	scavenger receptor class F, member 2 [Source:MGI Symbol;Acc:MGI:1858430]
ENSMUSG00000012076	450.522	414.616	444.523	408.828	423.455	453.639	347.671	434.158	421.135	406.062	414.487	413.239	Brms1l	breast cancer metastasis-suppressor 1-like [Source:MGI Symbol;Acc:MGI:1196337]
ENSMUSG00000012114	875.357	735.002	852.78	881.419	816.128	766.122	774.545	969.783	809.876	870.932	797.091	753.425	Med15	mediator complex subunit 15 [Source:MGI Symbol;Acc:MGI:2137379]
ENSMUSG00000012117	752.847	670.528	694.244	692.007	633.934	642.206	568.822	559.04	603.627	534.881	592.263	551.712	Dhdds	dehydrodolichyl diphosphate synthase [Source:MGI Symbol;Acc:MGI:1914672]
ENSMUSG00000012123	2.96396	1.98381	3.10856	5.62608	2.4958	7.54269	9.25751	9.75637	9.71851	2.80043	6.76319	7.63238	Crybg2	crystallin beta-gamma domain containing 2 [Source:MGI Symbol;Acc:MGI:1334463]
ENSMUSG00000012126	65.2072	71.4172	80.8224	75.0143	89.017	96.9775	44.2303	51.7087	63.7102	49.4742	72.4628	56.6977	Ubxn11	UBX domain protein 11 [Source:MGI Symbol;Acc:MGI:1914836]
ENSMUSG00000012187	157.09	238.057	215.526	210.04	301.16	190.722	336.356	212.689	372.543	349.12	326.566	293.302	Mogat1	monoacylglycerol O-acyltransferase 1 [Source:MGI Symbol;Acc:MGI:1915643]
ENSMUSG00000012211	1.97598	0.991905	0	0	3.32774	0	2.05722	0.975637	3.2395	0	1.93234	0	Tex22	testis expressed gene 22 [Source:MGI Symbol;Acc:MGI:1922921]
ENSMUSG00000012282	0	0	0	0	0.831935	0	0	0	0	0	0.966171	0	Wnt8a	wingless-type MMTV integration site family, member 8A [Source:MGI Symbol;Acc:MGI:107924]
ENSMUSG00000012296	439.655	502.896	548.142	543.854	505.816	435.321	375.443	534.649	583.111	545.149	481.153	507.008	Tjap1	tight junction associated protein 1 [Source:MGI Symbol;Acc:MGI:1921344]
ENSMUSG00000012350	0	1.98381	1.03619	0.937679	0	5.38764	5.14306	0	0	0.933475	3.86468	1.09034	Ehf	ets homologous factor [Source:MGI Symbol;Acc:MGI:1270840]
ENSMUSG00000012396	0	0	2.07237	0	0.831935	0	2.05722	0	1.07983	0	0	0	Nanog	Nanog homeobox [Source:MGI Symbol;Acc:MGI:1919200]
ENSMUSG00000012405	4244.4	4230.48	3899.16	3933.56	4143.03	4543.93	4532.06	4243.04	3915.48	4110.09	4291.73	4543.45	Rpl15	ribosomal protein L15 [Source:MGI Symbol;Acc:MGI:1913730]
ENSMUSG00000012422	702.459	865.933	720.149	742.642	760.388	854.479	994.668	1117.1	939.456	901.737	1005.78	1282.24	Tmem167	transmembrane protein 167 [Source:MGI Symbol;Acc:MGI:1913324]
ENSMUSG00000012428	5925.95	6104.18	5957.03	5292.26	3840.21	3737.94	5208.89	5127.95	3972.71	3283.03	4054.05	3457.47	Steap4	STEAP family member 4 [Source:MGI Symbol;Acc:MGI:1923560]
ENSMUSG00000012429	305.288	271.782	277.698	289.743	252.908	251.064	236.581	260.495	235.404	249.238	217.388	225.7	Mplkip	M-phase specific PLK1 intereacting protein [Source:MGI Symbol;Acc:MGI:1913558]
ENSMUSG00000012443	17.7838	20.83	41.4474	21.5666	18.3026	16.1629	26.7439	25.3665	29.1555	17.736	31.8836	25.0778	Kif11	kinesin family member 11 [Source:MGI Symbol;Acc:MGI:1098231]
ENSMUSG00000012483	475.222	443.382	434.162	429.457	333.606	337.266	298.297	218.543	283.996	241.77	257.968	273.675	Rpa3	replication protein A3 [Source:MGI Symbol;Acc:MGI:1915490]
ENSMUSG00000012519	100.775	108.118	142.994	142.527	113.975	103.443	108.004	73.1727	104.744	65.3433	101.448	85.0465	Mlkl	mixed lineage kinase domain-like [Source:MGI Symbol;Acc:MGI:1921818]
ENSMUSG00000012535	1083.82	1180.37	1048.62	1123.34	1123.94	1092.61	1300.17	1254.67	1216.97	1411.41	1226.07	1181.93	Tnpo3	transportin 3 [Source:MGI Symbol;Acc:MGI:1196412]
ENSMUSG00000012609	378.399	360.062	350.231	363.82	326.118	263.994	373.386	333.668	285.076	354.721	306.276	261.682	Ttll5	tubulin tyrosine ligase-like family, member 5 [Source:MGI Symbol;Acc:MGI:2443657]
ENSMUSG00000012640	718.267	689.374	631.037	839.223	767.044	770.432	756.03	921.001	890.863	777.585	839.602	807.942	Zfp715	zinc finger protein 715 [Source:MGI Symbol;Acc:MGI:1917180]
ENSMUSG00000012705	1949.3	735.002	670.412	1407.46	1451.73	1356.61	1429.77	520.014	1187.82	820.525	746.85	880.995	Retn	resistin [Source:MGI Symbol;Acc:MGI:1888506]
ENSMUSG00000012777	0.987988	0.991905	1.03619	0	2.4958	1.07753	2.05722	0	1.07983	1.86695	0	1.09034	Acp4	acid phosphatase 4 [Source:MGI Symbol;Acc:MGI:3644563]
ENSMUSG00000012819	504.862	471.155	646.579	562.608	618.127	405.15	265.382	240.007	292.635	323.916	274.392	223.52	Cdh23	cadherin 23 (otocadherin) [Source:MGI Symbol;Acc:MGI:1890219]
ENSMUSG00000012848	6842.8	6397.79	5985.01	6466.24	6411.72	8001.72	6770.32	6379.69	5462.88	5938.77	6948.7	6997.8	Rps5	ribosomal protein S5 [Source:MGI Symbol;Acc:MGI:1097682]
ENSMUSG00000012889	1.97598	5.95143	4.14474	13.1275	11.6471	2.15506	7.20028	1.95127	4.31934	4.66738	8.69554	7.63238	Podnl1	podocan-like 1 [Source:MGI Symbol;Acc:MGI:2685352]
ENSMUSG00000013033	385.315	423.543	507.731	522.287	460.06	442.864	387.787	434.158	417.896	410.729	397.096	476.479	Adgrl1	adhesion G protein-coupled receptor L1 [Source:MGI Symbol;Acc:MGI:1929461]
ENSMUSG00000013076	3830.43	4810.74	4507.41	3005.26	2811.11	4185.12	2760.79	3013.74	2367	4642.17	2816.39	3424.76	Amotl1	angiomotin-like 1 [Source:MGI Symbol;Acc:MGI:1922973]
ENSMUSG00000013089	77.063	153.745	109.836	80.6404	108.152	110.985	106.976	99.5149	103.664	158.691	110.143	129.75	Etv5	ets variant 5 [Source:MGI Symbol;Acc:MGI:1096867]
ENSMUSG00000013091	12.8438	11.9029	9.32567	9.37679	8.31935	15.0854	15.4292	10.732	17.2774	13.0687	7.72937	8.72272	Tmem190	transmembrane protein 190 [Source:MGI Symbol;Acc:MGI:1925302]
ENSMUSG00000013150	387.291	378.908	370.954	396.638	284.522	385.755	318.87	395.133	234.324	315.515	362.314	404.516	Gfod2	glucose-fructose oxidoreductase domain containing 2 [Source:MGI Symbol;Acc:MGI:1917825]
ENSMUSG00000013155	70.1471	39.6762	31.0856	42.1956	46.5883	48.4887	36.0014	34.1473	42.1135	30.8047	32.8498	23.9875	Enkd1	enkurin domain containing 1 [Source:MGI Symbol;Acc:MGI:2142593]
ENSMUSG00000013158	10.8679	1.98381	7.2533	4.6884	10.8152	6.46517	13.372	15.6102	15.1177	4.66738	3.86468	7.63238	4933405L10Rik	RIKEN cDNA 4933405L10 gene [Source:MGI Symbol;Acc:MGI:1918296]
ENSMUSG00000013160	1097.65	1030.59	1042.4	1206.79	1190.5	1254.24	1440.06	1665.41	1658.63	1525.3	1616.4	1513.39	Atp6v0d1	ATPase, H+ transporting, lysosomal V0 subunit D1 [Source:MGI Symbol;Acc:MGI:1201778]
ENSMUSG00000013236	718.267	689.374	721.185	795.152	605.648	703.626	372.357	397.084	373.623	582.488	485.018	485.201	Ptprs	protein tyrosine phosphatase, receptor type, S [Source:MGI Symbol;Acc:MGI:97815]
ENSMUSG00000013275	1807.03	2089.94	2071.33	1480.6	1417.62	1572.11	1223.02	1361.01	1425.38	1630.78	1606.74	1373.83	Slc41a1	solute carrier family 41, member 1 [Source:MGI Symbol;Acc:MGI:2444823]
ENSMUSG00000013338	0	0	2.07237	0	1.66387	0	0	3.90255	7.55884	0.933475	4.83085	2.18068	Fer1l4	fer-1-like 4 (C. elegans) [Source:MGI Symbol;Acc:MGI:1921812]
ENSMUSG00000013367	64.2192	44.6357	51.8093	49.697	51.5799	49.5663	54.5164	35.1229	44.2732	36.4055	50.2409	44.704	Iglon5	IgLON family member 5 [Source:MGI Symbol;Acc:MGI:2686277]
ENSMUSG00000013415	0	0	0	0	0	1.07753	2.05722	0.975637	0	0	0	0	Igf2bp1	insulin-like growth factor 2 mRNA binding protein 1 [Source:MGI Symbol;Acc:MGI:1890357]
ENSMUSG00000013418	0.987988	0.991905	0	0	0	6.46517	0	0	0	0	0	1.09034	B4galnt2	beta-1,4-N-acetyl-galactosaminyl transferase 2 [Source:MGI Symbol;Acc:MGI:1342058]
ENSMUSG00000013419	1099.63	1260.71	1053.8	846.724	618.127	1134.64	450.532	595.138	391.98	923.207	651.199	771.961	Zfp651	zinc finger protein 651 [Source:MGI Symbol;Acc:MGI:2670992]
ENSMUSG00000013465	1097.65	1203.18	1095.25	1282.75	1123.94	1152.95	1314.57	1216.62	1188.9	1302.2	1181.63	1144.86	Nelfb	negative elongation factor complex member B [Source:MGI Symbol;Acc:MGI:1931035]
ENSMUSG00000013483	12.8438	7.93524	5.18093	16.8782	15.8068	10.7753	7.20028	2.92691	12.958	10.2682	4.83085	10.9034	Card14	caspase recruitment domain family, member 14 [Source:MGI Symbol;Acc:MGI:2386258]
ENSMUSG00000013495	364.567	325.345	321.217	388.199	391.841	318.948	352.814	302.447	353.106	346.319	319.802	365.264	Tmem175	transmembrane protein 175 [Source:MGI Symbol;Acc:MGI:1919642]
ENSMUSG00000013523	16.7958	12.8948	9.32567	17.8159	14.1429	22.6281	15.4292	25.3665	5.39917	9.33475	9.66171	11.9937	Bcas1	breast carcinoma amplified sequence 1 [Source:MGI Symbol;Acc:MGI:1924210]
ENSMUSG00000013539	657.012	648.706	610.313	554.168	561.556	614.191	558.536	608.797	496.724	677.703	623.18	644.391	Tango2	transport and golgi organization 2 [Source:MGI Symbol;Acc:MGI:101825]
ENSMUSG00000013562	0	3.96762	0	0.937679	0.831935	0	1.02861	0	5.39917	0.933475	0	4.36136	4833413E03Rik	RIKEN cDNA 4833413E03 gene [Source:MGI Symbol;Acc:MGI:1925354]
ENSMUSG00000013584	6.91591	0	0	6.56376	1.66387	21.5506	5.14306	15.6102	2.15967	5.60085	19.3234	8.72272	Aldh1a2	aldehyde dehydrogenase family 1, subfamily A2 [Source:MGI Symbol;Acc:MGI:107928]
ENSMUSG00000013593	27441.4	24917.6	23146.3	24036.5	24902.3	24675.4	25189.7	22462.1	23795.2	25605.2	25332	25452.9	Ndufs2	NADH:ubiquinone oxidoreductase core subunit S2 [Source:MGI Symbol;Acc:MGI:2385112]
ENSMUSG00000013611	0	0.991905	0	0	0	0	0	0	1.07983	2.80043	0	0	Snx31	sorting nexin 31 [Source:MGI Symbol;Acc:MGI:1913946]
ENSMUSG00000013622	2515.42	2494.64	2363.54	2432.34	2493.31	2590.38	2554.04	2245.92	2313.01	2511.98	2648.27	2528.5	Atraid	all-trans retinoic acid induced differentiation factor [Source:MGI Symbol;Acc:MGI:1918918]
ENSMUSG00000013629	2238.78	2471.83	2737.6	1996.32	2598.96	2076.4	3190.75	2132.74	2306.53	2482.11	2054.08	1937.53	Cad	carbamoyl-phosphate synthetase 2, aspartate transcarbamylase, and dihydroorotase [Source:MGI Symbol;Acc:MGI:1916969]
ENSMUSG00000013643	0	0	0	0	0	42.0236	0	0	0	0	0	0	Lypd8	LY6/PLAUR domain containing 8 [Source:MGI Symbol;Acc:MGI:1917413]
ENSMUSG00000013646	1135.2	1090.1	1042.4	1178.66	993.33	1006.41	1074.9	1326.87	1189.98	1305.93	1266.65	1364.02	Sh3bp5l	SH3 binding domain protein 5 like [Source:MGI Symbol;Acc:MGI:1933124]
ENSMUSG00000013662	1933.49	2034.4	1711.78	1713.14	1657.21	1787.62	2152.88	2203.96	2068.96	2321.55	2191.27	2226.47	Atad1	ATPase family, AAA domain containing 1 [Source:MGI Symbol;Acc:MGI:1915229]
ENSMUSG00000013663	2254.59	2125.65	2105.53	2172.6	2226.26	2124.88	2561.24	2670.32	2649.91	2580.13	2329.44	2380.21	Pten	phosphatase and tensin homolog [Source:MGI Symbol;Acc:MGI:109583]
ENSMUSG00000013698	1318.96	1490.83	1784.31	1643.75	1716.28	1724.04	1624.18	1586.38	1791.45	1483.29	1564.23	1612.61	Pea15a	phosphoprotein enriched in astrocytes 15A [Source:MGI Symbol;Acc:MGI:104799]
ENSMUSG00000013701	2695.23	3546.06	2432.96	2597.37	2991.64	2472.93	3615.57	2927.89	3294.57	2974.05	2910.11	2924.29	Timm23	translocase of inner mitochondrial membrane 23 [Source:MGI Symbol;Acc:MGI:1858317]
ENSMUSG00000013707	42.4835	24.7976	32.1217	17.8159	19.1345	25.8607	31.887	44.8793	33.4749	30.8047	20.2896	39.2523	Tnfaip8l2	tumor necrosis factor, alpha-induced protein 8-like 2 [Source:MGI Symbol;Acc:MGI:1917019]
ENSMUSG00000013736	833.862	812.37	732.583	711.699	692.17	769.355	824.947	795.144	789.359	749.58	843.467	741.431	Trnt1	tRNA nucleotidyl transferase, CCA-adding, 1 [Source:MGI Symbol;Acc:MGI:1917297]
ENSMUSG00000013766	0.987988	0	0	0	0	0	0	0	1.07983	0	0	4.36136	Ly6g6e	lymphocyte antigen 6 complex, locus G6E [Source:MGI Symbol;Acc:MGI:1917524]
ENSMUSG00000013787	2465.03	2313.12	2284.79	2606.75	2341.9	2226.17	2108.65	2124.94	2309.77	2224.47	2139.1	2227.57	Ehmt2	euchromatic histone lysine N-methyltransferase 2 [Source:MGI Symbol;Acc:MGI:2148922]
ENSMUSG00000013822	1497.79	1468.02	1292.12	1569.68	1643.9	1661.55	1924.53	1840.05	1925.34	1774.54	2194.17	2141.43	Elof1	ELF1 homolog, elongation factor 1 [Source:MGI Symbol;Acc:MGI:1913376]
ENSMUSG00000013833	776.558	716.156	803.043	586.987	623.951	564.624	587.337	614.651	592.829	688.905	628.011	541.899	Med16	mediator complex subunit 16 [Source:MGI Symbol;Acc:MGI:2158394]
ENSMUSG00000013846	1539.28	1555.31	1653.75	1696.26	1656.38	1518.24	1277.54	1640.04	1671.58	1273.26	1626.07	1401.09	St3gal1	ST3 beta-galactoside alpha-2,3-sialyltransferase 1 [Source:MGI Symbol;Acc:MGI:98304]
ENSMUSG00000013858	4805.57	4281.06	4330.22	4782.16	4457.51	4592.42	4290.34	4489.88	4528.83	4453.61	4689.79	4666.66	Tmem259	transmembrane protein 259 [Source:MGI Symbol;Acc:MGI:2177957]
ENSMUSG00000013878	375.435	382.875	337.796	264.426	280.362	301.708	308.584	288.788	251.601	345.386	302.411	315.108	Rnf170	ring finger protein 170 [Source:MGI Symbol;Acc:MGI:1924983]
ENSMUSG00000013921	122.51	140.851	147.138	138.777	137.269	162.707	108.004	125.857	120.941	91.4806	101.448	119.937	Clip3	CAP-GLY domain containing linker protein 3 [Source:MGI Symbol;Acc:MGI:1923936]
ENSMUSG00000013928	18.7718	9.91905	7.2533	17.8159	15.8068	2.15506	3.08584	4.87818	16.1975	5.60085	12.5602	15.2648	Thap8	THAP domain containing 8 [Source:MGI Symbol;Acc:MGI:1922879]
ENSMUSG00000013936	33.5916	948.261	183.405	15.0029	56.5716	623.888	15.4292	413.67	91.7859	1750.27	568.108	1270.25	Myl2	myosin, light polypeptide 2, regulatory, cardiac, slow [Source:MGI Symbol;Acc:MGI:97272]
ENSMUSG00000013973	174.874	141.842	216.563	214.729	216.303	191.8	198.522	232.201	201.929	188.562	179.708	183.177	Dedd	death effector domain-containing [Source:MGI Symbol;Acc:MGI:1333874]
ENSMUSG00000013974	9.87988	6.94334	7.2533	4.6884	11.6471	1.07753	8.22889	9.75637	9.71851	0.933475	7.72937	15.2648	Mcemp1	mast cell expressed membrane protein 1 [Source:MGI Symbol;Acc:MGI:1916439]
ENSMUSG00000013997	986.012	1088.12	990.593	1089.58	1098.99	1021.5	1164.39	1210.76	1349.79	1268.59	1317.86	1225.54	Nit1	nitrilase 1 [Source:MGI Symbol;Acc:MGI:1350916]
ENSMUSG00000014030	12.8438	2.97572	5.18093	2.81304	5.82354	7.54269	9.25751	8.78073	3.2395	6.53433	3.86468	3.27102	Pax5	paired box 5 [Source:MGI Symbol;Acc:MGI:97489]
ENSMUSG00000014039	197.598	245.992	216.563	246.61	287.017	342.654	196.465	287.813	316.391	247.371	271.494	354.361	Prdm15	PR domain containing 15 [Source:MGI Symbol;Acc:MGI:1930121]
ENSMUSG00000014074	413.967	456.276	469.392	451.024	376.866	432.089	381.615	403.914	453.53	402.328	385.502	460.124	Rnf168	ring finger protein 168 [Source:MGI Symbol;Acc:MGI:1917488]
ENSMUSG00000014075	213.405	164.656	187.55	192.224	195.505	211.195	175.893	163.907	183.572	159.624	201.93	183.177	Tctex1d2	Tctex1 domain containing 2 [Source:MGI Symbol;Acc:MGI:1913311]
ENSMUSG00000014077	6838.85	7362.91	6937.26	7553.94	7300.23	6055.71	8683.54	9026.59	7976.74	7974.68	7427.92	7071.95	Chp1	calcineurin-like EF hand protein 1 [Source:MGI Symbol;Acc:MGI:1927185]
ENSMUSG00000014158	68.1712	77.3686	110.872	52.51	143.925	126.071	144.006	182.444	137.139	124.152	176.809	153.738	Trpv4	transient receptor potential cation channel, subfamily V, member 4 [Source:MGI Symbol;Acc:MGI:1926945]
ENSMUSG00000014164	44.4595	29.7572	44.556	64.6999	26.6219	22.6281	11.3147	11.7076	8.63868	12.1352	6.76319	5.4517	Klhl3	kelch-like 3 [Source:MGI Symbol;Acc:MGI:2445185]
ENSMUSG00000014177	687.64	683.423	584.408	794.214	664.716	640.051	800.26	790.266	895.183	756.115	773.903	846.104	Tvp23b	trans-golgi network vesicle protein 23B [Source:MGI Symbol;Acc:MGI:1914760]
ENSMUSG00000014195	4837.19	3832.72	4006.93	4237.37	4237.04	4026.72	4374.69	4152.31	3997.55	3919.66	4098.5	4047.34	Dnajc7	DnaJ heat shock protein family (Hsp40) member C7 [Source:MGI Symbol;Acc:MGI:1928373]
ENSMUSG00000014198	5.92793	11.9029	11.398	4.6884	6.65548	4.31011	1.02861	11.7076	3.2395	27.0708	16.4249	6.54204	Zfp385c	zinc finger protein 385C [Source:MGI Symbol;Acc:MGI:3608347]
ENSMUSG00000014226	929.697	1032.57	997.846	1122.4	1146.41	1519.31	1162.33	1220.52	1132.75	1433.82	1253.12	1559.19	Cacybp	calcyclin binding protein [Source:MGI Symbol;Acc:MGI:1270839]
ENSMUSG00000014232	178.826	192.43	160.609	173.471	162.227	158.397	205.722	169.761	171.694	154.023	189.369	201.713	Cluap1	clusterin associated protein 1 [Source:MGI Symbol;Acc:MGI:1924029]
ENSMUSG00000014243	519.682	502.896	457.994	423.831	415.135	524.756	383.672	387.328	404.938	457.403	523.664	502.647	Zswim7	zinc finger SWIM-type containing 7 [Source:MGI Symbol;Acc:MGI:1916997]
ENSMUSG00000014245	482.138	458.26	491.152	440.709	379.362	384.677	377.501	240.007	279.677	265.107	282.122	305.295	Pigl	phosphatidylinositol glycan anchor biosynthesis, class L [Source:MGI Symbol;Acc:MGI:2681271]
ENSMUSG00000014294	7945.4	7152.63	6556.98	7102.92	6927.52	8698.88	7803.05	6318.22	6380.74	7085.08	8014.39	8175.37	Ndufa2	NADH:ubiquinone oxidoreductase subunit A2 [Source:MGI Symbol;Acc:MGI:1343103]
ENSMUSG00000014301	1822.84	1669.38	1664.11	1895.05	1895.98	1898.6	2119.97	2135.67	1822.76	1753.07	2094.66	2165.42	Pam16	presequence translocase-asssociated motor 16 homolog (S. cerevisiae) [Source:MGI Symbol;Acc:MGI:1913699]
ENSMUSG00000014303	191.67	184.494	186.513	223.168	287.017	268.304	228.352	284.886	291.555	277.242	275.359	324.921	Glis2	GLIS family zinc finger 2 [Source:MGI Symbol;Acc:MGI:1932535]
ENSMUSG00000014313	32909.9	30509	28340.7	30162.3	30477.1	33524	32934.1	27974.4	29223.6	31418	33727.1	30358.3	Cox6c	cytochrome c oxidase subunit 6C [Source:MGI Symbol;Acc:MGI:104614]
ENSMUSG00000014329	128.438	132.915	165.79	159.405	154.74	207.963	139.891	132.687	137.139	112.95	124.636	138.473	Bicc1	BicC family RNA binding protein 1 [Source:MGI Symbol;Acc:MGI:1933388]
ENSMUSG00000014349	1108.52	1215.08	1361.55	1322.13	1241.25	1330.75	1325.88	1496.63	1531.21	1361.94	1455.05	1378.19	Ube2z	ubiquitin-conjugating enzyme E2Z [Source:MGI Symbol;Acc:MGI:1343160]
ENSMUSG00000014353	1195.47	1145.65	1149.13	1137.4	1067.37	1054.9	1074.9	1180.52	1208.33	1025.89	1164.24	1058.72	Tmem87b	transmembrane protein 87B [Source:MGI Symbol;Acc:MGI:1919727]
ENSMUSG00000014355	2342.52	2246.67	2154.23	2065.71	1974.18	1963.26	2323.63	2112.25	2018.21	1978.97	1913.98	1708.56	Anapc1	anaphase promoting complex subunit 1 [Source:MGI Symbol;Acc:MGI:103097]
ENSMUSG00000014361	159.066	151.761	178.224	197.85	153.076	179.947	131.662	116.101	176.013	102.682	165.215	162.461	Mertk	c-mer proto-oncogene tyrosine kinase [Source:MGI Symbol;Acc:MGI:96965]
ENSMUSG00000014402	1269.56	1242.86	1148.09	1256.49	1204.64	1251.01	1221.99	1268.33	1442.66	1293.8	1354.57	1325.85	Tsg101	tumor susceptibility gene 101 [Source:MGI Symbol;Acc:MGI:106581]
ENSMUSG00000014418	698.507	630.852	689.063	739.829	757.061	701.47	825.975	743.435	739.687	798.121	681.15	728.347	Hps5	HPS5, biogenesis of lysosomal organelles complex 2 subunit 2 [Source:MGI Symbol;Acc:MGI:2180307]
ENSMUSG00000014426	766.679	849.071	688.027	686.381	578.195	665.912	580.137	537.576	458.93	630.096	435.743	530.996	Map3k4	mitogen-activated protein kinase kinase kinase 4 [Source:MGI Symbol;Acc:MGI:1346875]
ENSMUSG00000014444	2801.93	3345.7	3623.54	5025.96	4969.98	3741.18	4292.4	4802.08	5013.67	4370.53	3671.45	3260.12	Piezo1	piezo-type mechanosensitive ion channel component 1 [Source:MGI Symbol;Acc:MGI:3603204]
ENSMUSG00000014453	1.97598	8.92715	1.03619	2.81304	0	2.15506	4.11445	1.95127	7.55884	0.933475	4.83085	7.63238	Blk	B lymphoid kinase [Source:MGI Symbol;Acc:MGI:88169]
ENSMUSG00000014470	859.549	942.31	880.757	844.849	906.809	1066.75	786.888	811.73	791.519	964.28	866.655	930.06	Rnf166	ring finger protein 166 [Source:MGI Symbol;Acc:MGI:1915968]
ENSMUSG00000014496	1320.94	1590.02	1210.26	1057.7	1079.85	1119.55	1582	1707.36	1599.23	1589.71	1625.1	1515.57	Ankrd28	ankyrin repeat domain 28 [Source:MGI Symbol;Acc:MGI:2145661]
ENSMUSG00000014498	1643.02	1945.13	1706.6	2382.64	2115.61	1989.12	2382.26	3203.99	3289.18	2974.99	2532.33	2682.24	Ankrd52	ankyrin repeat domain 52 [Source:MGI Symbol;Acc:MGI:2444029]
ENSMUSG00000014503	290.468	216.235	219.671	223.168	168.051	177.792	221.152	181.468	197.61	194.163	159.418	224.61	Pkd2l2	polycystic kidney disease 2-like 2 [Source:MGI Symbol;Acc:MGI:1858231]
ENSMUSG00000014504	793.354	878.828	709.787	793.277	799.489	807.068	801.289	792.217	714.85	781.319	800.955	800.31	Srp19	signal recognition particle 19 [Source:MGI Symbol;Acc:MGI:1913634]
ENSMUSG00000014542	0	0	0	0	0	0	4.11445	1.95127	1.07983	0	0.966171	0	Clec4f	C-type lectin domain family 4, member f [Source:MGI Symbol;Acc:MGI:1859834]
ENSMUSG00000014543	0.987988	0.991905	0	0.937679	0	0	3.08584	0.975637	0	0	0.966171	2.18068	Klra17	killer cell lectin-like receptor, subfamily A, member 17 [Source:MGI Symbol;Acc:MGI:2180674]
ENSMUSG00000014547	1108.52	1322.21	1261.04	1242.43	1122.28	1004.26	1422.57	1020.52	1025.84	990.417	868.587	1028.19	Wdfy2	WD repeat and FYVE domain containing 2 [Source:MGI Symbol;Acc:MGI:2442811]
ENSMUSG00000014550	873.381	988.929	956.399	950.807	1050.73	864.177	1204.5	1399.06	1294.72	1223.79	1228.97	1171.03	Rbsn	rabenosyn, RAB effector [Source:MGI Symbol;Acc:MGI:1925537]
ENSMUSG00000014551	1456.29	1244.84	1070.38	1065.2	1148.9	1140.02	1270.34	1180.52	1075.52	1108.97	1265.68	1193.92	Mrps25	mitochondrial ribosomal protein S25 [Source:MGI Symbol;Acc:MGI:1928140]
ENSMUSG00000014554	887.213	770.71	832.057	883.294	898.489	788.75	829.061	629.286	733.208	789.72	835.738	659.656	Dguok	deoxyguanosine kinase [Source:MGI Symbol;Acc:MGI:1351602]
ENSMUSG00000014592	518.694	560.426	503.586	408.828	492.505	499.973	473.161	402.938	441.652	481.673	472.457	464.485	Camta1	calmodulin binding transcription activator 1 [Source:MGI Symbol;Acc:MGI:2140230]
ENSMUSG00000014599	500.91	406.681	455.921	496.97	426.782	530.144	435.103	345.375	348.787	278.176	684.049	451.401	Csf1	colony stimulating factor 1 (macrophage) [Source:MGI Symbol;Acc:MGI:1339753]
ENSMUSG00000014601	1228.07	1346.02	1219.59	1407.46	1407.63	1254.24	1336.17	1521.99	1601.39	1514.1	1422.2	1391.27	Strip1	striatin interacting protein 1 [Source:MGI Symbol;Acc:MGI:2443884]
ENSMUSG00000014602	22.7237	13.8867	6.21711	26.255	9.98322	17.2404	23.6581	32.196	9.71851	24.2704	9.66171	16.3551	Kif1a	kinesin family member 1A [Source:MGI Symbol;Acc:MGI:108391]
ENSMUSG00000014603	0	0.991905	0	0.937679	0	0	0	0	0	0	0	0	Alx3	aristaless-like homeobox 3 [Source:MGI Symbol;Acc:MGI:1277097]
ENSMUSG00000014606	5997.09	6033.76	5393.34	5221	5394.26	5359.62	5650.16	5109.41	5252.31	5836.09	6136.15	5564.01	Slc25a11	solute carrier family 25 (mitochondrial carrier oxoglutarate carrier), member 11 [Source:MGI Symbol;Acc:MGI:1915113]
ENSMUSG00000014609	22.7237	58.5224	14.5066	14.0652	12.479	37.7135	4.11445	37.0742	1.07983	113.884	77.2937	97.0403	Chrne	cholinergic receptor, nicotinic, epsilon polypeptide [Source:MGI Symbol;Acc:MGI:87894]
ENSMUSG00000014633	1132.23	994.881	957.435	885.169	999.153	1050.59	1090.33	964.905	849.83	968.947	1064.72	1116.51	Cmc2	COX assembly mitochondrial protein 2 [Source:MGI Symbol;Acc:MGI:1913781]
ENSMUSG00000014668	536.477	618.949	533.635	587.925	577.363	566.78	571.908	760.021	695.413	720.643	714.966	776.322	Chfr	checkpoint with forkhead and ring finger domains [Source:MGI Symbol;Acc:MGI:2444898]
ENSMUSG00000014686	0.987988	3.96762	6.21711	0.937679	1.66387	3.23258	0	0.975637	4.31934	0.933475	0	0	Ceacam16	carcinoembryonic antigen-related cell adhesion molecule 16 [Source:MGI Symbol;Acc:MGI:2685615]
ENSMUSG00000014704	87.9309	64.4738	53.8816	70.3259	49.0841	50.6438	59.6595	63.4164	39.9539	55.075	71.4966	54.517	Hoxa2	homeobox A2 [Source:MGI Symbol;Acc:MGI:96174]
ENSMUSG00000014747	3.95195	5.95143	2.07237	6.56376	4.99161	6.46517	3.08584	7.80509	7.55884	0.933475	2.89851	3.27102	Ankrd53	ankyrin repeat domain 53 [Source:MGI Symbol;Acc:MGI:1922555]
ENSMUSG00000014748	1436.53	1536.46	1353.26	1489.97	1509.96	1509.62	1679.72	1697.61	1694.26	1824.01	1535.25	1652.96	Tex261	testis expressed gene 261 [Source:MGI Symbol;Acc:MGI:1096575]
ENSMUSG00000014763	664.916	561.418	566.793	590.738	623.119	586.175	580.137	541.478	652.22	669.302	646.368	564.796	Fam120b	family with sequence similarity 120, member B [Source:MGI Symbol;Acc:MGI:1914794]
ENSMUSG00000014767	420.883	405.689	480.79	522.287	493.337	438.554	438.189	383.425	401.698	385.525	440.574	369.625	Tbp	TATA box binding protein [Source:MGI Symbol;Acc:MGI:101838]
ENSMUSG00000014769	2552.96	2664.26	2318.98	2492.35	2524.92	3025.7	2670.28	2407.87	2305.45	2591.33	2695.62	2755.29	Psmb1	proteasome (prosome, macropain) subunit, beta type 1 [Source:MGI Symbol;Acc:MGI:104884]
ENSMUSG00000014773	222.297	392.794	326.398	304.746	352.74	371.747	220.123	315.131	269.959	246.437	245.407	332.554	Dll1	delta like canonical Notch ligand 1 [Source:MGI Symbol;Acc:MGI:104659]
ENSMUSG00000014776	1627.22	1266.66	1273.47	1244.3	1190.5	1199.29	1234.33	1229.3	1458.86	1431.95	1343.94	1728.19	Nol3	nucleolar protein 3 (apoptosis repressor with CARD domain) [Source:MGI Symbol;Acc:MGI:1925938]
ENSMUSG00000014778	894.129	996.865	1003.03	877.668	856.893	1015.03	595.566	662.457	679.216	782.252	613.518	793.768	Fhod1	formin homology 2 domain containing 1 [Source:MGI Symbol;Acc:MGI:2679008]
ENSMUSG00000014782	9.87988	14.8786	21.7599	14.0652	12.479	17.2404	12.3433	18.5371	18.3572	10.2682	12.5602	13.0841	Plekhg4	pleckstrin homology domain containing, family G (with RhoGef domain) member 4 [Source:MGI Symbol;Acc:MGI:2142544]
ENSMUSG00000014786	135.354	168.624	156.464	138.777	156.404	146.544	113.147	156.102	191.131	91.4806	134.298	164.641	Slc9a5	solute carrier family 9 (sodium/hydrogen exchanger), member 5 [Source:MGI Symbol;Acc:MGI:2685542]
ENSMUSG00000014791	139.306	159.697	174.079	184.723	152.244	123.916	96.6895	147.321	128.5	122.285	131.399	101.402	Elmo3	engulfment and cell motility 3 [Source:MGI Symbol;Acc:MGI:2679007]
ENSMUSG00000014813	15.8078	46.6195	70.4606	44.0709	42.4287	53.8764	31.887	53.66	49.6724	26.1373	49.2747	23.9875	Stc1	stanniocalcin 1 [Source:MGI Symbol;Acc:MGI:109131]
ENSMUSG00000014837	83.979	60.5062	61.1349	92.8303	53.2438	75.4269	89.4892	68.2946	110.143	79.3454	66.6658	88.3176	4931428F04Rik	RIKEN cDNA 4931428F04 gene [Source:MGI Symbol;Acc:MGI:1921606]
ENSMUSG00000014846	514.742	822.289	593.734	507.284	648.077	1262.86	674.769	685.872	634.943	835.46	840.568	1056.54	Tppp3	tubulin polymerization-promoting protein family member 3 [Source:MGI Symbol;Acc:MGI:1915221]
ENSMUSG00000014850	411.991	354.11	419.655	326.312	299.496	306.018	380.586	255.617	261.32	301.512	264.731	268.224	Msh3	mutS homolog 3 [Source:MGI Symbol;Acc:MGI:109519]
ENSMUSG00000014852	14.8198	3.96762	1.03619	0.937679	15.8068	2.15506	0	0.975637	0	5.60085	1.93234	0	Adamts13	a disintegrin-like and metallopeptidase (reprolysin type) with thrombospondin type 1 motif, 13 [Source:MGI Symbol;Acc:MGI:2685556]
ENSMUSG00000014856	602.673	554.475	498.405	574.797	590.674	650.827	629.51	608.797	621.985	687.038	694.677	755.606	Tmem208	transmembrane protein 208 [Source:MGI Symbol;Acc:MGI:1913570]
ENSMUSG00000014859	703.447	681.439	722.221	800.778	864.38	793.06	812.603	931.733	979.41	875.6	782.598	805.761	E2f4	E2F transcription factor 4 [Source:MGI Symbol;Acc:MGI:103012]
ENSMUSG00000014867	2746.61	2979.68	2678.54	3087.78	2995.8	3053.71	3249.38	3475.22	3657.4	3362.38	3477.25	3437.84	Surf4	surfeit gene 4 [Source:MGI Symbol;Acc:MGI:98445]
ENSMUSG00000014873	436.691	455.284	403.076	562.608	499.161	511.826	468.018	535.624	529.119	502.21	506.273	502.647	Surf2	surfeit gene 2 [Source:MGI Symbol;Acc:MGI:98444]
ENSMUSG00000014905	1007.75	1208.14	883.866	1381.2	1493.32	1330.75	2170.37	2638.12	2438.27	2392.5	2342	2301.71	Dnajb9	DnaJ heat shock protein family (Hsp40) member B9 [Source:MGI Symbol;Acc:MGI:1351618]
ENSMUSG00000014907	193.646	225.162	233.142	233.482	241.261	241.366	253.038	283.91	261.32	294.978	269.562	283.488	Naf1	nuclear assembly factor 1 ribonucleoprotein [Source:MGI Symbol;Acc:MGI:2682306]
ENSMUSG00000014932	920.805	931.399	1082.81	991.127	974.195	943.914	780.716	916.123	952.414	718.776	825.11	709.812	Yes1	YES proto-oncogene 1, Src family tyrosine kinase [Source:MGI Symbol;Acc:MGI:99147]
ENSMUSG00000014956	6799.33	6471.19	6459.58	5465.73	5261.15	6338.02	5663.54	5977.72	5875.38	6301.89	6026.97	6403.57	Ppp1cb	protein phosphatase 1 catalytic subunit beta [Source:MGI Symbol;Acc:MGI:104871]
ENSMUSG00000014959	1302.17	1413.46	1293.16	1334.32	1401.81	1392.17	1395.83	1546.38	1588.44	1683.99	1638.63	1681.3	Gorasp2	golgi reassembly stacking protein 2 [Source:MGI Symbol;Acc:MGI:2135962]
ENSMUSG00000014980	268.733	262.855	258.01	250.36	276.202	274.77	235.552	261.471	240.803	246.437	272.46	278.037	Tsen15	tRNA splicing endonuclease subunit 15 [Source:MGI Symbol;Acc:MGI:1913887]
ENSMUSG00000015001	0	0	1.03619	2.81304	0	4.31011	1.02861	0	1.07983	0	0	0	Oc90	otoconin 90 [Source:MGI Symbol;Acc:MGI:1313269]
ENSMUSG00000015002	1045.29	1118.87	991.629	1002.38	1070.7	997.791	1307.37	1313.21	1313.08	1386.21	1181.63	1192.83	Efr3a	EFR3 homolog A [Source:MGI Symbol;Acc:MGI:1923990]
ENSMUSG00000015013	1085.8	1024.64	960.544	1012.69	1029.94	1172.35	1054.33	1096.62	1150.02	991.351	1196.12	1261.52	Trappc2l	trafficking protein particle complex 2-like [Source:MGI Symbol;Acc:MGI:1916295]
ENSMUSG00000015016	1974.99	1493.81	1610.23	1664.38	1556.55	1430.96	1721.9	1281.01	1532.29	1573.84	1523.65	1453.42	Acsf3	acyl-CoA synthetase family member 3 [Source:MGI Symbol;Acc:MGI:2182591]
ENSMUSG00000015023	451.51	517.774	472.5	577.61	526.615	475.19	556.479	555.137	576.632	597.424	610.62	592.055	Ddx19a	DEAD (Asp-Glu-Ala-Asp) box polypeptide 19a [Source:MGI Symbol;Acc:MGI:99526]
ENSMUSG00000015027	58.2913	43.6438	71.4968	65.6376	50.748	59.264	26.7439	36.0986	44.2732	33.6051	28.0189	53.4267	Galns	galactosamine (N-acetyl)-6-sulfate sulfatase [Source:MGI Symbol;Acc:MGI:1355303]
ENSMUSG00000015053	397.171	431.479	521.201	622.619	496.665	535.531	373.386	480.989	653.3	519.946	485.018	549.532	Gata2	GATA binding protein 2 [Source:MGI Symbol;Acc:MGI:95662]
ENSMUSG00000015083	479.174	355.102	383.388	411.641	367.715	398.685	285.954	309.277	290.475	318.315	291.784	338.005	C8g	complement component 8, gamma polypeptide [Source:MGI Symbol;Acc:MGI:88237]
ENSMUSG00000015085	322.084	248.968	252.829	284.117	284.522	281.235	217.037	188.298	254.841	215.633	209.659	254.049	Entpd2	ectonucleoside triphosphate diphosphohydrolase 2 [Source:MGI Symbol;Acc:MGI:1096863]
ENSMUSG00000015087	2214.08	2302.21	2158.37	2375.14	2267.85	2238.02	2182.71	2043.96	2093.8	2404.63	2142	2106.54	Rabl6	RAB, member RAS oncogene family-like 6 [Source:MGI Symbol;Acc:MGI:2442633]
ENSMUSG00000015090	202.537	170.608	111.908	194.1	102.328	94.8224	288.011	1277.11	1314.16	390.193	552.65	812.304	Ptgds	prostaglandin D2 synthase (brain) [Source:MGI Symbol;Acc:MGI:99261]
ENSMUSG00000015092	5182.98	4646.08	4375.81	4932.19	5029.04	5516.94	5146.14	4792.33	4807.42	4783.13	5145.82	5265.25	Edf1	endothelial differentiation-related factor 1 [Source:MGI Symbol;Acc:MGI:1891227]
ENSMUSG00000015093	110.655	91.2553	134.704	118.148	75.7061	63.5741	50.402	72.1971	88.5464	57.8755	57.9702	63.2397	Clic3	chloride intracellular channel 3 [Source:MGI Symbol;Acc:MGI:1916704]
ENSMUSG00000015094	1078.88	802.451	1026.86	1143.97	1188	1178.82	981.296	1059.54	1151.1	1019.35	978.731	1116.51	Npdc1	neural proliferation, differentiation and control 1 [Source:MGI Symbol;Acc:MGI:1099802]
ENSMUSG00000015095	2180.49	2124.66	2081.7	2199.8	2143.9	2076.4	1982.13	2066.4	2201.78	2297.28	2033.79	1853.58	Fbxw5	F-box and WD-40 domain protein 5 [Source:MGI Symbol;Acc:MGI:1354731]
ENSMUSG00000015112	5.92793	13.8867	21.7599	15.9405	13.311	26.9382	13.372	13.6589	16.1975	21.4699	25.1204	13.0841	Slc25a13	solute carrier family 25 (mitochondrial carrier, adenine nucleotide translocator), member 13 [Source:MGI Symbol;Acc:MGI:1354721]
ENSMUSG00000015120	1590.66	1564.23	1749.08	1701.89	1618.11	1595.82	1405.08	1552.24	1573.32	1386.21	1543.94	1362.93	Ube2i	ubiquitin-conjugating enzyme E2I [Source:MGI Symbol;Acc:MGI:107365]
ENSMUSG00000015126	195.622	249.96	232.105	255.049	258.732	268.304	210.865	222.445	197.61	257.639	244.441	266.043	Tsr3	TSR3 20S rRNA accumulation [Source:MGI Symbol;Acc:MGI:1915577]
ENSMUSG00000015127	221.309	168.624	203.092	200.663	170.547	155.164	161.492	133.662	131.74	108.283	139.129	127.57	Unkl	unkempt family like zinc finger [Source:MGI Symbol;Acc:MGI:1921404]
ENSMUSG00000015133	392.231	461.236	490.116	407.89	440.925	469.802	321.955	422.451	383.341	371.523	331.397	357.632	Lrrk1	leucine-rich repeat kinase 1 [Source:MGI Symbol;Acc:MGI:2142227]
ENSMUSG00000015134	34.5796	20.83	49.7369	41.2579	28.2858	19.3955	37.03	19.5127	16.1975	18.6695	18.3572	9.81306	Aldh1a3	aldehyde dehydrogenase family 1, subfamily A3 [Source:MGI Symbol;Acc:MGI:1861722]
ENSMUSG00000015143	379.387	616.965	625.856	541.041	874.363	807.068	743.686	946.367	875.746	655.299	1071.48	904.982	Actn1	actinin, alpha 1 [Source:MGI Symbol;Acc:MGI:2137706]
ENSMUSG00000015149	2493.68	2422.23	2308.62	2624.56	2632.24	2610.85	2784.45	3015.69	2870.2	2904.97	2858.9	2820.71	Sirt2	sirtuin 2 [Source:MGI Symbol;Acc:MGI:1927664]
ENSMUSG00000015165	4234.52	4536.97	4712.57	4913.44	4904.25	4107.54	4665.78	5018.67	5068.74	4707.51	4691.72	4276.31	Hnrnpl	heterogeneous nuclear ribonucleoprotein L [Source:MGI Symbol;Acc:MGI:104816]
ENSMUSG00000015176	952.42	1227.98	1041.37	1268.68	1334.42	1366.31	1276.51	1490.77	1502.05	1375.94	1506.26	1610.43	Nolc1	nucleolar and coiled-body phosphoprotein 1 [Source:MGI Symbol;Acc:MGI:1918019]
ENSMUSG00000015189	396.183	536.621	446.596	473.528	470.875	527.989	669.626	582.455	537.758	644.098	580.669	625.855	Casd1	CAS1 domain containing 1 [Source:MGI Symbol;Acc:MGI:2384865]
ENSMUSG00000015202	192.658	176.559	243.503	255.049	184.689	164.862	151.206	147.321	160.895	160.558	183.572	202.803	Cnksr3	Cnksr family member 3 [Source:MGI Symbol;Acc:MGI:2674130]
ENSMUSG00000015214	1106.55	1071.26	1066.23	1008.94	978.355	956.845	1174.67	1238.08	1165.14	1186.45	1240.56	1026.01	Mtmr1	myotubularin related protein 1 [Source:MGI Symbol;Acc:MGI:1858271]
ENSMUSG00000015217	1102.59	1109.94	947.073	800.778	876.859	663.757	923.693	654.652	740.766	798.121	812.55	612.771	Hmgb3	high mobility group box 3 [Source:MGI Symbol;Acc:MGI:1098219]
ENSMUSG00000015222	105.715	86.2957	102.582	56.2608	89.8489	59.264	55.545	54.6356	47.5127	60.6759	56.0379	43.6136	Map2	microtubule-associated protein 2 [Source:MGI Symbol;Acc:MGI:97175]
ENSMUSG00000015224	106.703	116.053	78.7501	124.711	109.815	87.2797	62.7453	44.8793	52.9119	54.1416	49.2747	63.2397	Cyp2j9	cytochrome P450, family 2, subfamily j, polypeptide 9 [Source:MGI Symbol;Acc:MGI:1921769]
ENSMUSG00000015243	2657.69	2251.62	1629.92	2916.18	2241.23	2103.33	3889.18	3330.82	3532.14	3276.5	2915.9	3046.41	Abca1	ATP-binding cassette, sub-family A (ABC1), member 1 [Source:MGI Symbol;Acc:MGI:99607]
ENSMUSG00000015247	447.558	521.742	509.803	476.341	500.825	402.995	559.565	484.891	557.195	471.405	518.834	569.158	Nipsnap3b	nipsnap homolog 3B [Source:MGI Symbol;Acc:MGI:1913786]
ENSMUSG00000015289	616.504	577.289	536.744	560.732	533.27	576.477	507.106	525.868	550.716	538.615	547.819	684.734	Lage3	L antigen family, member 3 [Source:MGI Symbol;Acc:MGI:1913442]
ENSMUSG00000015290	1532.37	1713.02	1481.74	1474.97	1541.57	1706.8	1800.07	1833.22	1747.17	1893.09	1788.38	1825.23	Ubl4a	ubiquitin-like 4A [Source:MGI Symbol;Acc:MGI:95049]
ENSMUSG00000015291	2925.43	2712.86	3002.86	3275.31	3235.39	2771.4	3259.67	3137.65	3663.88	3094.47	3139.09	3214.32	Gdi1	guanosine diphosphate (GDP) dissociation inhibitor 1 [Source:MGI Symbol;Acc:MGI:99846]
ENSMUSG00000015305	1279.44	1220.04	1438.22	1556.55	1499.15	1357.68	2004.76	2600.07	2478.22	1970.57	2109.15	2239.56	Sash1	SAM and SH3 domain containing 1 [Source:MGI Symbol;Acc:MGI:1917347]
ENSMUSG00000015312	537.465	162.672	190.658	120.961	94.8405	106.675	63.7739	101.466	72.3489	83.0793	129.467	135.202	Gadd45b	growth arrest and DNA-damage-inducible 45 beta [Source:MGI Symbol;Acc:MGI:107776]
ENSMUSG00000015314	6.91591	15.8705	10.3619	8.43911	8.31935	5.38764	10.2861	23.4153	3.2395	1.86695	1.93234	8.72272	Slamf6	SLAM family member 6 [Source:MGI Symbol;Acc:MGI:1353620]
ENSMUSG00000015316	1.97598	0	3.10856	3.75072	1.66387	0	6.17167	3.90255	1.07983	0	2.89851	1.09034	Slamf1	signaling lymphocytic activation molecule family member 1 [Source:MGI Symbol;Acc:MGI:1351314]
ENSMUSG00000015335	182.778	83.32	100.51	92.8303	80.6977	99.1325	91.5464	67.3189	89.6263	77.4784	106.279	83.9562	Zdhhc12	zinc finger, DHHC domain containing 12 [Source:MGI Symbol;Acc:MGI:1913470]
ENSMUSG00000015337	1314.02	1196.24	1048.62	1053.01	1189.67	1117.4	1291.94	1188.33	1137.07	1237.79	1409.64	1319.31	Endog	endonuclease G [Source:MGI Symbol;Acc:MGI:1261433]
ENSMUSG00000015340	169.934	144.818	169.934	180.972	182.194	144.389	170.75	205.859	110.143	74.678	71.4966	210.436	Cybb	cytochrome b-245, beta polypeptide [Source:MGI Symbol;Acc:MGI:88574]
ENSMUSG00000015341	1014.66	1161.52	1137.73	1234.92	1257.05	1105.54	1394.8	1417.6	1362.75	1284.46	1332.35	1438.16	Golga7	golgi autoantigen, golgin subfamily a, 7 [Source:MGI Symbol;Acc:MGI:1931029]
ENSMUSG00000015342	128.438	145.81	105.691	102.207	100.664	129.303	102.861	128.784	118.782	173.626	143.959	151.557	Xk	X-linked Kx blood group [Source:MGI Symbol;Acc:MGI:103569]
ENSMUSG00000015354	617.492	423.543	598.915	436.959	403.488	373.902	669.626	506.355	398.459	413.529	342.991	263.862	Pcolce2	procollagen C-endopeptidase enhancer 2 [Source:MGI Symbol;Acc:MGI:1923727]
ENSMUSG00000015355	27.6637	21.8219	46.6283	27.1927	19.1345	32.3258	41.1445	42.928	29.1555	13.0687	28.0189	70.8721	Cd48	CD48 antigen [Source:MGI Symbol;Acc:MGI:88339]
ENSMUSG00000015357	4532.89	4263.21	3885.69	4029.21	4200.44	3408.22	4997	4048.89	3999.71	4544.16	4357.43	3642.83	Clpx	caseinolytic mitochondrial matrix peptidase chaperone subunit [Source:MGI Symbol;Acc:MGI:1346017]
ENSMUSG00000015363	1751.7	1961	1711.78	2084.46	1913.45	1936.32	1614.92	1882.98	2020.37	1555.17	2039.59	1702.02	Trabd	TraB domain containing [Source:MGI Symbol;Acc:MGI:1915226]
ENSMUSG00000015365	8.89189	0	0	0.937679	1.66387	0	0	0	0	0	1.93234	0	Mov10l1	Moloney leukemia virus 10-like 1 [Source:MGI Symbol;Acc:MGI:1891384]
ENSMUSG00000015377	357.652	386.843	404.112	377.885	374.371	334.034	290.069	318.058	317.471	330.45	315.938	294.392	Dennd6b	DENN/MADD domain containing 6B [Source:MGI Symbol;Acc:MGI:1916690]
ENSMUSG00000015396	65.2072	64.4738	68.3882	130.337	81.5296	91.5898	111.09	159.029	93.9456	77.4784	95.6509	127.57	Cd83	CD83 antigen [Source:MGI Symbol;Acc:MGI:1328316]
ENSMUSG00000015401	0	0	0	0	0	0	0	0	0	0	2.89851	0	Cltrn	collectrin, amino acid transport regulator [Source:MGI Symbol;Acc:MGI:1926234]
ENSMUSG00000015405	15.8078	20.83	12.4342	7.50143	20.7984	50.6438	25.7153	25.3665	12.958	15.8691	1.93234	11.9937	Ace2	angiotensin I converting enzyme (peptidyl-dipeptidase A) 2 [Source:MGI Symbol;Acc:MGI:1917258]
ENSMUSG00000015437	3.95195	5.95143	3.10856	22.5043	0.831935	3.23258	10.2861	19.5127	3.2395	4.66738	4.83085	4.36136	Gzmb	granzyme B [Source:MGI Symbol;Acc:MGI:109267]
ENSMUSG00000015451	161.042	109.11	87.0395	150.029	201.328	89.4348	106.976	109.271	129.58	106.416	97.5832	119.937	C4a	complement component 4A (Rodgers blood group) [Source:MGI Symbol;Acc:MGI:98320]
ENSMUSG00000015452	50.3874	22.8138	43.5198	43.1332	30.7816	12.9303	18.515	48.7818	48.5926	25.2038	28.9851	32.7102	Ager	advanced glycosylation end product-specific receptor [Source:MGI Symbol;Acc:MGI:893592]
ENSMUSG00000015461	657.012	803.443	853.817	927.365	950.069	846.937	1022.44	1067.35	1105.75	992.284	1043.46	969.313	Atf6b	activating transcription factor 6 beta [Source:MGI Symbol;Acc:MGI:105121]
ENSMUSG00000015467	58.2913	80.3443	101.546	63.7622	127.286	80.8146	54.5164	49.7575	68.0296	65.3433	77.2937	114.486	Egfl8	EGF-like domain 8 [Source:MGI Symbol;Acc:MGI:1932094]
ENSMUSG00000015468	1498.78	1345.02	1663.08	1534.98	2173.01	2080.71	1800.07	1877.12	2410.19	1972.43	1727.51	2029.12	Notch4	notch 4 [Source:MGI Symbol;Acc:MGI:107471]
ENSMUSG00000015474	743.955	648.706	646.579	746.393	674.699	646.517	644.94	613.675	614.426	673.969	592.263	702.179	Ppt2	palmitoyl-protein thioesterase 2 [Source:MGI Symbol;Acc:MGI:1860075]
ENSMUSG00000015476	70.1471	50.5872	46.6283	72.2013	54.9077	56.0314	72.0028	66.3433	62.6304	39.206	32.8498	44.704	Prrt1	proline-rich transmembrane protein 1 [Source:MGI Symbol;Acc:MGI:1932118]
ENSMUSG00000015478	1573.86	1201.2	1091.1	1262.12	1085.67	1194.98	1560.4	1494.68	1365.99	1486.09	1255.06	1112.15	Rnf5	ring finger protein 5 [Source:MGI Symbol;Acc:MGI:1860076]
ENSMUSG00000015484	0	0	0	0	0	0	1.02861	1.95127	0	0	0	0	Fam163a	family with sequence similarity 163, member A [Source:MGI Symbol;Acc:MGI:3618859]
ENSMUSG00000015488	1362.44	1375.77	1299.38	1334.32	1236.25	1295.19	1217.88	1221.5	1344.39	1290.06	1222.21	1308.41	Cacfd1	calcium channel flower domain containing 1 [Source:MGI Symbol;Acc:MGI:1924317]
ENSMUSG00000015501	929.697	874.86	871.432	685.444	902.649	913.743	794.088	698.556	840.111	906.404	831.873	697.818	Hivep2	human immunodeficiency virus type I enhancer binding protein 2 [Source:MGI Symbol;Acc:MGI:1338076]
ENSMUSG00000015522	1550.15	1400.57	1600.91	1599.68	1457.55	1327.51	1315.59	1492.72	1553.88	1522.5	1435.73	1379.28	Arnt	aryl hydrocarbon receptor nuclear translocator [Source:MGI Symbol;Acc:MGI:88071]
ENSMUSG00000015533	41.4955	33.7248	40.4112	36.5695	50.748	34.4809	40.1159	28.2935	28.0757	29.8712	35.7483	37.0716	Itga2	integrin alpha 2 [Source:MGI Symbol;Acc:MGI:96600]
ENSMUSG00000015536	2219.02	1699.13	1827.83	1485.28	1888.49	1761.76	1719.84	1687.85	1646.75	1561.7	1813.5	1771.8	Mocs2	molybdenum cofactor synthesis 2 [Source:MGI Symbol;Acc:MGI:1336894]
ENSMUSG00000015542	1244.86	1142.67	1119.08	1143.97	1121.45	1175.58	881.52	634.164	638.182	713.175	681.15	659.656	Nat9	N-acetyltransferase 9 (GCN5-related, putative) [Source:MGI Symbol;Acc:MGI:1913426]
ENSMUSG00000015568	77363.4	74882.9	67954.1	80963	93934.6	87230.2	116733	120113	115420	111461	116818	103916	Lpl	lipoprotein lipase [Source:MGI Symbol;Acc:MGI:96820]
ENSMUSG00000015575	3092.4	2682.11	2507.57	2925.56	2916.76	3044.02	3556.94	3317.16	3195.23	3118.74	3405.75	3397.5	Atp6v0e	ATPase, H+ transporting, lysosomal V0 subunit E [Source:MGI Symbol;Acc:MGI:1328318]
ENSMUSG00000015579	0	0	0	0	1.66387	0	0	0	0	0	0	0	Nkx2-5	NK2 homeobox 5 [Source:MGI Symbol;Acc:MGI:97350]
ENSMUSG00000015597	832.874	692.35	814.441	777.336	769.54	757.502	821.861	922.952	891.943	774.784	806.752	815.575	Zfp318	zinc finger protein 318 [Source:MGI Symbol;Acc:MGI:1889348]
ENSMUSG00000015599	16.7958	21.8219	11.398	5.62608	19.1345	10.7753	7.20028	5.85382	18.3572	29.8712	16.4249	26.1682	Ttbk1	tau tubulin kinase 1 [Source:MGI Symbol;Acc:MGI:2147036]
ENSMUSG00000015605	940.564	1293.44	1077.63	1524.67	1084.84	1137.87	905.178	1046.86	1051.76	1063.23	970.035	1139.41	Srf	serum response factor [Source:MGI Symbol;Acc:MGI:106658]
ENSMUSG00000015619	9.87988	23.8057	11.398	9.37679	9.98322	5.38764	11.3147	26.3422	10.7983	7.4678	16.4249	20.7165	Gata3	GATA binding protein 3 [Source:MGI Symbol;Acc:MGI:95663]
ENSMUSG00000015647	1485.93	1988.77	2308.62	2107.9	2583.99	2268.2	1875.16	3028.38	2770.86	2085.38	2512.04	2473.98	Lama5	laminin, alpha 5 [Source:MGI Symbol;Acc:MGI:105382]
ENSMUSG00000015652	7.9039	11.9029	7.2533	6.56376	18.3026	22.6281	25.7153	17.5615	37.7942	26.1373	25.1204	28.3488	Steap1	six transmembrane epithelial antigen of the prostate 1 [Source:MGI Symbol;Acc:MGI:1917608]
ENSMUSG00000015653	15.8078	28.7652	24.8684	22.5043	19.1345	34.4809	26.7439	25.3665	21.5967	14.9356	10.6279	17.4454	Steap2	six transmembrane epithelial antigen of prostate 2 [Source:MGI Symbol;Acc:MGI:1921301]
ENSMUSG00000015656	10379.8	12439.5	13737.7	16896	18526.4	24306.9	20557.8	23063.1	18812.9	22437	23799.7	26003.5	Hspa8	heat shock protein 8 [Source:MGI Symbol;Acc:MGI:105384]
ENSMUSG00000015659	380.375	325.345	340.905	356.318	334.438	274.77	317.841	320.009	329.35	323.916	303.378	297.663	Serac1	serine active site containing 1 [Source:MGI Symbol;Acc:MGI:2447813]
ENSMUSG00000015665	0	0	0	0	2.4958	0	0	0	0	0	0	0	Awat1	acyl-CoA wax alcohol acyltransferase 1 [Source:MGI Symbol;Acc:MGI:3588200]
ENSMUSG00000015668	636.264	518.766	588.553	572.922	574.867	571.09	622.31	542.454	522.64	635.697	555.548	538.628	Pdzd11	PDZ domain containing 11 [Source:MGI Symbol;Acc:MGI:1919871]
ENSMUSG00000015671	2378.09	2431.16	2211.22	2147.29	2326.92	2478.31	2266.03	2197.13	2124.03	2269.28	2452.14	2382.39	Psma2	proteasome (prosome, macropain) subunit, alpha type 2 [Source:MGI Symbol;Acc:MGI:104885]
ENSMUSG00000015672	731.111	784.597	702.533	735.141	802.817	805.991	906.207	853.682	769.922	731.844	810.617	855.917	Mrpl32	mitochondrial ribosomal protein L32 [Source:MGI Symbol;Acc:MGI:2137226]
ENSMUSG00000015697	770.63	773.686	797.863	877.668	846.078	815.688	774.545	757.094	796.918	810.256	892.742	850.465	Setdb1	SET domain, bifurcated 1 [Source:MGI Symbol;Acc:MGI:1934229]
ENSMUSG00000015702	41.4955	57.5305	60.0987	52.51	55.7396	52.7989	59.6595	51.7087	51.8321	39.206	47.3424	42.5233	Anxa9	annexin A9 [Source:MGI Symbol;Acc:MGI:1923711]
ENSMUSG00000015709	3.95195	16.8624	9.32567	20.6289	7.48741	10.7753	12.3433	16.5858	5.39917	20.5365	4.83085	22.8971	Arnt2	aryl hydrocarbon receptor nuclear translocator 2 [Source:MGI Symbol;Acc:MGI:107188]
ENSMUSG00000015711	471.27	761.783	566.793	515.724	485.018	624.966	525.621	740.508	559.354	753.314	665.692	638.939	Prune1	prune exopolyphosphatase [Source:MGI Symbol;Acc:MGI:1925152]
ENSMUSG00000015714	3945.04	3190.96	3238.08	3469.41	3316.09	2985.83	3646.43	3481.07	3912.24	3494.93	3228.94	3170.71	Cers2	ceramide synthase 2 [Source:MGI Symbol;Acc:MGI:1924143]
ENSMUSG00000015733	2148.87	2729.72	2400.84	2162.29	2429.25	2659.34	2928.46	3162.04	2918.79	3184.08	3194.16	3066.04	Capza2	capping protein (actin filament) muscle Z-line, alpha 2 [Source:MGI Symbol;Acc:MGI:106222]
ENSMUSG00000015745	419.895	491.985	518.093	533.54	579.858	641.129	544.136	672.214	589.59	449.935	685.015	780.684	Plekho1	pleckstrin homology domain containing, family O member 1 [Source:MGI Symbol;Acc:MGI:1914470]
ENSMUSG00000015747	377.411	301.539	367.846	340.378	345.253	358.817	455.675	376.596	346.627	398.594	323.667	308.566	Vps45	vacuolar protein sorting 45 [Source:MGI Symbol;Acc:MGI:891965]
ENSMUSG00000015748	381.363	413.624	471.464	578.548	554.9	516.136	441.274	577.577	621.985	512.478	474.39	453.582	Prpf3	pre-mRNA processing factor 3 [Source:MGI Symbol;Acc:MGI:1918017]
ENSMUSG00000015749	1380.22	1584.07	1322.17	1352.13	1390.99	1689.56	1744.53	1752.24	1760.13	1857.62	1813.5	2086.91	Anp32e	acidic (leucine-rich) nuclear phosphoprotein 32 family, member E [Source:MGI Symbol;Acc:MGI:1913721]
ENSMUSG00000015750	2915.55	2397.43	2243.34	2598.31	2404.29	2187.38	2648.68	2581.53	2967.39	2754.68	2701.41	2916.66	Aph1a	aph1 homolog A, gamma secretase subunit [Source:MGI Symbol;Acc:MGI:2385110]
ENSMUSG00000015755	1358.48	1636.64	1555.31	1567.8	1358.55	1615.21	1441.09	1642.97	1646.75	1922.96	1589.35	1734.73	Tab2	TGF-beta activated kinase 1/MAP3K7 binding protein 2 [Source:MGI Symbol;Acc:MGI:1915902]
ENSMUSG00000015757	626.384	648.706	717.04	781.087	882.683	769.355	809.517	943.441	976.17	862.531	883.08	840.652	Ppil4	peptidylprolyl isomerase (cyclophilin)-like 4 [Source:MGI Symbol;Acc:MGI:1914668]
ENSMUSG00000015759	1165.83	1246.82	1118.04	1300.56	1207.97	1365.23	1353.65	1339.55	1444.82	1494.49	1532.35	1535.2	Cnih1	cornichon family AMPA receptor auxiliary protein 1 [Source:MGI Symbol;Acc:MGI:1277202]
ENSMUSG00000015766	351.724	388.827	459.03	424.769	512.472	473.035	494.762	490.745	603.627	362.188	458.931	364.174	Eps8	epidermal growth factor receptor pathway substrate 8 [Source:MGI Symbol;Acc:MGI:104684]
ENSMUSG00000015776	1736.88	1453.14	1401.96	1726.27	1284.51	1319.97	1308.39	1388.33	1361.67	1223.79	1168.1	1299.69	Med22	mediator complex subunit 22 [Source:MGI Symbol;Acc:MGI:98446]
ENSMUSG00000015790	1440.49	1236.91	1146.02	1414.96	1321.94	1481.6	1396.85	1346.38	1397.31	1378.74	1401.91	1414.17	Surf1	surfeit gene 1 [Source:MGI Symbol;Acc:MGI:98443]
ENSMUSG00000015804	1034.42	1066.3	954.326	1083.02	1059.05	1240.23	1135.59	1034.17	983.729	952.145	1061.82	1169.94	Med28	mediator complex subunit 28 [Source:MGI Symbol;Acc:MGI:1914249]
ENSMUSG00000015806	2683.37	2480.75	2265.1	2495.16	2616.43	2523.57	2691.88	2431.29	2547.33	2505.45	2710.11	2765.1	Qdpr	quinoid dihydropteridine reductase [Source:MGI Symbol;Acc:MGI:97836]
ENSMUSG00000015812	89.9069	42.6519	53.8816	46.884	60.7312	54.9539	65.8312	88.7829	84.2271	82.1458	78.2598	69.7818	Gnrh1	gonadotropin releasing hormone 1 [Source:MGI Symbol;Acc:MGI:95789]
ENSMUSG00000015829	0.987988	0	4.14474	3.75072	0.831935	0	0	1.95127	0	0	0	0	Tnr	tenascin R [Source:MGI Symbol;Acc:MGI:99516]
ENSMUSG00000015837	4627.73	4627.24	4377.88	4897.5	4383.46	5209.85	4383.94	5780.65	5075.22	5404.82	6111.03	5686.12	Sqstm1	sequestosome 1 [Source:MGI Symbol;Acc:MGI:107931]
ENSMUSG00000015839	1331.81	1429.34	1357.4	1592.18	1550.73	1508.54	1435.94	1573.7	1735.29	1699.86	1541.04	1550.46	Nfe2l2	nuclear factor, erythroid derived 2, like 2 [Source:MGI Symbol;Acc:MGI:108420]
ENSMUSG00000015843	755.811	995.873	779.211	857.039	941.75	974.085	1253.88	1341.5	1252.61	1198.58	1230.9	1299.69	Rxrg	retinoid X receptor gamma [Source:MGI Symbol;Acc:MGI:98216]
ENSMUSG00000015846	1871.25	2621.61	2086.88	2040.39	2335.24	2304.83	2505.7	2155.18	2018.21	2530.65	1925.58	2011.68	Rxra	retinoid X receptor alpha [Source:MGI Symbol;Acc:MGI:98214]
ENSMUSG00000015850	112.631	185.486	154.392	90.0172	114.807	246.754	94.6323	139.516	80.9876	257.639	215.456	239.875	Adamtsl4	ADAMTS-like 4 [Source:MGI Symbol;Acc:MGI:2389008]
ENSMUSG00000015852	62.2432	65.4657	81.8586	90.0172	66.5548	112.063	118.29	108.296	50.7522	99.8818	49.2747	63.2397	Fcrls	Fc receptor-like S, scavenger receptor [Source:MGI Symbol;Acc:MGI:1933397]
ENSMUSG00000015854	1.97598	0	0	0	0	0	1.02861	1.95127	0	0	0	0	Cd5l	CD5 antigen-like [Source:MGI Symbol;Acc:MGI:1334419]
ENSMUSG00000015869	797.306	682.431	685.955	799.84	729.607	675.61	625.396	714.166	717.01	680.503	583.567	694.547	Prpsap1	phosphoribosyl pyrophosphate synthetase-associated protein 1 [Source:MGI Symbol;Acc:MGI:1915013]
ENSMUSG00000015879	11.8559	17.8543	11.398	2.81304	1.66387	23.7056	6.17167	12.6833	1.07983	14.9356	5.79702	11.9937	Fam184b	family with sequence similarity 184, member B [Source:MGI Symbol;Acc:MGI:2442958]
ENSMUSG00000015880	1.97598	6.94334	16.579	8.43911	0.831935	8.62022	9.25751	10.732	2.15967	2.80043	15.4587	14.1744	Ncapg	non-SMC condensin I complex, subunit G [Source:MGI Symbol;Acc:MGI:1930197]
ENSMUSG00000015882	365.555	351.134	319.145	300.995	329.446	388.987	367.214	407.816	409.257	365.922	348.788	397.974	Lcorl	ligand dependent nuclear receptor corepressor-like [Source:MGI Symbol;Acc:MGI:2651932]
ENSMUSG00000015889	686.652	665.568	671.448	742.642	592.337	631.431	654.197	548.308	601.468	547.016	535.259	500.466	Lta4h	leukotriene A4 hydrolase [Source:MGI Symbol;Acc:MGI:96836]
ENSMUSG00000015890	9.87988	2.97572	0	6.56376	11.6471	9.69775	9.25751	7.80509	5.39917	8.40128	4.83085	16.3551	Amdhd1	amidohydrolase domain containing 1 [Source:MGI Symbol;Acc:MGI:1919011]
ENSMUSG00000015932	1605.48	1400.57	1444.44	1545.3	1663.87	1753.14	1645.78	1669.31	1580.88	1399.28	1641.52	1715.11	Dstn	destrin [Source:MGI Symbol;Acc:MGI:1929270]
ENSMUSG00000015937	1089.75	968.099	906.662	1059.58	1054.06	1122.78	1051.24	1072.22	1015.04	1041.76	1046.36	1022.74	H2afy	H2A histone family, member Y [Source:MGI Symbol;Acc:MGI:1349392]
ENSMUSG00000015942	150.174	164.656	131.596	150.966	186.353	200.42	209.837	216.591	193.29	194.163	197.099	196.261	Gtf2ird2	GTF2I repeat domain containing 2 [Source:MGI Symbol;Acc:MGI:2149780]
ENSMUSG00000015943	597.733	582.248	464.211	508.222	552.405	665.912	579.108	551.235	496.724	486.341	634.774	702.179	Bola1	bolA-like 1 (E. coli) [Source:MGI Symbol;Acc:MGI:1916418]
ENSMUSG00000015944	408.039	732.026	562.649	394.763	418.463	651.904	482.419	482.94	468.648	701.04	574.872	733.799	Castor2	cytosolic arginine sensor for mTORC1 subunit 2 [Source:MGI Symbol;Acc:MGI:1933384]
ENSMUSG00000015947	38.5315	29.7572	31.0856	62.8245	28.2858	36.6359	24.6867	44.8793	28.0757	22.4034	28.0189	49.0653	Fcgr1	Fc receptor, IgG, high affinity I [Source:MGI Symbol;Acc:MGI:95498]
ENSMUSG00000015950	47.4234	43.6438	49.7369	65.6376	82.3615	49.5663	54.5164	108.296	32.395	37.339	85.9892	103.582	Ncf1	neutrophil cytosolic factor 1 [Source:MGI Symbol;Acc:MGI:97283]
ENSMUSG00000015957	951.432	1120.85	1032.04	1153.35	865.212	919.131	534.878	438.061	711.611	647.832	554.582	346.728	Wnt11	wingless-type MMTV integration site family, member 11 [Source:MGI Symbol;Acc:MGI:101948]
ENSMUSG00000015961	1142.11	1211.12	1230.99	1310.88	1427.6	1298.42	1487.37	1476.14	1668.34	1443.15	1527.52	1666.04	Adss	adenylosuccinate synthetase, non muscle [Source:MGI Symbol;Acc:MGI:87948]
ENSMUSG00000015962	0	0.991905	0	0	0	0	2.05722	2.92691	1.07983	0.933475	1.93234	2.18068	1700016C15Rik	RIKEN cDNA 1700016C15 gene [Source:MGI Symbol;Acc:MGI:1916678]
ENSMUSG00000015966	91.8829	72.4091	104.655	67.5129	79.8657	62.4966	85.3748	46.8306	35.6345	43.8733	27.0528	53.4267	Il17rb	interleukin 17 receptor B [Source:MGI Symbol;Acc:MGI:1355292]
ENSMUSG00000015968	20.7477	18.8462	27.977	39.3825	29.1177	22.6281	42.1731	37.0742	29.1555	31.7382	20.2896	32.7102	Cacna1d	calcium channel, voltage-dependent, L type, alpha 1D subunit [Source:MGI Symbol;Acc:MGI:88293]
ENSMUSG00000015970	1592.64	1630.69	1526.3	1763.77	1856.05	1183.13	3632.03	2779.59	2505.22	2564.26	1945.87	2135.98	Chdh	choline dehydrogenase [Source:MGI Symbol;Acc:MGI:1860776]
ENSMUSG00000015971	1196.45	1009.76	947.073	1045.51	1016.62	1045.2	1058.44	958.075	1019.36	1053.89	945.881	947.506	Actr8	ARP8 actin-related protein 8 [Source:MGI Symbol;Acc:MGI:1860775]
ENSMUSG00000015980	374.447	278.725	300.494	317.873	287.849	240.289	329.156	327.814	385.501	312.714	226.084	270.404	Lrrc27	leucine rich repeat containing 27 [Source:MGI Symbol;Acc:MGI:1923862]
ENSMUSG00000015981	23.7117	7.93524	21.7599	26.255	30.7816	14.0079	37.03	33.1716	16.1975	17.736	31.8836	27.2585	Stk32c	serine/threonine kinase 32C [Source:MGI Symbol;Acc:MGI:2385336]
ENSMUSG00000015994	2801.93	2708.89	2677.5	2783.97	2811.94	2677.66	3240.13	2858.61	3055.93	3311.97	3041.51	3303.73	Fnta	farnesyltransferase, CAAX box, alpha [Source:MGI Symbol;Acc:MGI:104683]
ENSMUSG00000016018	795.33	889.739	788.537	795.152	861.884	912.666	973.067	1040.03	954.574	989.484	902.403	899.531	Skiv2l2	superkiller viralicidic activity 2-like 2 (S. cerevisiae) [Source:MGI Symbol;Acc:MGI:1919448]
ENSMUSG00000016024	60.2673	53.5629	122.27	78.7651	90.6809	110.985	82.2889	57.5626	38.874	38.2725	82.1245	40.3426	Lbp	lipopolysaccharide binding protein [Source:MGI Symbol;Acc:MGI:1098776]
ENSMUSG00000016028	37.5435	34.7167	43.5198	45.9463	45.7564	43.1011	55.545	21.464	39.9539	46.6738	8.69554	45.7943	Celsr1	cadherin, EGF LAG seven-pass G-type receptor 1 [Source:MGI Symbol;Acc:MGI:1100883]
ENSMUSG00000016087	763.715	816.338	926.349	1068.02	939.254	824.309	590.423	723.922	678.136	561.952	565.21	573.519	Fli1	Friend leukemia integration 1 [Source:MGI Symbol;Acc:MGI:95554]
ENSMUSG00000016128	1043.32	771.702	903.553	830.784	708.808	697.16	557.508	633.188	661.939	563.819	600.958	525.544	Stard13	StAR-related lipid transfer (START) domain containing 13 [Source:MGI Symbol;Acc:MGI:2385331]
ENSMUSG00000016150	9.87988	23.8057	30.0494	14.0652	10.8152	24.7831	16.4578	14.6345	7.55884	8.40128	9.66171	8.72272	Tenm1	teneurin transmembrane protein 1 [Source:MGI Symbol;Acc:MGI:1345185]
ENSMUSG00000016179	4.93994	3.96762	12.4342	8.43911	4.99161	4.31011	9.25751	8.78073	8.63868	8.40128	2.89851	11.9937	Camk1g	calcium/calmodulin-dependent protein kinase I gamma [Source:MGI Symbol;Acc:MGI:2388073]
ENSMUSG00000016181	330.976	335.264	348.158	340.378	379.362	331.879	329.156	396.108	363.904	336.985	399.995	406.697	Diexf	digestive organ expansion factor homolog (zebrafish) [Source:MGI Symbol;Acc:MGI:2138080]
ENSMUSG00000016194	414.955	232.106	137.813	364.757	229.614	210.118	327.099	281.959	361.745	420.064	197.099	296.573	Hsd11b1	hydroxysteroid 11-beta dehydrogenase 1 [Source:MGI Symbol;Acc:MGI:103562]
ENSMUSG00000016200	0.987988	0.991905	2.07237	1.87536	1.66387	1.07753	0	0	0	1.86695	6.76319	3.27102	Syt14	synaptotagmin XIV [Source:MGI Symbol;Acc:MGI:2444490]
ENSMUSG00000016206	160.054	147.794	164.753	223.168	192.177	118.528	94.6323	127.808	107.983	95.2145	89.8539	135.202	H2-M3	histocompatibility 2, M region locus 3 [Source:MGI Symbol;Acc:MGI:95915]
ENSMUSG00000016239	33.5916	21.8219	14.5066	23.442	16.6387	21.5506	58.6309	34.1473	41.0337	37.339	43.4777	47.975	Lonrf3	LON peptidase N-terminal domain and ring finger 3 [Source:MGI Symbol;Acc:MGI:1921615]
ENSMUSG00000016252	16232.6	14952	14598.8	14757.2	14426.6	18288.9	15938.3	12682.3	13447.2	15101.8	16448.1	15145.9	Atp5e	ATP synthase, H+ transporting, mitochondrial F1 complex, epsilon subunit [Source:MGI Symbol;Acc:MGI:1855697]
ENSMUSG00000016253	1055.17	1006.78	956.399	1057.7	899.321	845.859	919.579	704.41	889.784	838.261	824.144	857.007	Nelfcd	negative elongation factor complex member C/D, Th1l [Source:MGI Symbol;Acc:MGI:1926424]
ENSMUSG00000016255	6.91591	2.97572	0	0.937679	1.66387	4.31011	0	1.95127	3.2395	0	0	0	Tubb1	tubulin, beta 1 class VI [Source:MGI Symbol;Acc:MGI:107814]
ENSMUSG00000016256	4344.18	4752.22	3842.17	5402.91	6049.83	6447.93	9224.59	10643.2	9442.07	8180.98	10183.4	10148.9	Ctsz	cathepsin Z [Source:MGI Symbol;Acc:MGI:1891190]
ENSMUSG00000016257	3017.31	3183.02	2689.94	3080.28	3496.62	3515.97	4802.59	4596.22	4658.41	4217.44	4687.86	4410.43	Prelid3b	PRELI domain containing 3B [Source:MGI Symbol;Acc:MGI:1913640]
ENSMUSG00000016262	66.1952	49.5953	75.6415	36.5695	43.2606	46.3337	79.2031	41.9524	48.5926	50.4077	46.3762	52.3363	Sertad4	SERTA domain containing 4 [Source:MGI Symbol;Acc:MGI:2443496]
ENSMUSG00000016283	0	0.991905	0	0	2.4958	1.07753	0	7.80509	0	0	4.83085	2.18068	H2-M2	histocompatibility 2, M region locus 2 [Source:MGI Symbol;Acc:MGI:95914]
ENSMUSG00000016308	932.66	899.658	795.79	877.668	964.212	939.604	1048.16	1065.4	1021.52	1052.03	1101.43	1233.17	Ube2a	ubiquitin-conjugating enzyme E2A [Source:MGI Symbol;Acc:MGI:102959]
ENSMUSG00000016319	12550.4	9339.78	9744.28	10769.2	10615.5	9838.9	12036.8	11111.5	10505.7	10073.1	10911	9720.38	Slc25a5	solute carrier family 25 (mitochondrial carrier, adenine nucleotide translocator), member 5 [Source:MGI Symbol;Acc:MGI:1353496]
ENSMUSG00000016327	15.8078	104.15	59.0625	3.75072	14.1429	132.536	7.20028	61.4651	1.07983	87.7467	42.5115	66.5108	Atp1b4	ATPase, (Na+)/K+ transporting, beta 4 polypeptide [Source:MGI Symbol;Acc:MGI:1915071]
ENSMUSG00000016344	1153.97	1284.52	1085.92	1134.59	1346.07	1304.89	1459.6	1646.87	1675.9	1543.97	1572.93	1691.12	Ppdpf	pancreatic progenitor cell differentiation and proliferation factor [Source:MGI Symbol;Acc:MGI:1913746]
ENSMUSG00000016346	0	0	0	0	0	1.07753	3.08584	4.87818	0	0	0	1.09034	Kcnq2	potassium voltage-gated channel, subfamily Q, member 2 [Source:MGI Symbol;Acc:MGI:1309503]
ENSMUSG00000016349	1058.13	5275.94	2518.97	50.6347	690.506	4914.6	356.928	2523.97	505.363	5624.19	3875.31	5009.02	Eef1a2	eukaryotic translation elongation factor 1 alpha 2 [Source:MGI Symbol;Acc:MGI:1096317]
ENSMUSG00000016356	501.898	439.414	378.208	702.322	561.556	474.112	369.272	394.157	425.455	468.604	428.98	416.51	Col20a1	collagen, type XX, alpha 1 [Source:MGI Symbol;Acc:MGI:1920618]
ENSMUSG00000016382	1125.32	1031.58	1111.83	1182.41	1442.57	1420.18	1312.51	1770.78	1686.7	1436.62	1687.9	1658.41	Pls3	plastin 3 (T-isoform) [Source:MGI Symbol;Acc:MGI:104807]
ENSMUSG00000016386	24.6997	10.911	10.3619	23.442	13.311	28.0157	11.3147	26.3422	11.8782	18.6695	17.3911	11.9937	Mpped2	metallophosphoesterase domain containing 2 [Source:MGI Symbol;Acc:MGI:1924265]
ENSMUSG00000016409	409.027	411.641	325.362	311.31	318.631	307.095	318.87	324.887	298.034	340.718	280.189	344.548	Nkap	NFKB activating protein [Source:MGI Symbol;Acc:MGI:1914300]
ENSMUSG00000016427	10767.1	9448.89	8980.62	10491.7	9392.54	11511.2	10645.1	9115.37	9235.82	10019	11176.7	10606.8	Ndufa1	NADH:ubiquinone oxidoreductase subunit A1 [Source:MGI Symbol;Acc:MGI:1929511]
ENSMUSG00000016458	3.95195	16.8624	2.07237	21.5666	15.8068	22.6281	6.17167	4.87818	15.1177	5.60085	7.72937	9.81306	Wt1	Wilms tumor 1 homolog [Source:MGI Symbol;Acc:MGI:98968]
ENSMUSG00000016477	170.922	186.478	208.273	182.847	171.379	188.567	217.037	218.543	248.362	227.768	266.663	240.965	E2f3	E2F transcription factor 3 [Source:MGI Symbol;Acc:MGI:1096340]
ENSMUSG00000016481	1505.69	1570.19	1611.27	1459.03	1549.06	1499.92	1598.46	1463.45	1457.78	1459.02	1544.91	1379.28	Cr1l	complement component (3b/4b) receptor 1-like [Source:MGI Symbol;Acc:MGI:88513]
ENSMUSG00000016487	1413.81	1587.05	1760.48	1539.67	1914.28	1689.56	1957.45	2347.38	1910.23	1883.75	1683.07	1497.04	Ppfibp1	PTPRF interacting protein, binding protein 1 (liprin beta 1) [Source:MGI Symbol;Acc:MGI:1914783]
ENSMUSG00000016493	100.775	117.045	122.27	100.332	89.8489	104.52	78.1745	50.7331	79.9077	64.4098	60.8687	86.1369	Cd46	CD46 antigen, complement regulatory protein [Source:MGI Symbol;Acc:MGI:1203290]
ENSMUSG00000016494	1312.05	1256.74	1755.3	1278.06	1429.26	1597.97	1249.76	1366.87	1251.53	1010.95	1145.88	1309.5	Cd34	CD34 antigen [Source:MGI Symbol;Acc:MGI:88329]
ENSMUSG00000016495	2456.14	1794.36	1843.37	1853.79	1554.05	1571.04	1201.42	807.827	1025.84	1067.9	1032.84	996.571	Plgrkt	plasminogen receptor, C-terminal lysine transmembrane protein [Source:MGI Symbol;Acc:MGI:1915009]
ENSMUSG00000016496	2282.25	1660.45	1261.04	1616.56	980.019	888.96	1718.81	1050.76	1482.61	1468.36	1265.68	1274.61	Cd274	CD274 antigen [Source:MGI Symbol;Acc:MGI:1926446]
ENSMUSG00000016498	2.96396	1.98381	1.03619	2.81304	0.831935	0	1.02861	0.975637	0	0	1.93234	0	Pdcd1lg2	programmed cell death 1 ligand 2 [Source:MGI Symbol;Acc:MGI:1930125]
ENSMUSG00000016503	125.474	167.632	137.813	143.465	137.269	135.768	145.034	116.101	122.021	131.62	116.907	151.557	Gtf3a	general transcription factor III A [Source:MGI Symbol;Acc:MGI:1913846]
ENSMUSG00000016510	503.874	509.839	428.981	406.015	492.505	419.158	631.568	570.747	518.321	627.295	591.296	550.622	Mtif3	mitochondrial translational initiation factor 3 [Source:MGI Symbol;Acc:MGI:1923616]
ENSMUSG00000016520	571.057	481.074	475.609	489.469	521.623	504.283	491.676	465.379	383.341	367.789	323.667	407.787	Lnx2	ligand of numb-protein X 2 [Source:MGI Symbol;Acc:MGI:2155959]
ENSMUSG00000016524	0	0	0	0	1.66387	0	0	0.975637	2.15967	0	0	2.18068	Il19	interleukin 19 [Source:MGI Symbol;Acc:MGI:1890472]
ENSMUSG00000016526	0	0.991905	0	0	0	2.15506	0	2.92691	1.07983	0.933475	0.966171	3.27102	Dyrk3	dual-specificity tyrosine-(Y)-phosphorylation regulated kinase 3 [Source:MGI Symbol;Acc:MGI:1330300]
ENSMUSG00000016528	5344.03	6435.48	5523.9	6115.54	5860.15	6313.23	6251.9	10567.1	8338.48	6676.21	8511	8053.25	Mapkapk2	MAP kinase-activated protein kinase 2 [Source:MGI Symbol;Acc:MGI:109298]
ENSMUSG00000016529	0	1.98381	0	0.937679	0.831935	0	0	8.78073	2.15967	0.933475	1.93234	1.09034	Il10	interleukin 10 [Source:MGI Symbol;Acc:MGI:96537]
ENSMUSG00000016534	3484.63	3395.29	3141.71	3746.97	3746.2	3762.73	5306.61	5475.27	5170.25	5089.31	5404.76	5146.41	Lamp2	lysosomal-associated membrane protein 2 [Source:MGI Symbol;Acc:MGI:96748]
ENSMUSG00000016541	1005.77	851.055	987.484	926.427	999.153	885.728	911.35	705.385	738.607	905.471	810.617	765.419	Atxn10	ataxin 10 [Source:MGI Symbol;Acc:MGI:1859293]
ENSMUSG00000016552	101.763	55.5467	60.0987	90.9549	74.0422	71.1168	59.6595	44.8793	72.3489	67.2102	43.4777	43.6136	Foxred2	FAD-dependent oxidoreductase domain containing 2 [Source:MGI Symbol;Acc:MGI:106315]
ENSMUSG00000016554	1171.75	1179.38	1082.81	1106.46	1167.2	1224.07	1063.58	1073.2	1034.48	1036.16	1195.15	1096.88	Eif3d	eukaryotic translation initiation factor 3, subunit D [Source:MGI Symbol;Acc:MGI:1933181]
ENSMUSG00000016559	3275.18	2905.29	2917.9	3129.04	2886.81	2794.03	3252.47	3361.07	3285.94	2771.49	3455.99	3443.29	H3f3b	H3 histone, family 3B [Source:MGI Symbol;Acc:MGI:1101768]
ENSMUSG00000016619	611.564	744.921	661.086	808.28	717.128	643.284	679.912	975.637	908.141	944.677	841.535	801.4	Nup50	nucleoporin 50 [Source:MGI Symbol;Acc:MGI:1351502]
ENSMUSG00000016624	72.1231	65.4657	68.3882	64.6999	64.8909	44.1786	42.1731	37.0742	55.0716	46.6738	33.816	70.8721	Phf21b	PHD finger protein 21B [Source:MGI Symbol;Acc:MGI:2443812]
ENSMUSG00000016637	170.922	125.972	123.306	145.34	126.454	156.242	130.634	151.224	138.219	166.159	127.535	157.009	Ift27	intraflagellar transport 27 [Source:MGI Symbol;Acc:MGI:1914292]
ENSMUSG00000016664	1804.07	1737.82	1778.09	1634.38	1472.52	1499.92	1607.72	1611.75	1365.99	1749.33	1440.56	1498.13	Pacsin2	protein kinase C and casein kinase substrate in neurons 2 [Source:MGI Symbol;Acc:MGI:1345153]
ENSMUSG00000016756	69.1591	43.6438	70.4606	50.6347	56.5716	53.8764	75.0887	38.0498	34.5547	42.0064	32.8498	30.5295	Cmah	cytidine monophospho-N-acetylneuraminic acid hydroxylase [Source:MGI Symbol;Acc:MGI:103227]
ENSMUSG00000016757	336.904	346.175	309.819	316.936	358.564	327.568	369.272	344.4	345.547	416.33	360.382	371.806	Ttll12	tubulin tyrosine ligase-like family, member 12 [Source:MGI Symbol;Acc:MGI:3039573]
ENSMUSG00000016758	98.7988	48.6034	82.8948	30.9434	29.9496	31.2483	77.1459	29.2691	28.0757	31.7382	34.7821	39.2523	Bik	BCL2-interacting killer [Source:MGI Symbol;Acc:MGI:1206591]
ENSMUSG00000016763	12.8438	7.93524	7.2533	6.56376	13.311	7.54269	2.05722	11.7076	15.1177	8.40128	9.66171	5.4517	Scube1	signal peptide, CUB domain, EGF-like 1 [Source:MGI Symbol;Acc:MGI:1890616]
ENSMUSG00000016831	748.895	942.31	832.057	935.804	940.086	872.797	886.663	949.294	968.612	946.544	923.659	863.55	Tox4	TOX high mobility group box family member 4 [Source:MGI Symbol;Acc:MGI:1915389]
ENSMUSG00000016833	623.42	628.868	597.879	633.871	580.69	688.54	653.168	566.845	589.59	581.555	661.827	643.301	Mrps18c	mitochondrial ribosomal protein S18C [Source:MGI Symbol;Acc:MGI:1915985]
ENSMUSG00000016918	314.18	250.952	300.494	270.052	314.471	412.693	337.385	282.935	322.871	282.843	270.528	245.327	Sulf1	sulfatase 1 [Source:MGI Symbol;Acc:MGI:2138563]
ENSMUSG00000016921	2726.85	3298.08	3146.89	3461.91	3720.41	3422.23	3346.07	3916.2	3748.11	3304.5	3638.6	3557.78	Srsf6	serine/arginine-rich splicing factor 6 [Source:MGI Symbol;Acc:MGI:1915246]
ENSMUSG00000016933	2120.22	1914.38	2024.71	2216.67	2164.69	2013.9	1650.92	1877.12	1808.72	1762.4	1472.44	1768.53	Plcg1	phospholipase C, gamma 1 [Source:MGI Symbol;Acc:MGI:97615]
ENSMUSG00000016940	1521.5	1333.12	1188.5	1546.23	1272.03	1341.52	1130.44	1052.71	1113.31	1403.01	1048.3	1258.25	Kctd2	potassium channel tetramerisation domain containing 2 [Source:MGI Symbol;Acc:MGI:1917632]
ENSMUSG00000016942	376.423	294.596	277.698	237.233	237.101	226.281	450.532	473.184	437.333	336.985	354.585	425.233	Tmprss6	transmembrane serine protease 6 [Source:MGI Symbol;Acc:MGI:1919003]
ENSMUSG00000016946	357.652	329.313	327.434	360.069	359.396	320.026	390.872	421.475	367.144	340.718	378.739	369.625	Kctd5	potassium channel tetramerisation domain containing 5 [Source:MGI Symbol;Acc:MGI:1916509]
ENSMUSG00000016982	0	0	1.03619	0	0	0	0	0	1.07983	0	0	2.18068	Pom121l2	POM121 membrane glycoprotein-like 2 (rat) [Source:MGI Symbol;Acc:MGI:2684870]
ENSMUSG00000016984	112.631	100.182	86.0034	78.7651	67.3867	90.5123	63.7739	63.4164	74.5086	72.8111	82.1245	85.0465	Etaa1	Ewing tumor-associated antigen 1 [Source:MGI Symbol;Acc:MGI:1915395]
ENSMUSG00000016995	106.703	34.7167	58.0264	50.6347	72.3783	66.8067	62.7453	43.9036	36.7144	84.0128	42.5115	54.517	Matn4	matrilin 4 [Source:MGI Symbol;Acc:MGI:1328314]
ENSMUSG00000017002	3.95195	4.95953	12.4342	1.87536	3.32774	8.62022	14.4006	1.95127	6.47901	5.60085	4.83085	8.72272	Slpi	secretory leukocyte peptidase inhibitor [Source:MGI Symbol;Acc:MGI:109297]
ENSMUSG00000017007	7.9039	5.95143	8.28948	8.43911	5.82354	7.54269	10.2861	3.90255	3.2395	6.53433	1.93234	7.63238	Rbpjl	recombination signal binding protein for immunoglobulin kappa J region-like [Source:MGI Symbol;Acc:MGI:1196616]
ENSMUSG00000017009	1252.77	1232.94	1011.32	2503.6	3479.98	2844.67	2374.04	3737.66	2673.67	2432.64	2990.3	2861.05	Sdc4	syndecan 4 [Source:MGI Symbol;Acc:MGI:1349164]
ENSMUSG00000017057	97.8108	63.4819	96.3652	87.2042	99.8322	124.993	78.1745	105.369	80.9876	76.545	88.8877	100.311	Il13ra1	interleukin 13 receptor, alpha 1 [Source:MGI Symbol;Acc:MGI:105052]
ENSMUSG00000017119	3043.99	3026.3	2878.52	2915.24	3326.07	2909.32	4070.22	3666.44	3445.75	4035.41	3175.8	3154.35	Nbr1	NBR1, autophagy cargo receptor [Source:MGI Symbol;Acc:MGI:108498]
ENSMUSG00000017132	4107.07	3891.24	3931.29	4437.1	4532.38	3879.1	2826.63	2991.3	3231.94	2867.64	3011.55	2881.77	Cyth1	cytohesin 1 [Source:MGI Symbol;Acc:MGI:1334257]
ENSMUSG00000017144	461.39	351.134	367.846	320.686	396.833	308.173	270.525	229.275	283.996	270.708	285.987	240.965	Rnd3	Rho family GTPase 3 [Source:MGI Symbol;Acc:MGI:1921444]
ENSMUSG00000017146	12.8438	15.8705	33.1579	20.6289	13.311	16.1629	10.2861	12.6833	15.1177	5.60085	15.4587	35.9812	Brca1	breast cancer 1, early onset [Source:MGI Symbol;Acc:MGI:104537]
ENSMUSG00000017167	1725.03	2108.79	1771.88	1995.38	2034.08	1887.83	1951.28	1417.6	1512.85	1537.43	1239.6	1476.32	Cntnap1	contactin associated protein-like 1 [Source:MGI Symbol;Acc:MGI:1858201]
ENSMUSG00000017176	416.931	386.843	396.859	346.004	391.841	442.864	394.987	284.886	292.635	406.995	377.773	307.476	Nt5c3b	5'-nucleotidase, cytosolic IIIB [Source:MGI Symbol;Acc:MGI:1915356]
ENSMUSG00000017188	1487.91	1488.85	1247.57	1378.39	1329.43	1524.7	1710.58	1573.7	1520.41	1626.11	1764.23	1686.76	Coa3	cytochrome C oxidase assembly factor 3 [Source:MGI Symbol;Acc:MGI:1098757]
ENSMUSG00000017195	54.3393	34.7167	25.9046	22.5043	28.2858	28.0157	27.7725	19.5127	22.6765	23.3369	12.5602	17.4454	Zpbp2	zona pellucida binding protein 2 [Source:MGI Symbol;Acc:MGI:1916626]
ENSMUSG00000017210	700.483	882.796	757.451	772.648	884.347	776.897	986.439	1173.69	1091.71	1150.97	1008.68	1184.11	Med24	mediator complex subunit 24 [Source:MGI Symbol;Acc:MGI:1344385]
ENSMUSG00000017221	2877.02	2971.75	2859.87	2847.73	2737.9	2986.91	2571.53	2769.83	2890.72	2866.7	2791.27	2780.37	Psmd3	proteasome (prosome, macropain) 26S subunit, non-ATPase, 3 [Source:MGI Symbol;Acc:MGI:98858]
ENSMUSG00000017264	984.036	1059.35	1001.99	1107.4	1159.72	1033.35	1020.38	1007.83	1015.04	1165.91	967.137	903.892	Exosc10	exosome component 10 [Source:MGI Symbol;Acc:MGI:1355322]
ENSMUSG00000017286	1206.33	993.889	938.784	950.807	917.624	998.868	1064.61	904.415	999.927	936.275	913.997	974.764	Glod4	glyoxalase domain containing 4 [Source:MGI Symbol;Acc:MGI:1914451]
ENSMUSG00000017288	458.426	480.082	451.777	456.65	452.572	483.81	529.735	573.674	611.186	533.014	522.698	570.248	Vps53	VPS53 GARP complex subunit [Source:MGI Symbol;Acc:MGI:1915549]
ENSMUSG00000017291	2049.09	2317.09	2069.26	1887.55	2154.71	2066.7	2663.08	2717.15	2438.27	2407.43	2633.78	2511.05	Taok1	TAO kinase 1 [Source:MGI Symbol;Acc:MGI:1914490]
ENSMUSG00000017299	409.027	414.616	356.448	439.772	402.656	378.212	352.814	372.693	393.06	356.587	386.468	417.6	Dnttip1	deoxynucleotidyltransferase, terminal, interacting protein 1 [Source:MGI Symbol;Acc:MGI:1923483]
ENSMUSG00000017300	0	2.97572	1.03619	0.937679	0	0	0	0.975637	1.07983	3.7339	0.966171	1.09034	Tnnc2	troponin C2, fast [Source:MGI Symbol;Acc:MGI:98780]
ENSMUSG00000017307	352.712	424.535	332.615	427.582	359.396	337.266	457.732	484.891	491.325	403.261	449.269	411.058	Acot8	acyl-CoA thioesterase 8 [Source:MGI Symbol;Acc:MGI:2158201]
ENSMUSG00000017309	3356.19	4600.46	5041.04	4898.44	6413.38	4854.26	4049.64	4621.59	4887.33	3920.6	3618.31	4011.36	Cd300lg	CD300 molecule like family member G [Source:MGI Symbol;Acc:MGI:1289168]
ENSMUSG00000017314	420.883	557.451	571.974	734.203	709.64	578.632	378.529	360.01	483.766	322.982	337.194	358.722	Mpp2	membrane protein, palmitoylated 2 (MAGUK p55 subfamily member 2) [Source:MGI Symbol;Acc:MGI:1858257]
ENSMUSG00000017316	1.97598	0	1.03619	0	0	0	0	0	0	0	0	0	Ppy	pancreatic polypeptide [Source:MGI Symbol;Acc:MGI:97753]
ENSMUSG00000017344	242.057	196.397	207.237	229.731	202.16	217.661	171.778	170.736	160.895	192.296	144.926	201.713	Vtn	vitronectin [Source:MGI Symbol;Acc:MGI:98940]
ENSMUSG00000017376	552.285	515.791	554.359	574.797	574.867	598.028	736.486	755.143	726.729	697.306	629.943	641.12	Nlk	nemo like kinase [Source:MGI Symbol;Acc:MGI:1201387]
ENSMUSG00000017386	1926.58	1769.56	1284.87	1881.92	1546.57	1481.6	1622.12	1689.8	1478.29	1435.68	1311.09	1324.76	Traf4	TNF receptor associated factor 4 [Source:MGI Symbol;Acc:MGI:1202880]
ENSMUSG00000017390	85.9549	75.3848	102.582	91.8926	97.3364	93.7449	87.432	129.76	196.53	78.4119	138.162	183.177	Aldoc	aldolase C, fructose-bisphosphate [Source:MGI Symbol;Acc:MGI:101863]
ENSMUSG00000017400	0.987988	1.98381	9.32567	11.2522	3.32774	4.31011	7.20028	1.95127	5.39917	0.933475	5.79702	7.63238	Stac2	SH3 and cysteine rich domain 2 [Source:MGI Symbol;Acc:MGI:2144518]
ENSMUSG00000017404	9427.38	7706.11	7575.55	8540.38	9226.16	9577.07	9738.9	8587.55	8219.7	8211.78	9269.44	9229.73	Rpl19	ribosomal protein L19 [Source:MGI Symbol;Acc:MGI:98020]
ENSMUSG00000017405	252.925	208.3	247.648	208.165	238.765	205.808	201.608	193.176	227.845	223.101	209.659	173.364	Nek8	NIMA (never in mitosis gene a)-related expressed kinase 8 [Source:MGI Symbol;Acc:MGI:1890646]
ENSMUSG00000017412	39.5195	19.8381	13.4704	22.5043	30.7816	25.8607	16.4578	16.5858	15.1177	20.5365	28.9851	9.81306	Cacnb4	calcium channel, voltage-dependent, beta 4 subunit [Source:MGI Symbol;Acc:MGI:103301]
ENSMUSG00000017417	28.6516	46.6195	46.6283	29.0681	20.7984	20.473	16.4578	22.4396	23.7564	28.9377	22.2219	35.9812	Plxdc1	plexin domain containing 1 [Source:MGI Symbol;Acc:MGI:1919574]
ENSMUSG00000017418	562.165	746.905	740.872	824.22	579.027	685.308	625.396	768.802	775.321	645.965	584.533	547.351	Arl5b	ADP-ribosylation factor-like 5B [Source:MGI Symbol;Acc:MGI:1923119]
ENSMUSG00000017421	2813.79	2566.06	2764.54	2917.12	2930.07	2726.14	3004.57	3118.13	3051.61	2858.3	3153.58	3054.04	Zfp207	zinc finger protein 207 [Source:MGI Symbol;Acc:MGI:1340045]
ENSMUSG00000017428	1469.14	1700.13	1564.64	1692.51	1630.59	1813.48	1625.21	2069.33	1966.38	1911.76	1905.29	1987.69	Psmd11	proteasome (prosome, macropain) 26S subunit, non-ATPase, 11 [Source:MGI Symbol;Acc:MGI:1916327]
ENSMUSG00000017446	205.501	214.252	288.059	301.933	316.967	265.072	230.409	196.103	206.248	208.165	154.587	155.919	C1qtnf1	C1q and tumor necrosis factor related protein 1 [Source:MGI Symbol;Acc:MGI:1919254]
ENSMUSG00000017453	4.93994	3.96762	3.10856	6.56376	5.82354	5.38764	1.02861	6.82946	5.39917	6.53433	2.89851	0	Pipox	pipecolic acid oxidase [Source:MGI Symbol;Acc:MGI:1197006]
ENSMUSG00000017466	1161.87	1043.48	1568.78	1114.9	1430.93	1855.5	1541.89	1044.91	1102.51	1184.58	1094.67	1071.8	Timp2	tissue inhibitor of metalloproteinase 2 [Source:MGI Symbol;Acc:MGI:98753]
ENSMUSG00000017478	868.441	1007.78	1018.57	1130.84	1133.09	957.922	923.693	1144.42	1135.99	1106.17	1001.92	1042.37	Zc3h18	zinc finger CCCH-type containing 18 [Source:MGI Symbol;Acc:MGI:1923264]
ENSMUSG00000017485	1959.18	2174.26	2066.15	1618.43	1713.79	1711.11	2005.79	1746.39	1680.22	1717.59	1765.19	1598.44	Top2b	topoisomerase (DNA) II beta [Source:MGI Symbol;Acc:MGI:98791]
ENSMUSG00000017491	160.054	131.923	132.632	141.59	94.8405	71.1168	103.89	99.5149	73.4287	133.487	83.0907	113.395	Rarb	retinoic acid receptor, beta [Source:MGI Symbol;Acc:MGI:97857]
ENSMUSG00000017493	1572.88	1273.61	1820.58	1635.31	1826.93	2047.3	1512.06	1286.86	1207.25	1272.33	1255.06	1453.42	Igfbp4	insulin-like growth factor binding protein 4 [Source:MGI Symbol;Acc:MGI:96439]
ENSMUSG00000017499	67.1832	37.6924	69.4244	32.8188	19.9664	22.6281	24.6867	42.928	38.874	26.1373	42.5115	22.8971	Cdc6	cell division cycle 6 [Source:MGI Symbol;Acc:MGI:1345150]
ENSMUSG00000017548	959.336	955.205	942.928	904.861	982.515	911.588	1066.67	1079.05	1218.05	1051.09	1106.27	1038	Suz12	SUZ12 polycomb repressive complex 2 subunit [Source:MGI Symbol;Acc:MGI:1261758]
ENSMUSG00000017550	100.775	58.5224	49.7369	35.6318	55.7396	46.3337	60.6881	42.928	56.1514	38.2725	43.4777	28.3488	Atad5	ATPase family, AAA domain containing 5 [Source:MGI Symbol;Acc:MGI:2442925]
ENSMUSG00000017561	468.306	432.471	452.813	491.344	452.572	407.305	425.845	511.234	436.253	408.862	435.743	418.691	Crlf3	cytokine receptor-like factor 3 [Source:MGI Symbol;Acc:MGI:1860086]
ENSMUSG00000017607	4.93994	4.95953	4.14474	5.62608	4.15967	15.0854	11.3147	6.82946	5.39917	7.4678	2.89851	8.72272	Tns4	tensin 4 [Source:MGI Symbol;Acc:MGI:2144377]
ENSMUSG00000017615	1675.63	1740.79	1881.71	1837.85	1927.59	1964.33	1790.81	2185.43	2184.51	2152.59	1953.6	1920.09	Tnfaip1	tumor necrosis factor, alpha-induced protein 1 (endothelial) [Source:MGI Symbol;Acc:MGI:104961]
ENSMUSG00000017631	575.009	664.576	756.415	599.177	568.211	566.78	628.482	688.799	569.073	653.433	601.924	553.893	Abr	active BCR-related gene [Source:MGI Symbol;Acc:MGI:107771]
ENSMUSG00000017639	480.162	527.694	697.353	489.469	389.345	257.529	502.991	407.816	374.703	289.377	264.731	249.688	Rab11fip4	RAB11 family interacting protein 4 (class II) [Source:MGI Symbol;Acc:MGI:2442920]
ENSMUSG00000017652	24.6997	31.741	48.7007	45.0086	33.2774	32.3258	58.6309	51.7087	43.1934	28.9377	39.613	31.6199	Cd40	CD40 antigen [Source:MGI Symbol;Acc:MGI:88336]
ENSMUSG00000017664	466.33	519.758	420.691	659.189	530.774	572.167	557.508	710.263	573.392	631.963	528.495	541.899	Slc35c2	solute carrier family 35, member C2 [Source:MGI Symbol;Acc:MGI:2385166]
ENSMUSG00000017667	97.8108	132.915	125.378	89.0795	91.5128	131.458	90.5178	94.6367	101.504	131.62	112.076	125.389	Zfp334	zinc finger protein 334 [Source:MGI Symbol;Acc:MGI:2388656]
ENSMUSG00000017670	656.024	805.427	735.691	617.931	586.514	560.314	585.28	668.311	688.934	641.297	575.838	648.752	Elmo2	engulfment and cell motility 2 [Source:MGI Symbol;Acc:MGI:2153045]
ENSMUSG00000017677	597.733	832.208	906.662	1023.01	863.548	715.478	844.49	1085.88	988.049	740.246	899.505	780.684	Wsb1	WD repeat and SOCS box-containing 1 [Source:MGI Symbol;Acc:MGI:1926139]
ENSMUSG00000017679	363.58	422.552	513.948	631.058	608.144	536.609	524.592	578.552	628.464	518.079	484.051	466.666	Ttpal	tocopherol (alpha) transfer protein-like [Source:MGI Symbol;Acc:MGI:1923330]
ENSMUSG00000017686	1783.32	1838	1666.19	1691.57	1955.05	1606.59	2386.38	2111.28	2203.94	2091.92	2101.42	2096.72	Rhot1	ras homolog family member T1 [Source:MGI Symbol;Acc:MGI:1926078]
ENSMUSG00000017688	0	0	0	0	0	7.54269	0	0	0	0	0	0	Hnf4g	hepatocyte nuclear factor 4, gamma [Source:MGI Symbol;Acc:MGI:1353604]
ENSMUSG00000017692	62.2432	101.174	87.0395	72.2013	69.0506	131.458	31.887	87.8073	43.1934	96.1479	70.5305	117.757	Rhbdl3	rhomboid like 3 [Source:MGI Symbol;Acc:MGI:2179276]
ENSMUSG00000017697	35.5676	31.741	37.3027	37.5072	34.9413	52.7989	43.2017	41.9524	36.7144	24.2704	33.816	37.0716	Ada	adenosine deaminase [Source:MGI Symbol;Acc:MGI:87916]
ENSMUSG00000017707	5243.25	4819.67	5740.47	5965.52	6669.62	6603.09	5404.33	5982.6	5985.52	5751.14	5610.55	6108.09	Serinc3	serine incorporator 3 [Source:MGI Symbol;Acc:MGI:1349457]
ENSMUSG00000017713	417.919	305.507	331.579	347.879	386.018	338.344	327.099	237.08	301.274	294.045	329.464	364.174	Tha1	threonine aldolase 1 [Source:MGI Symbol;Acc:MGI:1919026]
ENSMUSG00000017715	605.637	699.293	603.06	664.815	658.06	671.3	723.114	886.854	761.283	836.394	781.632	821.026	Pgs1	phosphatidylglycerophosphate synthase 1 [Source:MGI Symbol;Acc:MGI:1921701]
ENSMUSG00000017716	13.8318	15.8705	38.3388	25.3173	29.9496	20.473	11.3147	21.464	15.1177	6.53433	23.1881	32.7102	Birc5	baculoviral IAP repeat-containing 5 [Source:MGI Symbol;Acc:MGI:1203517]
ENSMUSG00000017718	57.3033	39.6762	47.6645	43.1332	54.0758	43.1011	31.887	24.3909	30.2354	33.6051	45.41	40.3426	Afmid	arylformamidase [Source:MGI Symbol;Acc:MGI:2448704]
ENSMUSG00000017720	4.93994	6.94334	18.6513	9.37679	17.4706	11.8528	10.2861	1.95127	7.55884	2.80043	5.79702	6.54204	Trp53tg5	transformation related protein 53 target 5 [Source:MGI Symbol;Acc:MGI:1920853]
ENSMUSG00000017721	914.877	1004.8	970.905	1073.64	948.405	1032.27	986.439	1104.42	1099.27	1084.7	998.054	1096.88	Pigt	phosphatidylinositol glycan anchor biosynthesis, class T [Source:MGI Symbol;Acc:MGI:1926178]
ENSMUSG00000017723	0.987988	0	2.07237	0	1.66387	0	2.05722	2.92691	0	1.86695	1.93234	0	Wfdc2	WAP four-disulfide core domain 2 [Source:MGI Symbol;Acc:MGI:1914951]
ENSMUSG00000017724	9.87988	12.8948	9.32567	6.56376	10.8152	9.69775	15.4292	12.6833	10.7983	19.603	35.7483	17.4454	Etv4	ets variant 4 [Source:MGI Symbol;Acc:MGI:99423]
ENSMUSG00000017734	126.462	184.494	243.503	220.355	294.505	283.39	246.867	330.741	367.144	280.976	292.75	269.314	Dbndd2	dysbindin (dystrobrevin binding protein 1) domain containing 2 [Source:MGI Symbol;Acc:MGI:106562]
ENSMUSG00000017737	27.6637	28.7652	34.1941	37.5072	32.4455	46.3337	32.9156	24.3909	17.2774	18.6695	13.5264	15.2648	Mmp9	matrix metallopeptidase 9 [Source:MGI Symbol;Acc:MGI:97011]
ENSMUSG00000017740	133.378	93.2391	122.27	125.649	136.437	116.373	69.9456	57.5626	77.7481	98.9484	80.1922	74.1431	Slc12a5	solute carrier family 12, member 5 [Source:MGI Symbol;Acc:MGI:1862037]
ENSMUSG00000017747	478.186	454.293	442.451	486.656	449.245	453.639	571.908	527.819	516.161	474.205	511.104	509.189	Ghdc	GH3 domain containing [Source:MGI Symbol;Acc:MGI:1931556]
ENSMUSG00000017754	1129.27	1545.39	1693.13	2204.48	1910.12	1654	1283.71	1388.33	1427.54	1272.33	1244.43	1381.46	Pltp	phospholipid transfer protein [Source:MGI Symbol;Acc:MGI:103151]
ENSMUSG00000017756	5447.76	3791.06	4163.39	4491.48	3218.76	3144.23	2741.25	2500.56	2480.38	1946.3	1922.68	2026.94	Slc12a7	solute carrier family 12, member 7 [Source:MGI Symbol;Acc:MGI:1342283]
ENSMUSG00000017760	2185.43	2087.96	2155.26	2182.92	2052.38	2059.16	2311.29	2203.96	2075.44	2174.06	2378.71	2323.52	Ctsa	cathepsin A [Source:MGI Symbol;Acc:MGI:97748]
ENSMUSG00000017764	142.27	137.875	157.5	151.904	127.286	103.443	136.805	137.565	145.778	176.427	155.553	154.828	Zswim1	zinc finger SWIM-type containing 1 [Source:MGI Symbol;Acc:MGI:1919221]
ENSMUSG00000017765	411.003	492.977	577.155	608.554	677.195	768.277	537.964	740.508	850.91	648.765	737.188	747.973	Slc12a4	solute carrier family 12, member 4 [Source:MGI Symbol;Acc:MGI:1309465]
ENSMUSG00000017767	13.8318	2.97572	4.14474	2.81304	9.98322	2.15506	9.25751	5.85382	10.7983	6.53433	1.93234	2.18068	Spata25	spermatogenesis associated 25 [Source:MGI Symbol;Acc:MGI:1922892]
ENSMUSG00000017774	5397.38	4948.61	5349.82	5034.4	5628.87	4820.86	5826.06	6642.13	7154.98	5552.31	5919.73	5445.16	Myo1c	myosin IC [Source:MGI Symbol;Acc:MGI:106612]
ENSMUSG00000017776	2454.16	2708.89	2827.75	2951.81	3150.54	2694.9	3462.31	3698.64	3757.82	3446.39	3616.38	3587.22	Crk	v-crk avian sarcoma virus CT10 oncogene homolog [Source:MGI Symbol;Acc:MGI:88508]
ENSMUSG00000017778	21166.7	19156.7	17077.4	18956.1	19399.9	20716.5	20665.8	18400.5	19716.7	19859.7	21405.5	22266.9	Cox7c	cytochrome c oxidase subunit 7C [Source:MGI Symbol;Acc:MGI:103226]
ENSMUSG00000017781	1924.6	2083.99	2037.14	2037.58	2242.06	2271.43	2490.27	2955.2	2669.35	2320.62	2721.7	2767.28	Pitpna	phosphatidylinositol transfer protein, alpha [Source:MGI Symbol;Acc:MGI:99887]
ENSMUSG00000017801	588.841	602.086	472.5	601.052	569.043	473.035	725.171	693.678	690.014	733.711	583.567	616.042	Mlx	MAX-like protein X [Source:MGI Symbol;Acc:MGI:108398]
ENSMUSG00000017802	2123.19	2389.5	1987.4	2235.43	2282.83	2210.01	2462.5	2242.01	2216.9	2285.15	2207.7	2169.78	Retreg3	reticulophagy regulator family member 3 [Source:MGI Symbol;Acc:MGI:1915248]
ENSMUSG00000017817	885.237	4032.09	1882.75	156.592	598.161	3203.49	341.499	1693.7	497.804	3654.55	2572.91	3263.39	Jph2	junctophilin 2 [Source:MGI Symbol;Acc:MGI:1891496]
ENSMUSG00000017830	145.234	151.761	139.885	198.788	158.9	160.552	139.891	113.174	144.698	139.088	126.568	81.7755	Dhx58	DEXH (Asp-Glu-X-His) box polypeptide 58 [Source:MGI Symbol;Acc:MGI:1931560]
ENSMUSG00000017831	808.174	1005.79	851.744	833.597	845.246	884.65	1213.76	1176.62	1167.3	1303.13	1103.37	1107.79	Rab5a	RAB5A, member RAS oncogene family [Source:MGI Symbol;Acc:MGI:105926]
ENSMUSG00000017832	0.987988	0	3.10856	2.81304	3.32774	0	0	1.95127	1.07983	3.7339	6.76319	10.9034	Hspb9	heat shock protein, alpha-crystallin-related, B9 [Source:MGI Symbol;Acc:MGI:1922732]
ENSMUSG00000017837	1728.98	1487.86	1461.02	1669.07	1516.62	1483.76	1452.4	1477.11	1625.15	1439.42	1502.4	1345.48	Nkiras2	NFKB inhibitor interacting Ras-like protein 2 [Source:MGI Symbol;Acc:MGI:1919216]
ENSMUSG00000017843	1590.66	1769.56	1620.59	1626.87	1692.99	1571.04	1681.78	1651.75	1672.66	1854.81	1745.87	1819.78	Ppp2r5c	protein phosphatase 2, regulatory subunit B', gamma [Source:MGI Symbol;Acc:MGI:1349475]
ENSMUSG00000017858	786.438	763.767	767.813	792.339	713.8	719.788	840.376	747.338	831.473	788.786	795.158	690.185	Ift52	intraflagellar transport 52 [Source:MGI Symbol;Acc:MGI:2387217]
ENSMUSG00000017861	30.6276	52.571	52.8454	63.7622	64.8909	60.3415	42.1731	45.8549	59.3909	35.4721	55.0717	49.0653	Mybl2	myeloblastosis oncogene-like 2 [Source:MGI Symbol;Acc:MGI:101785]
ENSMUSG00000017868	469.294	622.916	411.365	703.259	854.397	688.54	2155.97	2318.11	1708.3	1719.46	1825.1	1454.51	Sgk2	serum/glucocorticoid regulated kinase 2 [Source:MGI Symbol;Acc:MGI:1351318]
ENSMUSG00000017897	30.6276	16.8624	33.1579	27.1927	39.9329	33.4034	36.0014	29.2691	45.353	37.339	28.9851	23.9875	Eya2	EYA transcriptional coactivator and phosphatase 2 [Source:MGI Symbol;Acc:MGI:109341]
ENSMUSG00000017929	161.042	221.195	239.359	240.046	212.143	270.459	255.096	350.254	275.358	229.635	365.212	361.993	B4galt5	UDP-Gal:betaGlcNAc beta 1,4-galactosyltransferase, polypeptide 5 [Source:MGI Symbol;Acc:MGI:1927169]
ENSMUSG00000017943	0	1.98381	0	1.87536	0	1.07753	1.02861	0	0	0	3.86468	3.27102	Gdap1l1	ganglioside-induced differentiation-associated protein 1-like 1 [Source:MGI Symbol;Acc:MGI:2385163]
ENSMUSG00000017950	0	0	0	0	0.831935	21.5506	3.08584	0	0	0	0	0	Hnf4a	hepatic nuclear factor 4, alpha [Source:MGI Symbol;Acc:MGI:109128]
ENSMUSG00000017969	35.5676	32.7329	33.1579	25.3173	46.5883	37.7135	37.03	23.4153	26.9959	26.1373	32.8498	42.5233	Ptgis	prostaglandin I2 (prostacyclin) synthase [Source:MGI Symbol;Acc:MGI:1097156]
ENSMUSG00000017978	183.766	119.029	186.513	175.346	162.227	160.552	170.75	144.394	141.458	119.485	86.9554	103.582	Cadps2	Ca2+-dependent activator protein for secretion 2 [Source:MGI Symbol;Acc:MGI:2443963]
ENSMUSG00000017999	574.021	589.192	591.662	728.577	706.313	614.191	648.025	714.166	746.166	703.84	698.541	699.998	Ddx27	DEAD (Asp-Glu-Ala-Asp) box polypeptide 27 [Source:MGI Symbol;Acc:MGI:2385884]
ENSMUSG00000018001	666.892	683.423	676.629	750.143	733.766	638.974	676.827	715.142	819.594	676.769	759.41	659.656	Cyth3	cytohesin 3 [Source:MGI Symbol;Acc:MGI:1335107]
ENSMUSG00000018008	170.922	189.454	225.888	226.918	173.042	185.335	223.209	284.886	156.576	163.358	169.08	267.133	Cyth4	cytohesin 4 [Source:MGI Symbol;Acc:MGI:2441702]
ENSMUSG00000018012	62.2432	52.571	59.0625	69.3883	73.2102	54.9539	58.6309	34.1473	52.9119	56.0085	46.3762	45.7943	Rac3	Rac family small GTPase 3 [Source:MGI Symbol;Acc:MGI:2180784]
ENSMUSG00000018040	761.739	762.775	695.28	708.886	704.649	739.184	815.689	830.267	763.443	759.849	771.97	821.026	Rrp7a	ribosomal RNA processing 7 homolog A (S. cerevisiae) [Source:MGI Symbol;Acc:MGI:1922028]
ENSMUSG00000018042	2119.23	2043.32	2171.84	2182.92	2075.68	2079.63	1863.84	2133.72	2558.13	2010.71	1912.05	2271.18	Cyb5r3	cytochrome b5 reductase 3 [Source:MGI Symbol;Acc:MGI:94893]
ENSMUSG00000018068	330.976	379.9	296.349	265.363	414.303	312.483	687.113	546.356	540.997	514.345	524.631	532.086	Ints2	integrator complex subunit 2 [Source:MGI Symbol;Acc:MGI:1917672]
ENSMUSG00000018076	1365.4	1569.19	1459.98	1467.47	1559.88	1469.75	1416.4	1592.24	1603.55	1449.69	1272.45	1298.6	Med13l	mediator complex subunit 13-like [Source:MGI Symbol;Acc:MGI:2670178]
ENSMUSG00000018102	585.877	732.026	560.576	637.622	564.884	697.16	601.738	505.38	408.177	635.697	499.51	612.771	Hist1h2bc	histone cluster 1, H2bc [Source:MGI Symbol;Acc:MGI:1915274]
ENSMUSG00000018126	7.9039	13.8867	10.3619	5.62608	9.15128	22.6281	3.08584	7.80509	5.39917	14.0021	7.72937	13.0841	Baiap2l2	BAI1-associated protein 2-like 2 [Source:MGI Symbol;Acc:MGI:2652819]
ENSMUSG00000018143	585.877	583.24	721.185	861.727	747.077	850.169	630.539	878.073	982.649	785.053	744.918	751.244	Mafk	v-maf musculoaponeurotic fibrosarcoma oncogene family, protein K (avian) [Source:MGI Symbol;Acc:MGI:99951]
ENSMUSG00000018160	1304.14	1339.07	1292.12	1457.15	1578.18	1371.69	1661.21	1922.98	1781.73	1791.34	1733.31	1612.61	Med1	mediator complex subunit 1 [Source:MGI Symbol;Acc:MGI:1100846]
ENSMUSG00000018166	479.174	302.531	406.185	326.312	241.261	260.762	199.551	214.64	171.694	219.367	199.031	225.7	Erbb3	erb-b2 receptor tyrosine kinase 3 [Source:MGI Symbol;Acc:MGI:95411]
ENSMUSG00000018167	389.267	449.333	426.908	500.721	482.522	495.663	448.475	527.819	478.367	500.343	473.424	499.376	Stard3	START domain containing 3 [Source:MGI Symbol;Acc:MGI:1929618]
ENSMUSG00000018168	8.89189	12.8948	11.398	28.1304	9.15128	7.54269	21.6008	43.9036	8.63868	11.2017	12.5602	19.6261	Ikzf3	IKAROS family zinc finger 3 [Source:MGI Symbol;Acc:MGI:1342542]
ENSMUSG00000018169	454.474	350.143	369.918	479.154	405.984	461.182	385.729	212.689	276.438	294.045	249.272	269.314	Mfng	MFNG O-fucosylpeptide 3-beta-N-acetylglucosaminyltransferase [Source:MGI Symbol;Acc:MGI:1095404]
ENSMUSG00000018171	1102.59	1183.34	987.484	1086.77	1156.39	1177.74	1479.14	1544.43	1405.94	1473.96	1558.43	1537.38	Vmp1	vacuole membrane protein 1 [Source:MGI Symbol;Acc:MGI:1923159]
ENSMUSG00000018189	573.033	476.114	521.201	521.35	489.178	591.563	377.501	303.423	358.505	421.931	431.878	435.046	Uchl5	ubiquitin carboxyl-terminal esterase L5 [Source:MGI Symbol;Acc:MGI:1914848]
ENSMUSG00000018196	937.6	861.966	787.501	827.971	905.145	1021.5	893.864	958.075	962.132	894.269	943.949	903.892	Glrx2	glutaredoxin 2 (thioltransferase) [Source:MGI Symbol;Acc:MGI:1916617]
ENSMUSG00000018199	553.273	508.847	503.586	408.828	459.228	530.144	609.967	566.845	505.363	510.611	549.751	542.989	Trove2	TROVE domain family, member 2 [Source:MGI Symbol;Acc:MGI:106652]
ENSMUSG00000018209	464.354	560.426	520.165	492.282	554.9	421.313	748.829	764.899	767.762	755.181	572.939	643.301	Stk4	serine/threonine kinase 4 [Source:MGI Symbol;Acc:MGI:1929004]
ENSMUSG00000018217	1498.78	1506.7	1311.81	1684.07	1505.8	1437.42	1528.52	1926.88	1968.54	1810.94	1741.04	1603.89	Pmp22	peripheral myelin protein 22 [Source:MGI Symbol;Acc:MGI:97631]
ENSMUSG00000018238	7.9039	11.9029	9.32567	10.3145	9.15128	6.46517	17.4864	18.5371	8.63868	12.1352	4.83085	20.7165	Gdf9	growth differentiation factor 9 [Source:MGI Symbol;Acc:MGI:95692]
ENSMUSG00000018239	126.462	160.689	139.885	187.536	133.941	133.613	149.149	122.93	174.933	174.56	165.215	163.551	Zcchc10	zinc finger, CCHC domain containing 10 [Source:MGI Symbol;Acc:MGI:1196228]
ENSMUSG00000018263	229.213	276.742	316.036	342.253	233.774	212.273	149.149	204.884	211.648	125.086	142.027	85.0465	Tbx5	T-box 5 [Source:MGI Symbol;Acc:MGI:102541]
ENSMUSG00000018286	3324.58	3143.35	2994.57	3094.34	3093.13	3685.14	3159.9	2946.42	2893.96	2820.96	3538.12	3409.49	Psmb6	proteasome (prosome, macropain) subunit, beta type 6 [Source:MGI Symbol;Acc:MGI:104880]
ENSMUSG00000018287	1060.11	1151.6	969.869	964.872	919.288	1050.59	894.892	986.369	999.927	1024.96	1075.35	1008.56	Spag7	sperm associated antigen 7 [Source:MGI Symbol;Acc:MGI:107380]
ENSMUSG00000018293	4144.61	4398.11	3829.74	4360.21	4202.93	4490.06	4396.29	4915.26	4158.44	3929.93	4463.71	4734.26	Pfn1	profilin 1 [Source:MGI Symbol;Acc:MGI:97549]
ENSMUSG00000018322	455.462	496.944	457.994	497.908	502.489	506.438	409.387	355.132	350.946	370.59	322.701	360.903	Tomm34	translocase of outer mitochondrial membrane 34 [Source:MGI Symbol;Acc:MGI:1914395]
ENSMUSG00000018326	5523.84	6363.07	6149.76	6587.2	8525.67	6425.3	9138.19	7589.48	7836.36	8549.7	7346.76	7361.98	Ywhab	tyrosine 3-monooxygenase/tryptophan 5-monooxygenase activation protein, beta polypeptide [Source:MGI Symbol;Acc:MGI:1891917]
ENSMUSG00000018334	657.012	1131.76	818.586	578.548	615.632	1149.72	497.848	771.728	576.632	905.471	716.899	773.051	Ksr1	kinase suppressor of ras 1 [Source:MGI Symbol;Acc:MGI:105051]
ENSMUSG00000018339	159399	149334	154892	153537	153848	151879	186357	145308	109494	118735	129819	111121	Gpx3	glutathione peroxidase 3 [Source:MGI Symbol;Acc:MGI:105102]
ENSMUSG00000018340	7873.27	8526.42	8266.68	7730.23	8390.89	7084.74	9643.24	8997.32	8956.15	9032.3	7964.14	7735.96	Anxa6	annexin A6 [Source:MGI Symbol;Acc:MGI:88255]
ENSMUSG00000018341	3.95195	7.93524	3.10856	4.6884	7.48741	2.15506	3.08584	7.80509	3.2395	7.4678	0.966171	4.36136	Il12rb2	interleukin 12 receptor, beta 2 [Source:MGI Symbol;Acc:MGI:1270861]
ENSMUSG00000018347	117.571	142.834	151.283	180.034	191.345	170.249	157.378	184.395	187.891	143.755	177.775	155.919	Zkscan6	zinc finger with KRAB and SCAN domains 6 [Source:MGI Symbol;Acc:MGI:1289293]
ENSMUSG00000018362	211.429	324.353	302.566	282.241	317.799	299.553	265.382	330.741	292.635	300.579	379.705	314.018	Kpna2	karyopherin (importin) alpha 2 [Source:MGI Symbol;Acc:MGI:103561]
ENSMUSG00000018363	888.201	1080.18	1004.06	925.489	1139.75	1103.39	1160.27	1088.81	1267.73	1092.17	1093.71	1010.75	Smurf2	SMAD specific E3 ubiquitin protein ligase 2 [Source:MGI Symbol;Acc:MGI:1913563]
ENSMUSG00000018372	332.952	262.855	325.362	331.001	347.749	328.646	309.612	334.643	266.719	306.18	306.276	257.32	Cep95	centrosomal protein 95 [Source:MGI Symbol;Acc:MGI:2443502]
ENSMUSG00000018377	1190.53	1593	1309.74	1080.21	1198.82	1297.34	1199.36	1499.55	1272.04	1598.11	1355.54	1338.94	Vezf1	vascular endothelial zinc finger 1 [Source:MGI Symbol;Acc:MGI:1313291]
ENSMUSG00000018378	875.357	1697.15	1312.85	793.277	979.187	1541.94	960.723	1268.33	859.548	1336.74	1115.93	1376.01	Cuedc1	CUE domain containing 1 [Source:MGI Symbol;Acc:MGI:2144281]
ENSMUSG00000018379	3706.93	3689.89	3486.76	3596	3974.15	3736.87	3984.84	4085.97	4227.55	3992.47	4027	4118.22	Srsf1	serine/arginine-rich splicing factor 1 [Source:MGI Symbol;Acc:MGI:98283]
ENSMUSG00000018381	221.309	192.43	155.428	213.791	192.177	165.939	166.635	219.518	227.845	179.227	246.374	213.707	Abi3	ABI gene family, member 3 [Source:MGI Symbol;Acc:MGI:1913860]
ENSMUSG00000018387	203.525	132.915	123.306	128.462	123.958	100.21	116.233	75.124	126.341	108.283	88.8877	98.1306	Shroom1	shroom family member 1 [Source:MGI Symbol;Acc:MGI:1919024]
ENSMUSG00000018395	515.73	476.114	540.889	423.831	480.858	414.848	569.851	426.353	474.047	487.274	453.134	464.485	Kif3a	kinesin family member 3A [Source:MGI Symbol;Acc:MGI:107689]
ENSMUSG00000018398	877.333	931.399	1097.32	1065.2	1292.83	1225.15	994.668	1104.42	1180.26	1009.09	1039.6	1280.06	2022-09-08	septin 8 [Source:MGI Symbol;Acc:MGI:894310]
ENSMUSG00000018401	831.886	688.382	634.145	870.166	660.556	623.888	717.971	703.434	799.077	747.714	654.098	768.69	Mtmr4	myotubularin related protein 4 [Source:MGI Symbol;Acc:MGI:2180699]
ENSMUSG00000018405	678.748	663.585	551.25	612.305	505.816	505.36	542.078	709.288	725.649	521.813	701.44	593.145	Mrm1	mitochondrial rRNA methyltransferase 1 [Source:MGI Symbol;Acc:MGI:2443470]
ENSMUSG00000018411	3359.16	1794.36	2148.01	2899.3	1765.37	2483.7	1825.79	1419.55	1991.21	2097.52	1635.73	1660.59	Mapt	microtubule-associated protein tau [Source:MGI Symbol;Acc:MGI:97180]
ENSMUSG00000018412	1077.89	1074.23	927.386	1239.61	1332.76	1054.9	1382.45	1324.91	1471.81	1388.08	1353.61	1196.1	Kansl1	KAT8 regulatory NSL complex subunit 1 [Source:MGI Symbol;Acc:MGI:1923969]
ENSMUSG00000018415	3249.49	3447.86	3131.35	3303.44	3034.07	2991.22	4184.39	3304.48	3538.62	3982.2	3369.04	3045.32	Gid4	GID complex subunit 4, VID24 homolog [Source:MGI Symbol;Acc:MGI:1914021]
ENSMUSG00000018417	945.504	1162.51	1197.83	1065.2	1296.15	1377.08	881.52	1048.81	1021.52	995.084	902.403	742.522	Myo1b	myosin IB [Source:MGI Symbol;Acc:MGI:107752]
ENSMUSG00000018425	1046.28	1060.35	1053.8	1128.03	1149.73	1044.12	1111.93	1235.16	1103.59	1006.29	1094.67	960.59	Dhx40	DEAH (Asp-Glu-Ala-His) box polypeptide 40 [Source:MGI Symbol;Acc:MGI:1914737]
ENSMUSG00000018427	481.15	528.685	470.428	436.959	346.085	391.143	578.08	410.743	395.219	454.602	421.25	522.273	Ypel2	yippee like 2 [Source:MGI Symbol;Acc:MGI:1925114]
ENSMUSG00000018428	13010.8	13306.4	12508.8	14059.6	12998.1	11270.9	14177.4	9515.38	12190.3	11857	10669.4	10225.2	Akap1	A kinase (PRKA) anchor protein 1 [Source:MGI Symbol;Acc:MGI:104729]
ENSMUSG00000018433	389.267	477.106	443.487	484.78	479.194	362.049	553.393	605.87	637.102	589.023	529.462	525.544	Nol11	nucleolar protein 11 [Source:MGI Symbol;Acc:MGI:1916229]
ENSMUSG00000018442	1101.61	1025.63	1031	1158.03	1131.43	1146.49	1242.56	1175.64	1189.98	1175.25	1279.21	1348.75	Derl2	Der1-like domain family, member 2 [Source:MGI Symbol;Acc:MGI:2151483]
ENSMUSG00000018446	3090.43	2907.27	2696.15	2813.98	2982.49	2901.78	3283.33	3184.48	2725.5	2730.41	3044.4	3099.84	C1qbp	complement component 1, q subcomponent binding protein [Source:MGI Symbol;Acc:MGI:1194505]
ENSMUSG00000018449	307.264	294.596	328.471	352.567	306.984	306.018	289.04	253.665	309.912	280.043	284.054	269.314	Rpain	RPA interacting protein [Source:MGI Symbol;Acc:MGI:1916973]
ENSMUSG00000018451	6.91591	7.93524	3.10856	3.75072	6.65548	2.15506	3.08584	6.82946	6.47901	0	6.76319	1.09034	6330403K07Rik	RIKEN cDNA 6330403K07 gene [Source:MGI Symbol;Acc:MGI:1918001]
ENSMUSG00000018459	1.97598	11.9029	8.28948	11.2522	6.65548	4.31011	17.4864	12.6833	10.7983	8.40128	1.93234	2.18068	Slc13a3	solute carrier family 13 (sodium-dependent dicarboxylate transporter), member 3 [Source:MGI Symbol;Acc:MGI:2149635]
ENSMUSG00000018470	54.3393	49.5953	72.533	62.8245	54.9077	34.4809	40.1159	29.2691	64.7901	42.0064	31.8836	56.6977	Kcnab3	potassium voltage-gated channel, shaker-related subfamily, beta member 3 [Source:MGI Symbol;Acc:MGI:1336208]
ENSMUSG00000018474	1201.39	1522.57	1479.67	2004.76	2076.51	1774.69	2067.51	2359.09	2631.56	2542.79	2019.3	1671.49	Chd3	chromodomain helicase DNA binding protein 3 [Source:MGI Symbol;Acc:MGI:1344395]
ENSMUSG00000018476	2328.69	2413.31	2199.82	2700.52	1937.58	1929.85	1685.89	2217.62	2176.95	1880.02	1628	1809.96	Kdm6b	KDM1 lysine (K)-specific demethylase 6B [Source:MGI Symbol;Acc:MGI:2448492]
ENSMUSG00000018479	0	0	0	0	2.4958	0	0	0	0	0	1.93234	1.09034	1700125H20Rik	RIKEN cDNA 1700125H20 gene [Source:MGI Symbol;Acc:MGI:1920884]
ENSMUSG00000018481	1008.74	1064.31	1098.36	1324	1156.39	1001.02	1118.1	1296.62	1348.71	1268.59	1230.9	1201.55	Appbp2	amyloid beta precursor protein (cytoplasmic tail) binding protein 2 [Source:MGI Symbol;Acc:MGI:1914134]
ENSMUSG00000018486	7.9039	27.7733	12.4342	2.81304	15.8068	10.7753	44.2303	20.4884	20.5169	2.80043	14.4926	13.0841	Wnt9b	wingless-type MMTV integration site family, member 9B [Source:MGI Symbol;Acc:MGI:1197020]
ENSMUSG00000018500	5.92793	4.95953	5.18093	3.75072	8.31935	9.69775	6.17167	2.92691	5.39917	14.0021	16.4249	9.81306	Adora2b	adenosine A2b receptor [Source:MGI Symbol;Acc:MGI:99403]
ENSMUSG00000018501	4528.94	4607.4	4541.6	4258	4661.33	4559.02	4967.17	4275.24	4262.11	4348.13	3989.32	3839.09	Ncor1	nuclear receptor co-repressor 1 [Source:MGI Symbol;Acc:MGI:1349717]
ENSMUSG00000018507	77.063	96.2148	127.451	139.714	141.429	142.234	126.519	159.029	146.857	98.0149	95.6509	141.744	Trpv2	transient receptor potential cation channel, subfamily V, member 2 [Source:MGI Symbol;Acc:MGI:1341836]
ENSMUSG00000018509	1069	1020.67	966.761	1047.39	1084.01	1127.09	1144.84	973.685	835.792	841.995	959.407	879.905	Cenpv	centromere protein V [Source:MGI Symbol;Acc:MGI:1920389]
ENSMUSG00000018537	784.462	605.062	550.214	712.636	574.867	604.493	535.907	551.235	645.741	516.212	532.36	544.08	Pcgf2	polycomb group ring finger 2 [Source:MGI Symbol;Acc:MGI:99161]
ENSMUSG00000018541	368.519	451.317	422.764	473.528	400.161	382.522	451.561	480.989	531.279	487.274	428.98	427.413	Cwc25	CWC25 spliceosome-associated protein [Source:MGI Symbol;Acc:MGI:1914730]
ENSMUSG00000018543	5.92793	15.8705	6.21711	12.1898	20.7984	16.1629	13.372	8.78073	8.63868	7.4678	3.86468	17.4454	1700001P01Rik	RIKEN cDNA 1700001P01 gene [Source:MGI Symbol;Acc:MGI:1919465]
ENSMUSG00000018547	660.964	884.779	666.267	569.171	638.926	803.836	634.653	760.996	655.46	846.662	744.918	815.575	Pip4k2b	phosphatidylinositol-5-phosphate 4-kinase, type II, beta [Source:MGI Symbol;Acc:MGI:1934234]
ENSMUSG00000018548	686.652	608.038	649.688	648.874	572.371	591.563	625.396	565.869	619.825	646.898	599.992	547.351	Trim37	tripartite motif-containing 37 [Source:MGI Symbol;Acc:MGI:2153072]
ENSMUSG00000018554	3677.29	2118.71	2248.52	2911.49	2285.32	1993.43	2073.68	1853.71	2367	2164.73	2075.33	2210.12	Ybx2	Y box protein 2 [Source:MGI Symbol;Acc:MGI:1096372]
ENSMUSG00000018559	1817.9	2149.46	1782.24	1858.48	1769.52	2072.09	2099.4	2240.06	2010.65	2318.75	2112.05	2404.2	Ctdnep1	CTD nuclear envelope phosphatase 1 [Source:MGI Symbol;Acc:MGI:1914431]
ENSMUSG00000018565	983.048	1003.81	796.826	976.124	903.481	969.775	962.781	1197.11	1113.31	985.75	1051.19	1112.15	Elp5	elongator acetyltransferase complex subunit 5 [Source:MGI Symbol;Acc:MGI:1859017]
ENSMUSG00000018566	11028.9	8379.61	6345.6	8797.31	6358.48	7028.71	5820.91	6646.04	7501.61	8819.47	7609.56	7972.57	Slc2a4	solute carrier family 2 (facilitated glucose transporter), member 4 [Source:MGI Symbol;Acc:MGI:95758]
ENSMUSG00000018567	6071.18	5061.69	4719.82	5990.83	5602.25	6028.77	6505.97	6660.67	6227.41	6075.06	6662.71	7375.06	Gabarap	gamma-aminobutyric acid receptor associated protein [Source:MGI Symbol;Acc:MGI:1861742]
ENSMUSG00000018569	32.6036	32.7329	30.0494	40.3202	45.7564	60.3415	42.1731	10.732	18.3572	19.603	31.8836	19.6261	Cldn7	claudin 7 [Source:MGI Symbol;Acc:MGI:1859285]
ENSMUSG00000018570	59.2793	54.5548	45.5921	53.4477	36.6051	50.6438	33.9442	32.196	57.2312	49.4742	49.2747	49.0653	2810408A11Rik	RIKEN cDNA 2810408A11 gene [Source:MGI Symbol;Acc:MGI:1917669]
ENSMUSG00000018572	563.153	686.398	647.616	904.861	725.447	827.541	734.429	1025.39	974.011	846.662	841.535	922.428	Phf23	PHD finger protein 23 [Source:MGI Symbol;Acc:MGI:1925496]
ENSMUSG00000018574	27631.1	24229.3	23692.4	24876.6	24984.7	17847.1	33155.2	28770.5	33131.5	31396.5	27825.7	26359	Acadvl	acyl-Coenzyme A dehydrogenase, very long chain [Source:MGI Symbol;Acc:MGI:895149]
ENSMUSG00000018581	1.97598	0	0	0	0	2.15506	0	0	1.07983	0	0	0	Dnah11	dynein, axonemal, heavy chain 11 [Source:MGI Symbol;Acc:MGI:1100864]
ENSMUSG00000018583	1918.67	2655.33	2186.35	2116.34	2113.11	2469.69	2426.5	2632.27	2413.43	2852.7	2497.55	2769.46	G3bp1	GTPase activating protein (SH3 domain) binding protein 1 [Source:MGI Symbol;Acc:MGI:1351465]
ENSMUSG00000018585	3008.42	2546.22	2377.01	2990.26	2695.47	2970.74	3088.92	3078.13	3134.76	2974.05	3217.35	3153.26	Atox1	antioxidant 1 copper chaperone [Source:MGI Symbol;Acc:MGI:1333855]
ENSMUSG00000018593	12048.5	14215	17681.5	15209.2	17613.7	17111.1	15541.3	15922.4	17363.7	14528.6	17057.7	17133.6	Sparc	secreted acidic cysteine rich glycoprotein [Source:MGI Symbol;Acc:MGI:98373]
ENSMUSG00000018595	3.95195	1.98381	6.21711	1.87536	1.66387	6.46517	3.08584	4.87818	0	3.7339	0.966171	1.09034	Glra4	glycine receptor, alpha 4 subunit [Source:MGI Symbol;Acc:MGI:95750]
ENSMUSG00000018599	1450.37	1567.21	1378.13	1360.57	1668.03	1643.23	1562.46	1728.83	1781.73	1838.95	1925.58	2000.77	Mief2	mitochondrial elongation factor 2 [Source:MGI Symbol;Acc:MGI:2144199]
ENSMUSG00000018604	429.775	897.674	903.553	1290.25	1079.85	1150.8	1132.5	1430.28	1564.68	941.876	1031.87	1115.42	Tbx3	T-box 3 [Source:MGI Symbol;Acc:MGI:98495]
ENSMUSG00000018648	53.3513	51.5791	36.2665	20.6289	17.4706	30.1708	17.4864	2.92691	8.63868	33.6051	31.8836	31.6199	Dusp14	dual specificity phosphatase 14 [Source:MGI Symbol;Acc:MGI:1927168]
ENSMUSG00000018651	221.309	309.474	263.191	225.043	215.471	247.831	202.637	178.541	161.975	216.566	222.219	218.068	Tada2a	transcriptional adaptor 2A [Source:MGI Symbol;Acc:MGI:2144471]
ENSMUSG00000018654	34.5796	44.6357	47.6645	79.7027	34.9413	34.4809	65.8312	120.003	37.7942	23.3369	32.8498	77.4142	Ikzf1	IKAROS family zinc finger 1 [Source:MGI Symbol;Acc:MGI:1342540]
ENSMUSG00000018656	0.987988	6.94334	0	0.937679	0.831935	0	0	2.92691	0	0	0	3.27102	Tcaf3	TRPM8 channel-associated factor 3 [Source:MGI Symbol;Acc:MGI:3042585]
ENSMUSG00000018659	1842.6	1413.46	1323.21	1573.43	1530.76	1420.18	1523.37	1304.43	1394.07	1288.2	1657.95	1382.55	Pnpo	pyridoxine 5'-phosphate oxidase [Source:MGI Symbol;Acc:MGI:2144151]
ENSMUSG00000018661	584.889	673.504	652.797	659.189	691.338	618.501	626.425	647.823	735.367	650.632	680.184	602.958	Cog1	component of oligomeric golgi complex 1 [Source:MGI Symbol;Acc:MGI:1333873]
ENSMUSG00000018666	1014.66	1011.74	1022.71	1037.07	931.767	929.906	833.176	921.001	959.973	967.08	894.674	898.44	Cbx1	chromobox 1 [Source:MGI Symbol;Acc:MGI:105369]
ENSMUSG00000018669	1254.74	932.391	900.445	1015.51	925.111	1048.43	803.346	557.088	681.376	807.456	826.076	652.023	Cdk5rap3	CDK5 regulatory subunit associated protein 3 [Source:MGI Symbol;Acc:MGI:1933126]
ENSMUSG00000018672	1015.65	897.674	779.211	982.688	955.893	1030.12	851.691	739.532	882.225	968.947	906.268	995.481	Copz2	coatomer protein complex, subunit zeta 2 [Source:MGI Symbol;Acc:MGI:1929008]
ENSMUSG00000018677	8475.95	7568.24	7194.23	8194.38	7809.37	7691.39	9362.42	8885.12	9020.94	8727.99	8775.73	9037.83	Slc25a39	solute carrier family 25, member 39 [Source:MGI Symbol;Acc:MGI:1196386]
ENSMUSG00000018678	430.763	453.301	421.727	488.531	439.261	374.98	428.931	467.33	439.493	383.658	368.111	328.192	Sp2	Sp2 transcription factor [Source:MGI Symbol;Acc:MGI:1926162]
ENSMUSG00000018697	373.459	338.24	417.583	307.559	324.455	356.662	510.191	357.083	334.749	328.583	363.28	312.928	Aatf	apoptosis antagonizing transcription factor [Source:MGI Symbol;Acc:MGI:1929608]
ENSMUSG00000018698	6.91591	8.92715	14.5066	9.37679	14.9748	6.46517	13.372	4.87818	6.47901	6.53433	9.66171	4.36136	Lhx1	LIM homeobox protein 1 [Source:MGI Symbol;Acc:MGI:99783]
ENSMUSG00000018707	6594.82	6071.45	6462.69	7379.54	7310.21	7086.9	6452.48	7477.28	7039.44	7053.34	6581.55	6665.25	Dync1h1	dynein cytoplasmic 1 heavy chain 1 [Source:MGI Symbol;Acc:MGI:103147]
ENSMUSG00000018727	31.6156	46.6195	48.7007	46.884	39.9329	20.473	40.1159	39.0255	42.1135	37.339	53.1394	38.1619	Cpsf4l	cleavage and polyadenylation specific factor 4-like [Source:MGI Symbol;Acc:MGI:1277182]
ENSMUSG00000018733	261.817	245.001	216.563	273.802	239.597	268.304	270.525	307.326	300.194	338.851	293.716	276.946	Pex12	peroxisomal biogenesis factor 12 [Source:MGI Symbol;Acc:MGI:2144177]
ENSMUSG00000018736	1183.61	1284.52	1454.8	1600.62	1638.91	1413.72	1705.44	2022.49	2022.53	1717.59	1494.67	1577.72	Ndel1	nudE neurodevelopment protein 1 like 1 [Source:MGI Symbol;Acc:MGI:1932915]
ENSMUSG00000018740	3192.19	2491.67	2729.31	2605.81	2782.82	2088.25	3267.9	2708.37	3145.56	3180.35	2537.16	3181.61	Slc25a35	solute carrier family 25, member 35 [Source:MGI Symbol;Acc:MGI:1919248]
ENSMUSG00000018750	2031.3	2027.45	2148.01	2092.9	2018.27	1861.97	2270.15	2085.91	2162.91	2175.93	1784.52	1761.99	Zbtb4	zinc finger and BTB domain containing 4 [Source:MGI Symbol;Acc:MGI:1922830]
ENSMUSG00000018752	6.91591	16.8624	13.4704	24.3797	18.3026	18.318	15.4292	6.82946	14.0378	20.5365	11.594	16.3551	Tnfsfm13	tumor necrosis factor (ligand) superfamily, membrane-bound member 13 [Source:MGI Symbol;Acc:MGI:3845075]
ENSMUSG00000018761	2073.79	1697.15	1532.52	1775.96	1828.59	1488.07	1962.59	1782.49	1912.39	1987.37	2013.5	1850.31	Mpdu1	mannose-P-dolichol utilization defect 1 [Source:MGI Symbol;Acc:MGI:1346040]
ENSMUSG00000018765	2467.01	2358.75	2517.93	2647.07	2475.01	2589.3	2348.32	2879.1	2771.94	2821.9	2575.81	2832.7	Fxr2	fragile X mental retardation, autosomal homolog 2 [Source:MGI Symbol;Acc:MGI:1346074]
ENSMUSG00000018770	6025.74	6511.86	5249.31	4826.24	5051.51	6251.82	4643.15	5206	4876.53	6437.24	6317.79	6603.1	Atp5g3	ATP synthase, H+ transporting, mitochondrial F0 complex, subunit C3 (subunit 9) [Source:MGI Symbol;Acc:MGI:2442035]
ENSMUSG00000018774	175.862	174.575	203.092	200.663	152.244	149.776	229.38	196.103	104.744	104.549	203.862	239.875	Cd68	CD68 antigen [Source:MGI Symbol;Acc:MGI:88342]
ENSMUSG00000018776	2.96396	4.95953	0	2.81304	1.66387	0	1.02861	4.87818	2.15967	0.933475	1.93234	0	Slc35g3	solute carrier family 35, member G3 [Source:MGI Symbol;Acc:MGI:1927128]
ENSMUSG00000018796	30262.1	43216.3	37720.2	45866.6	51326.2	37451.6	75241.9	62297.3	68213.1	67348.4	56448.5	55245.4	Acsl1	acyl-CoA synthetase long-chain family member 1 [Source:MGI Symbol;Acc:MGI:102797]
ENSMUSG00000018800	302.324	421.56	396.859	242.859	262.891	382.522	356.928	387.328	344.467	345.386	393.231	359.812	Abca5	ATP-binding cassette, sub-family A (ABC1), member 5 [Source:MGI Symbol;Acc:MGI:2386607]
ENSMUSG00000018809	370.495	433.463	410.329	337.565	317.799	243.521	299.326	285.861	320.711	380.858	259.9	244.236	Smyd4	SET and MYND domain containing 4 [Source:MGI Symbol;Acc:MGI:2442796]
ENSMUSG00000018819	231.189	200.365	296.349	242.859	220.463	281.235	306.526	289.764	247.282	264.173	317.87	405.607	Lsp1	lymphocyte specific 1 [Source:MGI Symbol;Acc:MGI:96832]
ENSMUSG00000018820	1058.13	960.164	949.146	1203.04	990.002	900.813	852.719	833.194	1044.2	991.351	875.351	882.085	Zfyve27	zinc finger, FYVE domain containing 27 [Source:MGI Symbol;Acc:MGI:1919602]
ENSMUSG00000018821	458.426	282.693	244.54	327.25	282.026	330.801	307.555	301.472	334.749	360.321	392.265	369.625	Avpi1	arginine vasopressin-induced 1 [Source:MGI Symbol;Acc:MGI:1916784]
ENSMUSG00000018822	84.967	102.166	87.0395	109.708	121.462	135.768	108.004	133.662	88.5464	117.618	88.8877	85.0465	Sfrp5	secreted frizzled-related sequence protein 5 [Source:MGI Symbol;Acc:MGI:1860298]
ENSMUSG00000018830	1093.7	987.938	1105.61	1346.51	1679.68	1673.4	1328.97	1108.32	1146.78	1276.06	1271.48	1245.17	Myh11	myosin, heavy polypeptide 11, smooth muscle [Source:MGI Symbol;Acc:MGI:102643]
ENSMUSG00000018841	603.661	567.37	557.468	470.715	548.245	447.174	487.562	333.668	435.173	434.999	333.329	355.451	Rad51d	RAD51 paralog D [Source:MGI Symbol;Acc:MGI:1261809]
ENSMUSG00000018844	4.93994	3.96762	2.07237	6.56376	16.6387	5.38764	4.11445	3.90255	4.31934	10.2682	11.594	1.09034	Fndc8	fibronectin type III domain containing 8 [Source:MGI Symbol;Acc:MGI:1926169]
ENSMUSG00000018845	895.117	2118.71	1401.96	939.555	1158.05	1873.82	710.771	1234.18	958.893	1880.02	1517.85	1905.91	Unc45b	unc-45 myosin chaperone B [Source:MGI Symbol;Acc:MGI:2443377]
ENSMUSG00000018846	2111.33	2750.55	2372.86	2715.52	2827.75	2398.58	4448.75	3769.86	3778.34	3880.46	2505.28	3259.03	Pank3	pantothenate kinase 3 [Source:MGI Symbol;Acc:MGI:2387464]
ENSMUSG00000018848	569.081	770.71	659.014	671.378	695.497	730.564	949.409	895.634	778.561	850.396	923.659	843.923	Rars	arginyl-tRNA synthetase [Source:MGI Symbol;Acc:MGI:1914297]
ENSMUSG00000018849	99.7868	167.632	262.155	115.335	99.8322	78.6595	159.435	238.055	114.462	98.0149	85.023	88.3176	Wwc1	WW, C2 and coiled-coil domain containing 1 [Source:MGI Symbol;Acc:MGI:2388637]
ENSMUSG00000018858	1271.54	1074.23	978.159	1056.76	1035.76	1016.11	1069.76	904.415	923.258	1044.56	1099.5	963.861	Mrpl58	mitochondrial ribosomal protein L58 [Source:MGI Symbol;Acc:MGI:1915822]
ENSMUSG00000018861	629.348	475.123	462.139	574.797	481.69	503.205	607.91	524.892	509.682	480.74	444.438	577.88	Fdxr	ferredoxin reductase [Source:MGI Symbol;Acc:MGI:104724]
ENSMUSG00000018862	0	0	2.07237	0	0	0	0	0	0	0	0	0	Otop3	otopetrin 3 [Source:MGI Symbol;Acc:MGI:1916852]
ENSMUSG00000018865	0	0	0	0	0.831935	0	2.05722	0.975637	1.07983	0	0.966171	6.54204	Sult4a1	sulfotransferase family 4A, member 1 [Source:MGI Symbol;Acc:MGI:1888971]
ENSMUSG00000018868	2.96396	1.98381	1.03619	0.937679	1.66387	2.15506	1.02861	0	2.15967	4.66738	2.89851	2.18068	Pnpla5	patatin-like phospholipase domain containing 5 [Source:MGI Symbol;Acc:MGI:1923022]
ENSMUSG00000018882	1858.41	1618.79	1563.6	1588.43	1728.76	1581.81	1919.39	1839.07	1756.89	1740	1946.83	1809.96	Mrpl45	mitochondrial ribosomal protein L45 [Source:MGI Symbol;Acc:MGI:1914286]
ENSMUSG00000018893	857.573	4157.07	1875.5	237.233	594.001	3602.17	536.935	2279.09	575.552	5974.24	3744.88	3950.3	Mb	myoglobin [Source:MGI Symbol;Acc:MGI:96922]
ENSMUSG00000018899	950.444	769.718	713.932	1042.7	736.262	740.261	498.877	603.919	463.249	394.86	535.259	650.933	Irf1	interferon regulatory factor 1 [Source:MGI Symbol;Acc:MGI:96590]
ENSMUSG00000018900	3437.21	2966.79	3073.32	3472.23	3284.48	2705.67	3358.42	3373.75	3471.67	2936.71	3708.16	3093.3	Slc22a5	solute carrier family 22 (organic cation transporter), member 5 [Source:MGI Symbol;Acc:MGI:1329012]
ENSMUSG00000018906	237.117	296.58	303.602	285.992	445.917	494.585	239.667	399.035	364.984	403.261	405.792	437.226	P4ha2	procollagen-proline, 2-oxoglutarate 4-dioxygenase (proline 4-hydroxylase), alpha II polypeptide [Source:MGI Symbol;Acc:MGI:894286]
ENSMUSG00000018907	0.987988	0	0	0	0	0	0	0	0	2.80043	0	0	Alox12e	arachidonate lipoxygenase, epidermal [Source:MGI Symbol;Acc:MGI:1274790]
ENSMUSG00000018909	1655.87	1713.02	1612.3	1746.9	1457.55	1237	1177.76	1273.21	982.649	967.08	833.805	823.207	Arrb1	arrestin, beta 1 [Source:MGI Symbol;Acc:MGI:99473]
ENSMUSG00000018919	0	0	0	1.87536	0	4.31011	1.02861	0	0	0	0.966171	0	Tm4sf5	transmembrane 4 superfamily member 5 [Source:MGI Symbol;Acc:MGI:1922854]
ENSMUSG00000018920	86.9429	103.158	113.98	127.524	136.437	127.148	142.977	169.761	110.143	86.8132	110.143	142.835	Cxcl16	chemokine (C-X-C motif) ligand 16 [Source:MGI Symbol;Acc:MGI:1932682]
ENSMUSG00000018921	364.567	408.665	394.787	388.199	412.64	435.321	384.701	421.475	424.375	431.265	394.198	389.251	Pelp1	proline, glutamic acid and leucine rich protein 1 [Source:MGI Symbol;Acc:MGI:1922523]
ENSMUSG00000018923	150.174	148.786	151.283	176.284	163.891	139.001	150.177	181.468	178.173	162.425	156.52	188.629	Med11	mediator complex subunit 11 [Source:MGI Symbol;Acc:MGI:1913422]
ENSMUSG00000018924	0	0.991905	2.07237	2.81304	0	1.07753	0	0.975637	0	2.80043	0	0	Alox15	arachidonate 15-lipoxygenase [Source:MGI Symbol;Acc:MGI:87997]
ENSMUSG00000018925	4.93994	0	1.03619	5.62608	3.32774	0	1.02861	5.85382	1.07983	1.86695	0	0	Heatr9	HEAT repeat containing 9 [Source:MGI Symbol;Acc:MGI:3650286]
ENSMUSG00000018927	138.318	116.053	170.971	179.097	222.958	229.513	341.499	360.01	183.572	196.03	361.348	327.102	Ccl6	chemokine (C-C motif) ligand 6 [Source:MGI Symbol;Acc:MGI:98263]
ENSMUSG00000018930	7.9039	0	3.10856	7.50143	6.65548	1.07753	3.08584	17.5615	2.15967	0.933475	23.1881	3.27102	Ccl4	chemokine (C-C motif) ligand 4 [Source:MGI Symbol;Acc:MGI:98261]
ENSMUSG00000018931	621.444	500.912	485.971	543.854	512.472	497.818	528.706	532.698	687.855	611.426	518.834	536.447	Natd1	N-acetyltransferase domain containing 1 [Source:MGI Symbol;Acc:MGI:1344388]
ENSMUSG00000018932	806.198	1167.47	966.761	717.325	827.775	1233.77	656.254	1153.2	914.62	1357.27	1346.84	1449.06	Map2k3	mitogen-activated protein kinase kinase 3 [Source:MGI Symbol;Acc:MGI:1346868]
ENSMUSG00000018965	1045.29	1244.84	1470.35	1426.21	1598.98	1769.3	1642.69	1993.23	1906.99	1555.17	1782.58	1914.64	Ywhah	tyrosine 3-monooxygenase/tryptophan 5-monooxygenase activation protein, eta polypeptide [Source:MGI Symbol;Acc:MGI:109194]
ENSMUSG00000018974	839.79	743.929	716.004	957.371	816.128	709.013	670.655	792.217	934.057	760.782	784.531	768.69	Sart3	squamous cell carcinoma antigen recognized by T cells 3 [Source:MGI Symbol;Acc:MGI:1858230]
ENSMUSG00000018983	47.4234	45.6276	55.954	35.6318	34.1093	33.4034	42.1731	40.9767	29.1555	43.8733	44.4438	52.3363	E2f2	E2F transcription factor 2 [Source:MGI Symbol;Acc:MGI:1096341]
ENSMUSG00000018986	86.9429	138.867	162.681	95.6433	133.941	192.877	102.861	107.32	103.664	71.8776	97.5832	85.0465	Slfn3	schlafen 3 [Source:MGI Symbol;Acc:MGI:1329005]
ENSMUSG00000018995	346.784	297.572	290.132	280.366	376.034	263.994	426.874	333.668	412.497	397.66	404.825	352.18	Nars2	asparaginyl-tRNA synthetase 2 (mitochondrial)(putative) [Source:MGI Symbol;Acc:MGI:2142075]
ENSMUSG00000018999	460.402	666.56	605.132	522.287	776.195	646.517	796.146	615.627	705.132	664.634	665.692	692.366	Slc35b4	solute carrier family 35, member B4 [Source:MGI Symbol;Acc:MGI:1931249]
ENSMUSG00000019027	2.96396	2.97572	7.2533	7.50143	7.48741	4.31011	5.14306	1.95127	4.31934	5.60085	3.86468	2.18068	Dnah1	dynein, axonemal, heavy chain 1 [Source:MGI Symbol;Acc:MGI:107721]
ENSMUSG00000019039	809.162	624.9	599.951	788.588	704.649	646.517	907.236	933.684	869.267	859.731	766.173	819.936	Dalrd3	DALR anticodon binding domain containing 3 [Source:MGI Symbol;Acc:MGI:1915039]
ENSMUSG00000019054	1335.76	1378.75	1311.81	1214.29	1300.31	1531.17	1302.22	1321.99	1156.5	1393.68	1491.77	1461.06	Fis1	fission, mitochondrial 1 [Source:MGI Symbol;Acc:MGI:1913687]
ENSMUSG00000019055	2036.24	2134.58	2349.03	2550.49	2685.48	2574.21	2859.54	2774.71	3117.48	2797.62	2911.07	2980.99	Plod1	procollagen-lysine, 2-oxoglutarate 5-dioxygenase 1 [Source:MGI Symbol;Acc:MGI:99907]
ENSMUSG00000019066	1709.22	1327.17	1326.32	1669.07	1252.06	1287.65	1115.02	886.854	1080.91	1113.64	971.001	1041.27	Rab3d	RAB3D, member RAS oncogene family [Source:MGI Symbol;Acc:MGI:97844]
ENSMUSG00000019080	207.477	261.863	208.273	227.856	222.958	206.885	141.948	137.565	122.021	179.227	166.181	162.461	Mfsd3	major facilitator superfamily domain containing 3 [Source:MGI Symbol;Acc:MGI:1916822]
ENSMUSG00000019082	3447.09	3539.12	2803.92	3900.75	3823.57	2942.73	4272.85	5453.81	5389.45	4770.99	4649.21	4621.95	Slc25a22	solute carrier family 25 (mitochondrial carrier, glutamate), member 22 [Source:MGI Symbol;Acc:MGI:1915517]
ENSMUSG00000019087	2070.82	2212.94	2029.89	2252.31	2286.16	2378.1	2903.77	3247.89	3038.65	2968.45	2859.87	3009.34	Atp6ap1	ATPase, H+ transporting, lysosomal accessory protein 1 [Source:MGI Symbol;Acc:MGI:109629]
ENSMUSG00000019088	418.907	627.876	414.474	391.012	420.959	606.648	281.84	386.352	322.871	552.617	454.1	620.404	Dnase1l1	deoxyribonuclease 1-like 1 [Source:MGI Symbol;Acc:MGI:109628]
ENSMUSG00000019102	2.96396	0.991905	0	0	0.831935	1.07753	0	0	0	0	0	0	Aldh3a1	aldehyde dehydrogenase family 3, subfamily A1 [Source:MGI Symbol;Acc:MGI:1353451]
ENSMUSG00000019122	58.2913	66.4576	96.3652	101.269	157.236	186.412	195.436	183.42	155.496	113.884	256.035	199.532	Ccl9	chemokine (C-C motif) ligand 9 [Source:MGI Symbol;Acc:MGI:104533]
ENSMUSG00000019124	61.2552	62.49	58.0264	54.3854	59.0674	42.0236	58.6309	49.7575	46.4329	52.2746	48.3085	50.1557	Scrn1	secernin 1 [Source:MGI Symbol;Acc:MGI:1917188]
ENSMUSG00000019132	3901.56	3865.45	3546.86	4295.51	3954.19	3834.92	4576.29	5585.52	5759.84	4807.4	5232.78	5276.16	BC005537	cDNA sequence BC005537 [Source:MGI Symbol;Acc:MGI:2441726]
ENSMUSG00000019139	727.159	363.037	382.352	517.599	460.06	406.228	487.562	617.578	605.787	417.263	508.206	780.684	Isyna1	myo-inositol 1-phosphate synthase A1 [Source:MGI Symbol;Acc:MGI:1919030]
ENSMUSG00000019143	1345.64	1356.93	1177.11	1449.65	1512.46	1279.03	1444.17	1333.7	1413.5	1470.22	1389.35	1272.43	Hars2	histidyl-tRNA synthetase 2 [Source:MGI Symbol;Acc:MGI:1918041]
ENSMUSG00000019158	1018.62	969.091	960.544	907.674	990.834	1091.54	908.264	923.928	853.069	790.653	1002.89	996.571	Tmem160	transmembrane protein 160 [Source:MGI Symbol;Acc:MGI:1916344]
ENSMUSG00000019173	3504.39	3119.54	3070.22	3415.97	3380.98	3087.12	3795.58	3614.73	3726.51	3568.68	3567.1	3456.38	Rab5c	RAB5C, member RAS oncogene family [Source:MGI Symbol;Acc:MGI:105306]
ENSMUSG00000019178	41.4955	22.8138	33.1579	26.255	29.9496	36.6359	20.5722	9.75637	19.437	14.0021	24.1543	33.8005	Styxl1	serine/threonine/tyrosine interacting-like 1 [Source:MGI Symbol;Acc:MGI:1923821]
ENSMUSG00000019179	22656.5	21605.7	19890.6	19924.7	20732.6	20330.8	23472.9	21549.9	23124.7	24010.8	22682.8	22428.3	Mdh2	malate dehydrogenase 2, NAD (mitochondrial) [Source:MGI Symbol;Acc:MGI:97050]
ENSMUSG00000019188	1604.49	1714.01	1606.09	1880.05	1893.48	2093.64	2003.74	2087.86	1984.74	1966.83	2036.69	2070.56	H13	histocompatibility 13 [Source:MGI Symbol;Acc:MGI:95886]
ENSMUSG00000019189	704.435	703.261	670.412	740.767	645.581	643.284	760.144	709.288	754.804	902.67	670.522	801.4	Rnf145	ring finger protein 145 [Source:MGI Symbol;Acc:MGI:1921565]
ENSMUSG00000019194	757.787	2481.75	1276.58	405.077	643.085	2349.01	522.535	1201.98	433.014	2327.15	2021.23	2230.84	Scn1b	sodium channel, voltage-gated, type I, beta [Source:MGI Symbol;Acc:MGI:98247]
ENSMUSG00000019210	3583.43	3071.93	3027.73	3200.3	3137.23	3144.23	3951.93	3855.72	3662.8	3796.44	3699.47	3686.44	Atp6v1e1	ATPase, H+ transporting, lysosomal V1 subunit E1 [Source:MGI Symbol;Acc:MGI:894326]
ENSMUSG00000019214	37.5435	25.7895	40.4112	38.4449	28.2858	26.9382	16.4578	21.464	7.55884	14.9356	18.3572	19.6261	Chtf18	CTF18, chromosome transmission fidelity factor 18 [Source:MGI Symbol;Acc:MGI:2384887]
ENSMUSG00000019230	0	0	0	2.81304	1.66387	0	0	0	0	0	0	0	Lhx9	LIM homeobox protein 9 [Source:MGI Symbol;Acc:MGI:1316721]
ENSMUSG00000019235	421.871	337.248	350.231	376.947	430.11	428.856	334.299	333.668	463.249	397.66	452.168	493.924	Rps6kl1	ribosomal protein S6 kinase-like 1 [Source:MGI Symbol;Acc:MGI:2443413]
ENSMUSG00000019254	1315.01	1395.61	1667.22	1847.23	1785.33	1857.66	1470.91	1718.1	1762.29	1628.91	1650.22	1790.34	Ppp1r12c	protein phosphatase 1, regulatory subunit 12C [Source:MGI Symbol;Acc:MGI:1924258]
ENSMUSG00000019256	416.931	355.102	294.277	283.179	348.581	278.002	296.24	302.447	288.316	322.982	303.378	366.354	Ahr	aryl-hydrocarbon receptor [Source:MGI Symbol;Acc:MGI:105043]
ENSMUSG00000019261	312.204	349.151	356.448	430.395	351.908	336.189	343.556	422.451	453.53	379.924	393.231	409.968	Map1s	microtubule-associated protein 1S [Source:MGI Symbol;Acc:MGI:2443304]
ENSMUSG00000019278	429.775	530.669	477.681	436.021	636.43	687.463	598.652	754.167	546.396	458.336	497.578	650.933	Dpep1	dipeptidase 1 (renal) [Source:MGI Symbol;Acc:MGI:94917]
ENSMUSG00000019295	936.612	871.885	849.672	926.427	727.943	697.16	707.685	685.872	754.804	666.501	702.406	731.618	Tmem129	transmembrane protein 129 [Source:MGI Symbol;Acc:MGI:1915616]
ENSMUSG00000019297	346.784	370.973	371.99	391.012	377.698	411.616	357.957	404.889	407.098	367.789	382.604	378.348	Nop9	NOP9 nucleolar protein [Source:MGI Symbol;Acc:MGI:1915092]
ENSMUSG00000019301	13.8318	13.8867	11.398	21.5666	9.15128	22.6281	12.3433	12.6833	6.47901	6.53433	3.86468	10.9034	Hsd17b1	hydroxysteroid (17-beta) dehydrogenase 1 [Source:MGI Symbol;Acc:MGI:105077]
ENSMUSG00000019302	1498.78	1503.73	1601.94	1863.17	1582.34	1620.6	1496.63	1752.24	1687.78	1562.64	1553.6	1502.49	Atp6v0a1	ATPase, H+ transporting, lysosomal V0 subunit A1 [Source:MGI Symbol;Acc:MGI:103286]
ENSMUSG00000019303	38.5315	63.4819	65.2797	46.884	43.2606	46.3337	28.8011	42.928	38.874	33.6051	39.613	43.6136	Psmc3ip	proteasome (prosome, macropain) 26S subunit, ATPase 3, interacting protein [Source:MGI Symbol;Acc:MGI:1098610]
ENSMUSG00000019312	19.7598	3.96762	12.4342	18.7536	11.6471	23.7056	5.14306	9.75637	11.8782	7.4678	8.69554	9.81306	Grb7	growth factor receptor bound protein 7 [Source:MGI Symbol;Acc:MGI:102683]
ENSMUSG00000019320	26.6757	44.6357	47.6645	37.5072	37.4371	30.1708	30.8584	35.1229	44.2732	43.8733	26.0866	33.8005	Noxo1	NADPH oxidase organizer 1 [Source:MGI Symbol;Acc:MGI:1919143]
ENSMUSG00000019326	9885.81	9337.8	9588.86	10838.6	8766.1	7056.73	8876.92	6294.81	7546.96	7772.11	5903.3	5413.54	Aoc3	amine oxidase, copper containing 3 [Source:MGI Symbol;Acc:MGI:1306797]
ENSMUSG00000019338	518.694	495.953	480.79	450.086	467.547	340.499	420.702	445.866	530.199	495.675	410.623	375.077	Zfp687	zinc finger protein 687 [Source:MGI Symbol;Acc:MGI:1925516]
ENSMUSG00000019359	0.987988	0.991905	4.14474	0.937679	0	3.23258	0	0	0	0	0	0	Gdpd2	glycerophosphodiester phosphodiesterase domain containing 2 [Source:MGI Symbol;Acc:MGI:1918834]
ENSMUSG00000019362	2079.71	1884.62	1648.57	1985.07	1983.33	2340.39	2270.15	2129.81	2009.57	2149.79	2308.18	2468.53	D8Ertd738e	DNA segment, Chr 8, ERATO Doi 738, expressed [Source:MGI Symbol;Acc:MGI:1289231]
ENSMUSG00000019368	511.778	401.722	338.833	435.083	401.824	261.839	350.757	312.204	444.892	420.064	279.223	279.127	Sec14l4	SEC14-like lipid binding 4 [Source:MGI Symbol;Acc:MGI:2144095]
ENSMUSG00000019370	2483.8	3163.19	2878.52	2383.58	2445.06	3035.4	2247.52	2603	2237.42	2955.38	2688.85	2948.28	Calm3	calmodulin 3 [Source:MGI Symbol;Acc:MGI:103249]
ENSMUSG00000019373	928.709	976.035	968.833	908.611	895.162	851.247	1127.36	1103.44	1210.49	1102.43	1103.37	1038	Cops3	COP9 signalosome subunit 3 [Source:MGI Symbol;Acc:MGI:1349409]
ENSMUSG00000019428	3243.56	2850.74	2745.89	3067.15	3024.91	3077.42	3056.01	3049.84	2929.59	2994.59	3078.22	3175.07	Fkbp8	FK506 binding protein 8 [Source:MGI Symbol;Acc:MGI:1341070]
ENSMUSG00000019432	2652.75	2870.57	2779.05	3144.04	3356.86	2994.45	2955.2	3044.96	2936.07	3174.75	3076.29	2882.86	Ddx39b	DEAD (Asp-Glu-Ala-Asp) box polypeptide 39B [Source:MGI Symbol;Acc:MGI:99240]
ENSMUSG00000019433	717.279	738.969	625.856	714.512	683.018	651.904	758.087	697.58	701.892	778.518	788.395	699.998	Gipc1	GIPC PDZ domain containing family, member 1 [Source:MGI Symbol;Acc:MGI:1926252]
ENSMUSG00000019437	1312.05	935.367	888.011	978.937	1025.78	849.092	929.865	778.558	1058.24	933.475	887.911	971.493	Tlcd1	TLC domain containing 1 [Source:MGI Symbol;Acc:MGI:1915572]
ENSMUSG00000019461	711.351	744.921	755.379	848.6	802.817	740.261	767.344	896.61	864.947	761.716	772.937	896.26	Plscr3	phospholipid scramblase 3 [Source:MGI Symbol;Acc:MGI:1917560]
ENSMUSG00000019464	175.862	116.053	113.98	148.153	133.941	94.8224	89.4892	136.589	188.971	168.959	146.858	160.28	Ptger1	prostaglandin E receptor 1 (subtype EP1) [Source:MGI Symbol;Acc:MGI:97793]
ENSMUSG00000019467	411.003	441.398	475.609	430.395	521.623	449.329	414.531	603.919	454.61	447.135	402.893	479.75	Arhgef25	Rho guanine nucleotide exchange factor (GEF) 25 [Source:MGI Symbol;Acc:MGI:1277173]
ENSMUSG00000019470	1059.12	1113.91	1095.25	1196.48	1007.47	1018.26	1074.9	972.71	905.981	959.612	911.099	841.743	Xab2	XPA binding protein 2 [Source:MGI Symbol;Acc:MGI:1914689]
ENSMUSG00000019471	2998.54	2619.62	2554.2	2901.18	2808.61	3097.89	2694.96	3121.06	2897.2	3036.59	3101.41	3031.15	Cdc37	cell division cycle 37 [Source:MGI Symbol;Acc:MGI:109531]
ENSMUSG00000019478	149.186	263.847	162.681	127.524	164.723	155.164	148.12	145.37	165.215	196.03	182.606	218.068	Rab4a	RAB4A, member RAS oncogene family [Source:MGI Symbol;Acc:MGI:105069]
ENSMUSG00000019487	1831.73	1984.8	1964.61	1910.05	1791.99	2322.07	1203.48	1638.09	1614.35	1817.48	1947.8	1928.81	Trip10	thyroid hormone receptor interactor 10 [Source:MGI Symbol;Acc:MGI:2146901]
ENSMUSG00000019494	2851.33	2749.56	2724.13	2707.08	2762.85	2935.19	2921.26	2669.34	2493.34	2709.88	3034.74	2779.28	Cops6	COP9 signalosome subunit 6 [Source:MGI Symbol;Acc:MGI:1349439]
ENSMUSG00000019505	10758.2	13368.9	12983.4	12141.1	14051.4	14432.4	14028.2	12358.4	12746.4	12709.3	12873.3	12519.3	Ubb	ubiquitin B [Source:MGI Symbol;Acc:MGI:98888]
ENSMUSG00000019518	419.895	420.568	447.632	449.148	490.009	390.065	478.304	386.352	455.69	406.062	399.028	394.703	Ap4m1	adaptor-related protein complex AP-4, mu 1 [Source:MGI Symbol;Acc:MGI:1337063]
ENSMUSG00000019528	4497.32	4867.28	4244.21	4375.21	3812.76	4583.8	4318.11	3865.47	3349.65	5184.52	4227.96	4301.39	Gyg	glycogenin [Source:MGI Symbol;Acc:MGI:1351614]
ENSMUSG00000019539	288.492	293.604	313.964	386.324	292.009	427.778	255.096	302.447	277.517	266.974	276.325	319.47	Rcn3	reticulocalbin 3, EF-hand calcium binding domain [Source:MGI Symbol;Acc:MGI:1277122]
ENSMUSG00000019558	1710.21	1447.19	1526.3	1275.24	863.548	1345.83	916.493	1095.64	812.036	1303.13	1236.7	1321.49	Slc6a8	solute carrier family 6 (neurotransmitter transporter, creatine), member 8 [Source:MGI Symbol;Acc:MGI:2147834]
ENSMUSG00000019564	136.342	147.794	142.994	118.148	92.3447	109.908	121.376	113.174	119.862	156.824	149.756	124.299	Arid3a	AT rich interactive domain 3A (BRIGHT-like) [Source:MGI Symbol;Acc:MGI:1328360]
ENSMUSG00000019577	45402	54161	58175.6	43476.4	57014.1	48401.5	61566.5	45902.7	57919.1	44903.9	45823.5	47627.2	Pdk4	pyruvate dehydrogenase kinase, isoenzyme 4 [Source:MGI Symbol;Acc:MGI:1351481]
ENSMUSG00000019578	565.129	521.742	494.26	586.05	461.724	561.392	580.137	544.405	563.674	598.358	595.161	479.75	Ubxn6	UBX domain protein 6 [Source:MGI Symbol;Acc:MGI:1913780]
ENSMUSG00000019579	811.138	670.528	724.293	860.79	832.767	906.201	943.237	898.561	910.3	853.196	977.765	936.602	Mydgf	myeloid derived growth factor [Source:MGI Symbol;Acc:MGI:2156020]
ENSMUSG00000019590	57.3033	71.4172	94.2928	107.833	111.479	127.148	97.7181	125.857	92.8658	92.414	196.133	124.299	Cyb561	cytochrome b-561 [Source:MGI Symbol;Acc:MGI:103253]
ENSMUSG00000019647	997.868	1170.45	1380.2	1383.08	1321.11	947.147	882.549	963.929	945.935	673.969	684.049	635.668	Sema6a	sema domain, transmembrane domain (TM), and cytoplasmic domain, (semaphorin) 6A [Source:MGI Symbol;Acc:MGI:1203727]
ENSMUSG00000019659	593.781	587.208	607.204	572.922	586.514	643.284	549.279	607.822	536.678	532.081	677.286	628.036	Ccdc12	coiled-coil domain containing 12 [Source:MGI Symbol;Acc:MGI:1919904]
ENSMUSG00000019689	3091.41	2677.15	2576.99	2691.14	2503.29	2815.58	2712.45	2503.48	2368.08	2331.82	2854.07	2684.42	Fmc1	formation of mitochondrial complex V assembly factor 1 [Source:MGI Symbol;Acc:MGI:1913367]
ENSMUSG00000019699	439.655	416.6	501.514	498.845	555.732	474.112	383.672	574.65	543.157	462.07	465.694	508.099	Akt3	thymoma viral proto-oncogene 3 [Source:MGI Symbol;Acc:MGI:1345147]
ENSMUSG00000019710	1497.79	1375.77	1452.73	1482.47	1575.68	1438.5	1592.29	1559.07	1566.84	1403.95	1550.7	1681.3	Mrpl24	mitochondrial ribosomal protein L24 [Source:MGI Symbol;Acc:MGI:1914957]
ENSMUSG00000019715	864.489	910.569	857.961	806.404	954.229	873.875	819.804	817.583	783.96	862.531	787.429	805.761	Gle1	GLE1 RNA export mediator (yeast) [Source:MGI Symbol;Acc:MGI:1921662]
ENSMUSG00000019718	1331.81	1118.87	1029.97	1174.91	1194.66	1144.33	1047.13	683.921	835.792	904.537	792.26	849.375	L3hypdh	L-3-hydroxyproline dehydratase (trans-) [Source:MGI Symbol;Acc:MGI:1914467]
ENSMUSG00000019726	681.712	726.075	614.458	588.863	554.068	619.578	787.917	687.824	520.48	520.879	469.559	425.233	Lyst	lysosomal trafficking regulator [Source:MGI Symbol;Acc:MGI:107448]
ENSMUSG00000019731	1282.41	1313.28	1191.61	1310.88	1080.68	1146.49	1293.99	1333.7	1336.84	1493.56	1313.03	1295.32	Slc35e1	solute carrier family 35, member E1 [Source:MGI Symbol;Acc:MGI:2142403]
ENSMUSG00000019732	229.213	263.847	213.454	298.182	277.866	265.072	239.667	266.349	329.35	264.173	215.456	257.32	Calr3	calreticulin 3 [Source:MGI Symbol;Acc:MGI:1920566]
ENSMUSG00000019734	133.378	92.2472	99.4738	127.524	94.0086	82.9696	33.9442	77.0753	56.1514	51.3411	76.3275	86.1369	Tmc4	transmembrane channel-like gene family 4 [Source:MGI Symbol;Acc:MGI:2669035]
ENSMUSG00000019737	24.6997	22.8138	18.6513	34.6941	19.9664	44.1786	24.6867	39.0255	58.3111	44.8068	36.7145	25.0778	Syne4	spectrin repeat containing, nuclear envelope family member 4 [Source:MGI Symbol;Acc:MGI:2141950]
ENSMUSG00000019738	1011.7	937.35	877.649	960.184	996.658	1140.02	1030.67	960.026	924.338	893.336	1226.07	1021.65	Polr2i	polymerase (RNA) II (DNA directed) polypeptide I [Source:MGI Symbol;Acc:MGI:1917170]
[truncated: 27,069 more rows]
