# Supplementary material for: Purinergic adipocyte-macrophage crosstalk promotes degeneration of thermogenic brown adipose tissue
Source: EMBO Rep. 2025 Nov 19;26(24):6460–93. doi: 10.1038/s44319-025-00642-y (PMC12715258; doi:10.1038/s44319-025-00642-y)
Supplement: Supplementary file 11 — Source data Fig. 6 [file 44319_2025_642_MOESM11_ESM.zip › Figure 6/6G/6G.xlsx]

## Sheet: 6G
		P2rx4-/- control						P2rx4-/- P2X7-nanobody
UCP1		1.04086	0.819462	0.985773	0.704296	1.00573	1.44388	1.61347	1.31299	1.39861	1.41335	1.49639	1.22163
