# Supplementary material for: Purinergic adipocyte-macrophage crosstalk promotes degeneration of thermogenic brown adipose tissue
Source: EMBO Rep. 2025 Nov 19;26(24):6460–93. doi: 10.1038/s44319-025-00642-y (PMC12715258; doi:10.1038/s44319-025-00642-y)
Supplement: Supplementary file 11 — Source data Fig. 6 [file 44319_2025_642_MOESM11_ESM.zip › Figure 6/6I/6I.xlsx]

## Sheet: 6I
	P2x4-/-						P2x4-/- + P2X7-inh. NB
CE	4.282	4.221	5.712	4.958	5.417	4.955	2.612	3.245	3.023	2.972	2.442	3.226
DAG	30.502	35.127	41.561	22.737	23.364	22.999	15.521	22.395	26.227	16.769	12.542	19.408
FFA	67.329	38.265	71.555	59.702	66.187	70.574	50.802	68.2	75.81	49.119	38.468	37.381
LPC	4.662	1.778	3.124	3.023	4.506	4.521	4.049	4.868	4.936	4.507	3.315	2.312
PC	54.684	27.264	46.056	52.077	69.241	67.003	65.288	77.618	82.587	74.562	65.691	49.389
PE	64.653	31.043	59.42	62.12	79.919	71.777	80.204	86.15	92.238	91.41	79.402	53.923
SM	4.519	4.553	5.305	5.447	6.09	4.999	7.726	6.397	5.331	6.757	5.757	6.264
TAG	2808.7	3071.01	3110.47	2635.62	2276.13	2303.86	1402	1781.34	1839.87	1867.67	1300.1	1757.28
