# Supplementary material for: Purinergic adipocyte-macrophage crosstalk promotes degeneration of thermogenic brown adipose tissue
Source: EMBO Rep. 2025 Nov 19;26(24):6460–93. doi: 10.1038/s44319-025-00642-y (PMC12715258; doi:10.1038/s44319-025-00642-y)
Supplement: Supplementary file 11 — Source data Fig. 6 [file 44319_2025_642_MOESM11_ESM.zip › Figure 6/6J/6J.xlsx]

## Sheet: 6J
	log2FC	-log10(adj. p-value)
CE(18:1)	-0.284335	5.50955
TAG51:1-FA15:0	-0.228653	4.8875
TAG52:2-FA14:0	-0.20717	4.86096
TAG54:1-FA20:1	-0.188125	4.78849
TAG53:1-FA17:0	-0.238707	4.74374
TAG51:1-FA18:0	-0.247982	4.50262
TAG54:2-FA18:0	-0.305024	4.34295
TAG54:2-FA16:0	-0.139351	4.25776
TAG52:2-FA16:0	-0.230663	4.23943
TAG53:1-FA18:0	-0.267977	4.19488
TAG49:1-FA18:1	-0.232513	4.1833
CER(24:0)	0.235733	4.17538
TAG51:1-FA18:1	-0.229019	4.16586
TAG52:2-FA18:0	-0.22097	4.16141
TAG48:1-FA12:0	-0.341517	4.15252
CE(18:2)	-0.178466	4.14565
TAG54:2-FA18:2	-0.210569	4.14039
TAG54:2-FA18:1	-0.31374	4.03681
TAG58:8-FA22:6	-0.279567	4.03423
TAG54:3-FA18:1	-0.263052	4.02696
TAG52:2-FA18:1	-0.24835	3.9958
TAG54:2-FA20:1	-0.161433	3.9334
TAG54:3-FA18:0	-0.22068	3.92466
TAG52:2-FA20:1	-0.207033	3.85178
TAG54:3-FA18:2	-0.210739	3.85175
TAG47:1-FA18:1	-0.246972	3.81518
TAG56:8-FA18:1	-0.223236	3.80711
TAG54:1-FA18:1	-0.322249	3.79906
TAG51:0-FA18:0	-0.256826	3.7802
TAG49:0-FA18:0	-0.252902	3.77617
TAG48:2-FA12:0	-0.277671	3.77406
TAG52:1-FA18:1	-0.280537	3.76522
TAG58:8-FA18:1	-0.264028	3.75672
PE(P-18:2/22:6)	0.316438	3.73466
TAG54:1-FA18:0	-0.329402	3.707
TAG58:9-FA18:1	-0.190557	3.70611
TAG54:2-FA20:0	-0.140473	3.69569
TAG50:2-FA14:0	-0.272045	3.68121
TAG52:2-FA18:2	-0.176245	3.65941
TAG54:3-FA18:3	-0.23869	3.65529
TAG52:1-FA16:0	-0.262658	3.64196
TAG56:3-FA20:2	-0.213949	3.63823
CE(18:0)	-0.288245	3.56503
TAG49:1-FA14:0	-0.24917	3.55512
TAG53:2-FA17:0	-0.216259	3.54282
TAG53:2-FA18:1	-0.230304	3.5113
TAG52:1-FA18:0	-0.281846	3.49447
TAG54:1-FA16:0	-0.191928	3.49267
TAG55:1-FA18:1	-0.23023	3.4763
TAG52:7-FA18:1	-0.217943	3.45092
CER(24:1)	0.152416	3.39618
TAG56:2-FA20:0	-0.274879	3.36692
CER(22:0)	0.25529	3.34806
TAG54:0-FA18:0	-0.339154	3.3105
TAG51:0-FA17:0	-0.225115	3.3065
TAG52:2-FA20:0	-0.185791	3.30359
TAG53:1-FA18:1	-0.238241	3.29476
CE(16:0)	-0.23806	3.28492
DAG(18:0/18:1)	-0.304496	3.26504
DAG(18:1/20:1)	-0.216097	3.2556
TAG56:8-FA16:0	-0.154067	3.24896
TAG58:9-FA22:6	-0.200317	3.24747
TAG57:2-FA18:1	-0.179051	3.22576
TAG54:3-FA20:2	-0.163132	3.22377
TAG51:2-FA18:1	-0.222359	3.18996
TAG54:3-FA16:1	-0.195751	3.18073
TAG55:1-FA16:0	-0.16492	3.1755
TAG56:1-FA18:1	-0.289618	3.13507
TAG47:2-FA18:1	-0.219935	3.13391
TAG45:1-FA18:1	-0.222733	3.13258
TAG52:3-FA18:0	-0.239866	3.13215
PE(16:0/22:4)	0.203104	3.11741
TAG58:7-FA18:0	-0.306097	3.11267
TAG52:3-FA18:1	-0.20255	3.10912
PC(16:0/22:6)	0.470867	3.09328
TAG50:1-FA14:0	-0.317882	3.08817
TAG56:2-FA18:0	-0.210087	3.07619
TAG49:0-FA15:0	-0.205013	3.0524
PC(16:0/22:4)	0.237573	3.04358
TAG54:4-FA18:3	-0.22914	3.03716
TAG56:2-FA20:1	-0.210613	3.03231
TAG58:5-FA18:1	-0.194979	3.02314
TAG49:2-FA18:1	-0.246283	3.00109
TAG58:7-FA22:6	-0.321245	3.00002
PC(16:0/22:5)	0.401357	2.96574
TAG52:0-FA18:0	-0.302802	2.9618
TAG52:0-FA16:0	-0.269543	2.96114
PC(18:0/22:6)	0.399216	2.95524
TAG56:7-FA18:0	-0.257648	2.92827
TAG56:4-FA20:3	-0.181676	2.9156
TAG54:2-FA20:2	-0.183318	2.90986
TAG51:2-FA15:0	-0.196863	2.88795
TAG50:2-FA18:0	-0.253665	2.86872
PC(18:0/22:4)	0.213396	2.85661
PC(18:1/22:6)	0.290574	2.8474
TAG54:4-FA18:1	-0.189708	2.83506
TAG54:1-FA20:0	-0.219719	2.79003
TAG56:6-FA20:4	-0.235476	2.77967
TAG51:1-FA17:0	-0.208584	2.71752
TAG58:7-FA22:5	-0.288232	2.702
TAG58:7-FA18:1	-0.224332	2.69898
TAG52:2-FA16:1	-0.330783	2.68268
TAG56:6-FA20:5	-0.300078	2.67338
TAG46:3-FA18:1	-0.253842	2.67328
TAG50:3-FA14:0	-0.17872	2.67107
TAG54:7-FA18:1	-0.260137	2.66217
DAG(18:1/18:1)	-0.242445	2.66131
PE(18:0/18:0)	0.188969	2.65681
PC(18:0/22:5)	0.336652	2.65407
TAG52:3-FA20:0	-0.17272	2.63424
TAG56:5-FA20:4	-0.23929	2.63106
TAG56:4-FA20:2	-0.171728	2.62856
TAG52:3-FA16:1	-0.292679	2.62161
TAG56:7-FA22:6	-0.260218	2.6194
TAG50:3-FA18:0	-0.275022	2.61019
SM(16:0)	0.100567	2.59771
TAG58:6-FA18:1	-0.235745	2.5753
TAG50:3-FA18:1	-0.226607	2.54995
TAG48:2-FA18:0	-0.24682	2.54655
TAG56:5-FA18:0	-0.17568	2.53763
TAG50:0-FA14:0	-0.323591	2.51788
TAG50:2-FA18:1	-0.283757	2.51429
TAG50:4-FA14:1	-0.222298	2.51298
TAG54:0-FA16:0	-0.210085	2.51022
TAG56:4-FA18:0	-0.16435	2.50319
PC(16:0/20:4)	0.356042	2.49831
TAG52:3-FA18:2	-0.165046	2.49526
TAG58:6-FA22:5	-0.329144	2.49469
TAG49:1-FA17:0	-0.248418	2.49438
TAG52:1-FA20:1	-0.161952	2.48983
TAG58:6-FA22:4	-0.220414	2.47262
CE(14:0)	-0.269879	2.46466
PE(P-18:1/22:6)	0.217066	2.46199
TAG54:4-FA18:2	-0.182544	2.4586
TAG50:3-FA14:1	-0.342715	2.44805
TAG56:6-FA22:5	-0.252459	2.40626
PC(18:1/20:4)	0.168677	2.40574
TAG54:4-FA22:1	-0.183669	2.39732
TAG56:7-FA16:1	-0.239233	2.37241
TAG50:1-FA18:0	-0.324757	2.37142
TAG52:4-FA18:0	-0.255752	2.36915
TAG50:1-FA18:1	-0.236073	2.36869
TAG56:8-FA22:6	-0.202595	2.35875
PE(18:2/22:6)	0.305474	2.35752
PE(O-18:0/22:6)	0.246446	2.35416
TAG48:3-FA12:0	-0.178375	2.35188
TAG52:3-FA22:1	-0.18002	2.34879
TAG56:7-FA16:0	-0.232928	2.33637
TAG56:3-FA18:1	-0.177245	2.33282
TAG50:4-FA18:1	-0.226932	2.33221
TAG52:3-FA16:0	-0.158606	2.30677
TAG44:2-FA18:1	-0.328819	2.29734
CER(20:0)	0.15599	2.2966
TAG49:0-FA16:0	-0.204066	2.27858
TAG56:3-FA20:0	-0.150683	2.27064
TAG47:1-FA14:0	-0.21777	2.26592
TAG52:1-FA16:1	-0.339808	2.26414
TAG52:1-FA20:0	-0.262423	2.2621
TAG56:4-FA20:4	-0.247464	2.26041
TAG56:6-FA18:1	-0.181196	2.25642
PE(18:0/22:6)	0.256293	2.25182
TAG55:2-FA18:1	-0.220875	2.25151
TAG42:1-FA18:1	-0.386485	2.25045
TAG56:9-FA22:6	-0.21492	2.24103
TAG49:2-FA14:0	-0.203363	2.23443
TAG56:8-FA16:1	-0.246865	2.23188
PE(O-16:0/22:6)	0.24576	2.22971
TAG56:5-FA18:1	-0.14134	2.21752
TAG46:1-FA18:0	-0.348118	2.19899
TAG52:3-FA20:1	-0.138378	2.19405
TAG48:3-FA18:1	-0.222766	2.19132
PE(P-16:0/22:6)	0.244585	2.19109
PC(18:0/20:4)	0.253684	2.19034
TAG56:7-FA20:5	-0.303279	2.16816
TAG52:8-FA16:1	-0.278819	2.16492
PE(O-16:0/22:5)	0.209544	2.16201
TAG56:7-FA18:1	-0.203478	2.14768
TAG50:1-FA16:0	-0.207626	2.14733
PE(P-18:0/22:6)	0.210783	2.13438
TAG58:2-FA18:1	-0.206778	2.12856
TAG52:3-FA14:0	-0.122485	2.11621
PC(18:0/20:5)	0.305718	2.10359
TAG51:1-FA16:0	-0.217292	2.10358
TAG53:5-FA20:4	-0.217669	2.09972
TAG51:0-FA16:0	-0.230566	2.09495
TAG56:5-FA20:3	-0.15078	2.09084
TAG44:1-FA18:1	-0.299414	2.08263
TAG47:1-FA16:1	-0.246191	2.08218
TAG49:1-FA15:0	-0.185814	2.07188
TAG56:6-FA18:0	-0.207407	2.05557
TAG53:0-FA16:0	-0.219609	2.05503
TAG56:3-FA20:1	-0.159995	2.05344
TAG51:4-FA20:4	-0.203208	2.04955
TAG46:2-FA18:1	-0.30083	2.04681
TAG58:6-FA18:0	-0.245261	2.03969
TAG49:1-FA16:0	-0.197302	2.03675
CE(16:1)	-0.232604	2.03576
TAG54:5-FA18:3	-0.212191	2.0322
TAG56:6-FA22:6	-0.300173	2.03095
TAG51:2-FA16:1	-0.266237	2.02662
TAG46:1-FA12:0	-0.263372	2.02404
TAG45:0-FA14:0	-0.206585	2.01811
TAG50:2-FA14:1	-0.387909	2.01176
TAG47:0-FA16:0	-0.190706	1.99937
TAG54:8-FA22:6	-0.221038	1.99934
TAG52:7-FA16:0	-0.250284	1.99841
DAG(16:0/16:0)	-0.351444	1.99463
TAG56:3-FA18:2	-0.132525	1.99046
TAG48:4-FA18:1	-0.139382	1.98706
TAG47:1-FA16:0	-0.216268	1.98587
TAG50:0-FA16:0	-0.228692	1.98064
PC(18:2/22:6)	0.449482	1.97312
PE(16:0/22:6)	0.367892	1.96654
TAG52:4-FA18:1	-0.213849	1.93633
TAG49:0-FA17:0	-0.207312	1.92612
TAG47:1-FA15:0	-0.210427	1.92118
TAG56:5-FA22:4	-0.192996	1.92104
TAG50:0-FA18:0	-0.260699	1.91857
TAG55:7-FA22:6	-0.124181	1.91259
TAG46:0-FA12:0	-0.280918	1.90451
PC(18:1/22:4)	0.176359	1.90446
TAG52:3-FA18:3	-0.220239	1.90338
TAG58:6-FA20:4	-0.138012	1.90138
PE(O-16:0/22:4)	0.122052	1.89257
TAG56:5-FA22:5	-0.260213	1.89084
TAG52:4-FA16:1	-0.21071	1.89035
TAG60:10-FA22:5	-0.226178	1.87145
TAG54:5-FA20:4	-0.222488	1.86768
PE(18:0/22:4)	0.115462	1.86731
TAG52:3-FA20:2	-0.165965	1.85988
TAG49:1-FA16:1	-0.246397	1.8546
TAG47:2-FA14:0	-0.172652	1.84298
SM(14:0)	0.111797	1.83152
TAG54:3-FA20:3	-0.162642	1.829
CER(16:0)	0.236076	1.8251
PE(O-18:0/22:5)	0.212481	1.82326
PC(16:0/20:3)	0.236923	1.82283
TAG56:4-FA16:0	-0.141608	1.81728
TAG56:4-FA22:4	-0.223272	1.81163
TAG44:0-FA18:0	-0.281959	1.80067
TAG53:1-FA16:0	-0.246252	1.80031
TAG49:2-FA16:1	-0.246902	1.79912
TAG47:0-FA14:0	-0.204536	1.79671
DAG(16:0/18:1)	-0.232473	1.78102
TAG50:3-FA18:2	-0.185712	1.77941
TAG48:1-FA14:0	-0.245195	1.77648
TAG48:1-FA18:1	-0.256385	1.77457
PE(P-18:0/22:5)	0.17571	1.76518
TAG54:4-FA18:0	-0.15987	1.75892
DAG(16:0/18:0)	-0.322396	1.75656
TAG56:5-FA16:0	-0.170019	1.74984
TAG52:6-FA16:0	-0.261893	1.74846
TAG55:5-FA20:4	-0.170571	1.74664
TAG54:5-FA18:0	-0.217569	1.74212
TAG50:2-FA16:1	-0.268986	1.73874
PE(18:1/22:6)	0.23697	1.72661
TAG55:3-FA18:1	-0.198833	1.72284
TAG50:1-FA16:1	-0.293358	1.71788
PE(P-18:1/22:5)	0.16987	1.71483
TAG54:7-FA22:6	-0.275972	1.71281
TAG40:0-FA16:0	-0.314965	1.70589
TAG47:2-FA16:1	-0.251921	1.69412
TAG47:1-FA17:0	-0.217169	1.67868
TAG54:6-FA20:5	-0.24096	1.67647
TAG48:2-FA18:1	-0.287355	1.66864
TAG54:4-FA16:1	-0.145427	1.66537
TAG52:6-FA18:1	-0.216542	1.66441
TAG42:1-FA16:0	-0.309811	1.65908
TAG45:1-FA16:0	-0.174182	1.65851
TAG48:1-FA18:0	-0.33046	1.65801
TAG50:1-FA20:1	-0.177646	1.65378
TAG58:8-FA22:5	-0.228068	1.63889
TAG51:2-FA16:0	-0.188022	1.63682
TAG49:2-FA17:0	-0.173969	1.63366
PC(18:0/20:3)	0.172355	1.63152
TAG54:4-FA20:4	-0.207307	1.62596
TAG58:3-FA18:1	-0.129911	1.6196
DAG(18:0/18:2)	-0.156975	1.61726
TAG53:4-FA20:4	-0.207595	1.61311
TAG56:3-FA18:0	-0.131595	1.59203
TAG54:4-FA20:3	-0.137611	1.59134
TAG48:0-FA14:0	-0.25709	1.58852
TAG58:9-FA18:2	-0.15209	1.58508
TAG56:6-FA16:0	-0.181863	1.58293
TAG47:2-FA18:2	-0.156267	1.57674
TAG54:7-FA16:1	-0.234451	1.5687
TAG54:6-FA22:5	-0.246814	1.5559
PE(P-16:0/22:5)	0.193278	1.5496
PE(17:0/22:6)	0.201104	1.54916
TAG54:7-FA20:5	-0.334321	1.54847
PE(18:2/22:4)	0.213567	1.54636
TAG52:7-FA20:5	-0.362692	1.53281
TAG44:2-FA16:0	-0.241783	1.53237
PC(17:0/18:1)	0.115504	1.52847
TAG45:0-FA16:0	-0.181128	1.5234
DAG(15:0/18:1)	-0.166763	1.52299
TAG51:3-FA16:1	-0.227967	1.5204
TAG50:5-FA18:1	-0.172997	1.51742
PE(O-18:0/20:4)	0.13391	1.51716
TAG52:5-FA18:1	-0.228131	1.50539
TAG56:7-FA22:5	-0.205276	1.50376
TAG42:2-FA18:2	-0.318285	1.50343
PE(P-16:0/22:4)	0.0940743	1.49767
DAG(18:1/20:2)	-0.173849	1.49491
PC(14:0/20:4)	0.329251	1.49317
TAG48:0-FA18:0	-0.270797	1.4844
TAG52:4-FA18:3	-0.20817	1.47735
TAG52:4-FA22:1	-0.172145	1.46686
TAG52:0-FA20:0	-0.179408	1.46637
SM(22:0)	0.0922204	1.46523
PE(16:0/20:4)	0.229993	1.46353
PE(16:0/22:5)	0.378229	1.45785
TAG56:1-FA16:0	-0.133703	1.45696
TAG56:8-FA20:5	-0.293804	1.4446
TAG46:1-FA18:1	-0.241247	1.4323
SM(24:1)	0.0997813	1.42615
TAG50:2-FA16:0	-0.159154	1.42106
TAG50:3-FA16:1	-0.222154	1.41917
TAG46:3-FA18:2	-0.180961	1.40833
PE(18:0/22:5)	0.209661	1.4054
TAG44:2-FA18:2	-0.201843	1.40055
TAG49:3-FA16:1	-0.240203	1.40035
DAG(18:1/22:6)	-0.168954	1.39685
DAG(14:0/16:0)	-0.337562	1.38088
TAG47:0-FA17:0	-0.207174	1.37733
FFA(18:0)	-0.120158	1.37549
TAG54:4-FA20:2	-0.123147	1.37109
TAG54:6-FA22:6	-0.208267	1.36586
TAG50:4-FA18:3	-0.228932	1.35526
TAG56:8-FA22:5	-0.231655	1.35004
TAG54:8-FA20:5	-0.376375	1.34996
TAG58:10-FA22:6	-0.147453	1.34869
TAG46:0-FA18:0	-0.281913	1.34851
TAG54:5-FA20:5	-0.159998	1.34791
FFA(20:1)	-0.127975	1.34495
TAG49:2-FA16:0	-0.184611	1.34332
PC(18:2/20:4)	0.260445	1.33895
TAG48:2-FA14:0	-0.175113	1.33585
FFA(18:4)	-0.0824767	1.32599
TAG60:10-FA22:6	-0.152962	1.32356
TAG54:5-FA16:1	-0.144524	1.32307
CE(20:1)	-0.158658	1.32013
TAG45:1-FA15:0	-0.211695	1.31897
TAG52:6-FA20:5	-0.324206	1.31736
TAG48:1-FA16:0	-0.229261	1.30196
TAG48:3-FA18:2	-0.175409	1.29596
CE(20:0)	-0.26992	1.29429
DAG(16:1/18:0)	-0.320491	1.29379
TAG51:2-FA17:0	-0.162145	1.29133
CER(18:0)	0.247894	1.28857
TAG60:11-FA22:5	-0.165246	1.28732
TAG46:2-FA12:0	-0.178782	1.2848
LPC(20:4)	0.279857	1.27863
TAG54:7-FA22:5	-0.200744	1.27329
PC(14:0/18:2)	0.184962	1.26807
TAG52:2-FA20:2	-0.146851	1.26545
TAG56:2-FA16:0	-0.0642515	1.26494
TAG56:7-FA20:4	-0.15035	1.26292
TAG50:4-FA18:2	-0.144138	1.26179
TAG48:2-FA14:1	-0.27295	1.25794
TAG49:3-FA18:2	-0.158829	1.25094
PC(18:2/22:5)	0.297655	1.24372
TAG45:0-FA15:0	-0.178317	1.23694
PE(O-16:0/20:4)	0.101037	1.23374
TAG53:3-FA17:0	-0.142035	1.2266
DAG(16:1/18:1)	-0.240559	1.2265
DAG(14:0/18:1)	-0.226234	1.22592
TAG44:3-FA18:2	-0.219652	1.21243
PE(18:1/22:4)	0.084088	1.21205
TAG56:9-FA20:5	-0.334706	1.21148
TAG54:6-FA16:1	-0.196528	1.2086
TAG48:2-FA16:0	-0.176822	1.20442
FFA(18:1)	-0.121409	1.20332
TAG53:2-FA16:0	-0.216525	1.19154
TAG50:2-FA18:2	-0.135552	1.18826
PE(O-18:0/22:4)	0.141968	1.18659
PE(16:0/20:5)	0.29945	1.18572
PE(O-16:0/20:3)	0.139638	1.18128
SM(24:0)	0.120745	1.17754
TAG58:7-FA22:4	-0.143847	1.17266
TAG52:4-FA20:2	-0.113412	1.16992
DAG(12:0/18:1)	-0.181773	1.16537
TAG48:2-FA16:1	-0.264931	1.164
TAG54:4-FA16:0	-0.102637	1.16382
PE(18:2/22:5)	0.224669	1.16332
TAG49:3-FA18:3	-0.24196	1.16236
TAG58:8-FA18:2	-0.150887	1.15585
TAG54:6-FA18:1	-0.193807	1.15297
TAG52:5-FA20:4	-0.23785	1.1512
TAG49:3-FA16:0	-0.166989	1.15093
TAG47:2-FA15:0	-0.165357	1.148
TAG53:6-FA20:4	-0.151846	1.14705
TAG48:3-FA16:1	-0.217015	1.14639
TAG52:5-FA14:0	-0.163033	1.14376
TAG54:5-FA22:5	-0.191621	1.13417
TAG53:4-FA18:3	-0.210419	1.13121
TAG50:5-FA18:3	-0.211442	1.13047
TAG53:3-FA18:2	-0.145772	1.12976
TAG50:5-FA16:0	-0.191592	1.12915
TAG50:3-FA16:0	-0.177911	1.12572
TAG47:0-FA15:0	-0.148622	1.12251
TAG50:3-FA18:3	-0.212542	1.11861
TAG54:6-FA16:0	-0.150698	1.11665
TAG56:9-FA18:3	-0.177182	1.11361
LPE(22:6)	0.290322	1.11253
TAG51:3-FA17:0	-0.175678	1.11154
TAG48:3-FA14:1	-0.209843	1.111
TAG53:2-FA18:2	-0.141813	1.11065
FFA(20:0)	-0.157162	1.11046
PE(P-18:1/20:4)	0.0938604	1.11039
TAG50:4-FA16:0	-0.209388	1.11037
TAG51:3-FA18:3	-0.233219	1.10995
TAG48:1-FA14:1	-0.297024	1.10951
TAG51:4-FA16:1	-0.183741	1.10669
TAG54:5-FA22:4	-0.183735	1.1059
TAG48:2-FA18:2	-0.149428	1.10557
TAG56:4-FA18:1	-0.10386	1.10511
PE(P-18:0/20:4)	0.104255	1.09843
PE(18:0/20:4)	0.136777	1.09104
TAG54:8-FA18:2	-0.16179	1.08977
SM(20:0)	0.0907693	1.08947
LPE(18:3)	0.12363	1.08837
TAG46:3-FA12:0	-0.192515	1.08707
TAG56:8-FA18:3	-0.159171	1.08538
TAG48:4-FA14:1	-0.22187	1.08337
TAG48:3-FA14:0	-0.177092	1.08175
TAG54:5-FA18:1	-0.134144	1.08067
TAG50:4-FA16:1	-0.211912	1.07765
TAG48:4-FA18:2	-0.133627	1.07399
TAG48:4-FA18:3	-0.217722	1.06676
PE(P-18:1/18:3)	0.120889	1.06647
TAG51:3-FA18:2	-0.146353	1.06622
FFA(20:4)	0.0935394	1.06346
TAG48:5-FA18:3	-0.192742	1.05923
PE(O-18:0/20:5)	0.133911	1.05834
TAG52:7-FA22:6	-0.254708	1.05765
TAG54:6-FA20:4	-0.153796	1.05686
TAG54:5-FA16:0	-0.130937	1.05676
SM(26:1)	0.132623	1.05556
TAG58:7-FA18:2	-0.129089	1.05323
PE(16:0/20:3)	0.196278	1.05048
TAG48:1-FA16:1	-0.230432	1.05044
TAG58:10-FA18:2	-0.0864225	1.04793
PC(16:0/18:2)	0.126224	1.04657
TAG52:4-FA20:4	-0.205242	1.04593
TAG52:4-FA18:2	-0.137774	1.04496
TAG52:5-FA20:5	-0.196285	1.0429
TAG51:4-FA18:3	-0.201453	1.04152
TAG50:5-FA16:1	-0.241696	1.03462
TAG50:5-FA18:2	-0.154178	1.02109
TAG55:2-FA18:2	-0.0987619	1.01831
TAG55:3-FA18:2	-0.128373	1.01231
TAG49:2-FA18:2	-0.152473	1.01049
TAG56:6-FA22:4	-0.118155	1.01038
TAG51:2-FA18:2	-0.123595	1.0065
TAG48:3-FA16:0	-0.176986	1.00485
TAG55:4-FA18:1	-0.184644	1.00403
PE(P-16:0/20:4)	0.100322	1.004
TAG51:5-FA18:3	-0.240406	1.00313
TAG48:4-FA16:1	-0.206814	1.0024
TAG52:4-FA14:0	-0.120261	1.00205
TAG52:5-FA18:3	-0.211781	0.999745
TAG54:6-FA18:3	-0.183899	0.997767
TAG57:3-FA18:2	-0.0865056	0.996732
HCER(26:0)	0.145229	0.994762
TAG52:4-FA20:3	-0.144368	0.993671
TAG54:4-FA20:1	-0.118037	0.988988
TAG48:3-FA18:3	-0.202748	0.980046
TAG52:6-FA20:4	-0.178229	0.979106
TAG48:4-FA12:0	-0.131012	0.978946
TAG44:1-FA16:0	-0.236307	0.97215
PE(P-18:1/16:0)	0.148723	0.971397
TAG52:6-FA16:1	-0.227011	0.965206
SM(26:0)	0.0952142	0.964309
TAG52:5-FA16:1	-0.164034	0.962482
TAG60:12-FA22:6	-0.16171	0.958716
PE(18:1/18:2)	-0.160048	0.958334
TAG49:2-FA15:0	-0.149694	0.955407
TAG60:11-FA22:6	-0.151552	0.955258
TAG54:3-FA20:1	-0.0954325	0.954186
FFA(20:3)	0.10282	0.949178
TAG46:2-FA16:0	-0.17436	0.947399
TAG46:1-FA14:0	-0.22137	0.945573
TAG52:6-FA14:0	-0.180892	0.944533
TAG52:6-FA22:6	-0.223966	0.942589
TAG52:5-FA22:5	-0.172245	0.940695
TAG42:1-FA16:1	-0.230636	0.937836
TAG58:7-FA16:0	-0.0701472	0.936706
LPC(20:3)	0.178346	0.936532
TAG54:7-FA20:4	-0.164493	0.929611
CER(22:1)	0.143179	0.926073
TAG51:3-FA15:0	-0.130708	0.915363
TAG51:5-FA18:2	-0.189607	0.915091
TAG52:8-FA18:2	-0.130189	0.913443
TAG44:1-FA12:0	-0.201109	0.911687
TAG42:0-FA16:0	-0.211239	0.91136
DAG(18:1/18:2)	-0.118025	0.906524
PC(20:0/20:4)	0.174337	0.905719
TAG56:10-FA18:2	-0.127492	0.896944
PC(18:2/20:3)	0.169273	0.893339
TAG54:5-FA22:1	-0.12095	0.893335
PE(18:1/20:2)	-0.131376	0.885825
TAG46:2-FA18:2	-0.133978	0.882261
TAG52:6-FA18:2	-0.195095	0.876131
TAG52:6-FA18:3	-0.235992	0.873695
DAG(16:1/20:2)	-0.134896	0.864628
TAG46:3-FA16:0	-0.132273	0.863375
PE(18:0/20:5)	0.148351	0.861089
TAG46:4-FA18:2	-0.150137	0.857447
TAG53:3-FA16:0	-0.224958	0.854279
TAG50:5-FA14:0	-0.175872	0.853413
TAG46:3-FA16:1	-0.195926	0.852842
PC(16:0/16:0)	0.0955204	0.852704
PE(18:0/20:3)	0.113813	0.847648
TAG54:5-FA18:2	-0.114743	0.847314
TAG50:4-FA14:0	-0.113612	0.843999
PE(O-18:0/20:3)	0.0844944	0.84138
TAG48:4-FA14:0	-0.170158	0.835785
TAG54:3-FA16:0	-0.0857298	0.832856
PE(18:2/20:2)	-0.122589	0.828449
PE(18:1/22:5)	0.169052	0.8269
TAG54:5-FA20:2	-0.113579	0.826144
PC(16:0/18:3)	0.17913	0.824682
TAG48:4-FA16:0	-0.151705	0.824352
TAG49:3-FA15:0	-0.155013	0.824008
PE(16:0/18:3)	0.153763	0.823486
TAG52:5-FA16:0	-0.190794	0.818516
TAG46:3-FA18:3	-0.185755	0.818339
DAG(16:0/16:1)	-0.227047	0.815782
TAG48:0-FA16:0	-0.160216	0.815343
TAG52:4-FA20:0	-0.127242	0.815158
TAG52:4-FA22:4	-0.156347	0.811362
LPE(20:4)	0.160465	0.808987
TAG52:5-FA18:2	-0.15113	0.808739
PE(P-16:0/18:2)	-0.154848	0.807008
TAG46:1-FA16:0	-0.212639	0.806365
TAG53:4-FA18:2	-0.134413	0.80458
TAG58:10-FA20:4	-0.151724	0.804153
DAG(16:0/20:4)	-0.125305	0.792537
TAG56:8-FA18:2	-0.129901	0.791988
TAG44:2-FA12:0	-0.143696	0.785515
PC(16:0/20:5)	0.201824	0.783812
LPE(20:3)	0.155285	0.782871
LPC(22:6)	0.261187	0.781748
TAG44:2-FA16:1	-0.218393	0.781025
TAG50:2-FA20:2	-0.145606	0.776434
TAG56:7-FA18:3	-0.115198	0.775997
DAG(18:1/22:4)	-0.183044	0.774175
TAG55:7-FA15:0	-0.0415036	0.772662
TAG44:0-FA12:0	-0.185523	0.765983
PE(P-18:0/16:0)	0.069757	0.765575
TAG46:2-FA14:0	-0.154908	0.765541
CE(20:4)	0.101866	0.764968
TAG46:2-FA16:1	-0.237258	0.763493
PC(14:0/16:1)	0.224861	0.763223
TAG46:2-FA14:1	-0.241267	0.758441
PE(O-16:0/16:0)	0.102818	0.758228
DAG(14:0/14:0)	-0.234233	0.757561
PC(18:0/20:1)	-0.072481	0.756881
TAG58:10-FA22:5	-0.138955	0.753995
TAG50:5-FA20:4	-0.205393	0.75081
TAG46:1-FA16:1	-0.217422	0.747698
TAG51:4-FA18:2	-0.153869	0.745767
TAG55:5-FA18:1	-0.26702	0.737375
TAG56:7-FA22:4	-0.100428	0.730281
TAG56:5-FA20:2	-0.082166	0.72743
TAG58:9-FA22:5	-0.144663	0.718553
TAG50:4-FA20:4	-0.196289	0.712899
TAG55:4-FA18:2	-0.124451	0.711692
TAG53:4-FA16:0	-0.342033	0.710879
TAG54:4-FA22:4	-0.137844	0.710851
PC(17:0/18:2)	0.0847297	0.710254
PE(P-18:2/20:4)	0.0908587	0.702344
TAG56:7-FA18:2	-0.0962736	0.702055
HCER(16:0)	0.139057	0.701026
TAG56:9-FA20:4	-0.167927	0.700076
PE(18:0/18:2)	-0.0922924	0.696612
PC(16:0/12:0)	0.223899	0.696063
HCER(18:1)	0.135899	0.694779
FFA(12:0)	-0.0645955	0.691475
TAG52:4-FA16:0	-0.112794	0.688648
PE(17:0/20:4)	0.098944	0.685411
PE(P-18:0/22:4)	0.112359	0.684953
PC(18:0/14:0)	-0.0947876	0.68442
PE(P-18:0/20:5)	0.133182	0.680206
PE(P-16:0/20:5)	0.135115	0.673564
TAG46:3-FA14:1	-0.185104	0.668352
TAG52:3-FA20:3	-0.111883	0.667151
PC(14:0/18:1)	0.119285	0.660055
FFA(22:4)	0.072982	0.659616
TAG46:0-FA14:0	-0.169053	0.659184
TAG56:4-FA18:2	-0.078102	0.658573
PC(16:0/20:1)	0.0689148	0.65063
PC(18:1/22:5)	0.0684313	0.647915
PE(P-18:0/20:2)	-0.0668895	0.64584
TAG54:8-FA18:3	-0.227285	0.645578
TAG54:5-FA20:3	-0.0941232	0.63945
DAG(18:1/20:4)	-0.0855814	0.634488
PC(18:1/20:3)	0.0776637	0.632175
TAG50:6-FA20:4	-0.137025	0.625046
PC(20:0/18:2)	0.0850457	0.623649
PC(16:0/16:1)	0.129512	0.620534
TAG58:9-FA20:4	-0.113384	0.620156
TAG46:1-FA14:1	-0.208056	0.618552
TAG44:1-FA16:1	-0.197152	0.611522
PE(P-18:1/22:4)	0.112811	0.61028
DAG(16:1/18:2)	-0.125377	0.609173
PE(P-18:0/18:2)	-0.106074	0.600728
HCER(20:1)	0.190784	0.600274
PE(18:1/20:4)	0.0968423	0.597998
PC(18:2/16:1)	0.0973272	0.594295
TAG48:4-FA20:4	-0.183683	0.593147
DAG(16:0/18:2)	-0.103644	0.591892
TAG56:4-FA20:1	-0.0770251	0.591138
TAG52:5-FA20:3	-0.0908205	0.589802
TAG54:6-FA20:3	-0.109	0.589559
TAG54:7-FA18:3	-0.169021	0.575766
HCER(18:0)	0.208579	0.571832
TAG46:0-FA16:0	-0.153979	0.570786
DAG(16:1/16:1)	-0.197621	0.569653
DAG(14:0/16:1)	-0.205643	0.565102
PE(O-16:0/18:1)	0.0889047	0.562795
LPE(16:0)	0.101459	0.562117
PE(P-16:0/20:3)	0.0706475	0.558396
PC(16:0/20:2)	0.0985942	0.551529
PE(18:0/18:3)	0.08985	0.550838
TAG56:6-FA20:3	-0.0755263	0.548323
TAG46:3-FA14:0	-0.136238	0.543621
TAG54:7-FA18:2	-0.155124	0.542584
TAG40:0-FA14:0	-0.18016	0.536958
PE(P-18:1/20:3)	0.0626562	0.536708
PE(O-18:0/18:1)	0.128325	0.526193
PC(18:2/20:1)	0.0784751	0.525286
PC(12:0/16:1)	0.292245	0.524989
PE(P-18:0/20:3)	0.0626812	0.520616
TAG44:2-FA14:0	-0.131765	0.520549
DAG(14:1/18:1)	-0.154839	0.518567
SM(20:1)	0.0416541	0.511096
PE(18:1/20:5)	0.113328	0.503275
PC(18:0/20:2)	0.0691928	0.500837
SM(22:1)	0.0410592	0.498864
PC(18:0/18:0)	0.053025	0.493302
PE(16:0/20:1)	0.0662678	0.488729
PE(P-18:0/20:1)	0.0449161	0.483103
PE(O-18:0/18:3)	0.164811	0.478076
TAG58:6-FA16:0	-0.0506948	0.47765
DAG(15:0/18:2)	-0.109456	0.470252
FFA(17:0)	-0.0400783	0.468803
LCER(18:1)	-0.0412343	0.467566
TAG44:1-FA14:0	-0.168449	0.466646
TAG53:4-FA17:0	-0.0988355	0.466502
PE(P-18:1/18:0)	0.130668	0.466007
PE(18:2/18:2)	-0.0965526	0.457002
PE(16:0/18:1)	0.0700865	0.453736
DAG(16:0/22:6)	-0.105691	0.453734
TAG56:8-FA20:4	-0.0954349	0.446933
TAG44:0-FA16:0	-0.142656	0.443226
PE(17:0/18:1)	0.0485806	0.438777
FFA(22:1)	-0.0560033	0.437436
TAG42:1-FA14:0	-0.153241	0.436903
PE(18:1/14:1)	0.0983145	0.436309
TAG42:1-FA12:0	-0.141643	0.433826
SM(18:0)	0.0454133	0.433546
TAG56:6-FA18:3	-0.0870902	0.432543
PC(16:0/18:1)	0.0633158	0.42901
LPC(16:0)	0.068571	0.427316
TAG56:6-FA18:2	-0.0591057	0.426625
TAG55:5-FA18:2	-0.127309	0.425589
TAG54:8-FA20:4	-0.0863766	0.42254
LCER(18:0)	0.0894195	0.418114
PC(16:0/14:0)	0.082177	0.416573
FFA(15:0)	-0.0427433	0.413135
FFA(22:6)	0.0642466	0.406758
PC(18:0/12:0)	0.0788532	0.404158
PE(P-18:1/20:5)	0.0674039	0.402027
PE(P-18:1/16:1)	0.0920271	0.400298
TAG50:5-FA20:5	-0.0750672	0.394954
PC(18:0/18:3)	0.070772	0.392731
PC(18:1/18:3)	0.0632884	0.388179
TAG51:4-FA15:0	-0.0910235	0.382462
TAG44:1-FA14:1	-0.157582	0.382294
TAG58:7-FA20:4	-0.0600571	0.376537
DAG(18:2/22:4)	-0.0856977	0.373496
TAG54:6-FA18:2	-0.0862552	0.371546
FFA(20:2)	-0.0355554	0.367762
PE(18:2/16:1)	-0.0692075	0.349637
DAG(14:0/18:2)	-0.071226	0.349138
TAG58:8-FA20:4	-0.0429232	0.336791
TAG44:0-FA14:0	-0.123197	0.336549
PC(18:2/18:3)	0.0830103	0.331987
FFA(16:0)	-0.05232	0.331414
FFA(16:1)	-0.0855515	0.330309
PE(P-18:1/18:1)	0.121878	0.328916
PE(18:2/20:4)	0.0628574	0.326077
PE(P-16:0/18:0)	0.0503794	0.322745
LPE(20:2)	0.0419954	0.318838
LPE(17:0)	-0.050049	0.318053
HCER(20:0)	0.13846	0.315598
PC(18:2/22:4)	-0.0439721	0.315447
PE(P-16:1/18:1)	0.0869352	0.315365
TAG42:0-FA12:0	-0.117729	0.315252
PE(18:1/20:1)	-0.0608034	0.312368
PC(18:2/20:2)	0.074295	0.310102
PE(P-18:0/18:1)	0.120203	0.30586
PE(14:0/20:4)	0.0912149	0.305248
TAG48:5-FA18:2	-0.0513505	0.30448
HCER(22:0)	0.128621	0.301627
PE(P-16:0/18:1)	0.0590945	0.29088
PE(P-18:0/18:0)	0.087459	0.29044
PE(P-18:1/20:1)	0.0452906	0.288266
LPC(20:2)	0.0527029	0.282427
PE(16:0/16:1)	0.0941971	0.280854
HCER(22:1)	0.116441	0.280205
LPE(16:1)	0.0760577	0.271782
TAG40:0-FA12:0	-0.0810574	0.268079
TAG50:3-FA20:3	-0.0773325	0.264945
PE(14:0/18:1)	0.0672294	0.262189
FFA(14:1)	-0.0674014	0.258598
TAG58:8-FA20:3	-0.0351919	0.256725
PE(18:0/20:2)	-0.0282467	0.253719
DAG(14:1/16:0)	-0.116095	0.251243
TAG50:4-FA20:3	-0.0717548	0.250832
LCER(16:0)	0.0347451	0.250078
HCER(24:1)	0.110424	0.245505
TAG42:2-FA12:0	-0.0877223	0.24433
HCER(24:0)	0.113428	0.24222
PC(20:0/18:1)	0.0522309	0.241438
FFA(24:0)	-0.0241602	0.240355
PC(18:0/18:2)	0.0303402	0.237282
PC(16:0/18:0)	0.0345598	0.233456
DAG(18:2/22:5)	-0.115665	0.221563
FFA(14:0)	-0.0537183	0.219665
LPC(17:0)	0.0366238	0.216768
TAG42:0-FA14:0	-0.0904904	0.212093
LPC(18:2)	0.0447764	0.210205
HCER(26:1)	0.0571341	0.202811
LPC(16:1)	0.0629192	0.201024
DAG(18:1/22:5)	-0.108386	0.192612
TAG56:5-FA18:2	-0.0358793	0.190111
PE(P-18:0/16:1)	0.0374587	0.188822
TAG56:3-FA16:0	-0.0152491	0.18532
PE(16:0/20:2)	0.0326622	0.183052
FFA(18:3)	-0.0374621	0.179639
FFA(22:0)	-0.0322072	0.179107
DAG(16:0/22:5)	-0.121844	0.168614
PE(P-18:0/18:3)	0.0354302	0.16794
LPE(18:0)	0.0262371	0.165572
PC(18:0/18:1)	-0.0257485	0.163083
CER(20:1)	0.0413495	0.160999
PE(P-18:2/18:2)	0.0307339	0.15929
PC(18:1/18:1)	-0.0309497	0.15564
PE(18:2/20:1)	-0.0364612	0.152427
PE(18:1/20:3)	0.0326331	0.148236
FFA(24:1)	-0.0167131	0.148123
PE(O-18:0/18:2)	-0.0276864	0.139976
PE(18:0/16:1)	-0.0326914	0.137546
PE(O-16:0/18:2)	-0.0333028	0.135768
PE(P-16:0/20:2)	-0.0156586	0.130502
PE(18:2/18:3)	-0.0315187	0.129462
PC(18:1/18:2)	0.0252065	0.127371
PE(P-16:0/18:3)	-0.0263656	0.122697
DAG(20:0/20:0)	0.0351783	0.121007
FFA(20:5)	0.0149414	0.116278
SM(18:1)	0.0156202	0.112433
PC(18:1/16:1)	0.0310711	0.107596
PE(16:0/16:0)	-0.0346078	0.104667
FFA(22:5)	0.0171008	0.102898
PE(P-16:0/16:1)	-0.0258132	0.100738
PE(O-16:0/20:5)	0.0249195	0.10053
TAG56:6-FA20:2	-0.0194552	0.0964411
PE(O-18:0/18:0)	0.016939	0.0951494
TAG56:7-FA20:3	-0.0227131	0.0936182
DAG(18:2/20:4)	-0.0191966	0.0922877
TAG56:5-FA20:1	-0.0213993	0.0912407
DAG(12:0/18:2)	-0.0174134	0.0883005
FFA(22:2)	-0.0136662	0.0848662
PE(18:0/20:1)	-0.0129719	0.0824206
LPE(20:1)	-0.0212395	0.0738247
DAG(18:0/22:6)	0.0129219	0.072828
PE(P-18:1/18:2)	0.0159174	0.0724269
PC(18:1/20:1)	-0.00769856	0.0722355
PE(O-16:0/16:1)	0.0203316	0.0695491
PE(O-18:0/16:1)	0.0165038	0.0689496
PE(P-16:0/20:1)	0.0113294	0.0684836
PE(16:0/18:2)	-0.0122821	0.0626963
CE(22:6)	-0.00884091	0.0624046
PC(18:1/20:2)	0.0108218	0.0621022
PE(18:1/16:1)	0.0140261	0.0611574
PE(18:2/20:3)	-0.0150179	0.0567703
PE(P-16:0/16:0)	-0.0100281	0.0539811
PC(12:0/18:1)	0.012672	0.0460028
PC(18:0/16:1)	0.0115851	0.045858
LPE(18:2)	0.0123443	0.0444087
PC(18:2/18:2)	0.0115522	0.0440568
PE(14:0/18:2)	0.0106398	0.0435843
PE(18:0/18:1)	0.00753781	0.0391586
LPE(18:1)	-0.00885402	0.0386064
PE(18:0/16:0)	-0.00901493	0.0384451
DAG(16:1/20:4)	-0.0156932	0.036794
DAG(12:0/16:0)	-0.0150109	0.0363432
PE(O-18:0/16:0)	0.00551898	0.0307523
LPC(18:1)	0.00708281	0.0279733
PE(18:1/18:1)	-0.00307118	0.0131412
PE(17:0/18:2)	0.00249061	0.0113508
PE(18:2/14:1)	-0.00308767	0.0103996
DAG(18:2/22:6)	-0.00261683	0.00993722
PE(18:1/18:3)	-0.00229683	0.00823856
LPC(18:0)	-0.00075092	0.00500296
FFA(18:2)	-0.00028323	0.00135519
CE(12:0)
CE(14:1)
CE(15:0)
CE(17:0)
CE(18:3)
CE(18:4)
CE(20:2)
CE(20:3)
CE(20:5)
CE(22:0)
CE(22:1)
CE(22:2)
CE(22:4)	0.152715
CE(22:5)
CE(24:0)
CE(24:1)
CER(14:0)
CER(18:1)
CER(26:0)
CER(26:1)
DAG(12:0/18:0)
DAG(14:0/18:3)
DAG(14:0/20:0)
DAG(14:0/20:4)
DAG(14:0/22:6)
DAG(16:0/18:3)	-0.383152
DAG(16:0/20:3)	-0.337056
DAG(16:0/20:5)
DAG(16:1/18:3)
DAG(16:1/20:0)
DAG(16:1/22:6)	-0.153899
DAG(18:0/18:3)	-0.412004
DAG(18:1/20:3)	-0.359967
DAG(18:1/20:5)
DAG(18:2/18:3)	-0.245268
DAG(18:2/20:3)	-0.0887601
DAG(18:2/20:5)
DCER(14:0)
DCER(16:0)
DCER(18:0)
DCER(20:0)
DCER(22:0)
DCER(22:1)
DCER(24:0)
DCER(24:1)
DCER(26:0)
DCER(26:1)
HCER(14:0)
LCER(14:0)
LCER(20:0)
LCER(20:1)
LCER(22:0)
LCER(24:0)
LCER(24:1)
LCER(26:0)
LPC(14:0)
LPC(15:0)
LPC(18:3)	0.0605798
LPC(20:0)
LPC(20:1)	0.00671545
LPC(20:5)
LPC(22:4)
LPC(22:5)
LPE(20:0)
LPE(22:5)	0.169492
PC(12:0/18:2)
PC(14:0/20:3)
PC(14:0/22:4)
PC(14:0/22:5)
PC(14:0/22:6)
PC(15:0/18:1)
PC(15:0/18:2)	0.117819
PC(15:0/20:3)
PC(15:0/20:4)
PC(16:0/22:1)
PC(16:0/22:2)
PC(17:0/20:3)
PC(17:0/20:4)	0.253909
PC(17:0/20:5)
PC(17:0/22:6)
PC(18:0/20:0)
PC(18:1/20:5)
PC(18:2/20:5)
PC(20:0/14:1)
PE(14:0/20:3)
PE(14:0/22:6)
PE(16:0/14:0)	0.133727
PE(17:0/20:3)
PE(17:0/22:4)
PE(17:0/22:5)
PE(18:0/14:0)	0.0875256
PE(18:0/18:4)
PE(18:1/22:1)
PE(18:1/22:2)
PE(O-16:0/18:0)
PE(O-16:0/18:3)
PE(O-16:0/20:1)	0.1316
PE(O-16:0/20:2)
PE(O-18:0/20:1)
PE(O-18:0/20:2)
PE(P-14:0/18:1)	0.222542
PE(P-16:0/22:1)
PE(P-16:0/22:2)
PE(P-18:0/22:1)
PE(P-18:0/22:2)
PE(P-18:1/20:2)	0.0419278
PE(P-18:1/22:1)
PE(P-18:1/22:2)
TAG36:0-FA12:0
TAG38:0-FA12:0
TAG57:10-FA22:6
TAG58:10-FA20:5
