# Supplementary material for: Purinergic adipocyte-macrophage crosstalk promotes degeneration of thermogenic brown adipose tissue
Source: EMBO Rep. 2025 Nov 19;26(24):6460–93. doi: 10.1038/s44319-025-00642-y (PMC12715258; doi:10.1038/s44319-025-00642-y)
Supplement: Supplementary file 11 — Source data Fig. 6 [file 44319_2025_642_MOESM11_ESM.zip › Figure 6/6L/6L.xlsx]

## Sheet: 6L
	log2FC	-log10(adj. p-value)
TAG46:3-FA18:2	-0.257662	3.99322
CE(18:0)	-0.179215	3.93453
CE(17:0)	-0.247859	3.92539
TAG51:0-FA18:0	-0.465137	3.71091
TAG56:8-FA18:3	-0.185145	3.51638
TAG52:6-FA18:1	-0.362147	3.48494
CE(22:2)	-0.222842	3.43969
TAG53:1-FA18:0	-0.405099	3.19832
TAG53:4-FA20:4	-0.340072	3.19651
TAG55:5-FA20:4	-0.306441	3.15482
TAG52:7-FA16:0	-0.358613	3.10396
TAG53:1-FA18:1	-0.401468	3.05921
TAG51:1-FA18:0	-0.413842	3.05515
TAG46:2-FA18:1	-0.264034	2.93593
TAG54:8-FA20:4	-0.244013	2.93212
TAG53:1-FA17:0	-0.456658	2.84511
TAG56:7-FA18:0	-0.342386	2.80747
TAG51:4-FA20:4	-0.26211	2.79989
DAG(16:0/20:4)	-0.285624	2.77945
TAG53:5-FA20:4	-0.289981	2.76532
TAG55:2-FA18:1	-0.417302	2.73022
TAG51:1-FA18:1	-0.359275	2.71093
TAG50:5-FA18:2	-0.328978	2.69515
TAG53:1-FA16:0	-0.406624	2.68537
TAG56:4-FA20:4	-0.333388	2.67342
TAG49:0-FA16:0	-0.321423	2.66244
TAG51:0-FA16:0	-0.365808	2.63391
TAG56:8-FA18:1	-0.343228	2.62875
TAG54:7-FA18:1	-0.269232	2.61725
FFA(20:1)	-0.199798	2.59279
TAG55:7-FA22:6	-0.389396	2.50391
TAG50:4-FA14:1	-0.373371	2.48612
DAG(16:0/22:6)	-0.26424	2.44541
TAG53:2-FA18:1	-0.314846	2.44487
TAG51:0-FA17:0	-0.369951	2.44139
TAG52:7-FA18:1	-0.289997	2.43216
TAG52:6-FA18:2	-0.300266	2.42656
TAG55:1-FA18:1	-0.347651	2.41733
TAG56:5-FA20:4	-0.288004	2.41645
CE(18:3)	-0.148851	2.38529
TAG51:1-FA16:0	-0.317133	2.38158
TAG51:1-FA15:0	-0.392481	2.37877
DAG(18:1/20:3)	-0.363297	2.36272
TAG54:0-FA18:0	-0.292954	2.35751
TAG52:6-FA16:0	-0.33923	2.34725
TAG54:4-FA20:4	-0.290795	2.34697
TAG52:8-FA18:2	-0.267694	2.33549
TAG56:9-FA18:3	-0.159071	2.31879
TAG48:2-FA12:0	-0.275067	2.28433
TAG52:5-FA18:1	-0.366382	2.28424
TAG50:4-FA18:1	-0.393045	2.28309
TAG53:2-FA17:0	-0.333732	2.28008
TAG48:3-FA18:1	-0.334305	2.27851
DAG(18:1/20:4)	-0.336137	2.27642
TAG54:1-FA18:0	-0.327131	2.27215
TAG56:6-FA18:0	-0.258316	2.26881
TAG50:5-FA16:0	-0.30923	2.26648
TAG58:7-FA22:6	-0.361626	2.24912
TAG52:6-FA18:3	-0.322593	2.22595
CER(18:0)	-0.17839	2.21514
TAG52:4-FA18:0	-0.33508	2.20841
DAG(18:2/20:4)	-0.266922	2.19012
TAG55:2-FA18:2	-0.313024	2.17969
TAG54:4-FA18:3	-0.248639	2.1711
TAG50:3-FA14:1	-0.399344	2.16532
TAG54:2-FA18:0	-0.31689	2.14242
CE(20:1)	-0.301222	2.1355
TAG54:5-FA18:3	-0.279135	2.11712
TAG54:1-FA18:1	-0.273618	2.10802
TAG52:0-FA16:0	-0.316193	2.10052
TAG50:4-FA16:0	-0.394542	2.09596
CE(22:1)	-0.177459	2.08549
DAG(18:2/18:3)	-0.265678	2.08404
TAG51:2-FA18:1	-0.330971	2.0755
TAG52:4-FA18:3	-0.303612	2.07441
TAG54:2-FA18:1	-0.339724	2.05703
TAG51:1-FA17:0	-0.302388	2.05518
TAG52:3-FA18:3	-0.289846	2.04839
TAG54:3-FA18:0	-0.280341	2.04565
TAG50:4-FA18:3	-0.41815	2.04433
TAG58:7-FA18:0	-0.292526	2.04314
TAG52:0-FA18:0	-0.298767	2.04092
TAG56:5-FA18:0	-0.277924	2.03713
TAG49:1-FA16:0	-0.268234	2.0351
TAG52:5-FA22:5	-0.235878	2.02958
TAG53:2-FA18:2	-0.287568	2.02488
TAG54:1-FA20:1	-0.395886	2.01717
TAG56:6-FA20:5	-0.295248	2.00215
FFA(22:4)	-0.148997	2.00167
CE(22:0)	-0.110869	1.99617
CE(20:0)	-0.20968	1.99563
TAG50:5-FA18:3	-0.366691	1.99494
TAG52:1-FA16:0	-0.344717	1.9899
TAG47:0-FA16:0	-0.216596	1.98287
TAG51:2-FA16:1	-0.349943	1.98193
TAG48:3-FA18:3	-0.271524	1.98141
TAG48:3-FA14:1	-0.40674	1.9779
TAG53:0-FA16:0	-0.363801	1.97577
PE(16:0/22:6)	-0.214201	1.96667
TAG48:3-FA12:0	-0.255202	1.96324
CE(12:0)	-0.186004	1.95745
TAG49:0-FA18:0	-0.261393	1.95541
TAG46:2-FA16:0	-0.318088	1.95384
TAG52:6-FA22:6	-0.362929	1.95329
TAG46:2-FA12:0	-0.262221	1.95222
TAG52:2-FA16:0	-0.373032	1.95222
TAG52:2-FA18:1	-0.37662	1.94863
CE(18:1)	-0.106717	1.9444
TAG52:1-FA18:0	-0.335796	1.94419
TAG54:3-FA18:1	-0.362394	1.93863
TAG52:5-FA18:3	-0.266344	1.93712
TAG52:1-FA18:1	-0.360364	1.93462
TAG56:7-FA20:5	-0.333719	1.93276
TAG49:1-FA18:1	-0.258859	1.92946
TAG56:2-FA18:0	-0.34378	1.92753
CE(16:0)	-0.0843369	1.91955
DAG(18:1/18:2)	-0.326738	1.91878
TAG56:5-FA22:5	-0.299734	1.91323
TAG55:3-FA18:2	-0.30344	1.90318
TAG56:10-FA18:2	-0.312415	1.89972
CE(24:0)	-0.196692	1.89523
TAG54:5-FA22:5	-0.25325	1.88255
TAG56:6-FA22:6	-0.332725	1.88222
FFA(20:3)	-0.113447	1.87574
TAG54:8-FA18:2	-0.211933	1.87532
TAG56:1-FA18:1	-0.27348	1.87521
TAG51:4-FA18:3	-0.263928	1.86807
TAG56:7-FA18:3	-0.223483	1.8595
TAG51:2-FA16:0	-0.234819	1.85183
TAG54:3-FA18:2	-0.26286	1.84433
TAG54:4-FA18:1	-0.306342	1.84345
TAG52:2-FA18:2	-0.285377	1.84141
TAG54:6-FA22:6	-0.262596	1.84115
TAG56:4-FA18:0	-0.265624	1.83958
TAG56:8-FA20:5	-0.295479	1.83507
TAG52:3-FA22:1	-0.288297	1.83415
TAG54:5-FA20:4	-0.270629	1.83204
TAG52:3-FA16:0	-0.307794	1.82761
TAG44:1-FA16:0	-0.216044	1.82625
TAG50:1-FA16:0	-0.295265	1.82014
TAG54:4-FA22:1	-0.271745	1.81953
TAG49:1-FA16:1	-0.261253	1.81543
TAG53:3-FA17:0	-0.25314	1.81027
DAG(16:1/18:2)	-0.357803	1.80951
TAG50:2-FA14:0	-0.33954	1.80933
TAG56:3-FA18:0	-0.340188	1.80809
TAG52:3-FA18:1	-0.322885	1.80792
TAG51:2-FA18:2	-0.227905	1.80544
TAG52:2-FA18:0	-0.283101	1.80378
TAG54:3-FA20:3	-0.306193	1.80234
TAG52:4-FA18:1	-0.336293	1.79973
TAG49:0-FA17:0	-0.273582	1.79873
TAG54:2-FA18:2	-0.254141	1.79823
TAG50:5-FA16:1	-0.358419	1.79703
TAG49:2-FA16:1	-0.377101	1.79672
TAG51:2-FA15:0	-0.314818	1.79344
TAG56:6-FA20:4	-0.252456	1.78403
TAG52:3-FA18:2	-0.301749	1.78394
TAG52:3-FA16:1	-0.394899	1.7737
TAG50:3-FA14:0	-0.309635	1.77282
TAG52:3-FA18:0	-0.312922	1.77131
TAG52:1-FA16:1	-0.336207	1.77023
TAG52:2-FA16:1	-0.373721	1.76884
TAG56:7-FA18:1	-0.257466	1.76686
TAG52:4-FA16:1	-0.360168	1.7652
TAG54:7-FA16:1	-0.294633	1.76322
TAG54:4-FA18:2	-0.280195	1.75982
TAG52:6-FA16:1	-0.329368	1.75661
TAG48:2-FA14:1	-0.416633	1.75108
TAG50:5-FA14:0	-0.297957	1.75069
TAG53:3-FA18:2	-0.239335	1.74977
TAG48:4-FA12:0	-0.178966	1.74508
TAG52:2-FA20:1	-0.388722	1.74497
TAG54:6-FA16:0	-0.236079	1.73983
TAG52:6-FA14:0	-0.26154	1.73562
FFA(22:5)	-0.150515	1.73425
TAG54:5-FA20:5	-0.28213	1.72308
TAG58:7-FA16:0	-0.302516	1.71968
TAG52:4-FA20:4	-0.213435	1.71039
TAG54:5-FA16:0	-0.268414	1.71003
TAG51:3-FA18:2	-0.27454	1.70433
TAG48:4-FA18:2	-0.226941	1.70359
TAG54:1-FA16:0	-0.316058	1.70302
TAG51:3-FA16:1	-0.346473	1.69486
TAG54:6-FA20:5	-0.362911	1.69135
TAG56:3-FA20:1	-0.31085	1.69115
TAG50:3-FA18:1	-0.344218	1.69066
TAG54:7-FA20:4	-0.235441	1.68912
TAG53:6-FA20:4	-0.203957	1.68549
TAG50:1-FA18:1	-0.29061	1.68431
TAG54:6-FA16:1	-0.298229	1.68295
TAG49:3-FA16:1	-0.296654	1.68262
TAG54:2-FA20:1	-0.297622	1.67915
TAG52:3-FA20:3	-0.26093	1.67692
TAG51:4-FA16:1	-0.320289	1.67363
TAG48:1-FA14:0	-0.310684	1.67102
TAG50:4-FA18:2	-0.29772	1.66822
TAG54:4-FA20:3	-0.308772	1.66444
TAG50:2-FA16:1	-0.404863	1.65974
DAG(18:0/18:2)	-0.336686	1.65853
TAG52:2-FA20:0	-0.262807	1.65746
TAG50:1-FA16:1	-0.401221	1.65722
TAG50:0-FA16:0	-0.247511	1.65497
TAG57:2-FA18:1	-0.254991	1.65177
TAG48:3-FA16:0	-0.365093	1.65145
TAG56:2-FA20:0	-0.304317	1.64614
CE(24:1)	-0.214802	1.64062
TAG56:2-FA20:1	-0.456811	1.63822
TAG52:4-FA22:1	-0.266135	1.62429
TAG56:6-FA16:0	-0.295079	1.62314
TAG54:0-FA16:0	-0.291861	1.6201
TAG48:2-FA18:2	-0.254565	1.61998
TAG56:6-FA18:1	-0.27875	1.61895
PC(16:0/18:1)	-0.0874517	1.61763
TAG50:2-FA18:1	-0.395676	1.61666
TAG48:3-FA18:2	-0.331289	1.61569
TAG50:0-FA18:0	-0.220355	1.61526
TAG58:8-FA22:6	-0.326648	1.61516
TAG52:6-FA20:4	-0.256934	1.61243
TAG52:5-FA16:1	-0.299246	1.61034
TAG50:4-FA14:0	-0.260706	1.60657
TAG53:2-FA16:0	-0.210194	1.60395
TAG52:5-FA20:5	-0.274926	1.60352
TAG54:7-FA20:5	-0.339966	1.60192
TAG46:1-FA12:0	-0.233331	1.60118
TAG50:3-FA18:2	-0.344609	1.59968
TAG48:2-FA14:0	-0.290038	1.59923
TAG49:3-FA18:2	-0.241736	1.59777
TAG48:0-FA14:0	-0.237361	1.59774
TAG47:1-FA16:0	-0.233829	1.5956
TAG50:3-FA16:0	-0.342992	1.58934
TAG49:1-FA15:0	-0.24467	1.58694
TAG58:9-FA18:1	-0.255334	1.58268
TAG55:3-FA18:1	-0.24621	1.58122
TAG48:1-FA16:0	-0.336431	1.58101
TAG50:2-FA18:0	-0.289791	1.57784
TAG56:9-FA20:4	-0.0907374	1.57607
CE(14:1)	-0.166658	1.57541
TAG54:4-FA22:4	-0.264071	1.56885
TAG56:9-FA20:5	-0.241878	1.56859
PE(O-18:0/20:4)	0.0982255	1.56553
TAG58:6-FA20:4	-0.247893	1.56473
TAG58:6-FA18:0	-0.270808	1.56461
TAG56:7-FA16:0	-0.299571	1.56416
TAG50:3-FA16:1	-0.368077	1.56152
TAG52:5-FA18:2	-0.26068	1.5604
TAG48:3-FA14:0	-0.333406	1.55911
TAG56:4-FA16:0	-0.29612	1.55842
TAG54:6-FA20:4	-0.21866	1.55837
TAG52:5-FA20:4	-0.30961	1.55834
TAG56:1-FA16:0	-0.414257	1.55513
TAG54:4-FA16:0	-0.272335	1.55445
DAG(16:0/18:2)	-0.255335	1.54512
TAG56:4-FA20:3	-0.301389	1.54185
TAG54:3-FA18:3	-0.212229	1.53925
TAG49:2-FA18:1	-0.3215	1.53876
TAG54:6-FA18:3	-0.187665	1.53852
TAG50:4-FA16:1	-0.392523	1.53753
TAG54:7-FA22:6	-0.353795	1.53501
TAG56:8-FA20:4	-0.133563	1.53129
TAG56:7-FA22:6	-0.316909	1.5307
TAG48:2-FA18:1	-0.36253	1.52949
TAG56:7-FA18:2	-0.216311	1.52767
PE(18:1/20:4)	-0.193628	1.52478
TAG56:5-FA16:0	-0.294446	1.52084
TAG55:1-FA16:0	-0.286008	1.51916
DAG(18:1/22:5)	-0.290596	1.5182
TAG56:7-FA20:4	-0.205325	1.51772
LPE(18:0)	-0.0672309	1.5154
TAG52:5-FA14:0	-0.256487	1.5138
TAG48:2-FA16:0	-0.331061	1.51205
TAG51:3-FA15:0	-0.248942	1.50872
TAG52:5-FA16:0	-0.229332	1.50831
TAG52:3-FA20:2	-0.2892	1.50407
TAG56:8-FA16:0	-0.2801	1.50239
TAG54:3-FA16:1	-0.303754	1.50173
CE(22:4)	-0.0749185	1.5009
TAG58:8-FA18:1	-0.316013	1.4997
TAG48:1-FA18:1	-0.297034	1.49276
TAG56:6-FA22:5	-0.290783	1.49085
TAG54:2-FA16:0	-0.274301	1.49044
DAG(18:1/22:6)	-0.316655	1.47386
TAG50:1-FA18:0	-0.325406	1.47382
TAG54:4-FA18:0	-0.192637	1.47119
TAG48:4-FA16:0	-0.403898	1.47075
TAG52:4-FA20:3	-0.319623	1.46911
TAG54:1-FA20:0	-0.256805	1.4652
CE(18:4)	-0.112391	1.46432
TAG52:7-FA22:6	-0.340021	1.46034
CE(20:5)	-0.117763	1.45718
FFA(18:1)	-0.194889	1.45379
TAG46:3-FA18:1	-0.105171	1.45345
TAG52:3-FA20:0	-0.292192	1.45279
TAG54:5-FA16:1	-0.316095	1.45148
TAG58:3-FA18:1	-0.328748	1.44922
TAG47:2-FA16:1	-0.283603	1.44693
TAG56:4-FA22:4	-0.271317	1.44522
TAG54:2-FA20:2	-0.261968	1.44403
TAG54:4-FA16:1	-0.300582	1.44343
DAG(20:0/20:0)	-0.139234	1.44185
TAG54:3-FA20:2	-0.285734	1.44078
PE(18:1/22:6)	-0.206831	1.43767
TAG58:2-FA18:1	-0.362904	1.43587
TAG54:4-FA20:1	-0.276143	1.43438
PC(16:0/18:3)	-0.139846	1.43428
TAG54:5-FA20:3	-0.257624	1.43181
TAG56:5-FA18:1	-0.301402	1.43036
TAG56:8-FA18:2	-0.197288	1.42792
DAG(18:1/18:1)	-0.385577	1.41515
TAG51:3-FA17:0	-0.235346	1.41166
TAG58:10-FA18:2	-0.17654	1.40982
TAG48:4-FA18:1	-0.20027	1.40804
TAG56:5-FA22:4	-0.284631	1.40671
TAG46:2-FA18:2	-0.22017	1.40609
PE(16:0/22:5)	-0.233693	1.40509
TAG47:1-FA18:1	-0.209643	1.4045
TAG54:6-FA22:5	-0.299914	1.40213
TAG56:8-FA16:1	-0.297909	1.40051
TAG50:1-FA14:0	-0.272614	1.3996
TAG52:4-FA20:0	-0.203386	1.39643
PE(16:0/20:4)	-0.133089	1.39534
TAG52:4-FA18:2	-0.220592	1.39289
TAG48:1-FA16:1	-0.31607	1.39215
TAG56:7-FA16:1	-0.296881	1.38665
TAG52:4-FA16:0	-0.21183	1.38538
TAG54:6-FA20:3	-0.240244	1.3851
TAG52:2-FA14:0	-0.233143	1.38108
TAG52:8-FA16:1	-0.272656	1.37652
TAG50:4-FA20:4	-0.242067	1.3722
TAG48:3-FA16:1	-0.355624	1.36952
TAG50:2-FA16:0	-0.245069	1.36873
TAG56:5-FA20:3	-0.312581	1.36806
TAG56:3-FA20:2	-0.250198	1.366
TAG56:3-FA18:1	-0.271847	1.36444
TAG54:8-FA22:6	-0.29386	1.36118
TAG52:3-FA20:1	-0.297062	1.35818
TAG56:8-FA22:5	-0.257587	1.35454
TAG57:3-FA18:2	-0.182337	1.3542
HCER(20:1)	-0.0772512	1.35153
TAG52:3-FA14:0	-0.266193	1.34839
TAG49:0-FA15:0	-0.218552	1.34775
TAG56:7-FA22:4	-0.269679	1.34723
TAG52:6-FA20:5	-0.428195	1.34597
TAG48:4-FA16:1	-0.355665	1.34456
TAG46:2-FA14:0	-0.270927	1.34364
PE(16:0/18:1)	-0.138592	1.33409
DAG(18:2/22:5)	-0.265773	1.33207
TAG56:2-FA16:0	-0.367486	1.33179
TAG48:4-FA18:3	-0.355272	1.32927
TAG54:5-FA22:4	-0.307198	1.32451
TAG54:5-FA18:1	-0.200927	1.32392
TAG53:4-FA18:3	-0.168437	1.32321
TAG48:2-FA16:1	-0.414085	1.32264
SM(26:0)	-0.0820018	1.32186
TAG58:7-FA18:1	-0.30106	1.32105
TAG46:1-FA16:0	-0.297469	1.32085
TAG52:1-FA20:1	-0.312089	1.31824
TAG56:6-FA18:2	-0.233748	1.31606
TAG54:4-FA20:2	-0.253778	1.31411
TAG54:5-FA20:2	-0.242481	1.31406
TAG58:8-FA18:2	-0.248541	1.31061
TAG60:10-FA22:6	-0.226435	1.30993
TAG56:7-FA22:5	-0.251371	1.29886
CE(22:5)	-0.0811078	1.29766
PE(18:0/18:1)	-0.0666624	1.2968
TAG58:9-FA22:6	-0.258337	1.29458
TAG51:2-FA17:0	-0.199766	1.29396
TAG49:3-FA15:0	-0.221648	1.28517
TAG58:6-FA16:0	-0.249061	1.28293
SM(26:1)	-0.0657906	1.27581
TAG56:8-FA22:6	-0.27211	1.27386
TAG56:6-FA22:4	-0.245909	1.27102
TAG56:7-FA20:3	-0.192429	1.26788
PC(18:1/16:1)	-0.127928	1.26473
TAG56:6-FA20:3	-0.255528	1.26387
FFA(22:6)	-0.105672	1.26241
TAG58:6-FA22:5	-0.285597	1.26233
FFA(20:2)	-0.063729	1.26223
PE(18:0/22:6)	-0.145986	1.25234
TAG54:7-FA22:5	-0.237743	1.24332
TAG56:4-FA18:1	-0.259679	1.24246
TAG56:9-FA22:6	-0.290624	1.24076
TAG52:2-FA20:2	-0.221147	1.24044
TAG54:3-FA16:0	-0.222598	1.239
TAG58:9-FA18:2	-0.226132	1.23689
DAG(18:2/22:6)	-0.292337	1.23652
PE(O-18:0/18:2)	0.0896055	1.22822
FFA(20:5)	-0.0774086	1.22687
TAG54:8-FA20:5	-0.31127	1.22663
TAG47:0-FA15:0	-0.154683	1.22601
TAG58:6-FA18:1	-0.324154	1.22009
TAG54:5-FA18:0	-0.16599	1.21961
PE(O-16:0/22:6)	0.099679	1.21114
DAG(16:0/18:1)	-0.293417	1.20747
TAG47:1-FA16:1	-0.172694	1.20685
TAG52:4-FA20:2	-0.222599	1.20307
TAG49:2-FA16:0	-0.175774	1.19909
TAG58:7-FA18:2	-0.267782	1.19659
PE(18:0/20:4)	-0.103248	1.18877
TAG44:2-FA16:0	-0.230667	1.18874
TAG49:2-FA18:2	-0.166658	1.18729
TAG58:10-FA22:5	-0.141874	1.18545
PE(O-16:0/18:2)	0.118182	1.18532
TAG56:4-FA20:2	-0.290319	1.17965
CE(22:6)	-0.0722328	1.17457
TAG56:3-FA18:2	-0.231592	1.16427
TAG53:4-FA18:2	-0.164509	1.16025
TAG52:5-FA20:3	-0.228107	1.15564
TAG46:2-FA16:1	-0.312355	1.15407
TAG51:5-FA18:3	-0.168843	1.14063
TAG54:6-FA18:1	-0.173339	1.12446
HCER(16:0)	-0.126487	1.12176
TAG49:1-FA17:0	-0.220189	1.119
DAG(18:0/18:1)	-0.243447	1.11851
FFA(15:0)	-0.0896048	1.11502
CE(20:2)	-0.0788278	1.11469
TAG49:2-FA14:0	-0.231329	1.11344
TAG52:4-FA14:0	-0.209715	1.1122
TAG54:3-FA20:1	-0.208087	1.10284
TAG46:3-FA16:0	-0.224765	1.10212
TAG58:6-FA22:4	-0.306582	1.10176
TAG54:5-FA18:2	-0.169144	1.09573
TAG54:5-FA22:1	-0.163888	1.08725
TAG48:2-FA18:0	-0.197746	1.08686
TAG58:7-FA22:5	-0.291388	1.08237
TAG47:2-FA18:2	-0.224771	1.07899
TAG58:7-FA20:4	-0.181338	1.07034
TAG58:10-FA22:6	-0.16768	1.06973
TAG58:5-FA18:1	-0.287305	1.06537
TAG58:9-FA22:5	-0.197115	1.05689
TAG53:4-FA17:0	-0.165923	1.05575
TAG46:1-FA18:1	-0.183598	1.05396
FFA(14:1)	-0.233705	1.05137
TAG56:4-FA20:1	-0.203876	1.02714
TAG50:3-FA18:0	-0.257487	1.02671
TAG58:8-FA22:5	-0.258555	1.02369
TAG50:2-FA18:2	-0.162876	1.02313
TAG58:7-FA22:4	-0.264705	1.01021
TAG56:5-FA20:2	-0.2385	1.00747
TAG56:6-FA20:2	-0.191079	1.00457
CE(18:2)	-0.0523266	1.00385
TAG46:2-FA14:1	-0.267354	0.999471
TAG46:3-FA16:1	-0.310575	0.985267
PE(16:0/20:3)	-0.161077	0.984471
LPE(18:2)	0.0718177	0.974812
TAG49:2-FA15:0	-0.150863	0.973876
DAG(18:2/20:3)	-0.253311	0.964465
TAG51:4-FA18:2	-0.163463	0.960328
PC(18:1/18:3)	-0.0756495	0.960275
TAG48:4-FA14:1	-0.323939	0.95925
CE(20:3)	-0.0570859	0.958712
TAG52:0-FA20:0	-0.18237	0.956521
PE(O-18:0/20:3)	0.0932961	0.948093
SM(24:1)	-0.0370213	0.937538
TAG49:2-FA17:0	-0.261789	0.936364
PE(18:0/20:3)	-0.102288	0.930457
PE(O-18:0/22:6)	0.0930311	0.923976
FFA(18:3)	-0.158735	0.91946
FFA(24:1)	-0.0211267	0.916091
TAG58:8-FA20:4	-0.115324	0.9136
TAG47:0-FA17:0	-0.102846	0.912646
TAG46:1-FA14:0	-0.213141	0.905225
CE(15:0)	-0.0617426	0.904517
SM(18:1)	-0.0942141	0.898242
TAG60:12-FA22:6	-0.127746	0.891765
TAG56:3-FA16:0	-0.190147	0.888554
PC(15:0/18:2)	-0.0956325	0.888104
FFA(18:4)	-0.0634259	0.887739
DAG(16:1/18:1)	-0.306635	0.878061
DAG(16:0/18:0)	-0.0314917	0.875998
TAG52:7-FA20:5	-0.224269	0.873443
LPC(22:5)	-0.0780042	0.870574
TAG56:4-FA18:2	-0.175684	0.868523
PE(O-16:0/20:4)	0.0740878	0.860798
TAG51:4-FA15:0	-0.133801	0.859073
PC(18:2/20:1)	0.0829326	0.854651
CER(16:0)	-0.178661	0.853225
TAG47:2-FA18:1	-0.138679	0.849369
TAG55:4-FA18:1	-0.166102	0.84928
PE(P-18:0/20:4)	0.0674106	0.839131
FFA(18:2)	-0.118007	0.836113
PC(17:0/20:3)	-0.0631693	0.831262
TAG46:1-FA16:1	-0.224193	0.826972
PE(O-18:0/22:5)	0.0998634	0.820294
CE(20:4)	-0.0491101	0.819662
LPE(22:6)	-0.0541277	0.812319
TAG60:11-FA22:6	-0.122152	0.80653
PC(16:0/20:5)	-0.104458	0.806176
PC(18:0/20:5)	-0.103559	0.806166
TAG46:0-FA14:0	-0.149166	0.804541
FFA(22:1)	-0.0566223	0.799955
HCER(24:0)	-0.0682694	0.790837
TAG55:7-FA15:0	-0.0728484	0.78491
TAG50:1-FA20:1	-0.363593	0.782628
PE(18:1/18:1)	-0.0727552	0.779794
FFA(14:0)	-0.116315	0.776434
PC(18:0/18:0)	-0.0445802	0.773745
TAG52:4-FA22:4	-0.175356	0.766297
CE(14:0)	-0.0626579	0.758378
LPE(16:0)	-0.0422204	0.753663
TAG50:3-FA18:3	-0.130429	0.752233
PC(16:0/22:6)	-0.0576787	0.748604
HCER(18:0)	-0.106398	0.728997
PC(18:0/18:3)	-0.0735314	0.725572
CE(16:1)	-0.0797981	0.718918
PE(18:0/22:5)	-0.102952	0.712795
DAG(18:2/20:5)	-0.227601	0.709561
SM(24:0)	-0.0307777	0.70719
TAG47:1-FA15:0	-0.177477	0.695768
PC(16:0/16:1)	-0.0856844	0.693219
FFA(16:1)	-0.156537	0.691318
SM(16:0)	-0.0448905	0.68853
CER(24:1)	-0.078116	0.686107
TAG48:0-FA18:0	-0.113136	0.683838
SM(14:0)	-0.0638995	0.678475
TAG54:2-FA20:0	-0.149337	0.677012
DAG(18:1/20:5)	-0.26302	0.674188
TAG44:1-FA18:1	-0.0951939	0.671833
FFA(17:0)	-0.0383977	0.666928
PE(P-16:0/22:4)	-0.0661997	0.666453
TAG56:5-FA18:2	-0.14015	0.666114
PC(15:0/20:4)	-0.125404	0.661442
TAG56:3-FA20:0	-0.145651	0.6605
CER(24:0)	-0.0631717	0.658766
SM(18:0)	-0.100197	0.658348
TAG56:6-FA18:3	-0.133552	0.655074
TAG48:1-FA18:0	-0.151625	0.645862
PC(18:2/16:1)	-0.0703675	0.634569
TAG51:3-FA18:3	-0.115795	0.632017
TAG46:0-FA16:0	-0.121327	0.62672
LPC(22:6)	-0.0386345	0.603049
PE(P-18:0/22:5)	0.062508	0.596161
TAG48:5-FA18:2	-0.0887798	0.587081
TAG48:0-FA16:0	-0.0981351	0.586943
HCER(22:0)	-0.0590466	0.57621
TAG53:3-FA16:0	-0.104236	0.573795
FFA(20:4)	-0.0391597	0.570147
TAG52:1-FA20:0	-0.206964	0.564384
PC(17:0/20:4)	-0.0485269	0.562696
PE(P-18:0/18:2)	0.0467852	0.557924
PE(P-18:2/20:4)	0.0676521	0.554706
TAG50:6-FA20:4	-0.100854	0.549694
TAG50:5-FA18:1	-0.13385	0.54953
LPC(18:2)	0.0394678	0.548355
CER(22:1)	-0.109439	0.54729
PE(O-18:0/18:1)	0.0544501	0.536505
LPC(18:0)	-0.0247937	0.531003
PC(18:1/22:4)	-0.0987346	0.528114
TAG55:4-FA18:2	-0.111148	0.5238
DAG(16:0/18:3)	-0.0361655	0.523632
TAG49:3-FA16:0	-0.0949564	0.515618
PE(O-18:0/16:0)	0.0568956	0.514105
PC(16:0/20:4)	-0.0379999	0.512699
DAG(18:1/22:4)	-0.176812	0.511311
PC(18:0/22:6)	-0.0455122	0.509113
LPC(20:0)	-0.078465	0.508755
PC(18:1/18:1)	-0.0592248	0.50374
TAG55:5-FA18:1	-0.0806545	0.498678
FFA(16:0)	-0.0446548	0.487869
PE(P-18:0/20:3)	0.0447318	0.485572
LPE(18:1)	-0.0323686	0.484928
PC(18:2/18:2)	0.0748597	0.481839
PC(16:0/22:5)	-0.0545935	0.470655
PE(O-16:0/22:5)	0.0663366	0.452225
TAG54:8-FA18:3	-0.0727849	0.446864
TAG53:4-FA16:0	-0.0849459	0.44519
PE(16:0/18:2)	-0.0578247	0.444463
TAG58:8-FA20:3	-0.0849848	0.440239
TAG51:5-FA18:2	-0.0802219	0.432602
PC(18:2/20:2)	0.0702511	0.432508
PC(16:0/20:3)	-0.0413515	0.431745
PE(18:2/20:4)	-0.142969	0.414002
PC(18:1/22:6)	-0.0470086	0.411618
PC(18:0/18:1)	-0.0333736	0.39345
SM(20:1)	-0.0387921	0.391327
HCER(24:1)	-0.0537219	0.391025
PE(O-18:0/22:4)	0.037666	0.375302
PE(18:1/18:2)	-0.0580136	0.37325
TAG56:5-FA20:1	-0.0911844	0.372063
TAG45:0-FA15:0	-0.148214	0.371508
PC(18:0/20:4)	-0.0346921	0.36962
PC(20:0/20:4)	-0.0410373	0.364559
PE(P-18:0/22:6)	0.0380294	0.362015
CER(14:0)	0.0412433	0.345583
LPC(20:3)	-0.0312343	0.337813
PE(P-16:0/18:2)	0.0495578	0.336524
DCER(24:1)	-0.0303979	0.332459
LPC(18:3)	-0.0624707	0.331238
FFA(18:0)	-0.0224704	0.320661
PC(18:0/22:5)	-0.0398152	0.318155
PC(18:0/20:3)	-0.0343854	0.31748
PC(18:0/20:2)	-0.037718	0.311359
DAG(14:0/16:0)	0.0210344	0.299696
TAG58:10-FA20:4	0.0319129	0.295473
PC(18:1/20:1)	0.0384357	0.294733
PC(14:0/18:1)	0.0290358	0.291508
TAG50:5-FA20:4	-0.0922527	0.289183
PC(18:0/16:1)	-0.0522956	0.281762
PE(P-18:1/18:2)	0.0716046	0.272024
FFA(12:0)	-0.0144755	0.270713
TAG44:0-FA16:0	-0.0525954	0.269702
PC(16:0/16:0)	-0.0149087	0.268078
PC(16:0/20:2)	-0.028545	0.266417
TAG60:11-FA22:5	-0.0527538	0.249331
TAG55:5-FA18:2	0.0643298	0.238538
LPC(16:0)	-0.0105044	0.238178
LPE(20:4)	-0.0257507	0.236591
TAG54:7-FA18:3	-0.0470409	0.231405
LPC(18:1)	-0.0199031	0.229894
PE(P-16:0/20:3)	0.0204	0.228476
LCER(16:0)	-0.0898379	0.225802
PC(18:0/20:1)	-0.0236464	0.221883
DCER(16:0)	-0.0682943	0.215534
PE(P-18:2/18:2)	0.061275	0.209417
LPE(20:1)	-0.0331962	0.208227
TAG60:10-FA22:5	-0.0514495	0.204022
PC(14:0/18:2)	-0.0247611	0.203507
PE(P-16:0/20:4)	0.0239166	0.202396
FFA(22:2)	-0.0249161	0.202301
PC(17:0/22:6)	-0.026722	0.195056
PE(P-18:1/18:1)	0.0372444	0.19344
CER(22:0)	-0.0251426	0.192066
TAG45:0-FA16:0	-0.032816	0.190397
DAG(16:0/16:0)	-0.00841024	0.186718
TAG58:10-FA20:5	-0.0314716	0.183369
LPC(17:0)	0.013462	0.175751
PC(18:2/20:3)	0.0336852	0.174941
TAG36:0-FA12:0	-0.0226016	0.170296
SM(22:0)	-0.0117878	0.169186
PC(16:0/18:2)	-0.0151542	0.163232
PC(18:1/22:5)	-0.0342867	0.153396
PC(16:0/22:4)	-0.015608	0.144519
PE(18:0/18:0)	0.0191649	0.142914
PE(P-18:1/16:0)	-0.0358903	0.142725
PC(18:0/22:4)	-0.0210826	0.140408
PC(14:0/20:4)	0.0160074	0.131718
PE(P-18:0/18:1)	-0.0141385	0.12958
PC(20:0/14:1)	0.0176216	0.128302
HCER(22:1)	-0.0167467	0.12654
TAG49:3-FA18:3	-0.0306786	0.103396
TAG58:9-FA20:4	0.0141057	0.103285
PE(18:2/18:2)	-0.0382516	0.100465
PC(18:2/18:3)	0.00702615	0.100412
PC(20:0/18:1)	-0.0163432	0.0977893
PE(P-18:0/22:4)	0.0104309	0.0970663
HCER(20:0)	-0.016547	0.096473
PC(18:1/18:2)	0.0162313	0.0956999
DAG(14:0/18:1)	-0.0319392	0.0956793
LPC(20:2)	-0.0157696	0.0954747
PC(18:1/20:4)	-0.0162989	0.0901255
PC(17:0/18:1)	0.00906528	0.0897741
PE(P-16:0/18:1)	0.011871	0.0841841
TAG42:0-FA16:0	-0.0170375	0.0841259
FFA(22:0)	0.0100041	0.0830994
CER(20:0)	0.0116148	0.0796002
PE(P-18:1/22:6)	0.00979503	0.0788536
TAG44:1-FA14:0	0.0185474	0.075953
SM(22:1)	-0.00698017	0.0747654
PC(18:0/20:0)	-0.0105347	0.0702809
FFA(24:0)	0.00287539	0.0702403
PC(16:0/20:1)	-0.00899213	0.0636172
FFA(20:0)	-0.00947144	0.0603399
PC(18:2/20:4)	0.0104697	0.0582471
TAG44:0-FA14:0	-0.0175954	0.0562792
LPC(15:0)	0.00508154	0.0548305
DAG(18:0/18:3)	-0.00730927	0.0517927
TAG38:0-FA12:0	0.00436481	0.0508206
PC(17:0/18:2)	0.00514498	0.0504831
LPC(20:4)	-0.00440724	0.0503613
PE(O-16:0/22:4)	-0.00599598	0.0474387
PC(18:2/22:6)	-0.00853105	0.0434086
SM(20:0)	-0.00339825	0.0423315
PC(20:0/18:2)	0.00648708	0.0412529
DAG(12:0/18:1)	0.00972637	0.0369062
TAG54:6-FA18:2	0.00977057	0.0368454
LPC(16:1)	0.00399976	0.0355099
PE(P-16:0/22:6)	0.00537319	0.0348835
PE(P-16:0/22:5)	-0.00521333	0.0339875
TAG54:7-FA18:2	0.00774956	0.0286035
LPE(17:0)	-0.00358809	0.027197
PC(18:1/20:3)	-0.00620759	0.0271457
PE(P-18:1/20:4)	0.00551168	0.0258759
LPC(20:1)	-0.00338433	0.0240472
PE(18:0/18:2)	0.00281929	0.0230414
PC(18:1/20:2)	-0.00321515	0.0152426
PC(16:0/18:0)	-0.00096754	0.0119834
PE(P-18:0/16:0)	-0.00376768	0.0116132
PC(18:0/18:2)	0.00023252	0.00196744
LPE(20:3)	-0.00026562	0.00140913
CER(18:1)
CER(20:1)
CER(26:0)
CER(26:1)
DAG(12:0/16:0)
DAG(12:0/18:0)
DAG(12:0/18:2)
DAG(14:0/14:0)
DAG(14:0/16:1)
DAG(14:0/18:2)
DAG(14:0/18:3)
DAG(14:0/20:0)
DAG(14:0/20:4)
DAG(14:0/22:6)
DAG(14:1/16:0)	0.00404751
DAG(14:1/18:1)
DAG(15:0/18:1)
DAG(15:0/18:2)
DAG(16:0/16:1)	-0.199165
DAG(16:0/20:3)
DAG(16:0/20:5)
DAG(16:0/22:5)
DAG(16:1/16:1)
DAG(16:1/18:0)
DAG(16:1/18:3)
DAG(16:1/20:0)
DAG(16:1/20:2)
DAG(16:1/20:4)
DAG(16:1/22:6)
DAG(18:0/22:6)
DAG(18:1/20:1)
DAG(18:1/20:2)	0.0236409
DAG(18:2/22:4)	-0.29699
DCER(14:0)
DCER(18:0)
DCER(20:0)
DCER(22:0)
DCER(22:1)
DCER(24:0)
DCER(26:0)
DCER(26:1)
HCER(14:0)
HCER(18:1)	-0.104155
HCER(26:0)
HCER(26:1)
LCER(14:0)
LCER(18:0)
LCER(18:1)
LCER(20:0)
LCER(20:1)
LCER(22:0)
LCER(24:0)
LCER(24:1)
LCER(26:0)
LPC(14:0)
LPC(20:5)
LPC(22:4)	0.0262868
LPE(16:1)	0.23388
LPE(18:3)
LPE(20:0)
LPE(20:2)
LPE(22:5)
PC(12:0/16:1)
PC(12:0/18:1)
PC(12:0/18:2)
PC(14:0/16:1)
PC(14:0/20:3)
PC(14:0/22:4)
PC(14:0/22:5)
PC(14:0/22:6)
PC(15:0/18:1)
PC(15:0/20:3)
PC(16:0/12:0)	-0.098703
PC(16:0/14:0)
PC(16:0/22:1)
PC(16:0/22:2)
PC(17:0/20:5)
PC(18:0/12:0)
PC(18:0/14:0)
PC(18:1/20:5)
PC(18:2/20:5)
PC(18:2/22:4)
PC(18:2/22:5)
PE(14:0/18:1)
PE(14:0/18:2)
PE(14:0/20:3)
PE(14:0/20:4)
PE(14:0/22:6)
PE(16:0/14:0)
PE(16:0/16:0)
PE(16:0/16:1)
PE(16:0/18:3)
PE(16:0/20:1)
PE(16:0/20:2)
PE(16:0/20:5)
PE(16:0/22:4)
PE(17:0/18:1)
PE(17:0/18:2)
PE(17:0/20:3)
PE(17:0/20:4)
PE(17:0/22:4)
PE(17:0/22:5)
PE(17:0/22:6)
PE(18:0/14:0)
PE(18:0/16:0)
PE(18:0/16:1)
PE(18:0/18:3)
PE(18:0/18:4)
PE(18:0/20:1)
PE(18:0/20:2)
PE(18:0/20:5)
PE(18:0/22:4)	-0.038311
PE(18:1/14:1)
PE(18:1/16:1)
PE(18:1/18:3)
PE(18:1/20:1)
PE(18:1/20:2)
PE(18:1/20:3)	-0.0912777
PE(18:1/20:5)
PE(18:1/22:1)
PE(18:1/22:2)
PE(18:1/22:4)
PE(18:1/22:5)
PE(18:2/14:1)
PE(18:2/16:1)
PE(18:2/18:3)
PE(18:2/20:1)
PE(18:2/20:2)
PE(18:2/20:3)
PE(18:2/22:4)
PE(18:2/22:5)
PE(18:2/22:6)
PE(O-16:0/16:0)
PE(O-16:0/16:1)
PE(O-16:0/18:0)
PE(O-16:0/18:1)	0.0709292
PE(O-16:0/18:3)
PE(O-16:0/20:1)
PE(O-16:0/20:2)
PE(O-16:0/20:3)
PE(O-16:0/20:5)
PE(O-18:0/16:1)
PE(O-18:0/18:0)
PE(O-18:0/18:3)
PE(O-18:0/20:1)
PE(O-18:0/20:2)
PE(O-18:0/20:5)
PE(P-14:0/18:1)
PE(P-16:0/16:0)
PE(P-16:0/16:1)
PE(P-16:0/18:0)
PE(P-16:0/18:3)
PE(P-16:0/20:1)
PE(P-16:0/20:2)
PE(P-16:0/20:5)
PE(P-16:0/22:1)
PE(P-16:0/22:2)
PE(P-16:1/18:1)
PE(P-18:0/16:1)
PE(P-18:0/18:0)
PE(P-18:0/18:3)
PE(P-18:0/20:1)
PE(P-18:0/20:2)
PE(P-18:0/20:5)
PE(P-18:0/22:1)
PE(P-18:0/22:2)
PE(P-18:1/16:1)
PE(P-18:1/18:0)
PE(P-18:1/18:3)
PE(P-18:1/20:1)
PE(P-18:1/20:2)
PE(P-18:1/20:3)
PE(P-18:1/20:5)
PE(P-18:1/22:1)
PE(P-18:1/22:2)
PE(P-18:1/22:4)
PE(P-18:1/22:5)
PE(P-18:2/22:6)
TAG40:0-FA12:0
TAG40:0-FA14:0
TAG40:0-FA16:0	0.0679971
TAG42:0-FA12:0
TAG42:0-FA14:0	0.0679711
TAG42:1-FA12:0
TAG42:1-FA14:0
TAG42:1-FA16:0
TAG42:1-FA16:1
TAG42:1-FA18:1
TAG42:2-FA12:0
TAG42:2-FA18:2
TAG44:0-FA12:0
TAG44:0-FA18:0
TAG44:1-FA12:0
TAG44:1-FA14:1
TAG44:1-FA16:1
TAG44:2-FA12:0
TAG44:2-FA14:0
TAG44:2-FA16:1
TAG44:2-FA18:1
TAG44:2-FA18:2
TAG44:3-FA18:2
TAG45:0-FA14:0	-0.0538464
TAG45:1-FA15:0
TAG45:1-FA16:0
TAG45:1-FA18:1
TAG46:0-FA12:0
TAG46:0-FA18:0	-0.00786075
TAG46:1-FA14:1
TAG46:1-FA18:0	-0.0114798
TAG46:3-FA12:0
TAG46:3-FA14:0
TAG46:3-FA14:1	-0.0456896
TAG46:3-FA18:3
TAG46:4-FA18:2
TAG47:0-FA14:0	-0.244478
TAG47:1-FA14:0
TAG47:1-FA17:0
TAG47:2-FA14:0
TAG47:2-FA15:0	-0.242155
TAG48:1-FA12:0	-0.292651
TAG48:1-FA14:1
TAG48:4-FA14:0
TAG48:4-FA20:4
TAG48:5-FA18:3
TAG49:1-FA14:0	-0.225921
TAG50:0-FA14:0	0.209515
TAG50:2-FA14:1	-0.249973
TAG50:2-FA20:2
TAG50:3-FA20:3
TAG50:4-FA20:3
TAG50:5-FA20:5
TAG57:10-FA22:6
