# Supplementary material for: Purinergic adipocyte-macrophage crosstalk promotes degeneration of thermogenic brown adipose tissue
Source: EMBO Rep. 2025 Nov 19;26(24):6460–93. doi: 10.1038/s44319-025-00642-y (PMC12715258; doi:10.1038/s44319-025-00642-y)
Supplement: Supplementary file 11 — Source data Fig. 6 [file 44319_2025_642_MOESM11_ESM.zip › Figure 6/6M/6M.xlsx]

## Sheet: 6M
	P2x4-/-						P2x4-/- + P2X7-inh. NB
Chol	62	62	80	59	76	69	55	59	68	74	56	63
TAG	65	95	110	95	74	69	49	51	47	73	33	46
