# Supplementary material for: Purinergic adipocyte-macrophage crosstalk promotes degeneration of thermogenic brown adipose tissue
Source: EMBO Rep. 2025 Nov 19;26(24):6460–93. doi: 10.1038/s44319-025-00642-y (PMC12715258; doi:10.1038/s44319-025-00642-y)
Supplement: Supplementary file 11 — Source data Fig. 6 [file 44319_2025_642_MOESM11_ESM.zip › Figure 6/6N/6N.xlsx]

## Sheet: 6N
min	P2xr4-/-									P2xr4-/- + P2X7-nanobody
0	146	154	120	177	173	169	167	151	159	131	156	150	130	152	156	158	207	140	152	136
15	181	225	237	304	234	228	206	185	283	184	247	237	276	252	252	240	307	248	261	270
30	170	258	284	385	315	372	289	207	279	148	233	279	324	240	206	218	205	215	225	216
60	175	229	179	249	303	383	203	195	261	138	161	203	264	238	184	187	188	238	184	208
120	172	191	152	197	226	199	168	148	192	103	123	125	139	134	164	151	174	241	162	139
	P2xr4-/-			P2xr4-/- + P2X7-nanobody
	Mean	SD	N	Mean	SD	N
AUC	27418	2690	9	23537	1836	11
