# Supplementary material for: Purinergic adipocyte-macrophage crosstalk promotes degeneration of thermogenic brown adipose tissue
Source: EMBO Rep. 2025 Nov 19;26(24):6460–93. doi: 10.1038/s44319-025-00642-y (PMC12715258; doi:10.1038/s44319-025-00642-y)
Supplement: Supplementary file 11 — Source data Fig. 6 [file 44319_2025_642_MOESM11_ESM.zip › Figure 6/6O/6O.xlsx]

## Sheet: 6O
min	P2xr4-/-													P2xr4-/- + P2X7-nanobody
0	140	111	110	123	120	100	101	144	185	166	168	148	151	120	103	108	110	121	107	138	113	132	120	156	177	164	150
15	242	158	287	193	208	184	224	266	187	255	304	275	224	143	201	200	161	162	164	328	198	169	225	237	247	261	203
30	205	156	206	174	240	191	227	310	127	314	334	233	294	154	165	164	171	154	159	192	177	208	265	184	222	224	202
60	187	155	191	172	176	168	161	271	137	282	360	217	278	127	144	121	181	144	159	135	151	224	154	187	225	202	151
120	134	136	144	144	131	152	143	207	151	171	196	198	229	119	147	188	135	149	151	147	146	189	148	169	191	194	178
	P2xr4-/-			P2xr4-/- + P2X7-nanobody
	Mean	SD	N	Mean	SD	N
AUC	24166	2697	13	20558	1550	14
