# Supplementary material for: Purinergic adipocyte-macrophage crosstalk promotes degeneration of thermogenic brown adipose tissue
Source: EMBO Rep. 2025 Nov 19;26(24):6460–93. doi: 10.1038/s44319-025-00642-y (PMC12715258; doi:10.1038/s44319-025-00642-y)
Supplement: Supplementary file 11 — Source data Fig. 6 [file 44319_2025_642_MOESM11_ESM.zip › Figure 6/6P/6P.xlsx]

## Sheet: 6P
		P2xr4-LysMfl/fl-Cre- + P2RX7-NB								P2xr4-LysMfl/fl-Cre- + P2RX7-NB
P2rx4		1.1255	1.2803	0.8139	0.8303	1.0458	0.9123	0.9919		1.1491	1.3037	0.8718	1.174	0.6886	0.6227	0.8278	1.0432
P2rx7		0.9287	0.9176	0.8237	0.8441	1.1029	1.0855	1.2976		0.9482	1.0723	0.9899	0.8667	0.6856	0.8361	0.8391	1.05
Ucp1		0.8583	1.4816	1.7269	1.1058	0.605	0.4206	0.8018		2.1926	2.5159	2.1901	3.6814	2.179	1.8293	1.7801	3.601
Dio2		0.5219	1.6728	2.1458	1.3207	0.1959	0.1773	0.9657		1.9347	2.7186	1.1451	2.5231	1.4215	1.6802	1.1678	1.442
Ppargc1a		0.6796	1.7436	1.6454	0.7568	1.346	0.2044	0.6242		2.3384	3.9436	2.325	1.8887	0.7844	1.3866	1.3957	1.9366
Prdm16		0.6458	1.1607	1.0936	1.1628	0.6135	1.3777	0.9459		0.523	0.7348	0.4905	0.534	0.4784	0.3245	0.5484	0.3905
Elovl3		0.6998	2.4109	1.3346	1.1545	0.1099	0.3127	0.9775		2.3325	1.8666	0.7646	3.8685	1.5471	1.4639	0.9222	2.0224
Cox4i1		0.1774	0.9721	1.2406	1.075	1.4464	1.4634	0.6251		2.0173	1.6131	1.0283	1.2766	1.3719	0.045	1.6798	1.071
Cox7a1		0.8193	1.025	1.3201	0.8176	1.2214	1.0831	0.7136		1.423	1.3722	0.9215	1.6775	1.2412	0.2759	1.6541	0
Cox8b		1.0093	1.4096	1.2097	0.9727	0.1181	1.2993	0.9813		1.238	0.6733	0.7748	1.0475	1.5112	1.0249	1.178	0.589
Tnf		1.7243	0.6223	0.9949	1.375	1.0284	0.664	0.591		0.9091	1.0275	1.5574	0.6794	0.5408	0.6102	0.7749	0.6864
Ccl2		0.9253	0.9647	1.0296	1.0619	1.2663	1.1383	0.614		0.3041	1.603	0.9239	0.4046	0.4903	0.4335	0.2453	0.3967
Il1b		2.1292	0.3623	0.5611	1.12	0.6393	1.7613	0.4267		0.7767	0.6092	0.9619	0.5056	1.2422	1.3475	0.9755	0.4285
Emr1		1.1453	0.9012	0.8193	0.8468	1.4739	0.9488	0.8647		0.785	0.8632	0.6545	0.6257	0.3555	0.6493	0.4997	0.5092
