# Supplementary material for: Purinergic adipocyte-macrophage crosstalk promotes degeneration of thermogenic brown adipose tissue
Source: EMBO Rep. 2025 Nov 19;26(24):6460–93. doi: 10.1038/s44319-025-00642-y (PMC12715258; doi:10.1038/s44319-025-00642-y)
Supplement: Supplementary file 11 — Source data Fig. 6 [file 44319_2025_642_MOESM11_ESM.zip › Figure 6/6R/6R.xlsx]

## Sheet: 6R
		P2rx4-/- control							P2rx4-/- P2X7-nanobody
UCP1		1	1.4	0.8	0.6	1.1	1	1.1	2.2	3	1.6	2.6	3	5	1.4	2.5
