# Supplementary material for: Purinergic adipocyte-macrophage crosstalk promotes degeneration of thermogenic brown adipose tissue
Source: EMBO Rep. 2025 Nov 19;26(24):6460–93. doi: 10.1038/s44319-025-00642-y (PMC12715258; doi:10.1038/s44319-025-00642-y)
Supplement: Supplementary file 11 — Source data Fig. 6 [file 44319_2025_642_MOESM11_ESM.zip › Figure 6/6S/6S.xlsx]

## Sheet: 6S
min	P2xr4fl/fl-LysM-Cre-							P2xr4fl/fl-LysM-Cre+
0	135	127	133	136	129	137	145	117	160	168	120	131	140	152	158
15	304	253	295	294	266	225	307	214	259	215	225	192	251	240	285
30	278	230	287	220	230	176	350	172	219	210	205	198	189	183	204
60	187	201	203	152	211	154	247	165	177	198	184	147	148	194	205
120	181	135	175	173	167	119	202	146	152	189	148	139	102	125	139
	P2xr4fl/fl-LysM-Cre-			P2xr4fl/fl-LysM-Cre+
	Mean	SD	N	Mean	SD	N
AUC	24515	1725	7	21296	1135	8
