# Supplementary material for: Purinergic adipocyte-macrophage crosstalk promotes degeneration of thermogenic brown adipose tissue
Source: EMBO Rep. 2025 Nov 19;26(24):6460–93. doi: 10.1038/s44319-025-00642-y (PMC12715258; doi:10.1038/s44319-025-00642-y)
Supplement: Supplementary file 11 — Source data Fig. 6 [file 44319_2025_642_MOESM11_ESM.zip › Figure 6/6T/6T.xlsx]

## Sheet: 6T
	P2xr4fl/fl-LysM-Cre- + AAV-P2X7-NB							P2xr4fl/fl-LysM-Cre+ + AAV-P2X7-NB
iBAT	10	16	21	11	19	10	16	25	25	30	18	19	17	15	42
gWAT	4	5	8	3	4	6	7	5	4	4	4	2	3	3	6
iWAT	12	13	23	10	13	20	26	23	12	17	12	18	23	8	15
heart	20	17	48	11	55	32	29	40	30	34	29	26	8	25	43
muscle	26	32	62	19	66	50	58	35	34	33	20	26	25	28	51
liver	25	34	47	15	54	41	50	30	31	51	19	22	21	26	58
kidney	37	41	55	60	38	23	15	31	57	72	17	26	49	43	48
