# Supplementary material for: Purinergic adipocyte-macrophage crosstalk promotes degeneration of thermogenic brown adipose tissue
Source: EMBO Rep. 2025 Nov 19;26(24):6460–93. doi: 10.1038/s44319-025-00642-y (PMC12715258; doi:10.1038/s44319-025-00642-y)
Supplement: Supplementary file 11 — Source data Fig. 6 [file 44319_2025_642_MOESM11_ESM.zip › Figure 6/6U/6U.xlsx]

## Sheet: 6U
	P2x4-/-							P2x4-/- + P2X7-inh. NB
Chol	126	128	103	118	151	94	139	130	159	136	90	146	134	113
TAG	76	107	111	87	120	87	97	59	99	90	77	72	67	90
